# Supplementary material for: Membrane-associated effluxosomes coordinate multi-metal resistance in Mycobacterium tuberculosis
Source: EMBO J. 2026 Feb 13;45(7):2306–37. doi: 10.1038/s44318-026-00715-1 (PMC13043812; doi:10.1038/s44318-026-00715-1)
Supplement: Supplementary file 11 — Movie EV3 [file 44318_2026_715_MOESM11_ESM.zip]

Archive with 3 entries (2 files):
- Movie EV3/
- Movie EV3/Movie EV3 legend.docx
- Movie EV3/Movie EV3.gif
