# Supplementary material for: Membrane-associated effluxosomes coordinate multi-metal resistance in Mycobacterium tuberculosis
Source: EMBO J. 2026 Feb 13;45(7):2306–37. doi: 10.1038/s44318-026-00715-1 (PMC13043812; doi:10.1038/s44318-026-00715-1)
Supplement: Supplementary file 15 — Movie EV7 [file 44318_2026_715_MOESM15_ESM.zip]

Archive with 3 entries (2 files):
- Movie EV7/
- Movie EV7/Movie EV7 legend.docx
- Movie EV7/Movie EV7.gif
