# Supplementary material for: Membrane-associated effluxosomes coordinate multi-metal resistance in Mycobacterium tuberculosis
Source: EMBO J. 2026 Feb 13;45(7):2306–37. doi: 10.1038/s44318-026-00715-1 (PMC13043812; doi:10.1038/s44318-026-00715-1)
Supplement: Supplementary file 17 — Source data Fig. 1 [file 44318_2026_715_MOESM17_ESM.zip]

Archive with 15 entries (7 files):
- Figure 1/
- Figure 1/Figure 1B/
- Figure 1/Figure 1B/Figure 1B.xlsx
- Figure 1/Figure 1C/
- Figure 1/Figure 1C/Figure 1C.xlsx
- Figure 1/Figure 1D/
- Figure 1/Figure 1D/Figure 1D.xlsx
- Figure 1/Figure 1E/
- Figure 1/Figure 1E/Figure 1E.xlsx
- Figure 1/Figure 1F/
- Figure 1/Figure 1F/Figure 1F.xlsx
- Figure 1/Figure 1G/
- Figure 1/Figure 1G/Figure 1G.xlsx
- Figure 1/Figure 1H/
- Figure 1/Figure 1H/Figure 1H.xlsx
