# Supplementary material for: Membrane-associated effluxosomes coordinate multi-metal resistance in Mycobacterium tuberculosis
Source: EMBO J. 2026 Feb 13;45(7):2306–37. doi: 10.1038/s44318-026-00715-1 (PMC13043812; doi:10.1038/s44318-026-00715-1)
Supplement: Supplementary file 17 — Source data Fig. 1 [file 44318_2026_715_MOESM17_ESM.zip › Figure 1/Figure 1B/Figure 1B.xlsx]

## Sheet: Feuil1
		Inhibition zone (%)
		tet-empty	tet-pacL1ctpC	tet-pacL2ctpG	tet-pacL3ctpV
		100	62.5	101.6	93.8
		100	66.1	100	98.4
		100	60.9	95.3	93.8
		100	33.6	99.1	100
		100	34.9	104.6	104.6
		100	33	102.7	100
	Average	100	48.5	100.55	98.4333
	SEM	0	6.59985	1.31776	1.69188
	n	6	6	6	6
