# Supplementary material for: Membrane-associated effluxosomes coordinate multi-metal resistance in Mycobacterium tuberculosis
Source: EMBO J. 2026 Feb 13;45(7):2306–37. doi: 10.1038/s44318-026-00715-1 (PMC13043812; doi:10.1038/s44318-026-00715-1)
Supplement: Supplementary file 17 — Source data Fig. 1 [file 44318_2026_715_MOESM17_ESM.zip › Figure 1/Figure 1C/Figure 1C.xlsx]

## Sheet: Feuil1
		Inhibition zone (%)
		tet-empty	tet-pacL1ctpC	tet-pacL2ctpG	tet-pacL3ctpV
		100	82.9	56.2	113.7
		100	77.3	58.4	105.2
		100	77.9	51.9	100
		100	93	69	104.2
		100	93.1	81.9	108.3
		100	91.9	59.5	102.7
	Average	100	86.0167	62.8167	105.683
	SEM	0	3.0829	4.45671	1.95575
	n	6	6	6	6
