# Supplementary material for: Membrane-associated effluxosomes coordinate multi-metal resistance in Mycobacterium tuberculosis
Source: EMBO J. 2026 Feb 13;45(7):2306–37. doi: 10.1038/s44318-026-00715-1 (PMC13043812; doi:10.1038/s44318-026-00715-1)
Supplement: Supplementary file 17 — Source data Fig. 1 [file 44318_2026_715_MOESM17_ESM.zip › Figure 1/Figure 1D/Figure 1D.xlsx]

## Sheet: Feuil1
		Inhibition zone (%)
		tet-empty	tet-pacL1ctpC	tet-pacL2ctpG	tet-pacL3ctpV
		100	100	98.8	104.7
		100	98.3	105.8	100
		100	95.4	97.7	97.1
		100	111	113.4	112.2
		100	98.9	105.6	103.4
		100	105.6	112.4	111.2
	Average	100	101.533	105.617	104.767
	SEM	0	2.33462	2.68184	2.44958
	n	6	6	6	6
