# Supplementary material for: Membrane-associated effluxosomes coordinate multi-metal resistance in Mycobacterium tuberculosis
Source: EMBO J. 2026 Feb 13;45(7):2306–37. doi: 10.1038/s44318-026-00715-1 (PMC13043812; doi:10.1038/s44318-026-00715-1)
Supplement: Supplementary file 17 — Source data Fig. 1 [file 44318_2026_715_MOESM17_ESM.zip › Figure 1/Figure 1E/Figure 1E.xlsx]

## Sheet: Feuil1
	Days	WT			WT+Cd			ΔpacL2ctpG			ΔpacL2ctpG+Cd
	0	0	0	0	0	0	0	0	0	0	0	0	0	McFraland
	3	0.7	0.6	0.7	0.5	0.5	0.5	0.7	0.8	0.6	0	0	0
	5	2.3	2.3	2.5	1.1	1.9	2	2.1	2.2	2.2	0	0	0
	7	3.5	3.4	3.5	1.4	2.9	3.2	3.2	3.3	3.3	0	0	0
	10	5.3	5	5.1	2	4	4.9	5	5	5.1	0	0	0
	11	5.5	5.2	5.6	2.4	4.3	5.1	5.3	5.5	5.5	0	0	0
	13	6.4	6	6.1	3.2	4.7	6	5.8	6	5.8	0	0	0
