# Supplementary material for: Membrane-associated effluxosomes coordinate multi-metal resistance in Mycobacterium tuberculosis
Source: EMBO J. 2026 Feb 13;45(7):2306–37. doi: 10.1038/s44318-026-00715-1 (PMC13043812; doi:10.1038/s44318-026-00715-1)
Supplement: Supplementary file 17 — Source data Fig. 1 [file 44318_2026_715_MOESM17_ESM.zip › Figure 1/Figure 1F/Figure 1F.xlsx]

## Sheet: Feuil1
	Days	ΔpacL2ctpG			ΔpacL2ctpG+Cd			ΔpacL2ctpGcomp.+Cd
	0	0	0	0	0	0	0	0	0	0	McFraland
	3	0.5	0.4	0.5	0	0	0.1	0.4	0.3	0.3
	5	0.9	0.9	0.8	0.1	0.1	0.2	0.8	0.6	0.6
	7	1.3	1.4	1.1	0.1	0.1	0.1	1.2	1	1
	10	1.9	2.2	1.7	0.1	0.1	0.4	2.2	2.1	2
	12	2.3	2.4	2	0.1	0.1	0.1	2.5	2.4	2.5
