# Supplementary material for: Membrane-associated effluxosomes coordinate multi-metal resistance in Mycobacterium tuberculosis
Source: EMBO J. 2026 Feb 13;45(7):2306–37. doi: 10.1038/s44318-026-00715-1 (PMC13043812; doi:10.1038/s44318-026-00715-1)
Supplement: Supplementary file 17 — Source data Fig. 1 [file 44318_2026_715_MOESM17_ESM.zip › Figure 1/Figure 1G/Figure 1G.xlsx]

## Sheet: Feuil1
	Days	WT+Cd			ΔpacL2ctpG+Cd			ΔpacL1ctpC+Cd			ΔpacL1ctpCΔpacL2ctpG+Cd
	0	0	0	0	0	0	0	0	0	0	0	0	0	McFraland
	3	0.9	0.9	1	0.5	0.5	0.4	1.1	1.2	1.2	0.2	0.2	0.2
	4	1.7	1.6	1.7	0.6	0.6	0.6	1.7	1.8	1.7	0.2	0.3	0.2
	5	2.4	2.2	2.3	0.7	0.8	0.7	2.4	2.2	2.1	0.2	0.3	0.3
	6	3	2.8	2.7	0.8	0.9	0.9	2.7	2.5	2.3	0.2	0.3	0.3
	7	3.3	2.9	3	0.9	1	0.9	3	2.8	2.6	0.2	0.3	0.3
	12	5.8	4.7	5.1	0.9	1	0.9	5.1	4.8	4.3	0.1	0.2	0.2
