# Supplementary material for: Membrane-associated effluxosomes coordinate multi-metal resistance in Mycobacterium tuberculosis
Source: EMBO J. 2026 Feb 13;45(7):2306–37. doi: 10.1038/s44318-026-00715-1 (PMC13043812; doi:10.1038/s44318-026-00715-1)
Supplement: Supplementary file 17 — Source data Fig. 1 [file 44318_2026_715_MOESM17_ESM.zip › Figure 1/Figure 1H/Figure 1H.xlsx]

## Sheet: Feuil1
		ΔctpG			ΔctpG+Cd			ΔctpG+Cd+Zn
	0	0	0	0	0	0	0	0	0	0	McFraland
	3	0.7	0.8	0.6	0.1	0.1	0.1	0.3	0.3	0.4
	5	2.1	2.2	2.2	0.3	0.2	0.2	1.1	1.1	1.1
	7	3.2	3.3	3.3	0.3	0.2	0.3	1.8	1.9	1.4
	10	5	5	5.1	0.3	0.3	0.3	3.2	3.4	2.7
	11	5.3	5.5	5.5	0.3	0.2	0.3	3.6	3.7	3.2
	13	5.8	6	5.8	0.3	0.1	0.3	4.6	4.8	4.4
