# Supplementary material for: Membrane-associated effluxosomes coordinate multi-metal resistance in Mycobacterium tuberculosis
Source: EMBO J. 2026 Feb 13;45(7):2306–37. doi: 10.1038/s44318-026-00715-1 (PMC13043812; doi:10.1038/s44318-026-00715-1)
Supplement: Supplementary file 18 — Source data Fig. 2 [file 44318_2026_715_MOESM18_ESM.zip]

Archive with 55 entries (39 files):
- Figure 2/
- Figure 2/Figure 2A/
- Figure 2/Figure 2A/Figure 2A.xlsx
- Figure 2/Figure 2B/
- Figure 2/Figure 2B/Figure 2B.xlsx
- Figure 2/Figure 2C/
- Figure 2/Figure 2C/Figure 2C.xlsx
- Figure 2/Figure 2D/
- Figure 2/Figure 2D/Figure 2D bottom left.jpg
- Figure 2/Figure 2D/Figure 2D bottom right.jpg
- Figure 2/Figure 2D/Figure 2D left.nd2
- Figure 2/Figure 2D/Figure 2D right.nd2
- Figure 2/Figure 2D/Figure 2D top left.jpg
- Figure 2/Figure 2D/Figure 2D top right.jpg
- Figure 2/Figure 2D/Thumbs.db
- Figure 2/Figure 2E/
- Figure 2/Figure 2E/Figure 2E.xlsx
- Figure 2/Figure 2F/
- Figure 2/Figure 2F/Figure 2F bottom left.jpg
- Figure 2/Figure 2F/Figure 2F bottom right.xlsx
- Figure 2/Figure 2F/Figure 2F top left.jpg
- Figure 2/Figure 2F/Figure 2F top right.jpg
- Figure 2/Figure 2F/Figure 2F.nd2
- Figure 2/Figure 2G/
- Figure 2/Figure 2G/Figure 2G - left.nd2
- Figure 2/Figure 2G/Figure 2G - right .nd2
- Figure 2/Figure 2G/Figure 2G bottom left.jpg
- Figure 2/Figure 2G/Figure 2G bottom right.jpg
- Figure 2/Figure 2G/Figure 2G top left.jpg
- Figure 2/Figure 2G/Figure 2G top right.jpg
- Figure 2/Figure 2H/
- Figure 2/Figure 2H/Figure 2H.xlsx
- Figure 2/Figure 2I/
- Figure 2/Figure 2I/Figure 2I.tif
- Figure 2/Figure 2J/
- Figure 2/Figure 2J/Figure 2J.xlsx
- Figure 2/Figure 2K/
- Figure 2/Figure 2K/Figure 2K - left.nd2
- Figure 2/Figure 2K/Figure 2K - middle.nd2
- Figure 2/Figure 2K/Figure 2K - right.nd2
- Figure 2/Figure 2K/Figure 2K bottom left.jpg
- Figure 2/Figure 2K/Figure 2K bottom middle.jpg
- Figure 2/Figure 2K/Figure 2K bottom right.jpg
- Figure 2/Figure 2K/Figure 2K top left.jpg
- Figure 2/Figure 2K/Figure 2K top middle.jpg
- Figure 2/Figure 2K/Figure 2K top right.jpg
- Figure 2/Figure 2K/Thumbs.db
- Figure 2/Figure 2L/
- Figure 2/Figure 2L/Figure 2L.xlsx
- Figure 2/Figure 2M/
- Figure 2/Figure 2M/Figure 2M.xlsx
- Figure 2/Figure 2N/
- Figure 2/Figure 2N/Figure 2N.tif
- Figure 2/Figure 2O/
- Figure 2/Figure 2O/Figure 2O.xlsx
