# Supplementary material for: Membrane-associated effluxosomes coordinate multi-metal resistance in Mycobacterium tuberculosis
Source: EMBO J. 2026 Feb 13;45(7):2306–37. doi: 10.1038/s44318-026-00715-1 (PMC13043812; doi:10.1038/s44318-026-00715-1)
Supplement: Supplementary file 18 — Source data Fig. 2 [file 44318_2026_715_MOESM18_ESM.zip › Figure 2/Figure 2A/Figure 2A.xlsx]

## Sheet: Feuil1
		Inhibition zone (%)
		empty vector	+ctpG operon	+cmtR-ctpG	+cmtR-pacL2
		100	75	96	100
		100	70	92	98
		100	75	96	102
		100	71	92	102
		100	67	90	97
		100	68	94	97
		100	70	93
		100	72	93
		100	70	94
	Average	100	70.8889	93.3333	99.3333
	SEM	0	0.919608	0.645497	0.954521
	n	9	9	9	6
