# Supplementary material for: Membrane-associated effluxosomes coordinate multi-metal resistance in Mycobacterium tuberculosis
Source: EMBO J. 2026 Feb 13;45(7):2306–37. doi: 10.1038/s44318-026-00715-1 (PMC13043812; doi:10.1038/s44318-026-00715-1)
Supplement: Supplementary file 18 — Source data Fig. 2 [file 44318_2026_715_MOESM18_ESM.zip › Figure 2/Figure 2B/Figure 2B.xlsx]

## Sheet: Feuil1
	Days	WT			WT+Cd20μM			ΔpacL2			ΔpacL2+Cd20μM
	0	0	0	0	0	0	0	0	0	0	0	0	0	MacFarland
	3	0.9	0.9	0.9	0.5	0.5	0.6	0.8	0.8	0.8	0.3	0.2	0.3
	4	1.7	1.6	1.7	1	0.9	1.2	1.4	1.4	1.4	0.4	0.2	0.4
	5	2.3	2.1	2.2	1.8	1.6	1.9	2	2	2	0.5	0.2	0.4
	6	2.9	2.5	2.6	2.7	2.3	2.5	2.5	2.4	2.4	0.6	0.2	0.5
	7	3.2	2.8	2.8	2.9	2.6	2.7	2.7	2.7	2.5	0.7	0.2	0.6
	12	5.3	4.8	5	5.5	3.9	4.4	4.8	4.6	4.6	0.7	0.2	0.6
