# Supplementary material for: Membrane-associated effluxosomes coordinate multi-metal resistance in Mycobacterium tuberculosis
Source: EMBO J. 2026 Feb 13;45(7):2306–37. doi: 10.1038/s44318-026-00715-1 (PMC13043812; doi:10.1038/s44318-026-00715-1)
Supplement: Supplementary file 18 — Source data Fig. 2 [file 44318_2026_715_MOESM18_ESM.zip › Figure 2/Figure 2C/Figure 2C.xlsx]

## Sheet: Feuil1
	Days	ΔpacL2			ΔpacL2+CdSo4			ΔpacL2comp+CdSo4
	0	0	0	0	0	0	0	0	0	0	MacFarland
	3	0.7	0.7	0.7	0.4	0.4	0.3	0.5	0.5	0.5
	5	2	2.1	2.3	1.3	0.8	0.6	1.8	1.7	1.9
	7	2.9	2.9	3.4	1.5	1	0.7	2.7	2.8	3
	10	4.2	4.1	5.2	1.7	1.4	0.6	3.6	3.7	4.2
	11	4.8	4.4	5.8	1.6	1.8	0.5	3.9	3.9	4.7
	13	5.1	4.9	6.4	1.7	2.4	0.5	4.7	4.3	5.3
