# Supplementary material for: Membrane-associated effluxosomes coordinate multi-metal resistance in Mycobacterium tuberculosis
Source: EMBO J. 2026 Feb 13;45(7):2306–37. doi: 10.1038/s44318-026-00715-1 (PMC13043812; doi:10.1038/s44318-026-00715-1)
Supplement: Supplementary file 18 — Source data Fig. 2 [file 44318_2026_715_MOESM18_ESM.zip › Figure 2/Figure 2E/Figure 2E.xlsx]

## Sheet: Feuil1
		Fluorescence intensity (A.U.)
		Background	PacL2 -CdSo4	PacL2 +CdSo4
		188.062	728.422	5582.69
		185.681	679.98	6764.82
		182.939	776.068	7475.03
		178.631	506.528	4797.67
		184.668	581.199	5066.94
		171.121	709.316	6059.92
		169.496	597.885	5722.78
		169	695.07	5013.7
		169.779	519.573	5335.11
		170.542	517.446	6816.9
			584.339	8474.79
			692.479	9256.79
			621.269	6036.96
			634.597	6096.41
			931.588	6123.92
			653.246	5386.79
			598.044	5265.53
			666.225	5273
			707.605	4306.51
			735.062	5303.95
	Average	176.992	656.797	6008.01
	SEM	2.45669	22.3713	276.091
	n	10	20	20
