# Supplementary material for: Membrane-associated effluxosomes coordinate multi-metal resistance in Mycobacterium tuberculosis
Source: EMBO J. 2026 Feb 13;45(7):2306–37. doi: 10.1038/s44318-026-00715-1 (PMC13043812; doi:10.1038/s44318-026-00715-1)
Supplement: Supplementary file 18 — Source data Fig. 2 [file 44318_2026_715_MOESM18_ESM.zip › Figure 2/Figure 2F/Figure 2F bottom right.xlsx]

## Sheet: Feuil1
		Intensity (%)
	Distance (µM)	PacL2	CtpG
	0	9.07734	18.8849
	0.06481	15.1314	22.7966
	0.12961	30.4161	30.7029
	0.19442	59.1271	45.1819
	0.25923	77.4328	51.8834
	0.32403	76.2282	51.7394
	0.38884	54.7582	45.7568
	0.45365	30.199	37.9538
	0.51845	15.1679	29.2162
	0.58326	10.6569	23.7257
	0.64807	8.1377	25.3137
	0.71287	6.90645	25.1499
	0.77768	6.94813	24.4595
	0.84249	6.799	22.4967
	0.90729	5.84123	20.3242
	0.9721	4.7478	21.1609
	1.03691	4.41199	20.2559
	1.10171	4.69241	20.618
	1.16652	5.07764	19.9456
	1.23132	5.67558	19.5524
	1.29613	6.28013	18.8034
	1.36094	6.61752	21.7316
	1.42574	6.04347	22.3936
	1.49055	5.33967	23.9039
	1.55536	4.54908	23.704
	1.62016	4.63591	24.0334
	1.68497	6.47547	25.032
	1.74978	11.0407	29.7353
	1.81458	15.2897	30.4336
	1.87939	16.837	27.6803
	1.9442	13.843	27.4662
	2.009	9.7338	25.2286
	2.07381	7.09505	24.6786
	2.13862	7.32737	23.0925
	2.20342	11.0064	23.1496
	2.26823	15.7624	24.9365
	2.33304	16.7862	26.6107
	2.39784	13.8734	26.9326
	2.46265	8.95007	27.4158
	2.52746	6.03601	23.4707
	2.59226	5.11335	23.3377
	2.65707	4.50011	19.4198
	2.72188	3.99731	20.267
	2.78668	3.29852	20.2571
	2.85149	3.01562	19.6425
	2.9163	3.16431	19.6925
	2.9811	3.32783	20.5356
	3.04591	3.5001	19.2902
	3.11072	4.41309	20.8082
	3.17552	7.13546	24.9114
	3.24033	11.6165	26.8309
	3.30514	14.4174	28.3222
	3.36994	13.2509	27.3217
	3.43475	8.16544	25.0179
	3.49955	4.72446	20.3106
	3.56436	3.52989	19.8142
	3.62917	3.82389	19.3163
	3.69397	3.84188	19.6243
	3.75878	3.76543	19.0017
	3.82359	3.39818	20.0394
	3.88839	3.12306	18.6255
	3.9532	4.10777	19.3575
	4.01801	5.39277	22.7796
	4.08281	6.78051	23.0167
	4.14762	9.78851	24.6805
	4.21243	19.7495	32.4929
	4.27723	34.4163	36.0015
	4.34204	47.5522	39.4115
	4.40685	46.4055	37.0817
	4.47165	34.1987	31.4414
	4.53646	18.0852	25.1539
	4.60127	9.98425	22.225
	4.66607	7.07538	20.6746
	4.73088	5.74461	17.4868
	4.79569	4.08616	17.1577
	4.86049	3.18848	17.0293
	4.9253	3.13468	17.6584
	4.99011	3.21867	17.9981
	5.05491	3.18544	18.2915
	5.11972	3.09149	17.228
	5.18453	3.08363	16.7496
	5.24933	2.98252	18.0618
	5.31414	2.85434	18.8998
	5.37895	2.69328	17.7695
	5.44375	2.8345	19.933
	5.50856	3.25897	18.9668
	5.57337	3.9966	20.0888
	5.63817	5.05054	22.8661
	5.70298	5.89213	24.408
	5.76779	6.95926	25.1928
	5.83259	10.5043	26.5989
	5.8974	17.1611	28.099
	5.9622	22.2067	30.3465
	6.02701	22.392	31.1605
	6.09182	15.2666	32.5627
	6.15662	9.63823	25.7638
	6.22143	7.71615	24.9055
	6.28624	7.54458	24.2523
	6.35104	7.4883	23.8385
	6.41585	7.37889	24.3408
	6.48066	7.15445	24.5289
	6.54546	6.9344	24.6971
	6.61027	7.0897	26.0329
	6.67508	7.96259	28.722
	6.73988	9.56027	31.7492
	6.80469	11.9538	29.8742
	6.8695	14.6714	26.5814
	6.9343	17.4836	27.3404
	6.99911	20.7002	30.3406
	7.06392	27.0986	33.2353
	7.12872	46.3034	38.6726
	7.19353	78.453	50.4918
	7.25834	97.0986	70.822
	7.32314	100	86.063
	7.38795	100	100
	7.45276	99.2111	92.6544
	7.51756	94.1963	76.3738
	7.58237	88.4666	57.1558
	7.64718	58.5437	37.3582
	7.71198	26.867	26.3986
	7.77679	14.7898	21.3257
	7.8416	10.612	19.056
