# Supplementary material for: Membrane-associated effluxosomes coordinate multi-metal resistance in Mycobacterium tuberculosis
Source: EMBO J. 2026 Feb 13;45(7):2306–37. doi: 10.1038/s44318-026-00715-1 (PMC13043812; doi:10.1038/s44318-026-00715-1)
Supplement: Supplementary file 18 — Source data Fig. 2 [file 44318_2026_715_MOESM18_ESM.zip › Figure 2/Figure 2H/Figure 2H.xlsx]

## Sheet: Feuil1
		Fluorescence intensity (A.U.)
		Background	CtpG (+PacL2)	CtpG (-PacL2)
		110.754	591.476	149.996
		110.815	594.068	146.104
		111.258	646.548	143.755
		111.488	605.461	148.528
		110.287	675.933	150.406
		111.271	630.727	161.28
		110.738	619.65	158.947
		111.127	616.272	154.439
		111.012	584.093	158.738
		110.52	672.129	157.228
		110.468	649.289	143.233
		110.332	536.963	148.904
		110.639	624.27	158.402
		110.525	602.094	154.281
		109.8	668.152	154.842
		109.885	623.924	160.653
		109.983	667.247	153.655
		109.835	635.853	150.776
		110.132	661.866	150.492
			590.295	163.724
	Average	110.572	624.815	153.419
	SEM	0.117606	8.06999	1.31157
	n	19	20	20
