# Supplementary material for: Membrane-associated effluxosomes coordinate multi-metal resistance in Mycobacterium tuberculosis
Source: EMBO J. 2026 Feb 13;45(7):2306–37. doi: 10.1038/s44318-026-00715-1 (PMC13043812; doi:10.1038/s44318-026-00715-1)
Supplement: Supplementary file 18 — Source data Fig. 2 [file 44318_2026_715_MOESM18_ESM.zip › Figure 2/Figure 2J/Figure 2J.xlsx]

## Sheet: Feuil1
		Inhibition zone (%)
		empty vector	+ctpG operon	+ctpG operonE59A	E71A	3EA
		100	51.3	82.1	76.9	82.1
		100	47.5	70	75	80
		100	48.7	76.9	76.9	79.5
		100	52.4	83.3	83.3	88.1
		100	38.1	83.3	83.3	88.1
		100	46.3	80.5	82.9	87.8
	Average	100	47.3833	79.35	79.7167	84.2667
	SEM	0	2.07853	2.10962	1.5698	1.70776
	n	6	6	6	6	6
