# Supplementary material for: Membrane-associated effluxosomes coordinate multi-metal resistance in Mycobacterium tuberculosis
Source: EMBO J. 2026 Feb 13;45(7):2306–37. doi: 10.1038/s44318-026-00715-1 (PMC13043812; doi:10.1038/s44318-026-00715-1)
Supplement: Supplementary file 18 — Source data Fig. 2 [file 44318_2026_715_MOESM18_ESM.zip › Figure 2/Figure 2L/Figure 2L.xlsx]

## Sheet: Feuil1
		Fluorescence intensity (A.U.)
		Background	PacL2 (WT)	PacL2 (E59A)	PacL2 (E71A)
		191	6540	3611	5894
		183	9531	4790	4694
		198	4644	4228	7426
		181	4124	6589	4385
		186	4476	4534	4555
		205	5071	3600	4353
		187	5481	3425	5238
		188	4541	6367	4818
		196	4556	4238	4922
		180	6840	5295	5479
		188	3835	7099	4410
		196	5576	4623	5419
			5388	5315	6213
			5489	5612	5372
			5989	4614	6886
			4982	5452	4478
			4713	5348	4980
			5903	4784	5324
			5637	4412	5042
			7350	6913	6916
	Average	189.917	5533.3	5042.45	5340.2
	SEM	2.17583	291.525	239.52	202.126
	n	12	20	20	20
