# Supplementary material for: Membrane-associated effluxosomes coordinate multi-metal resistance in Mycobacterium tuberculosis
Source: EMBO J. 2026 Feb 13;45(7):2306–37. doi: 10.1038/s44318-026-00715-1 (PMC13043812; doi:10.1038/s44318-026-00715-1)
Supplement: Supplementary file 18 — Source data Fig. 2 [file 44318_2026_715_MOESM18_ESM.zip › Figure 2/Figure 2M/Figure 2M.xlsx]

## Sheet: Feuil1
		Fluorescence intensity (A.U.)
		Background	CtpG (WT PacL2)	CtpG (E59A PacL2)	CtpG (E71A PacL2)
		113	188	147	159
		111	197	152	158
		112	179	148	163
		112	170	159	149
		112	180	156	151
		112	178	147	155
		112	184	142	155
		113	170	153	150
		112	178	149	159
		112	207	152	163
		112	162	152	163
		112	171	144	169
			183	152	169
			181	152	158
			207	148	172
			198	144	156
			199	149	163
			177	147	155
			188	158	166
			200	165	170
	Average	112.083	184.85	150.8	160.15
	SEM	0.148647	2.87391	1.25153	1.52225
	n	12	20	20	20
