# Supplementary material for: Membrane-associated effluxosomes coordinate multi-metal resistance in Mycobacterium tuberculosis
Source: EMBO J. 2026 Feb 13;45(7):2306–37. doi: 10.1038/s44318-026-00715-1 (PMC13043812; doi:10.1038/s44318-026-00715-1)
Supplement: Supplementary file 18 — Source data Fig. 2 [file 44318_2026_715_MOESM18_ESM.zip › Figure 2/Figure 2O/Figure 2O.xlsx]

## Sheet: Feuil1
		GFP+ (%)
		Control	PacL2/CtpGMBD	PacL2E59A/CtpGMBD	PacL2E71A/CtpGMBD	PacL2E59A+E71A/CtpGMBD
		0.44	95.3	0.43	10.7	0.04
		0.4	95.4	0.39	11	0.01
		0.32	95.1	0.44	9.58	0.01
		0.31	96.3	0.19	5.73	0.01
		0.16	97.1	0.15	6.66	0.01
		0.31	95.7	0.18	5.4	0.012
	Average	0.323333	95.8167	0.296667	8.17833	0.0153333
	SEM	0.0393841	0.308131	0.0558371	1.03769	0.00494413
	n	6	6	6	6	6
