# Supplementary material for: Membrane-associated effluxosomes coordinate multi-metal resistance in Mycobacterium tuberculosis
Source: EMBO J. 2026 Feb 13;45(7):2306–37. doi: 10.1038/s44318-026-00715-1 (PMC13043812; doi:10.1038/s44318-026-00715-1)
Supplement: Supplementary file 19 — Source data Fig. 3 [file 44318_2026_715_MOESM19_ESM.zip]

Archive with 23 entries (15 files):
- Figure 3/
- Figure 3/Figure 3A/
- Figure 3/Figure 3A/Figure 3A.csv
- Figure 3/Figure 3B/
- Figure 3/Figure 3B/Figure 3B.csv
- Figure 3/Figure 3C/
- Figure 3/Figure 3C/Figure 3C.xlsx
- Figure 3/Figure 3D/
- Figure 3/Figure 3D/Figure 3D.xlsx
- Figure 3/Figure 3E/
- Figure 3/Figure 3E/Figure 3E.xlsx
- Figure 3/Figure 3G/
- Figure 3/Figure 3G/Figure 3G.xlsx
- Figure 3/Figures 3F-H/
- Figure 3/Figures 3F-H/20240912_PacL2-SPT_001_trcPALMTracer.txt
- Figure 3/Figures 3F-H/20240912_PacL2-SPT_002_trcPALMTracer.txt
- Figure 3/Figures 3F-H/20240912_PacL2-SPT_003_trcPALMTracer.txt
- Figure 3/Figures 3F-H/20240912_PacL2-SPT_005_trcPALMTracer.txt
- Figure 3/Figures 3F-H/20240912_PacL2-SPT_006_trcPALMTracer.txt
- Figure 3/Figures 3F-H/20240912_PacL2-SPT_007_trcPALMTracer.txt
- Figure 3/Figures 3F-H/20240912_PacL2-SPT_009_trcPALMTracer.txt
- Figure 3/Figures 3F-H/AllROI-D.txt
- Figure 3/Figures 3F-H/AllROI-MSD.txt
