# Supplementary material for: Membrane-associated effluxosomes coordinate multi-metal resistance in Mycobacterium tuberculosis
Source: EMBO J. 2026 Feb 13;45(7):2306–37. doi: 10.1038/s44318-026-00715-1 (PMC13043812; doi:10.1038/s44318-026-00715-1)
Supplement: Supplementary file 19 — Source data Fig. 3 [file 44318_2026_715_MOESM19_ESM.zip › Figure 3/Figure 3A/Figure 3A.csv]

frame	x [nm]	y [nm]	z [nm]	sigma1 [nm]	sigma2 [nm]	intensity [photon]	offset [photon]	bkgstd [photon]	chi2	uncertainty [nm]
1.0	21340.31966802226	52298.14913640103	-573.8152525613973	455.0606031584824	215.35473669730882	231.1447754373969	6.647744395823786	2.968797168380877	8727.330980256174	47.11911444131848
1.0	21777.380504761808	52975.57162308065	-403.4044955937454	349.724810635863	186.73326164174046	111.04314264329263	8.407617366360428	3.721922382581246	12241.575265464779	72.91255463230749
1.0	22641.07106631526	54234.764493876966	-403.1109206539053	349.5630134419773	186.70612817101764	431.71399168120075	7.692395177756605	3.7591321490080243	12213.26867807928	24.1988967759335
1.0	24810.46497513704	52860.09365211173	118.13362703891575	168.99143204151414	258.8152879409332	89.20010884366815	5.52069431175002	1.4209088094753508	3157.876547993882	37.75173059416638
2.0	21492.159516533247	52412.39876959282	-1029.46497488278	848.6769109000829	418.1044912958415	440.3796609084837	4.965379854527477	2.2905308754344262	5981.356645957441	67.41429257854138
2.0	22748.674765155603	54224.04980190035	-596.4585511044496	470.7728424812623	221.09201255659633	642.8300979850916	6.755545844702951	2.7527707271695636	6853.916484517892	22.32426732481118
2.0	22734.98513932591	54223.051347251276	-571.6745007998633	453.59595501412724	214.83579675684516	611.9594952232899	7.014761758614301	2.7152158202264305	6538.69152415338	21.980511707914392
2.0	23544.12391637531	55225.15230191932	-307.6105625561217	300.5208743767162	181.92743827931014	70.84171992559448	7.183787321259928	5.384158181473927	16281.533112777175	128.1346891831501
2.0	24779.238678546113	52907.82620701049	232.8128000976402	157.88771863705668	306.94810986071116	91.63380917179586	5.229175533439534	1.6450045954671122	4439.450846355776	41.65246415916727
3.0	21284.1283235089	52370.714586970826	-413.4685455081865	355.31229833586286	187.70954770159105	123.20139261078918	5.848132223100118	2.083273757699542	5900.793103791375	46.858216110096016
3.0	22708.306725617855	54249.138573619864	-462.04991982511376	383.402586649888	193.68292333629591	393.93417910303725	6.940724764782027	2.741606219073974	7595.121798554916	24.753973966108664
3.0	24797.137676862556	52843.46292995725	122.35542061422544	168.3996268387752	260.3809113147135	79.44974868729211	4.9976847644367615	1.6869959493411586	4619.764346949667	43.35347157148059
4.0	21320.332162852214	52350.48458198972	-336.24443230158204	314.4736797679143	182.5130601665496	105.14399991366943	5.5744455390751595	1.858258735834933	5138.426203475318	44.713803907140374
4.0	22639.65267872089	54184.80317985783	-444.62423293670054	373.11376999102526	191.30010830357887	440.03485280844654	6.334666627049365	2.802714278033791	8408.97442919977	22.529821868794972
4.0	22640.085262186818	54185.02670149144	-440.4478918018046	370.6833028510597	190.7689475033672	431.4721702933895	6.528614716855025	2.7230060053866385	7918.047238765867	22.463629821786665
4.0	23322.302405428673	55059.26970181059	72.27049280402537	176.3220547509111	242.8236325043419	61.73403408838334	7.32533788082722	5.763563033438731	17243.113416253356	123.12545684332962
4.0	24028.71707765975	55732.292173764676	-250.38806672302616	274.56562720177516	182.93093503587804	87.2373073737171	5.856985246704062	2.3138024483924795	6119.344509791956	52.007207126536386
4.0	24782.110317485007	52841.73521766275	143.33229550854077	165.6665885057628	268.3939270442808	42.93325236852741	5.169528426992654	1.605316273875135	4154.03513664005	67.1102632829952
5.0	21888.212222271046	52470.36220682698	-1160.7048457227822	992.2810386373886	510.5825606483006	522.1621320182422	4.414936941115025	1.7474063384563283	4369.615464659614	66.45263723179623
5.0	21542.098422713854	52693.43004075293	-284.8278797100925	289.8790311360992	181.97979712949956	66.63780513163388	5.986527820500559	1.9914922401224158	5158.309189352787	61.286409252246614
5.0	22648.05136493402	54191.031953809455	-518.8727534227447	418.6090013010185	203.31974813757392	421.92177525547606	5.733156676481927	2.597046231302766	6810.06971792254	25.399161769947817
5.0	23850.557257791395	55075.91979642618	1491.5432975566027	714.546840720372	1600.179246077414	1160.3900595431396	3.0176578701072327	1.6723701845344694	4330.682792308536	65.62647424347068
5.0	24749.42064804778	52872.28025737393	330.59302154148327	156.57414570562761	357.1801566786332	68.54935340509248	4.5662117768208335	1.5656301871985636	4646.85297742227	55.40308124679401
6.0	21371.177012122702	52439.054693046186	-1104.771965372102	929.4253964369633	469.3057594863213	398.5179712694578	4.572393618326547	1.989490207222825	5524.132910712644	79.1871521727987
6.0	22631.561612009096	54208.35579255134	-480.8913179515728	394.7954991802146	196.56167427937453	354.29547527281755	6.135694618638234	2.21811152718738	5668.555257660313	25.452171723454477
7.0	21499.850801305616	52291.44221403258	-636.0441819628749	499.2082791254071	232.21204107024465	131.18622523605336	5.1752546354549605	1.6040627232026228	3930.373681951184	59.26791607516436
7.0	22637.052765229175	54173.02287936446	-521.0564073178465	420.0125277913099	203.74709532296134	356.2514326769421	5.907970185465363	2.2938040342048907	6120.547603492015	27.353515491828237
7.0	23698.53592161422	55471.13178057974	-228.37021777757442	265.2634630703787	184.0890339781867	69.32353473595568	5.695390963564524	2.101652707356255	6135.691585991705	57.68620698270756
8.0	22631.09797960807	54165.174135801186	-474.38121650840924	390.8274979285878	195.5314843970269	329.86565359014463	5.964750213888876	2.2108775435454278	5727.487263452623	26.38561818033389
8.0	24054.71835751182	55874.30912713618	62.94025053111597	178.01549660026834	239.79820117220797	51.99742102708137	5.4239981586304955	1.7477232211004234	4982.835906188521	58.80668813279742
9.0	21442.04384022827	52171.61877425046	-508.13815250175395	411.7638491980878	201.28031492707623	84.6797130834426	4.847236283496374	1.5831684513673467	4170.210365194596	63.63920055410544
9.0	23113.494308168407	54897.3304739981	-175.03510512511093	244.30773079871932	188.67263080948945	36.413864020927754	5.58916751161382	1.7664563185472066	4341.206350337035	83.04254489830419
9.0	24019.08304609337	55769.11735744676	-19.920142801559518	196.0529688883413	216.30983141512883	63.74617423918697	5.362090904140855	1.7789780694970185	4625.744306535132	50.72109511721052
10.0	21504.204218805597	52114.51196640051	-367.2261704279667	330.2955068827943	183.96393981542238	66.29741668606515	4.732453845425329	1.6192312876961168	4783.751641221708	61.34124156829085
10.0	23388.256930342806	55101.07067651805	54.10121304877664	179.68281964220708	237.00310840507285	41.03815085526133	5.637996864805107	1.5405660686958356	3835.654669572325	65.81335205800028
11.0	21209.47925737136	51961.73168554591	-536.3726603350841	429.9621326557473	206.86312537578775	71.7396611470953	4.531430215796414	1.6011597269446132	5373.22968989691	76.81572453646591
11.0	23138.006204071426	54824.48059710819	39.44608396917673	182.58238371352348	232.52118972490518	37.259763566255245	4.907124392420338	1.6360832169980755	4711.349610949168	73.014575443236
13.0	21490.640180473136	52203.90528439956	-481.0658595984349	394.90234279382156	196.58981084289908	51.36998551213342	4.659882253706032	1.5648231477476193	4158.571172317283	88.75145801116521
13.0	21788.615444906867	52909.7521569196	191.85272301409591	160.6684752337219	288.42040656854107	38.39130527702183	5.037458521281298	1.640240403982158	4632.924087236341	76.46328865569083
15.0	22090.984209995553	53219.23081101189	-55.629054134208296	205.48810206489506	208.06086203884433	40.87057698498924	4.974069805949178	1.582377184252711	4225.26256229825	67.13299249347658
15.0	22632.892656098382	53953.58223751288	-41.965283520429416	201.75958429204246	211.08399318807162	45.36274224145301	5.042718214756712	1.5848766032062955	4369.938722846039	61.92175500909172
20.0	22271.929081465012	53498.58762245625	56.742357593942586	179.178190910975	237.83105180072218	42.867786641331215	4.780879058557217	1.6993782018160426	5050.312668552324	67.06616721332834
21.0	23658.120988750175	55741.47768571515	-58.25018125552807	206.2200990274688	207.4998201777968	37.717421085736234	4.549618240742534	1.3313672682261977	3478.010082829782	65.5326128402328
24.0	22682.75807420871	54132.037514782045	-523.3844810561055	421.51300167996493	204.20735341409537	222.07454898214652	4.792569600917594	1.7824821342197916	4379.5984026933575	34.589563904791454
25.0	22711.724024058887	54116.32966525295	-526.3892652392658	423.45591372346996	204.80848672316742	371.76101976099466	4.805245419073411	1.939494286882782	5317.91493815141	25.477217291151383
26.0	22674.786532944476	54100.3318378367	-504.57768909080977	409.5134192191536	200.62639402733913	340.6178443703729	4.703526016005037	1.9818632520697865	4960.8136168285655	26.191234717236945
27.0	22663.35708578338	54081.066925804895	-501.4465096301926	407.542546811836	200.06058710996373	274.64275168114295	4.846623791067497	1.674222781749213	4126.975322371521	28.547158862102165
36.0	21350.787259658413	52579.03889158316	554.575883026559	181.85238832660693	504.1340464389736	73.6511103839527	4.309611988098683	1.31867887626211	3584.230761665014	69.55850236349742
41.0	22131.162263295853	53439.685299703	-192.79754899867316	251.03871326027712	186.8665562819931	34.830568309017046	4.31661075659918	1.423190701391114	4143.858752601914	76.95131940300155
44.0	22442.062354499903	53995.8730728067	210.64950931890147	159.22885720420007	296.73853102537925	91.5934091412829	4.272861808789801	1.3500845761429683	3404.3004754655303	38.408642270159774
55.0	24902.76793009537	50886.598626024424	16.615253891334188	187.43545139976865	225.91761069376122	28.24615236873438	4.064244482887853	1.1644665748754077	2971.4442413536854	75.52390174889243
69.0	24109.019784760185	55216.34795392048	172.02767863724821	162.48737488822934	279.9860378360308	40.06486951738082	3.993141185234766	1.2775843497295734	3730.1891630543323	64.34853136282157
111.0	22744.3368510466	54151.79524370568	-466.21206464061834	385.89534876839025	194.29181800106858	149.50942695340703	4.321653054217441	1.631669486692515	4074.7961418521286	39.934108122351425
112.0	22718.404295713917	54167.61239151726	-424.46875675455334	361.5104826240746	188.8791734111447	315.06522827546615	4.40807699332478	1.9510273815521137	5240.14053847906	24.38949717946075
113.0	22705.970107706857	54174.26581273636	-515.1491698460826	416.2243304886278	202.6007649986709	318.90595193774595	4.417225794453537	1.6384751101042765	3958.8149017326145	26.416548722758694
114.0	22745.746496875996	54134.6108192924	-581.6058136165689	460.4210756357304	217.27748180094338	225.34250903169024	4.498629516585966	1.5635711793872733	3864.076734710041	36.2329755564892
122.0	21896.369726565623	53125.9870807268	151.2156953652932	164.72877523504428	271.5059986050535	151.24817630322042	4.304704689738366	1.7534209167814516	4981.797252157232	28.95838100558476
125.0	21953.120664377657	53192.25267837462	-386.0660076289144	340.28509138628226	185.26152763867563	43.72416322307603	4.002315975955706	1.277705194225489	3517.1549472505762	76.52611202940791
125.0	21946.611935222612	53190.92229775155	-384.7760006385515	339.5921956005801	185.1626615702881	44.602028382240796	3.9691448830748666	1.31130704108193	3777.3023983956555	76.23430722159426
187.0	22843.81619081482	54055.912876544084	-312.63493172913473	302.9226059519557	181.97771003557094	202.63665528700378	4.424983048362502	1.5704416776844659	4097.176970804784	26.70167701612564
188.0	22776.054498712783	54052.94549355183	-484.48264130977583	396.99870175100403	197.14603430522948	198.86108095248966	4.096255866740155	1.5133098717741105	3950.457453149963	33.231064650966864
204.0	23355.87712909146	54788.941967818784	-107.73859442353121	221.05281491601605	198.0480701614074	31.075667473967734	3.959760963621887	1.2756963105402817	3315.9030422985597	75.3132792763944
223.0	22768.677843443715	53957.08695525042	-235.85944788945272	268.3848273845665	183.64696975531092	158.98121511206267	4.001437079588125	1.305639711515689	3223.870221162794	27.860423851686033
224.0	22806.186126486362	53950.420126108766	-308.3469684345357	300.87164917932796	181.9334092737686	248.85683511722843	4.129738812663379	1.5749550891980582	3862.0569223738285	23.513037786459435
225.0	22753.857261756824	53959.72164870221	-263.67187286437314	280.3618666892697	182.43972270496187	237.8388277326485	4.2264917683122345	1.723577729469968	4184.355796413958	23.631618571178258
226.0	22816.035447110404	53958.59377334782	-326.0227034378447	309.4189324553769	182.22073017174117	239.73886781490384	4.16677190718371	1.6975760057935134	4452.0951859312045	24.850147981261003
227.0	22769.243659850017	53965.87212030876	-290.2901213121677	292.3933229075603	181.92538253507237	242.84921171425287	4.31987957625069	1.6110800962068084	4081.3134612268655	23.561635358171095
228.0	24189.7125156966	55740.93744035852	-138.64591864684252	231.29167814490148	193.24456230179763	36.76090123174636	4.080146822204367	1.3492441921735725	3657.617935310859	69.36191217674474
244.0	22817.637373602152	53947.2514279822	-285.398982407781	290.14081561835496	181.9728718623602	277.4323243878953	4.040471726635673	1.80998150685695	4102.66547785789	22.167090328902106
245.0	22810.604595198125	53954.188478352655	-227.42649713962868	264.8732624550157	184.14825998020848	243.21503982205695	4.336505013957579	1.5020355009311115	3559.3877219976407	22.115652238236084
246.0	22831.04567309254	53947.50490827316	-322.56739677798885	307.72879758268255	182.14282265068906	239.68188125968183	3.951796256613534	1.4446062736932332	3861.5619441300273	23.99932283867216
247.0	22792.072916705984	53948.51613443841	-298.81532995193794	296.3643146962263	181.8932174928612	238.85563378687186	4.259395455086312	1.4772901998131966	3060.3720005468945	23.603345101536405
252.0	22724.13389566419	53910.97698253415	-316.1741859223775	304.62632420687294	182.02653308346297	229.67884551315757	4.230481573971665	1.33067227437845	3336.965739614081	24.128074246234647
253.0	22765.123492852854	53937.54746162138	-358.18037470731167	325.59809566254694	183.45252542605883	251.7527037196249	4.1336679170610156	1.7171568016767689	4097.0023572316795	25.037489990485152
254.0	22768.08417576419	53907.4511251483	-205.2443473794655	255.90294359231802	185.76734558667368	210.37345648211843	4.204250160375403	1.4704081613259121	3832.6521117269003	23.630875979384722
255.0	22685.91942936601	53904.71529347897	-337.7927397243486	315.2464860659755	182.56540342658744	280.9829217793808	4.297175247749301	1.8212268222365129	4502.901556298509	23.193401073918785
256.0	22749.34572870379	53954.88056932171	-360.08020556750677	326.57933439932697	183.55392751206958	254.3065050401812	3.8771299637523406	1.4222290416665888	3292.1557737087246	24.033729669525478
257.0	22782.44007605225	53986.73027268109	-394.6144239700773	344.9096750545674	185.9538908048083	314.0853315352276	4.3135448910226115	1.702254658996526	3769.103127661071	22.803923663441008
258.0	22710.183762785928	54017.08160952565	-403.7038169730445	349.8898445055371	186.76100474688116	247.9584386026053	4.377256736768819	1.5786589132688449	3257.057361346916	26.185166325985367
259.0	22765.481957849282	54004.3383868578	-401.1302425364327	348.47317549595454	186.52505843054533	285.82486662391614	4.333275247577211	1.734933631850123	4223.328342937563	24.43630509130393
260.0	22767.81326313486	54011.44408558525	-446.58740307265924	374.26098896041435	191.5551237804765	240.2037830360112	4.246747324442578	1.731200411150952	4557.976328963346	28.922902033625878
261.0	22749.30323964824	54020.450082856754	-471.9717209350789	389.36731092366506	195.15970361926313	303.53135716294577	4.148702816846455	1.5989712505325242	3458.8453568947166	25.42545739407944
262.0	22744.3765289564	54046.95156897126	-369.77186728224183	331.6290494635824	184.1209202718618	222.43885197263697	4.077048610304502	1.530486612298275	3653.20550531254	26.676994743378305
263.0	22785.55157752625	54032.133842308496	-422.85887621780614	360.5974450295143	188.7013097801996	203.654341945584	3.9828327593810187	1.592242463162407	4571.838899035886	30.38863348027598
264.0	22674.782556050945	53978.60390829995	-319.8268111859779	306.3949274387732	182.0885433917801	138.6124539980796	4.192306708107912	1.4284723671979864	4100.623006186533	33.267116580423966
265.0	22640.516267222614	54007.35566081052	-483.4265467848165	396.34975871750294	196.97300783206322	179.59844958548308	3.938695943466637	1.2672865754953342	3248.8259940211196	33.8199213257816
266.0	22631.95780636366	54015.44586028778	-420.08740458053705	359.0303815219917	188.40048347271264	172.8658743666256	4.199452019366691	1.358526893266447	3467.3656285609873	32.2422967264901
267.0	22742.359323851506	53959.946230598776	-406.1569025050039	351.2450281365687	186.99136060767228	93.98261577925318	3.840530574429494	1.259325726210136	3567.6192141197794	45.709400553848845
268.0	22689.455876875094	53973.21104696347	-453.96750896816656	378.6007706507641	192.54430852228512	222.0733966680977	3.930037637596851	1.6537571340062391	4525.516626900627	30.34438578425582
269.0	22598.805948360852	54022.852413779096	-692.5054162410988	541.8944167096216	250.47208632081396	104.33755036898796	3.718837089311375	1.2178564226816615	3283.669536952159	69.15469321193625
269.0	22580.514018179976	54018.45325254714	-691.2633746773761	540.9284821136954	250.0400529113232	102.65421504792808	3.74752266863901	1.1938786734459215	3049.802595648935	69.17807292074373
273.0	20994.972200634624	52091.48682621384	-303.78280779256056	298.7044436433518	181.9041318807241	142.33848136915637	3.9097089585524873	1.3527486508511277	3537.2870002518293	31.77710796574381
274.0	20956.09642894396	52111.78571227788	-260.46034606349804	278.9478567322498	182.54416671373687	343.1822155040862	4.278551335827439	1.8620145100878054	4545.131434152931	19.221357888824123
275.0	21050.924377638057	52103.48942104578	-319.27575305998073	306.12743394231234	182.07843188089464	202.92298793645298	3.9330061172085324	1.5497884095684888	3773.191840092606	26.77927874338917
326.0	19990.102768106375	54676.14227368703	-212.7107238577891	258.87917297476037	185.1737555622158	29.09938517187231	3.2960077548600206	1.1629275675757529	3470.4506613016065	80.82727455459505
433.0	20915.026203308913	56313.35833366061	-121.88995210856075	225.64775460549788	195.74379759402674	17.333287467172372	3.3190454794948177	1.220728775719419	3682.884822914847	116.42142895132952
446.0	21456.04316004279	52685.57763657511	-718.4223115568938	562.3262334034556	259.7984974279833	104.39115450672008	3.724061675855461	1.1553145341228082	2982.283447450779	71.19761190281045
447.0	21047.847253502565	52111.7480780765	93.73712942605925	172.68533716026892	250.07693910803602	71.4150446930379	4.278588088507695	1.8633180375351226	5829.645956812487	48.318831097002615
447.0	21400.487702736034	52182.5925645828	-749.4129223430898	587.4501707270716	271.7310658623818	186.83364385966104	3.9940554846775984	1.5765434427588998	4267.680224510352	57.28231458892627
447.0	21318.91160950785	52183.85793827777	-796.6739456451825	627.2160146478496	291.5647281458234	207.0224256793184	3.9921032474704923	1.5552279995636413	4244.119885799918	58.315361436349
448.0	21283.24771878898	51740.39029537311	1118.275018082202	419.7462538655326	1070.4372444890168	288.5990685584542	3.599465166240756	1.5215427186826322	4428.1738498286695	89.13609459177353
448.0	21264.941612164723	51863.83133119976	-437.3310398657605	368.8783391944286	190.3825941529527	85.19928157772638	4.088067444966495	1.481676356420137	4210.369759131016	54.39857013615609
449.0	21862.84503395146	53283.44322215058	168.90968107694422	162.80152157357057	278.69116931403437	81.06736875414512	4.372999919514029	1.6381399872686746	4776.237840110481	43.26521950566935
449.0	21862.604214363273	53283.012381393295	174.1495437908484	162.27795515714917	280.8721435281107	82.07832539478233	4.334159824583555	1.6250058638637517	4561.400417172553	42.89778986004982
450.0	21928.05229185898	53473.20244978204	-375.2136804320215	334.4967595940032	184.47572242409674	108.00959976293503	4.047299991749189	1.4583817817668008	4081.803727394973	41.97420018405273
451.0	22248.66928385103	53532.21651277926	-634.1936638750794	497.8515935387741	231.66131325408676	80.77900145681977	4.156238999519002	1.4611794435662118	4084.332038245144	81.40322427028048
452.0	20967.84148541552	52056.592035740316	154.02104796856932	164.40681843890044	272.6267147071133	53.04636213533806	4.047507257651497	1.3351352613879437	3782.6439709013007	53.19498833528113
453.0	23819.543803948825	55606.37606781288	2.2136635105106013	190.70720646835164	221.98935598767625	31.986858523742242	3.572043738353621	1.1019449419952427	3081.0915506439314	67.46405292124005
464.0	23037.26828509559	54323.6109033503	-585.5997059319534	463.18763727480155	218.28401737742848	62.04284032867979	3.742524718913135	1.1493621170994495	2807.269386322662	79.45979374099298
509.0	20551.48472147887	56969.94694480256	-26.34352925955005	197.67634450487634	214.74275728588825	23.936936433908148	3.350059925046142	1.1321706610120237	3234.537532649174	84.34099026212665
535.0	22069.22509396117	53689.82691395914	308.03976644502944	156.2112047968954	344.8433087147774	41.54333283048322	3.7656116642717725	1.0846501041534902	2740.870066970631	65.9710870242979
540.0	20958.82406169963	52079.59853447937	-77.98383265493777	211.90422444329454	203.47110199990573	24.53700661955052	3.3912767236241566	1.202468683575373	3869.9612242003946	86.31977039999762
567.0	19484.423955482984	56336.46500454909	-153.1817190457647	236.36631038728444	191.27773340551175	15.375613232573036	3.500071834901614	1.135248314765195	3124.5414206593423	124.96881041853837
629.0	25209.856486389428	51039.36976380012	20.205779134614776	186.64511135520132	226.9255655704023	17.01599053702729	3.5536145774619503	1.2363439718417466	3462.659044603842	115.15717228468722
636.0	21233.104293507982	51746.56400863718	-142.2244044996074	232.52558279264085	192.74301041400392	70.29524669270748	3.7225403160618233	1.1988119820045142	3255.730107210499	42.566405034804184
637.0	21282.19314285004	51774.04822414913	-154.55851117142453	236.85556498742574	191.10113440281364	60.367349522899055	3.714190752621356	1.2672408805245279	3711.5359368733716	48.12433746469438
638.0	21292.254311280823	51834.465011502594	-74.00880513066593	210.7346620080613	204.2549059366595	42.455567691700594	3.6047658369046243	1.156324645611258	3398.3119647793187	57.152263677825395
639.0	21107.564421997857	51684.096898238284	-196.89816481657502	252.62780791707405	186.48927642901182	53.30953753662919	3.7880109126540606	1.1620036841965662	2732.339857457289	52.149960487301556
640.0	20952.32991595109	51901.97788173946	-493.9927324988161	402.88184965385835	198.7485928599923	70.14598138802413	3.460000940295554	1.3065293973105043	4044.8953209351234	65.03507428722006
640.0	20976.166856011398	51897.75665274896	-508.43708987851176	411.95324868248366	201.33572877089674	67.15817166278833	3.585123459930772	1.2884415472631798	3817.430894477356	68.42946256434705
648.0	21022.546491046687	51942.53870877892	-46.76467891618564	203.05252669925153	210.00329500083944	36.33377190506714	3.6517433022521377	1.1790904914436615	3312.238325109169	63.719194705334694
659.0	22496.998371602804	52672.74522087005	10.62896601392709	188.77564429028422	224.2624688115277	24.167353512481547	3.5981204237828037	1.1404514617158965	2716.2680982759343	83.87351171688803
665.0	22885.716584601767	54634.36687596995	-407.8418975833609	352.17862430579464	187.15267447299286	63.64962027844337	3.8264656573696514	1.308243200461222	3654.739726053246	60.71885826843458
666.0	22687.439804238315	54587.976639608976	-250.0531460705008	274.4212786060098	182.94533801491113	68.41936515579573	3.614411261304305	1.0607784383499026	2607.9463428781937	44.98767481690308
667.0	22695.927992606696	54433.80418648106	-169.6678377566723	242.3225599370239	189.27330094424545	57.171077017080506	3.9392359546623665	1.2829337938526126	3640.2916600406566	50.57262186532416
669.0	23126.5250101091	54833.54737672875	-194.93844143049037	251.86671767926012	186.66772566101668	40.867980611960064	3.8153121683664093	1.111038947220342	2721.205053760945	61.356643949009275
771.0	21239.80663711254	52194.71934913544	-61.89594759612573	207.2472126328808	206.72956773586228	36.55296577375072	3.5996369655645184	1.1325080710643185	3069.412002632424	62.65284772627558
772.0	19919.248061707065	52668.04051002947	189.84506945795076	160.83863241018668	287.55044261050085	30.607418268763357	3.6551756124759476	1.2965283254859299	3961.8918406579924	80.00368462934553
786.0	22668.077980275597	54378.64848768196	261.4429340394684	156.72604204587083	320.7801063015028	74.19054612247012	3.9425664282963053	1.3678190133463624	4061.056743240421	46.114532887328345
788.0	21884.398211930806	52885.64504922398	-275.70405465735615	285.7315319030059	182.12957240428813	44.45599215874316	3.597175181490804	1.2974577716396156	3822.7889496419884	66.17161861117624
792.0	21910.862298008054	52736.201913022254	16.168113165276896	187.5345838434706	225.79288536748044	31.175673990980066	3.676968416981634	1.0677460697838772	2702.4793757701145	67.84079756285823
898.0	24251.1329070871	56131.86864146664	-128.9668780739149	228.00459498711547	194.6579308703862	40.99529062486158	3.7360081102214227	1.329096951563876	3539.9953417357233	63.279668361389284
954.0	22521.162495747776	57060.79389673362	-77.28534550092034	211.6978120270569	203.60781845924237	25.484469551841936	3.5494175116305042	1.1822479873025813	3306.788622184595	83.15635951347724
970.0	20607.600911821366	51065.294742036975	21.993945185046474	186.25527847556603	227.4318064830161	27.414710432565414	3.394530159838547	1.2104484531051736	3854.9090106969793	78.65074920483494
1003.0	25395.63916619031	52515.70598067501	-123.44264596763445	226.16148417256258	195.50176067745045	27.612784231683158	3.5615588407564505	1.2283807603750971	3443.8085947425734	81.3391362234722
1126.0	23568.45285691263	55480.97701119364	-403.78640369571514	349.93539190997245	186.76867339180978	60.27470889208286	3.8015199124055434	1.2044397030684033	3109.9369154199226	60.62223230923536
1148.0	22663.03501570109	54566.28509126145	-76.3434457376075	211.4200743305483	203.79286226603367	181.04558246710016	3.749187257459287	1.5475938948554795	4466.855890866357	24.617379827632572
1149.0	22675.844693739247	54552.71141361351	-224.34487298049334	263.6039706665685	184.3471451480312	118.07407451475503	3.5907051712910927	1.288797877839046	3255.6019180061376	32.94805960726449
1150.0	22740.496483716808	54594.71008831533	13.241151071464085	188.18737641718386	224.98080903857212	117.94934578951914	3.7150839275743284	1.6208777191785193	4566.907398208666	32.086244829716065
1151.0	22718.60248075036	54587.51363811327	-49.15139675595545	203.70223301682768	209.47345752499106	111.74310248068728	3.726307111132737	1.1787872057124327	3112.4327161617953	30.978666622295105
1153.0	19812.659139164443	52356.54574774627	-141.33176304152906	232.2168483439865	192.8670600543962	36.67569170148349	3.636426450540307	1.0278733912116997	2630.368657516057	62.152534583865446
1176.0	22730.975958256928	54582.81995773143	102.41527956046312	171.3178279096707	253.12492737710136	118.6035102464589	3.90145214592155	1.4007901490732755	3333.5002702125944	31.26122713383082
1177.0	22679.57395066232	54580.852319640995	84.03664332132152	174.28392235055378	246.74876451470615	161.61757248879806	4.069100167046409	1.3645626637496002	3423.289308462553	25.701458347343586
1178.0	22650.09077125104	54557.7726546196	-13.424842035311302	194.4443533804331	217.93157798671757	246.8659571444186	4.1835978487257925	1.6931758251437345	3339.2618811392886	20.634509861238328
1179.0	22647.184981352286	54563.07860939789	-5.789193305636115	192.595671466714	219.88578861634838	187.45109963359909	3.9660225381978207	1.3940880533839133	3468.1760229986808	23.454195480624957
1192.0	21910.21621720411	52477.73790464318	-268.0704544496494	282.3116659241863	182.31148485150558	46.88277855795445	3.7691080815428024	1.30957980719428	3684.130022008989	63.43602432619021
1208.0	22603.20490432474	54456.654066928866	-140.78511848251136	232.02809131456496	192.9433749189343	179.46464177581692	3.687182351174678	1.3977259749538657	3795.7505070036054	24.839024299041597
1209.0	22601.851097793413	54475.08537513923	-119.52471534354828	224.8688215591343	196.11659555865518	305.13165129159745	3.9784367428954406	1.9374064699097573	3854.2177540434286	19.090200810110872
1210.0	22595.38101047718	54478.307445191334	-154.7354939186197	236.91856522126432	191.0785547740493	86.82036673783749	3.850509193187888	1.237936110332955	2817.9765647847516	37.80246174295222
1211.0	22595.5271249615	54476.704077533424	-76.30432757799345	211.4085546331417	203.80056432409427	84.7447819987613	3.7462918041322117	1.225347030665082	3225.084872996607	37.13694689654791
1218.0	24879.728389084044	54090.53302630665	-134.58447294664117	229.9034221095555	193.8275341287144	31.6375981487448	3.6397120866695247	1.1753907722519576	3209.008803159101	72.45524346385662
1257.0	22569.82604546105	54470.301592034135	87.88674208459996	173.6406069886692	248.05974228315273	170.6265605930009	3.912099832883048	1.620385289108359	4709.07919968962	25.74839905434632
1258.0	22587.746161435105	54442.397888754414	-26.42470720959792	197.69706777215112	214.7231864360934	241.5228321492002	3.899234718554041	1.60338674161789	3958.0159283366365	20.733302854809697
1259.0	22600.409019612514	54464.96821208437	64.20216472641825	177.7824625357542	240.2028853924707	169.27477551625535	3.87957449697836	1.4997014303443212	3977.7743089738333	25.33722337999424
1260.0	22599.040892707068	54457.49184097268	-2.5479271821468883	191.824759720349	220.73093319293957	244.27054608212765	4.04745546044057	1.3530652523696476	2871.6233405155967	20.098112444899343
1261.0	22588.2131052984	54438.22278359475	-34.72483308666743	199.84324485981318	212.75292485290248	355.91580820590315	4.228632571093768	1.9489431509064021	4712.264982837846	17.09832117405246
1262.0	22579.76676279249	54446.85373035522	-104.40283268687459	219.9925901528027	198.6170444062484	252.39638107354824	3.9479283702768595	1.8054942238233218	3989.0770994983086	20.972829075081844
1263.0	22569.456031127607	54427.86014555136	-75.42035540086584	211.14855867323058	203.97497254450315	358.3265690993128	4.335689341844674	1.846831587693579	3889.5757998694444	17.015938499605426
1264.0	22582.993290390572	54425.286844991846	-77.60052763492205	211.79090519912396	203.54607369717564	293.34234091420075	4.0316471018495195	1.7948697471364938	4795.442775133633	19.026944921290333
1265.0	22595.237881853398	54435.30149148825	-117.96717614741824	224.35828213346016	196.36479130504674	227.17024251573957	4.090949474444392	1.8007629726069483	4217.686998884115	22.437043106523205
1266.0	22617.109469722578	54482.99484966776	-220.3061539349598	261.9517476995722	184.62052445706428	76.28163074152306	3.7216827552183274	1.1469646265057976	3029.093616728003	41.88551364380597
1281.0	22657.68838329664	54383.21497776445	-152.0357217845963	235.9602054323441	191.42600793470322	64.7109527801504	3.759546294455342	1.253649543294935	3099.6394698226973	45.736474207582106
1282.0	22597.123635081152	54415.524758227686	-160.44631300385026	238.96463280904015	190.36484066330237	77.38614746470098	3.737327006452705	1.2838759677685403	3520.0206918211215	41.19132444173085
1283.0	22565.68636253233	54396.88981651244	-18.0138949676202	195.57743714822004	216.7819126714754	30.3966182279689	3.671267224521905	1.1624309312394583	3292.184873601503	71.61919065155394
1287.0	22707.102563746306	54282.02106913208	-65.37134033651515	208.2360411670742	206.0062612562704	28.27694842531801	3.7524774760575044	1.2069613878963958	3423.8576800078536	77.47229406426563
1288.0	22673.943080907433	54263.54454742304	-313.6905054323165	303.4297066373644	181.99111136167642	52.738820704706534	3.6716254434305338	1.097619359992351	2716.280213394396	57.23324738754058
1319.0	22684.219567786935	54424.52721975582	-304.8446505610659	299.2071799696906	181.90929770257347	111.06244311582637	3.4960476224291277	1.1569198306122397	3192.542785870749	35.754429455497416
1320.0	22688.409032246225	54443.057436015195	-170.48129023936642	242.62197458635669	189.18062551535522	68.92220460076784	3.862970342734355	1.2019049375507267	3245.699632916634	43.794211934581284
1321.0	22996.05779875606	54416.043401003946	-314.2395111097902	303.69379632785945	181.99847119579667	25.985243380833758	3.6880853612896103	1.2314679881337554	3267.0837057685476	101.21803410789047
1334.0	23709.4546675476	55834.78791985696	-36.63371260699327	200.3444758888015	212.3084229001263	77.08696962727238	3.6962698076092755	1.3042958294151938	3775.4459363896945	39.753436478691164
1335.0	23708.986187699717	55823.108189615865	-175.70921186662449	244.55865857370097	188.59899107783966	246.51067253922224	3.9944775066047216	1.702865268004843	4353.495825604813	21.710580859544162
1337.0	23720.17151715447	55831.776139800844	-279.9721060381015	287.6635639828884	182.05033870156575	110.22076034894421	3.688328148248	1.2965872972656738	3361.550161089483	36.03559070846563
1348.0	22734.54693928603	54261.80950452164	-421.9405335321964	360.07752178040613	188.6008762965695	57.75379695102537	3.8578669034125506	1.254340436993563	3372.621809500708	65.29730880935395
1349.0	22872.04670909118	54279.96708450544	-568.809780938899	451.64161438797686	214.14770429711166	92.72296035410395	3.586232757962194	1.2866522234151347	3334.5210770546787	60.50282216536605
1350.0	22865.373050364375	54243.73531087206	-519.5365549870784	419.03525858819836	203.4492095647676	122.53270981048234	3.574770567262276	1.3350175638119628	3532.7454915664994	46.39961290104909
1362.0	22976.631572409908	54662.17584242877	-324.12280265087196	308.4884517081313	182.1765851627901	48.95006714610682	3.7871830218245646	1.1995179887188485	3295.709069744257	63.05620082580886
1377.0	23725.121141625215	55913.394621246065	-88.31097648417865	215.00072662894095	201.5001279708516	94.53224498535133	3.8208722563413735	1.17614802446358	2748.185056927494	34.52621820006472
1400.0	23633.46268177437	55432.278136164445	274.14025019753257	156.41680772874776	327.1467099466987	53.90257860071653	3.6163077805495685	1.108801130227733	3144.5838460069617	53.81629841311826
1401.0	22702.802977143805	54230.174416888396	-370.41242127269066	331.96539953690655	184.16132311380096	48.491954704577694	3.9034116299940713	1.4094330013321072	3886.4596173545738	72.70157265079125
1401.0	23602.167158479242	55619.60872348695	298.25207959546583	156.1779382855183	339.6294102730836	60.195876724789436	3.5494308082010373	1.1987348225508638	3292.3025076291046	52.552793823864356
1412.0	22682.716154509133	54213.795649038715	-413.90648710078113	355.55724554664545	187.75406625390733	63.29064225928462	3.6916152822280743	1.299670869647973	3237.5150962113958	61.34553221707865
1412.0	22687.67301992697	54214.247016584966	-399.6781716723842	347.67615208567156	186.39451846796675	61.85960928161428	3.70439002794577	1.328372810778292	3449.5523740554067	61.637153893977356
1427.0	22813.08020050659	54151.01308622444	-541.9454155274849	433.62794576542996	208.0483875741451	86.19608627889488	3.4290139180431756	1.2539355873862825	3997.283988670021	60.01631898439888
1428.0	22661.31046935201	54183.78236895838	-315.47465061915955	304.2888037757822	182.016004226048	86.0715897826161	3.7905584203338374	1.3257120789844752	3448.612975288524	44.05404192851161
1428.0	22660.963207908	54183.89271281422	-308.5275372141165	300.957725130211	181.93494664106606	83.87331407526317	3.8548955219787824	1.38682924827641	3849.5941362385597	45.15771569086217
1441.0	23798.763945501272	55381.14538495989	148.6098632209474	165.033368524349	270.4712284455215	86.01941474437531	3.7912117098501095	1.2725436140091384	3366.836607628763	37.9597976291478
1442.0	23818.773231966774	55343.07639369932	185.9184134538757	161.18057922617783	285.8592397451853	108.47979593074196	4.082982711325999	1.1381791989197148	2796.25173434386	32.75350978164032
1443.0	23858.336917872817	55355.02182916925	65.03666175633244	177.62904502761629	240.47127495560707	123.05785128377907	3.926680187196828	1.1970730149101656	3126.617493125483	29.366982656450567
1444.0	23849.679628949714	55351.56062157535	61.68608634059462	178.24833805562116	239.39739855268564	205.73271551167764	3.9945617309773054	1.4028325196906808	3737.67535899605	22.34824187289014
1445.0	23836.95041142427	55376.64116499363	165.91087694862628	163.1108588529653	277.4539167109876	192.19517681669095	3.7908672387627544	1.4985642738008944	3964.7276010558194	24.302938463278426
1446.0	23784.231123528873	55360.223838045946	85.85226107327628	173.97909983720623	247.3653569736024	101.56608187242311	3.8138995386876733	1.2694708482971084	3240.4628181755575	33.46854162123642
1449.0	21521.320366980028	51804.10266757452	-53.98674395685621	205.0322056024836	208.4154901375771	23.169291395619002	3.457121978364826	1.1307310453770354	3101.3019572137473	86.78643829635016
1452.0	22281.775139096924	53781.62588452769	-54.88508536198196	205.28131801719	208.2212133368348	33.45281610958239	3.6109618360127334	1.0835949150867907	2907.649032308172	65.39087820052467
1457.0	23959.822376614353	55457.07645485396	56.2473504153302	179.27235219357922	237.67540737802227	159.80425522992854	3.9525589920374204	1.2300216997941151	3081.6207065089798	25.31709598959759
1458.0	23900.745012665167	55443.3771417607	124.3822482970784	168.1204798877369	261.1381503693585	180.2491684969599	4.0921762976198135	1.2721321480703562	3208.3662291661153	24.148906450778934
1459.0	23909.231675570925	55378.97434623216	-6.386096332109783	192.738539764345	219.73116272275718	185.68903787781258	4.163972303000102	1.4334314129084558	3417.478966476841	23.688260344792493
1460.0	23910.027929090244	55368.20378727254	88.73729648638663	173.50005660890045	248.35112934957212	161.20955875780768	3.7400338073022876	1.6248853959698601	4601.957803613412	26.679735782617712
1461.0	23945.51075568177	55397.22586240118	-68.86587294293128	209.23987539672947	205.2897484112878	127.42465381777433	3.726664231358118	1.2228729535082494	3356.6463436816757	28.972069060679424
1462.0	23944.78079596694	55340.721116954905	-67.37582733437954	208.81067480674236	205.5939431953612	52.43724056057915	3.706567371278324	1.254687956210402	3583.573137331797	50.899670320469326
1492.0	24111.971487594736	55680.086841111515	84.34527775282871	174.23192342524052	246.8533724458754	143.49704611811063	3.8976564718907967	1.3302711140514858	3411.97056200164	27.442151539829936
1493.0	24109.406772910213	55671.14897042279	141.1411801116451	165.935908913809	267.5387238550639	192.7275416456747	3.9264362533132604	1.3766521365337545	3195.9518535710413	23.65941329224377
1494.0	24123.829279788635	55741.82763231434	93.96749158195972	172.6482726991121	250.15698712062087	203.6235747007401	4.085561280374219	1.5617416841933838	3512.335504618465	23.032224407409355
1495.0	24041.62228086261	55735.06245480609	236.6444950470832	157.69495109429107	308.7572624378796	119.07690182908293	4.001347390410208	1.3085037793388012	3237.122208235705	32.928548400907616
1496.0	24063.553186457793	55724.46595017652	298.731149129995	156.17781621107432	339.8826373178487	200.57080786314194	3.902741137623572	1.2869046836449756	3028.1812547078957	25.32116038853854
1497.0	24077.167158466098	55707.886509890675	174.4793341415933	162.24572349739128	281.0102240303636	206.0888500661664	4.014256334082415	1.3466462571822047	3065.490783594665	23.033999153542265
1498.0	24126.52743930952	55673.646917059574	304.9944297214808	156.1927951828098	343.2119734662536	83.52100143605486	3.792799489931408	1.1874394334456164	3211.0191437854714	42.568970870825865
1499.0	24130.071220595222	55775.28100036079	228.5453624952645	158.11597360314866	304.9485122355017	145.61447673158338	3.78021322079605	1.3306051768765723	3336.1659039522974	29.083481150988455
1500.0	24137.993280179864	55807.368594093845	267.114039671208	156.57228651959372	323.606043483416	194.7638047838648	3.812908609249687	1.3285454222567095	3147.6775475590384	25.20875728980093
1501.0	24166.375294473608	55862.502173805886	279.650483351806	156.32198845973682	329.95400633991517	193.20629919430914	3.9713033334074566	1.5285326011534215	3941.270716468954	26.261376796707626
1502.0	24187.636293736465	55827.85988683045	177.57584289869934	161.94725422092318	282.31140113935174	147.13118961788086	3.9515148745823656	1.2763884559033811	2989.124758678739	27.807401989294362
1503.0	24141.429717677023	55680.73138543532	63.05983208080921	177.99336020327883	239.83648942788764	32.58741847049574	3.537208284772155	1.113232387203616	2942.6534109093786	67.25090283681612
1523.0	22685.46880684284	54268.000541491325	-98.16085653432687	218.03213137417876	199.70817846459255	25.05158549367188	3.608376563502208	1.3173072105915407	4039.493069639614	89.8857396785694
1571.0	24186.274344966147	55677.244583354026	368.4088456659976	158.0787410670827	378.87589349800544	71.87921885441355	3.724270367168443	1.20140473796753	2983.5070457648485	50.61305225780539
1572.0	24232.050537481788	55700.41558027034	30.76100189661974	184.3803191577264	229.95476002363384	147.05367679266715	3.8289665542869558	1.2319517748474127	3122.8992140859777	26.488880315560824
1574.0	24198.684467789535	55733.96632076072	146.51964939139486	165.28154434329784	269.6455523396495	94.1882895699233	3.549507405729908	1.24283727189311	3009.328260109603	35.629563371922195
1580.0	21708.555352309842	54164.283671320656	42.34498489778365	181.99545047088282	233.39266941462802	19.13618312392252	3.2971537124492127	1.1705946197530086	3425.5956233787933	101.83135232160815
1596.0	24281.07581133163	55888.84216798961	266.94017840593204	156.5766251273349	323.51898474727506	153.74487956502924	4.049576305962389	1.3188983586641874	3119.980031532465	28.932787059823465
1597.0	24321.654198667333	55867.8916864365	39.18277902217766	182.63602121431666	232.4424023042924	156.78938945092574	3.9304908570239294	1.3191144798027576	3481.253275343754	25.820647021885996
1617.0	23991.000829231925	55488.976553722496	-83.8793958464502	213.66170190345593	202.3343514606828	27.828888739721304	3.718385540897689	1.190449346507389	3458.2855587398276	78.31962399395127
1623.0	24154.865123271848	51215.13913318812	56.63629113148419	179.19835089939198	237.79768321615072	17.641946235646234	3.524017527220362	1.165840168943188	3294.0654983363875	108.55770764731686
1636.0	22367.740360433752	53891.418382700955	-511.0535591101071	413.6139742554711	201.82411730590474	72.56197377300988	3.548260315564076	1.2501477096417601	3618.1946706927065	64.12690365954762
1658.0	22642.42257293231	54222.6513658139	79.79481070421367	175.00616515944253	245.31958701793198	55.69020765359027	3.548144267177075	1.152785497993948	3100.392218200779	47.585835667220856
1659.0	22584.320554195314	54227.94256514452	185.59823427764377	161.2089952392488	285.7219408632434	97.58603847848285	3.845812134604214	1.3417888774320994	3637.600015292867	36.245397419095696
1660.0	22566.594710409667	54247.242898441065	166.36244249250728	163.06382679517876	277.63971557754667	88.98216624092645	3.7114913443839326	1.2192043455306572	3222.341216589405	37.090280642904155
1663.0	22608.602630556237	54152.262065923765	213.55808753597202	159.03087268909223	298.0535953265624	47.16669413667248	3.6361158587560505	1.0374069428364594	2476.5807470019863	54.733127481310184
1664.0	22594.710946609877	54265.837248939795	235.88923117433495	157.7320354487657	308.3996330049899	51.004293621872485	3.7687653539875994	1.2255629729092075	3210.5220565709037	55.94216474939177
1668.0	23063.247359313074	53424.093812631334	-27.069710329182712	197.86190928378184	214.56789260068155	34.26024454050713	3.680539243483322	1.1587973060738517	3223.22344093331	65.7403196785495
1676.0	22609.690315781998	54248.94511462681	108.55673642283986	170.38577558677375	255.32223500127745	84.76012953695579	3.657835928445103	1.2804542754041603	3614.7613647668086	37.768723695673046
1677.0	22584.796978549897	54274.36198565758	121.43105567276817	168.5280066924408	260.036768217053	232.22863616749746	4.09554181290499	1.5721921722035759	3755.334590317304	21.530563078140894
1678.0	22593.386267380654	54230.2974629131	219.31415468381624	158.65863758875588	300.67817129167986	220.41915758455096	3.9953787021356697	1.302476913664475	3006.499584565646	22.632141587652068
1679.0	22591.247794011586	54218.454720397975	237.39041218772775	157.65876517946052	309.1109615028959	84.19675176427492	3.6833222772838043	1.3339825618897434	4022.1052471241924	41.21868288901147
1681.0	22830.87271412308	53441.57470274814	-174.67781006046005	244.17487683657816	188.7118249438431	23.000491846940296	3.597433501900316	1.2430820502044964	3572.1513347001614	97.1764584681071
1702.0	22590.413182437536	54249.544204640406	91.22406801845825	173.09238595300008	249.2067317717927	123.92179043384067	4.003210052284423	1.2761552094066126	3061.3480871497763	29.756422725319517
1703.0	22580.123220144524	54211.4778460999	254.12861160774727	156.96162806720488	317.17737245139097	192.60106507637386	3.8706344846035425	1.414173561977403	3483.4586860160657	25.38646767002288
1704.0	22590.152167346205	54264.19376091546	172.24010055072213	162.4662504814597	280.0745672401531	203.9092016368513	4.157581517846484	1.342244781066263	2931.8044749445125	23.137922213605965
1705.0	22606.263333571707	54204.24101425433	92.76218046378544	172.84266425415777	249.73867630212746	53.159834299849685	3.6975843240662085	1.1329135625565327	2821.0525092099956	48.96104689515511
1716.0	21896.194760153074	53469.5802309067	210.6064307424435	159.23183943485543	296.7191100391962	135.17054610124026	3.9687605910428103	1.2329989299940785	2958.8174579183074	29.60993399799858
1717.0	21861.035761925767	53484.894704073005	206.98994187211255	159.48739527914464	295.09455513306295	227.81280318005628	3.96568999633177	1.5327295401692267	4321.866755959668	22.58438933421746
1718.0	21966.991949300824	53543.651082604396	-225.51841790346268	264.0864638078128	184.27041486103798	54.62223389719374	3.714604652450705	1.0819798298704142	2664.8252063706914	51.23537587218698
1721.0	22596.941642344682	54222.19727193762	213.03281908515467	159.06613591704382	297.8155501893543	220.5175936068429	3.8959047973783965	1.4673812604835548	3900.755927939644	22.936977974985407
1722.0	22603.267573449764	54242.52054434187	153.26201467898218	164.49331939100617	272.32279967708524	210.71263091829766	3.9588027142969238	1.3108510259206996	2882.2563466648407	22.43860811876629
1723.0	22614.814742089922	54242.620785814965	123.66794696323102	168.21848979823474	260.8708668378395	200.4240133360582	4.146894078965985	1.5680930688790828	3464.148965333586	23.48151421101735
1724.0	22608.42192193332	54206.17460335685	172.05984491711413	162.48417382016163	279.9994409570795	164.68684127962237	4.230816107836386	1.5317968034647718	3582.9819009528887	26.855462325351446
1725.0	22565.992274639822	54243.08124788248	198.86669457702976	160.09884767638923	291.48772532340456	210.9765258853611	4.310588414897529	1.4456128510520583	3366.0390301711955	23.277047894963935
1726.0	22598.270127919546	54266.64883933356	164.9725549703027	163.20910010018636	277.0684165645601	217.46208146858044	4.003523870876187	1.5132986280734022	3975.2819044283265	22.63199407987199
1727.0	22585.47699421229	54252.67201943215	190.20915071196535	160.80754010632455	287.7079428920269	184.28883052686112	3.999053994247592	1.325250648612813	3090.0324446041113	24.70751114867216
1728.0	20790.591515125565	52387.91545307186	-22.68476691368704	196.74769922175932	215.6308874319368	28.757487037210698	3.4172009390896765	1.1773624063473827	3068.9158886211985	75.0219375573339
1728.0	22594.75576239189	54232.523568359735	127.90058967777193	167.64357024795402	262.4612633768501	165.4914111386009	3.9486486802380605	1.3548237547396131	3589.4839741608184	25.651449015571934
1729.0	22616.040317644565	54243.581963500175	273.11892354530823	156.43700087323575	326.62932669519716	189.94547441739593	3.998789659390587	1.5106602152782078	3793.7335738957026	26.32086386570085
1730.0	22573.206843988653	54232.685978476235	158.7499196003972	163.87809275825762	274.5316258669065	164.289857490134	3.871242987619833	1.358848064611596	3327.427614076183	26.106170943835657
1731.0	22584.51133570203	54221.56091142909	190.5746941173442	160.7764276190325	287.8661937059445	234.17939688471225	4.052630528742143	1.3013147597333732	2722.4375688279424	21.506448451482775
1732.0	22577.4511242384	54277.88472631935	145.14056376531798	165.4471641998817	269.10290301991665	208.6087448012214	4.1086519724741475	1.3506644429820156	3288.7536775830913	22.582139602965697
1733.0	22607.787899092476	54235.40224058955	225.46235877220553	158.2897706560416	303.51393300578957	160.5560203419994	3.7822121732597225	1.1998468353994174	2682.4660672772857	26.9152144547936
1748.0	22641.668739031422	54302.554478414	-78.74434318073797	212.1294011169729	203.32273652337682	62.241975895809276	3.5049784399734607	1.0510957200028461	3207.7475327705497	43.37081358621914
1749.0	22594.238708759458	54225.53701299632	180.4339155575645	161.67844735653352	283.51991576471397	187.84858243451205	3.8435240891836746	1.4401463387845261	3422.417779472689	24.640691211879073
1750.0	22582.89639558212	54243.38378486052	130.31080984153235	167.32247443632625	263.3739770799685	217.64134672700735	4.238023835306031	1.5452899386264753	3621.428310621237	22.367534848500615
1751.0	22598.151596872332	54271.24721206047	94.18580121055116	172.6131858923184	250.23289036798366	151.29055105654524	3.699027545971795	1.2464537576080987	3177.352983020448	26.380924239495155
1752.0	22599.62943739173	54238.700849048284	170.14738800868923	162.67590580932333	279.20414502949643	196.47572571315737	4.196076521517089	1.52448381165693	3877.0465466578835	24.11424421937024
1753.0	22579.992076046412	54248.91460785064	84.83516179028744	174.14954098958458	247.01958583844984	223.4853702762045	4.007345410660765	1.5261358919726598	3770.4809690808597	21.680701527258364
1754.0	22618.13498955255	54222.88445395885	239.13479099392987	157.5758469414172	309.94003331729596	143.68388128158117	3.789605320972066	1.1872523917372144	2936.0841508124654	28.926586133700695
1755.0	22597.359634996905	54223.073822929524	215.01370146084463	158.93428363672498	298.71453729268586	171.30556066535604	3.9273516923898923	1.4308938697410483	3353.297753652801	26.526868636439442
1756.0	22604.928180768304	54210.06997433052	170.85847353343038	162.6042811388247	279.499472221633	186.78353189155263	3.9009973917145455	1.2983114759220193	3044.6154691909455	24.196192378379063
1757.0	22600.16184732371	54048.98661496881	254.97979730393524	156.93205307294147	317.5941972825762	110.01238390041867	3.699459431406717	1.33209654013274	3930.7715911926216	35.23188497967173
1758.0	22560.520002081645	54261.072460544456	52.9099626874625	179.91221708741224	236.63169643730956	134.11107624045547	3.7008990871652774	1.2214937027818416	3261.543576850103	27.969477045064128
1759.0	22577.71175894649	54246.46848913509	86.15684679968254	173.92821666961643	247.4690814804029	155.86030661051163	3.9008081730561126	1.3628009075247824	3379.312232959922	26.261848064402454
1760.0	22581.242958454728	54281.257052937675	149.52787263534614	164.9254551065961	270.8350823673224	175.51636637473868	3.9607733187406717	1.3681007788421413	3395.842357816994	25.04116984686592
1761.0	22588.86485794989	54239.137899189074	216.51016071900654	158.83671817050816	299.3959803351373	219.79570363238594	4.093266706935606	1.4139429970678254	3583.943532500232	22.89642221343007
1762.0	22579.318340779137	54240.254417277065	109.70441633398114	170.2148825360754	255.7365566527629	208.309356826656	3.9413363643616877	1.5156609825925522	3978.433117691879	22.712481723954852
1763.0	22591.546004907465	54224.34528444803	124.92154150987533	168.04674834582505	261.3402469625141	135.78233782589956	3.675032447678941	1.2647144113431465	3250.337480921971	28.43668331582917
1764.0	22583.50250998926	54273.097989519534	91.25576131573791	173.0872216185262	249.21767153342873	200.4567090881547	4.068132226426071	1.448049391205505	3190.964589772018	22.934554202719347
1765.0	22632.239424651907	54097.77069759788	301.5621530188335	156.18077287365	341.3831984386797	33.82941051196448	3.503716099399597	1.4571041895832766	4695.19717838437	88.07441794495108
1785.0	22569.190310002417	54214.40613055742	277.868505381738	156.3500448335209	329.04320307937877	144.47137357404762	3.9423214985620847	1.3012408711460175	3316.8736187029644	30.225925692837528
1786.0	22578.155208563996	54251.48808595546	98.31350203697855	171.95682130232115	251.67597249797274	190.87321801230496	3.841773158586431	1.3595888115651158	3674.106286549988	23.40747642016376
1787.0	22586.153627356118	54205.739741982536	259.896949825021	156.77233622549383	320.0146723416814	39.24353878734322	3.5144094447843433	1.1317030286286724	3117.584247439763	66.46816741269136
1808.0	21790.976205769344	53507.30044050998	45.70609581535702	181.32319314802643	234.41241042019013	34.07545325023783	3.5166267216155096	1.2085963292555943	3617.8170459303424	67.22833972114768
1809.0	21766.49294524019	53418.39273746892	159.49675761296507	163.7961954079453	274.8342808981974	76.37224686583683	3.7126157582249775	1.2019998495876774	3004.1131024668707	40.52455096314521
1810.0	21793.03882140653	53432.61926304417	99.40561625850113	171.7853967206096	252.0603080197436	209.0301263878266	3.9655643114028907	1.3791729356678912	3385.299067584508	22.273478393487785
1811.0	21815.273177866628	53427.02081676345	99.54702933423481	171.76326817054562	252.1101511220741	61.948291571335275	3.8101442040145206	1.1909280488413483	2915.8163429381784	45.089295447368265
1812.0	21826.31360647466	53449.00901049126	225.03893111724543	158.31422314189987	303.3175611506673	79.88248114509014	3.5475854689583532	1.1809686307572356	3228.8445968646874	40.8157477499441
1813.0	21826.53312298355	53479.55528704374	111.11054283654916	170.00691545308456	256.2457684931173	141.2501559475483	3.9097631049854145	1.4206430530503087	3322.7619618655417	28.268013439819587
1814.0	21802.580571870927	53466.933726317766	143.49371178924022	165.64689711004024	268.4570966399243	88.0427167456597	3.7263878122441847	1.1745792458043491	2821.0740232764747	36.61091388276367
1816.0	21849.49665313217	53537.00434315771	217.50602500276028	158.77276445661738	299.8505655299519	43.75128317112013	3.5892128849326674	1.2396353701051928	3470.7404042833255	61.61108993876314
1817.0	21850.322845881135	53472.86237761918	167.25284185314047	162.9715577231623	278.00660347886185	129.82224905384587	3.9017379734471374	1.3880959306831773	3524.2380942732525	30.30619092643087
1835.0	21152.641847120045	51810.64222348521	27.212898770792368	185.13186322672323	228.92550568540955	28.56983899611672	3.477713600059982	1.1520655542233267	3317.9857688121756	74.58231035629784
1920.0	22626.195062331666	54280.183247213434	119.87953166095387	168.7449968942548	259.46083212301977	196.71097947201773	4.220019524341235	1.3673091456202913	2952.483416283735	23.176240210339355
1921.0	22596.766983914586	54267.87376036748	168.8525659694613	162.80734725366722	278.667530307334	198.99937108055659	4.175113268332518	1.3143479327275298	3161.349977258577	23.353674811436058
1945.0	21891.28514469737	53267.46928408466	-403.5660925722915	349.8139000288913	186.74822968177656	123.35869704154752	3.731039657026826	1.1993608645044107	3135.041146825372	37.757478518763236
1945.0	23524.08559731849	55400.33296317111	-106.33060080003654	220.6042386695504	198.28702784499131	30.73249518836399	3.6416841073460904	1.1879141693879323	3346.3832812079404	73.37007769557162
1946.0	21979.620316343407	53238.204351660665	-422.43591226980834	360.35790012161954	188.65496010870294	94.33100999247345	3.6397369493835794	1.2542197377711135	3470.848727865644	46.57743579036824
1982.0	23483.339139799344	55270.861507745634	-369.5825598514966	331.529707219534	184.10904924700358	274.5586764795328	4.21426299777354	1.544962362498229	3807.2342436814392	23.556139690133037
1983.0	23507.755552736537	55280.4044402528	-362.57728913971295	327.873356081797	183.69206560307552	198.3356398039796	3.9587042010261566	1.4377604605265029	3624.1108650735882	27.99025753790825
1995.0	23549.57123223457	55355.93250438532	-397.88812670909044	346.69589683280043	186.2361628013647	288.7420896216948	3.909362649618279	1.6906662702165371	3795.728297230388	24.052423834574327
1996.0	23563.429924139517	55338.59191074286	-437.34423637832657	368.8859651966458	190.3842118210589	267.69134110057803	3.961805550963267	1.5378614453379418	3861.0784062366624	25.95622419493365
1997.0	23525.337181286475	55293.576424017556	-316.7535710457796	304.90616393281715	182.03558139883341	200.69485775342963	4.089747465364293	1.3445069324393426	2963.4202008284374	26.155173407152564
2014.0	25965.496716112157	53969.0489259462	-251.2679238615488	274.94525935021665	182.89357044980986	21.060909266813574	3.457037933437431	1.1266641718360462	3079.327458919944	105.40729889562628
2064.0	22546.074626440608	53209.05580391922	181.6034333749745	161.57030091215057	284.01652179880296	28.574584252369906	3.709714172247575	1.049620367089387	2548.45766557624	75.75765067597699
2092.0	23529.604112681238	55267.412342755764	-376.08293034890255	334.9569874792304	184.53482420872268	62.97436845831669	3.6965653474444546	1.2611845456385622	3512.1948062766023	57.60932082387391
2092.0	23534.607846701532	55265.04374078941	-328.2353210105529	310.5061384845939	182.27616750950358	56.10008570396318	3.8549308543077183	1.2196758228881492	3185.195029522293	57.98774307268518
2112.0	23574.24259664331	55244.76327108329	-353.32220182887175	323.1017968621753	183.20775095254308	166.69626781993142	3.719587125101441	1.5976296098241058	4558.426412628495	31.64598739337594
2113.0	23533.618985900364	55242.58625918348	-397.80014717138704	346.6477827808679	186.2284528322808	266.8461787031947	4.010778772690906	1.5922258472202437	3884.83681797855	24.909859151557903
2114.0	23523.809246973244	55228.6012131803	-302.82559081256477	298.25200164861496	181.90033021023984	262.39481076368446	4.172483404067043	1.5779685748056882	3412.9869075934816	22.677976651496408
2115.0	23511.43409249799	55232.790710178284	-359.4189645519081	326.23749027445456	183.51827186997212	284.8655084622166	3.9262527662423707	1.6334814360505865	4271.248648439522	23.026064004941972
2116.0	23555.023477370556	55246.66683544133	-450.7021903395993	376.67536600658855	192.1006999092177	159.66263724820843	3.7357856042583677	1.4551914225117175	3910.9932307538184	35.9930216468152
2123.0	23145.443815005794	55058.29029647552	39.68953584781015	182.53283887792347	232.59409119915782	19.50878880086795	3.4436416244272112	1.2445854516350485	3360.9219709669733	103.84053920696655
2144.0	21815.793243797794	53251.15411239835	-357.119684803486	325.0514951970944	183.39730131658024	274.9896815911827	3.8194207948270167	1.76310367523977	3743.7714312353646	23.83261332420898
2145.0	21789.722365187958	53260.80369248969	-390.72470105558784	342.79827232092595	185.63083189241308	87.16631079777184	3.5566787510342146	1.1381323831135488	3155.457449367895	45.621993678705806
2145.0	23497.72366319863	55220.10042673836	-329.9829073424633	311.36756017673235	182.32301568857977	123.73115496036827	3.7082467849285634	1.5196929862775408	4259.852419213096	36.81277236189414
2146.0	21874.595718561704	53199.66319804119	-340.2573003760926	316.4805034134451	182.65309824525022	140.23100067878028	3.659511732002462	1.258941388126914	3235.8298493491184	32.76127517189417
2146.0	23552.053523265222	55200.870563774944	-358.2222759170949	325.6197065543308	183.45472742653084	152.49755339667402	3.8384392600157193	1.1454494177009045	2568.141132821414	31.18434275476882
2147.0	21910.39846761566	53183.93394957977	-372.67319507294303	333.1550893238174	184.30682333089322	66.30219475685604	3.7914241873958394	1.182302794290282	3062.232887358194	54.03153202817981
2149.0	21924.182376024324	53161.93798259001	-557.5373046029449	444.013967156478	211.51062009494407	95.96214408906069	3.5477384618135557	1.2047919577445696	3076.1226480027594	56.3701494374984
2150.0	21957.909144595327	53100.64446105983	-415.02882157413285	356.18567114541537	187.86893097013683	63.623487580514166	3.6602753156995087	1.2015721622394486	3242.4099647014746	59.28326167515446
2151.0	21873.818494423525	53152.13186367048	-154.04102147260187	236.67149615685304	191.16731525102063	108.51790813287133	3.7372546445078174	1.2858468899985875	3536.712168134788	33.216429842548294
2152.0	21940.119249339485	53173.88123645776	-483.93977119091824	396.665012612754	197.05696927047538	162.38467505327534	3.7767991188020127	1.3351086970997394	2994.053716681449	36.50647142630607
2152.0	21937.741093331413	53173.548626893076	-459.61501326111045	381.9505945589916	193.33381985002006	155.87457736969182	3.8559526938419975	1.3683151422990032	3196.5510482676164	36.39054589039343
2153.0	21934.630612613633	53165.16889875792	-517.2706807502244	417.58166211367126	203.00890160835672	70.15265813886231	3.5960583285578323	1.1493939380335427	3080.8073215003164	64.10649031169216
2153.0	21937.122807710588	53163.29869472401	-507.5485752598628	411.39051294187504	201.17125713098682	68.92292020635436	3.6066438059936514	1.1394271563521075	3049.5073589543017	63.606557864000806
2154.0	21869.076107031866	53115.2958981718	-350.9081661647373	321.8682715507057	183.0938897508209	163.82428270286917	3.9380721343452554	1.3310179444099834	3186.765864062377	30.518407892693073
2155.0	21911.293314687184	53110.80135881297	-236.64764077708466	268.7158914786508	183.60333212551114	49.070274595678484	3.7795701951609106	1.1388564693120489	3220.2199769559775	56.4576277395677
2156.0	21942.56035711245	53118.85061401553	-408.8931051357268	352.7621901790475	187.25458504792016	74.24142759829184	3.593696920754628	1.293578395846197	3581.76927117982	54.32235545888884
2157.0	21895.40725786025	53095.295304972235	-403.53108863368885	349.7946004062632	186.7449854552969	55.67010571706036	3.7990323006279634	1.2426867900435385	3441.9634840173826	64.9462205799935
2158.0	21904.51752601222	53086.01832990389	-551.6072887224101	440.0413948566762	210.1684883851635	272.368217781504	3.6315449383815404	1.6599013327822731	3955.64975736972	31.00137257570765
2159.0	21751.138424519064	53064.014622444905	-156.61549848572457	237.58930495719932	190.84041308075356	30.94524195547959	3.7268975781906146	1.2361073454469271	3620.4543985354326	76.34561196308945
2162.0	22021.77479182331	52955.565431141564	-159.44881313331308	238.60540402134734	190.48742370894746	39.79631368231492	3.5202046100888706	1.1120597341641452	3076.6242912822845	61.08928920562801
2163.0	21991.569598893773	52980.674128872495	182.26164108579079	161.5099079941474	284.2965452849656	104.38568475529746	3.8585533741876104	1.3216251121505869	3435.574347644529	34.54822511309624
2164.0	22001.140433449196	52998.33407451402	194.25781558595713	160.46879903298236	289.46728624586444	149.59366104555784	3.8734906171601526	1.3039578343876634	3585.21575042568	27.896535465084725
2165.0	21973.46085188437	53003.267137987634	105.77319670170668	170.80454817613017	254.3221966534682	95.12260937734304	4.142774833158205	1.2478941945046456	3189.6431498151214	34.90099379709132
2166.0	22001.02240865974	52938.21119808056	165.6808451352069	163.1348789733449	277.359338363051	155.2669273307282	4.0012349196204715	1.4994726892151096	3683.729926981117	27.615872995162043
2167.0	22029.864526562313	53017.45881290228	162.7765568150985	163.44172017630441	276.16925831185546	176.09429541925476	3.9085814635609966	1.3930086838048912	3252.576268125603	25.220480351725502
2168.0	22053.999162526092	53058.47602304759	204.45533415855746	159.67262030127145	293.9628880226243	74.62651691515428	3.705472254703439	1.294625410218152	3438.9013334945466	43.13337444343109
2169.0	21992.743621892856	52991.47430275945	202.0512824873623	159.8529645651556	292.8947657185606	188.3121232481531	3.896781132780309	1.18073460892778	2420.787320473189	24.17175166029935
2170.0	21992.00988228135	52970.70626144201	255.72971290234085	156.90646804394703	317.96196151161837	71.52203011519845	3.6812547116964764	1.130030666923612	2998.2867139445684	44.30824775042816
2171.0	21975.435653738634	53029.09508467445	207.73865516542358	159.43364539395466	295.4299329183689	95.1828355884012	3.856244168832824	1.2200697594721355	3081.386960646605	36.45012782537498
2172.0	22056.599673736182	52948.450928754304	190.5020163861338	160.78260508278572	287.834720691817	63.67945582124064	3.878832643692324	1.2000119151090547	3205.4899894544697	46.31919510273217
2172.0	22057.089781955994	52948.91812110171	182.89488808596994	161.4521263008488	284.5663115092321	62.38772981634321	3.926517699911891	1.2272807598543172	3345.5413983782632	47.05310573957464
2173.0	21989.684710748872	52998.43024477564	140.81909762105968	165.97581531514234	267.41337162416136	155.756578261527	4.018217443651182	1.499058868530181	3789.74390598076	27.246987603801916
2174.0	22014.315264351997	52951.326067553506	186.1165778836273	161.1630323807062	285.94426184709425	145.76295335729768	3.8876362340903037	1.3046595450162104	3398.2493627200147	28.20032393177135
2175.0	22063.640996628485	52980.00517763464	198.81798221777808	160.10267059348698	291.4662725244264	161.13406646089533	3.9092810652637606	1.5062894976925452	3612.221181486391	27.529596458990817
2176.0	22054.462882465225	52993.914921261705	232.77540446064765	157.8896567520862	306.93051735654865	121.96298998153594	3.894386027118904	1.3504538409978557	3196.3244690836614	32.59056203866722
2176.0	22054.47274074497	52994.60327756497	232.88508968598975	157.88397517478649	306.98212147769414	121.87290848001588	3.8980979225706127	1.4394946993801745	3539.1299549723185	33.121785644045254
2177.0	22034.881505373014	53013.62119101285	105.96843616131139	170.77497682322058	254.3921164590185	133.31465291483764	4.115067366657354	1.3855898949959242	3159.8865130943627	29.073356867803366
2178.0	22069.384052559235	53019.859453339894	123.51673591933394	168.2392889661551	260.81434327279123	86.32215226901612	3.7078324390927575	1.2817371643602773	3680.5186015058407	37.54625195142825
2180.0	23547.763958679137	55188.60459229591	-389.0073277759973	341.869834677877	185.49245709823873	213.42393979019187	3.672943767863297	1.511165918824466	3967.626932887966	27.909825704306105
2181.0	23568.51391225536	55238.98099170082	-367.32690990606517	330.34818176449727	183.97004293582575	292.92682510509763	3.9752745824462257	1.5815650016239384	3655.3045769687105	22.711353197474867
2182.0	23554.754514732755	55224.1430465169	-379.01506410112177	336.5137924217971	184.73911682226196	309.1928041039625	4.026435352860663	1.8523186610957627	4842.410228483163	23.004906284102127
2183.0	23492.780079684188	55196.264153519725	-291.06135468242525	292.75021165620745	181.91982670052653	198.23921062708166	3.835552760466254	1.4129837424154066	3218.8586846266985	25.950788001319747
2192.0	22076.261081516433	53003.03160078711	114.22338375925115	169.5520453491991	257.37927062291436	147.9085998264144	3.909571252423757	1.3318328688592993	3058.1703335934785	27.189534445792134
2193.0	22103.231997106497	53009.8752493783	85.38889540192157	174.05664796873927	247.2077185331327	182.66346251404056	3.9117121402854007	1.3651101437342872	3500.439226590747	23.944426423287425
2194.0	22084.398273878985	52974.15609559422	76.529056714083	175.57183756596544	244.23012279834646	123.01821708667852	3.880607739483184	1.2986542395977694	3303.396293772985	29.884068705034643
2196.0	22056.76701116775	53011.16805758477	126.40005657985935	167.845778449513	261.895630830096	110.67510320713426	3.65596572461596	1.1299523212972131	2943.824739972492	31.456301407313383
2197.0	22125.93669824427	53083.358465093515	116.63685878012704	169.20460649808348	258.26400888981345	164.0356352718135	4.124032467261379	1.6164774065144731	4073.3659013692554	26.590412827671873
2198.0	22126.27500205747	53049.4621983801	137.8947739102806	166.34186869110496	266.279446089398	73.23567359879047	3.615117131231961	1.237277830431117	3193.826331531125	41.523309340681266
2200.0	22052.166016287294	53071.17893425542	153.83475903208296	164.42800642066112	272.5520778733482	165.0049943605828	3.8545956401919828	1.3026555651121763	3346.7010468165518	25.798326050249475
2201.0	22056.62063284722	53050.317538124	150.77568397563653	164.77983370955468	271.330849391916	175.86587009602073	3.7960349739726023	1.4197212245268935	3503.4849626878695	25.184887397638775
2202.0	22078.878841184884	53011.19252327919	199.60803420355884	160.04089766740307	291.81446856023587	142.3715679813645	4.123548666815026	1.3359040452397044	3176.0798973255905	28.95222504906879
2202.0	23561.268228703888	55261.49945014804	-385.87489236208427	340.1823560520929	185.2467876493819	359.34728490893485	4.164563531351138	1.634003181963438	3844.621876399157	20.690336577965017
2203.0	22060.80190515761	53051.36981799307	203.0915636289569	159.7743691616257	293.3563358250597	139.57418668324596	3.7956786847179647	1.4414915428453423	4161.961170767958	29.841042442720425
2203.0	23599.784015102632	55269.27386228463	-351.6326197975761	322.23797284968805	183.1275179764244	247.39574687694713	4.038466071250788	1.4692987846215424	3218.487997183778	24.340810821619684
2204.0	22053.98521702683	53042.21121707698	226.38397462564893	158.23703489207867	303.94189669458916	144.16270645823326	3.731279665807821	1.2718520169417638	2960.3911444712894	28.96336615936483
2204.0	23592.77188875239	55265.512219776734	-435.8137033805764	368.00241212468944	190.19762205559852	205.6101409501208	3.999146203288905	1.4389902432418018	3350.229572598785	29.982184539203224
2208.0	22001.07598366663	53040.30811492628	3.2149040313584396	190.4744783680878	222.25652309814967	38.9138657095533	3.5781293689918554	1.2091567296468368	3432.764304819014	61.03825154976066
2209.0	22072.031711766696	53086.879904509195	-91.4370510275315	215.95455913299702	200.92211334304318	29.105627546242072	3.451177393209695	1.3056719629270088	3857.4600765257696	79.50918610761065
2210.0	22023.300445635283	53026.528047544205	336.76653728843525	156.7431016337016	360.6355991355244	53.00022637106801	3.6780745828638235	1.2647684636278398	3499.6845806250662	61.18035978684615
2212.0	22044.7060518343	52980.908611894745	66.50337674192895	177.36072263588403	240.94449085131066	103.4130006806995	3.7704125722078667	1.2198461457388496	3005.6025660029413	32.686990938399795
2213.0	22013.60977955282	52986.1628657906	111.79214907062632	169.906663950717	256.49323365121484	79.26729515603174	3.513880037822074	1.2823593966722966	3606.3266760936995	39.465548989437025
2272.0	20395.594784053737	54214.22026314979	24.183211498937855	185.78142064624103	228.05545424413776	24.312971601352693	3.4157738867288585	0.9648875402150154	2713.4028719254457	77.55967808532773
2275.0	20083.752265156472	55433.62536529014	-120.19343310240808	225.0886021569142	196.0106932994975	19.23292163077505	3.383972110811462	1.1275944740948693	3242.587589449025	102.30081365327108
2313.0	22174.973597228756	53035.752976282085	482.67755962864607	169.4462574874111	452.1237255830487	61.33302889112171	3.406715866135561	1.20793429680356	3512.6340218409273	67.04189154363279
2315.0	22156.30270152754	53223.48715808869	214.81807660249558	158.94716781949302	298.6256020134171	45.676727428166146	3.789687230234479	1.1614062439037436	2990.777765459426	58.16893958861
2317.0	22194.24330322135	53330.87383921899	96.35007329081596	172.26736720343865	250.98765954316463	35.831979185409374	3.686148425382787	1.0667056231837022	2646.1839733474408	62.49247904715035
2318.0	22050.469367592592	53109.23545055221	482.93691969485207	169.4837175838805	452.30312210380663	58.866243389013626	3.5888625242103567	1.0661676591210527	2703.6337664871735	65.59510761876732
2319.0	22384.889345756805	53185.10586796504	-402.13595934090625	349.02617097964423	186.61656524757564	38.219620076741506	3.35373180036817	1.1902758944973226	3101.8532446444283	83.7184052014053
2321.0	22234.539245252297	53366.24276319395	-3.3843414594514094	192.02290532334126	220.51195218041784	42.24403878150578	3.5296470809353377	1.003411423577417	2421.6168373909027	54.146426000962364
2325.0	22111.797556164	53377.767197976755	123.75531837072492	168.2064799915705	260.9035360000106	36.33588208128232	3.6450662533770197	1.1592734028422274	3338.02466656917	64.55688656088134
2326.0	22119.883157494034	53224.46283471546	256.89792264201867	156.86749148758886	318.53585179562396	47.410111426908	3.6118506129946164	1.17583926010269	3222.5360828412418	58.9858432170692
2327.0	22233.13593963928	53330.47474011625	7.974835071356187	189.378844597099	223.5387782511438	69.09687069083539	3.8015887866578124	1.1813780110316474	3122.950452312121	41.36276480320607
2329.0	22204.35509201196	53246.68139973357	143.1267370655336	165.69169447313016	268.3135159730716	35.017306130609015	3.67648323930503	1.2423685203368213	3442.0990837955164	68.89887331782333
2330.0	22289.395827677577	53213.131999965786	66.67622101239354	177.32921355194773	241.00038212502983	43.84646397731503	3.7212313009302336	1.3551315463048097	4136.34783016434	59.198054503615396
2335.0	22416.42771516589	53249.89832038661	-49.45455441872208	203.78507789831093	209.40651910201842	41.3122901446169	3.6689185342708313	1.2552655130673442	3654.2502296182906	59.74915294670823
2336.0	22347.792334844944	53395.67685675652	5.492525828163247	189.94799970804291	222.86757916947738	55.115668461542775	3.697599589567402	1.1508499451326712	3007.7021088954375	47.454740923617955
2341.0	22299.78354626353	53236.50354430404	319.2382537413141	156.34150900980578	350.9127264769859	41.05160967717238	3.5256206635995455	1.2029155723937957	3630.371356143414	70.38100132925246
2352.0	22351.340947443605	53375.74901243662	65.66902104010538	177.51315346330085	240.67506373501178	53.43677152773247	3.6379565241256206	1.0839171328539325	2648.013021904318	47.85489826737767
2353.0	24239.451918086135	55671.42396595068	52.76945384236237	179.9393481287082	236.5879709226616	26.860080265994043	3.6219210662159935	1.1415978372458182	2930.3407228526653	77.93852880921509
2366.0	21152.309814044285	55492.92103935012	-319.43646479689795	306.2054216786778	182.08135306539296	27.24660768791075	3.4330704588089196	1.1269190650123795	3063.6020031373537	93.55487031727309
2370.0	22019.12753823347	52908.48009708824	-216.37115152525868	260.35427007839724	184.90076642155688	162.85586390782126	3.578451922673565	1.3331358993414824	3251.78921875161	27.196149723925
2371.0	22045.34763305246	52976.99272403714	-224.08225132096706	263.49614401484126	184.3644831148828	232.10452493550756	4.144456611644054	1.6354678166421082	3875.3361708321395	23.017516200292906
2372.0	22037.90894102424	52948.46440038415	-288.3592647436131	291.50186556902224	181.94160061602287	265.84710656022474	3.9039211277444563	1.3313150057736778	3319.5063101634255	21.651680082489268
2373.0	21944.775117572008	52899.246176515124	-196.82449688489325	252.5991432510481	186.49592303384028	262.91132318401657	4.061684481895997	1.5943362317100016	3795.414138699615	20.923059908012508
2374.0	21995.345111321054	52861.911465805	-202.26436992425695	254.72729047878437	186.01803305110442	204.3137209376737	3.9764356876265547	1.578898570674598	4213.370102256623	24.31061379954095
2375.0	22127.34931753459	52884.478775623174	-228.2118582492859	265.19793726690887	184.0989172728094	28.593293364135654	3.546790716941132	1.0525070653580642	2547.2809462909627	79.22213162578014
2385.0	23362.12492575309	55219.59167888954	-111.48674656073841	222.25453363053361	197.42050357317257	38.08262399180531	3.677073852512931	1.1804157629095657	3152.3098923161156	62.913824336605614
2386.0	23354.44306509884	55133.19575630111	14.380892551886516	187.9323833954975	225.29612539255277	34.93943295100937	3.6231933634972826	1.208979538853575	3190.231836117933	65.86542729331585
2389.0	23481.278626434392	55195.42251977071	-400.92094810411436	348.35819432629165	186.50612794615833	72.96194155347689	3.6557425779045785	1.2485842406596235	3581.6168042833237	53.636289175690436
2392.0	23564.29468042007	55245.499268021704	-550.2885330938774	439.16170034895686	209.87424610162296	55.84166486967422	3.8160148140420636	1.2086409223891592	3100.540136420051	82.25105057209862
2393.0	23323.700377732635	55182.3964739525	-368.92706868635645	331.18594460485014	184.06818995487427	60.04745556014875	3.398961172865038	1.0991625346264073	2920.785161405874	56.046827463643446
2393.0	23322.046528078954	55181.74885140497	-339.4885142043504	316.09505679037255	182.62516619726918	54.99717070784094	3.5277918241302952	1.143138713527349	3101.7952698383565	58.14643247981964
2402.0	22348.072762318483	53741.262762095575	-180.48862973751935	246.34796727035612	188.0884180856224	204.00554596806964	3.8896780903316395	1.4553198290334561	3478.064305477269	23.666576741172175
2403.0	22344.590930343813	53682.625590917974	-195.53444392182828	252.0978658594501	186.61309501031963	137.82985315442963	3.8304525408617898	1.2362272988981058	2958.653247329597	29.21233545005481
2406.0	22289.38025377616	53760.9049418157	-281.56971328608375	288.39043594043096	182.02482651271302	71.50022687576822	3.6343978839898545	1.1409318042983527	3155.2250741124726	45.8860076801266
2423.0	23500.327507212012	55308.741177017226	-399.76070954304294	347.72141171591977	186.40188853785392	57.20688904636565	3.7058234941627095	1.196744018564286	3172.3302560504703	62.36049725608705
2424.0	23476.237106593948	55320.44677136127	-237.84750554232866	269.22080608520224	183.53795809870337	47.49280120845608	3.6461755986591915	1.095520839373356	2844.9400190438837	56.99781242153971
2430.0	23374.17020335031	55338.97181008906	349.1254834864784	157.17123833400152	367.6544969150669	37.379697719568384	3.5156090689003014	1.2288873024720968	3107.990722205819	79.11287469559294
2431.0	23464.20691953556	55317.93520230592	-348.9281973869837	320.8599607255723	183.00435137172767	99.30475744209419	3.647915531814537	1.166771600227314	3222.7030304659143	40.2024728274978
2432.0	23557.396011952194	55296.253026645696	-566.2765565406955	449.91879041082007	213.54528593224424	104.95594684924782	3.4900430196501535	1.131743693777296	2868.1047327100423	52.693144057355106
2433.0	23411.403996298537	55283.53108143829	-408.4734010231771	352.529092201969	187.21377905601264	65.43596644083506	3.5902588526602868	1.2152899930450283	3310.3741596755062	57.842581716390214
2434.0	23495.863372621854	55249.587251381985	-436.2590014876286	368.2592861709873	190.25169524688465	89.63600605329376	3.6192854339521703	1.2345028783055325	3243.568893379199	48.894785677360076
2436.0	23479.860568198008	55278.86132528616	-301.18234447812426	297.4769755134009	181.8956946759184	148.36435854341346	3.863311229605486	1.2887194319291733	2963.0654976578535	30.58940665259047
2437.0	23472.812975705354	55232.78707146176	-380.91358083685327	337.525402095068	184.87545143069892	86.60362120708356	3.4829144845496063	1.3216220316687277	3736.42120291482	47.419308161019266
2438.0	23382.86848023543	55203.392004527916	-423.1654047040582	360.7711346798776	188.73499904155796	77.40521280806195	3.6691333756655475	1.2709434308322356	3737.5988826101648	53.5266603058233
2439.0	23471.360403142695	55313.75648942539	-278.5144536559262	287.00211604225615	182.07558649200087	74.89874414019647	3.8818339995886686	1.3037860714510128	3538.9523226602696	46.25042667335568
2440.0	23502.90374018738	55365.46506836487	-91.20546874306541	215.88363530506928	200.9646365695246	42.87909263400376	3.724733370521968	1.2103093360763946	3623.255344050389	58.04610363625713
2441.0	23511.60445276361	55306.75010892919	-312.6741079299635	302.9414106843048	181.9781897892851	59.187650056028296	3.6893578998916405	1.209417384465848	2884.193721589772	54.72373115914428
2442.0	23563.51381891726	55305.37267901098	-388.4934956424551	341.5924993396719	185.45156311516783	53.78078481055432	3.6412535741608067	1.111216462943404	2952.995105041048	62.238821409279744
2443.0	23405.05726594678	55308.613595732306	-202.5820182392861	254.85227635202364	185.99093703167426	41.063004222086896	3.7225828929302422	1.2363532345530586	3732.5012950077808	64.17647390036795
2444.0	22602.72050991671	54188.88674020225	259.6223852572389	156.78075419917116	319.8789535458692	41.724752200169625	3.8168040475059675	1.3683615990341058	3759.860381470548	69.19008647768042
2444.0	23524.511187181288	55327.44821230947	-347.519241096122	320.1443155162479	182.94274811017053	109.45725720356832	3.773989043648804	1.3744182457175274	3824.3792644113378	39.46229034537777
2445.0	22610.76940013639	54149.34954850463	177.17173260543515	161.98577894444256	282.14110942685573	102.34357772387074	3.9295244025394207	1.5693366346914515	4225.95751548337	36.59322830469096
2445.0	23481.621843854187	55228.974984128974	-223.9398788141442	263.43771164028226	184.3739078897615	67.44268883001884	4.102072156417064	2.0002789204313633	5613.66238843158	57.09783458201882
2447.0	23636.937986160967	55285.00368956513	-419.78374870122707	358.8590529494152	188.36793665230374	48.69947542028383	3.525042602086744	1.1131310576155795	2988.7444875959723	69.84291702139558
2449.0	23450.785881966265	55333.94628854675	-376.3074072650285	335.0759340557291	184.55019541069257	86.74760345011356	3.535955274497009	1.4274206140699557	3735.816959934287	48.411975052465685
2450.0	23572.070443133933	55257.32574067321	-405.14321983199073	350.6844561475637	186.89552559950002	78.30830061308966	3.9201752083202	1.2502296101381163	3350.902605399839	51.44086986253666
2474.0	23362.55935043273	55242.43473340488	-87.64845624579945	214.79956265256624	201.623739300561	35.15870205989121	3.6322620532526546	1.0935807584185588	2729.981593253614	63.973373788171095
2521.0	22933.1818668633	54373.95240677032	-38.06685357839488	200.72266803703747	211.97682073843634	32.768307732090655	3.6098410403957732	1.1158711056075306	2895.655741307849	66.90078239639924
2522.0	23075.11226912634	54321.99081723828	-176.94587250488576	245.01991744208487	188.4649432412797	171.3413274971294	3.9135480160389062	1.4921262137027398	4306.11201860813	26.310266355860282
2523.0	23079.50341048654	54354.74163662172	76.74982519049323	175.53333365123464	244.30347430515056	67.0992451829255	3.7177602514361494	1.0847648504007046	2865.4340895011874	41.56477309630366
2524.0	22953.63308919503	54345.299205484866	83.77032018256851	174.32885274365282	246.6585652406093	33.919717195732	3.438712756510838	1.1256298018663016	3170.443089664981	66.01007247000781
2525.0	23055.481395171664	54179.33461616288	140.3384503517166	166.03551951806023	267.226477819038	58.397037508190294	3.9448231709582844	1.1621218326210572	2881.8669104031987	47.237477696625206
2526.0	22923.078641330983	54208.39072535433	31.565185674005004	184.21135414394536	230.18959097930562	144.21548926550938	4.0487559640420905	1.7764734504923823	3854.602835580439	28.973366753545687
2527.0	22873.95120754841	54166.718477429946	-60.06991263089061	206.7314636479763	207.11388956758037	113.68151980014107	3.691065597694222	1.2684494445157972	3256.9110595303114	31.159107512781702
2528.0	22887.214117150234	54067.758383756984	37.53290685342095	182.97335340487734	231.95011597199107	167.66006281712532	4.197342970081558	1.7032909783751946	4035.6031134608365	26.088076584871715
2529.0	22855.347526444228	54023.72438791251	19.197700941401845	186.8659859406528	226.6414196216943	28.65479571472816	3.9629218448535024	1.1792599991512913	3087.0226138562925	75.18011166265805
2530.0	22959.433087059988	54105.52567769199	-308.0726781065692	300.7409457516828	181.93112916278577	205.21839392526175	4.036455155521152	1.4646074984592532	3996.890244069458	26.003044055680036
2531.0	23003.86497176849	54210.29783910744	-316.7212439060253	304.8905431665247	182.03506871766822	172.37951473043015	3.9668328725454685	1.4022586053101767	3320.0740295403507	28.866442655251014
2532.0	23051.89076588554	54220.502533937964	-191.95228432219344	250.7127922176117	186.94617519223667	256.19263530056935	4.022499115157364	1.6510419676144292	4081.085006890883	21.303157937958964
2533.0	22998.25825486193	54257.58089736231	-64.47440108246278	207.97993374339566	206.19191094569618	35.00953809135854	4.000607514360328	1.1604817389365998	2966.396604368477	65.2394649826255
2534.0	23107.002301985616	54261.8231638738	-38.46185697616577	200.8271890758347	211.8857438174889	163.4482659577404	3.889933348766267	1.45438953246666	3997.643290105718	25.66742086574218
2556.0	23138.449419075267	55002.96484313001	-1216.93107343558	1057.941548991026	554.8661814733593	294.74084105396156	2.8575256338526405	1.3207225508186469	3448.525867098466	99.69166518849133
2559.0	23648.620522629146	55112.80385373202	-528.8632088694569	425.0609009450313	205.30941800475048	72.65030956639	3.74351498985461	1.2684381244894876	3590.261195333927	66.56866472803041
2566.0	23287.697711802328	55118.20916401023	-172.5231965709986	243.3758455277508	188.95057393361972	30.29029251719444	3.4384467624008765	1.1925800086669147	3657.9149362118665	77.0345381451813
2569.0	22268.100029373876	54059.36965022347	73.88215173890045	176.03645973490606	243.3540330130753	38.43834063891188	3.7700249949032747	1.0977499145456626	2842.7079250606703	59.823648968081045
2576.0	23497.434122386683	55228.43109493298	-410.32091028907166	353.5562091823043	187.39457146982193	67.40271795876079	3.658160528860714	1.2792162317478573	3714.5430403347905	57.974631136459436
2576.0	23499.07933138018	55228.065538406605	-408.47944866182024	352.5324499966308	187.21436593451836	67.2218015107273	3.659812668896477	1.2502693995290295	3646.7685412676133	57.40205274164117
2582.0	23431.466609353327	55087.23170693334	210.21834854368873	159.258771147186	296.54422613519347	35.451538573062706	3.4797144971288176	1.152088222679027	3229.991680683429	68.97565808966323
2584.0	23407.916662611377	55164.79398530787	-365.2170932680265	329.2466598831531	183.84409901573792	44.64931206894186	3.6950067844501278	1.095829981843718	2983.981729288648	68.28498515551306
2587.0	23688.827343267003	55233.417280019574	-336.227064614276	314.4650217113864	182.51248505298324	38.16525004579639	3.5706107715728232	1.1169984876774834	3141.3916928060107	74.1396497895132
2589.0	23357.071911248844	55265.74257337122	-295.2796363743746	294.7104852884927	181.89875164875997	43.03941932459526	3.680927137383338	1.0677466857293938	2959.335680732451	63.78015249687876
2594.0	22527.80433684387	54363.63328432385	49.518056633676906	180.57149343056736	235.58103524701866	68.44479674884846	3.72965099349171	1.149567546831804	3017.610175414186	41.44118788039087
2595.0	22575.43884734964	54365.17359822497	123.27329878875967	168.27281159470246	260.72338757068127	227.00992723707517	4.00530214709977	1.5374421723042238	3904.199734759482	21.751856371341336
2595.0	25136.797543769633	51342.40214267617	-174.82827088255797	244.23081086440422	188.6953060994495	26.57685010622861	3.4863187638870725	1.181166327927697	3204.4440387743202	84.64884663934012
2596.0	22578.732476765454	54373.77868349794	5.606552232363288	189.9217492241814	222.89829162529722	53.43062263085304	3.8011495778999422	1.2556320522287947	3205.6552948525296	49.80832488890197
2597.0	21564.307914216104	53196.318628222005	33.60954765799148	183.78410413759568	230.78914500483648	49.82647037874548	3.845720146831526	1.5751419109351021	3754.386229802795	57.41716392727586
2597.0	21564.381342952944	53196.4971223929	33.152989119280754	183.87923550474125	230.65492843461416	47.91628687954691	3.933755729022464	2.7802437968921665	6702.503524453677	83.82327728787907
2597.0	22569.0145261032	54378.948546516825	104.51647013774691	170.99561065901534	253.87294093546154	189.30751946349332	4.344585916208501	1.2620061827142177	2722.957511972069	23.31281393807624
2598.0	21581.64484322256	53130.1010051059	150.27762572105894	164.8378112643041	271.1328009983574	76.24795296329278	3.8404312294779546	1.7066185080953826	4701.593622967437	45.43511468303991
2598.0	22550.21993871496	54352.33023134814	56.97771814867135	179.1334876132368	237.9051319548969	152.0471539021914	4.48522785079374	1.6706325784584395	4119.23346829915	27.659667959872035
2599.0	22570.26257825007	54378.148796024194	115.8444245322866	169.31817949403288	257.9729477960239	246.09908116764316	3.933099742409745	1.6576401505904392	4047.265573724002	20.95888614019453
2600.0	22584.419816863676	54345.07382225122	130.92076369104302	167.2419378444852	263.60577242455815	280.346422666657	3.9875614181368904	1.5855492360887509	3844.224586017432	19.40712054957476
2601.0	22581.20723044649	54378.202688491874	42.04992051859163	182.05488986282387	233.30362598106757	221.62456528899847	3.946600231039147	1.6174511939815188	3905.2330441090166	21.83761296272396
2602.0	22555.01233391074	54376.55003188645	71.7998150486026	176.40584618554647	242.66916508588966	200.17267719675124	4.071854511581937	1.433498458502705	3274.8571155804643	22.818052897818315
2603.0	22645.624788775396	54354.272011026216	54.17054473981322	179.6695028375191	237.02476353951425	59.30966863183146	3.540520534237543	1.325929889555743	4024.324324930669	47.49958581540894
2604.0	22571.449288232943	54379.58838052904	79.74531443886916	175.0146760935925	245.3030044941968	218.69116513761662	3.9506807373116186	1.4985546621673504	3790.275730352737	21.866656961750802
2605.0	22583.406995499816	54379.46232616659	112.45759011561641	169.8091418736581	256.735226468373	165.66057277254018	3.846907916624749	1.385201105275051	3628.1581023841604	25.59794252908118
2606.0	22613.542944834615	54400.82863219447	35.400967435420874	183.41241343275811	231.31755860321158	92.01575481461676	3.935503079806041	2.061006182859851	6185.37359911051	41.53081734783509
2606.0	23464.34385696635	55160.628020170734	-327.8883172101891	310.33537836664004	182.26718685350335	109.64411306535345	4.0227016105908415	1.930182781156086	5244.523289797306	43.66029360831605
2607.0	22573.30251371621	54385.74564753096	64.19426610719876	177.7839172633402	240.20034799562677	179.4185105577645	3.954414956953013	1.3119258656798163	3518.5532737535377	23.94596462231294
2608.0	22590.124702456804	54376.166602267724	87.59605152986107	173.68877253768463	247.96030288705205	159.63700487544804	3.747953524163516	1.708956910284974	4245.674500758607	27.15773384052358
2609.0	22590.89217742495	54387.27875885293	187.57803027179494	161.0345772941364	286.5723686255604	63.67427903556203	3.885128039416373	1.144045113463354	2900.0525611441	45.592447809172384
2609.0	22590.93244760774	54387.527722152394	188.13318312942127	160.98622126955885	286.8114590084892	63.8029581054482	3.880432433424481	1.155739087617016	3071.7442576264334	45.68146049479952
2632.0	22492.756061457374	54285.36215570244	-304.3192971470684	298.95833737342014	181.90661717111533	34.519636471026544	3.576336213119278	1.0580054665828922	3134.2553719919897	74.89504911168896
2633.0	22569.04414909975	54326.829743521725	13.800853521127902	188.06202742134147	225.13551044926675	200.2729065343039	4.054124994970886	1.4231529017938325	3558.7951722683865	22.644815067128725
2634.0	22575.630939062456	54359.889469003625	114.98633369469097	169.4417183990465	257.65839770700137	190.98279128072429	3.9637059827708487	1.4172392171939994	3399.113745503768	23.6678486316638
2636.0	22553.825569845176	54384.87429324918	21.276647384816314	186.41135299143357	227.22839514693894	79.1587892962692	3.580419717660534	1.1725852016777516	3143.2538036734286	37.93900167716888
2638.0	22567.499859799653	54392.59408336957	112.6472106437904	169.7814161419236	256.8042551906112	180.33351461276675	3.963125649365988	1.2987592528246972	2985.376109215712	24.120881739770972
2639.0	22554.666878873482	54417.77572211733	-115.81315091653926	223.65536093805358	196.71157527588463	60.778664149328314	3.928995461880577	1.1440101149162931	2772.7331374794467	45.57677080001368
2639.0	24755.473770275086	53713.698186895555	21.098113764680345	186.45026232108575	227.17783734330877	32.79239550274025	3.3475395762108278	1.0890509125065082	3198.544331020428	66.0188078612106
2640.0	22581.441453976116	54362.072139801654	118.67208997396759	168.91517259077492	259.01409568438976	210.85097633358933	3.976343114301971	1.442343754909639	3251.8993991962966	22.439747750107838
2641.0	22556.033392609523	54373.58471239579	144.28882168176384	165.55019906558852	268.76859613395953	88.32495323107274	3.938310469383686	1.1667608138689154	2866.389958305438	36.49720243334145
2653.0	22570.08490782933	54353.41478527189	-54.97532803613145	205.30637756195836	208.20173678039552	98.73408254291311	3.785617410867568	1.1714612369767736	3207.6887314573023	33.34097459058579
2654.0	22590.448070222163	54369.04494274236	45.114201521428335	181.4409348553351	234.23210797723326	163.52067816424162	4.275289693518516	1.4008571859805938	3246.364172278598	25.46839382829547
2655.0	22573.893823110968	54373.05880659072	110.86181674727949	170.04358922277095	256.15556794822675	233.32996538159313	3.9732901602438204	1.501922863713071	3444.0761655389138	21.24537579619878
2656.0	22587.501312015313	54385.283648104276	37.59784217743258	182.96003635959946	231.969445736329	153.2853250122732	3.9760788328831738	1.4200125355030764	3789.111364721322	26.504971632675048
2657.0	22554.158625649357	54372.33336559225	100.6101542586388	171.59741126329473	252.48543163205196	222.03794996116554	4.196855372876793	1.640074779643613	3860.8034601504937	22.11916469526766
2658.0	22568.274028525495	54385.80829187265	109.21126640863507	170.2881873774511	255.55838275408087	253.17168186002803	4.301619809386845	1.65830096930767	3508.447725671514	20.573045660658668
2659.0	22572.756777793536	54377.16041999954	55.76171163422505	179.36491832423164	237.52291936913534	202.1011564704185	4.018125117564551	1.6267862062886334	4125.238769584719	23.12441769242623
2660.0	22576.94547158482	54349.01941779271	84.10923746370321	174.27168491773944	246.77336184500032	259.05151563987323	4.101587309926621	1.6616944639121176	4249.0806068383545	20.170215558078635
2661.0	22561.059680675004	54374.69140586782	42.55232030185931	181.95372457117833	233.45528441353298	154.2397367140013	3.838078822294865	1.2417703858285876	2919.623245545674	25.828810666711053
2662.0	22669.36399036341	54253.08480378348	-286.40947466321387	290.60463664252217	181.96132564916923	41.81530987771235	3.5845680467337773	1.1826019498625635	3077.167243471601	67.15443138129842
2663.0	22571.803562854257	54387.722213407586	60.55131119383577	178.46007840644504	239.03594947627266	112.49720519620787	3.6738151242332644	1.2469442033478473	3331.222509317666	31.180317015378897
2664.0	22591.490298660563	54400.16152776025	154.01866454776754	164.4070893504634	272.6257595934315	202.6002896062748	3.952047101321046	1.3717409520439405	3479.450119104855	23.100807078792336
2665.0	22583.377603933463	54390.736897530536	117.91503450633249	169.02245501525164	258.7346538665193	182.3854164323668	3.9756181879115244	1.7926814971197962	4879.432160595753	25.528880019006255
2666.0	22613.187485539336	54337.55162292783	-26.774150689773354	197.78633345580792	214.63900716229344	85.40718628999981	3.8763587322730744	1.2694907526376686	3081.4672765749337	36.94445140692047
2685.0	22547.378721750763	54359.00120970065	208.3057206375197	159.39322880385558	295.6842737251611	60.36232105974979	3.7253178722967566	1.088393026917817	2890.0986623041804	47.14492246772599
2691.0	21785.96053681445	53382.955418743455	109.67913125243514	170.2186364230143	255.72741597834138	120.91386011062941	3.814204246219187	1.2525520128565795	3398.2755668639998	30.247775929413752
2692.0	21768.835281205884	53380.849170026595	67.61686388776897	177.1581477787932	241.30501375202968	220.91932241870128	3.9301267739265815	1.4722641506870169	4236.897755051922	21.628719001375234
2693.0	21751.502581790515	53371.89834564461	37.34628559195115	183.0116444327341	231.89458385265036	246.31512347959583	4.179941518290342	1.4036259147008279	3231.499329314026	20.11857374694943
2694.0	21742.81168657509	53326.03190090059	82.31148863614722	174.57595463336185	246.16559651711555	139.77985333325532	3.9657799442977604	1.3056658316566228	3282.9891382567907	27.76366827314936
2695.0	21759.875095920986	53356.656361149086	38.65093055707988	182.74452934675898	232.28344707251424	151.09990245545083	4.100142922455182	1.3474162209799765	3403.9272148591135	26.479068621878312
2695.0	22614.366305118077	54403.61566015335	41.75505203773268	182.1143580682466	233.21471863369945	36.97285851546368	4.0650382274565215	2.3119377868139113	6061.277968502626	91.79115602947464
2696.0	21764.404161626993	53383.51036757034	82.34511364220977	174.57024030494333	246.1769378833521	220.2757804038817	4.115095593057419	1.3523703321268945	3315.988176660043	21.472993519311522
2697.0	21752.317324574615	53367.87370913536	118.59730116976655	168.92575089387415	258.98646731018727	255.38326910954964	3.9798292738447154	1.5567899090248545	3486.410662858426	20.329579134338836
2697.0	23279.40095654159	55090.612283007045	139.4586172464136	166.1452789101219	266.88489512372104	34.461643841969035	3.648278131185143	1.3086681279006527	3504.7536253712296	71.28197000573249
2698.0	21747.89241510434	53382.153535912854	-9.821822596943782	193.56631638845727	218.8472788176802	118.18741916108988	3.70145727773336	1.5197582914571606	3993.421260163089	31.50401222897372
2702.0	21714.640068801276	53318.50625043257	53.69208321331614	179.7614796169682	236.87540696989416	49.08483461750783	3.482361810061349	1.1348561827708983	3372.7677991560467	51.163332871284055
2703.0	21769.058617989267	53410.055896037964	88.21852922064781	173.58571306430568	248.17333137696968	254.9805976733853	3.9765721511835395	1.44548137016414	3386.784151134082	19.96801569154702
2704.0	21760.012196972835	53386.935886973806	65.28134014559078	177.5841659444359	240.55008485146107	278.2985123755305	4.249837527277289	1.7109244158174246	4181.354601909279	19.365665583652213
2705.0	21769.869401153166	53392.03352881642	181.477772474589	161.58186941226725	283.9631050497757	218.0599670112986	4.145385680852203	1.744544125036189	3765.5642974853554	23.405609989017986
2706.0	21772.170054043294	53389.57482610983	99.85934162042757	171.71445265044508	252.22029284493925	101.87526404998117	3.759331294825106	1.2654629870438532	3176.6915142473413	33.51019462536644
2708.0	21784.10323934942	53374.24664521549	184.87049400558294	161.27388176642944	285.41020951383985	134.51201621276925	3.7418108319152195	1.3594858016792861	3870.457238200586	29.807985525811848
2709.0	21774.91879901451	53384.03497834553	116.96168721766809	169.15819399093934	258.38347895313865	219.27837472311026	4.130246658023063	1.6690641020510961	3806.8951652730543	22.469819837085616
2709.0	23070.12826123336	54802.84077529942	-287.4098031542826	291.0645819532593	181.9507855895449	122.00729432628938	3.882230313021551	1.4319094847731892	4175.513192033295	34.93064845199904
2710.0	21779.79499375735	53428.54619038142	80.52606609649155	174.88064912580234	245.56482902743815	180.7020253615522	4.173600459505243	1.2938674565495418	3123.616047104033	23.875933099354114
2710.0	23158.195932172177	54807.710750164326	-360.5623014698233	326.8287815813946	183.58016712440036	107.90706616981169	3.9309692081274816	1.2288328081319408	3240.280117438313	39.1905142116439
2711.0	21774.342734111262	53400.014819776814	61.80182265847654	178.2267993514612	239.43432697374107	245.96406697765659	4.012936707484715	1.5344662821035477	4061.303331505369	20.44051067799779
2711.0	23041.74747143888	54773.0667230019	-314.3035380596943	303.72461079112423	181.99934689242414	72.07246208860062	3.982615192285921	1.1998373069160864	2693.674313823862	47.91269296664349
2712.0	21769.16472124082	53394.23513855275	94.01160302268461	172.64118007551127	250.17232066026799	216.51389983757565	3.9714431236275254	1.5153299264454234	3756.5308483185167	22.107625769977243
2712.0	23214.46580863915	54744.098561034305	-220.44187041951457	262.0070608346091	184.61110348454775	76.58784915748352	4.064741605991643	1.1663254611481761	2832.1322331940596	41.96751776683892
2713.0	21784.81204373078	53407.7723720492	89.71231072034293	173.3396384201139	248.68594204696672	213.28327965159383	4.050993960460349	1.300701680540958	2993.3878847899487	21.79562595071637
2713.0	23276.50737156661	54597.654684687535	-400.4550640974957	348.10237267172704	186.46412835722927	84.19332884457663	3.8454244700258444	1.1139939231346268	2908.1202972260294	46.955271162226175
2714.0	21786.03305501658	53398.0647826293	137.9345966916634	166.33683877273862	266.2948368058726	247.66300562362372	4.147560201555093	1.4642049832157142	3316.588861625188	20.65145964396602
2714.0	23082.747821738263	54561.75770203318	-253.49245824202097	275.90779021037446	182.80215754167486	92.12362481116116	3.763927795257752	1.7177775621736002	5014.895509444012	43.37775661073101
2715.0	21775.696038635328	53383.61558917955	127.63957892349305	167.67861643940884	262.36273107420817	214.66433358509917	4.309619729684904	1.6143787074572726	3696.9661053713294	22.700335914002938
2715.0	23043.58589054576	54519.8776349593	-283.1410742517001	289.1073209737907	182.0019367686552	53.73766331569028	3.831387903304529	1.7293271788630262	4558.827186894791	66.84382282464344
2716.0	21778.456076024486	53378.213595684974	66.79505089312897	177.30756476183396	241.03882253199563	240.94115099662974	4.109139537602164	1.8232997718081148	4036.5665181059767	21.325443837541595
2716.0	23186.70680852768	54368.22709468566	-186.39598506871445	248.5843296076561	187.48528376753922	62.87568623032978	3.9291118317492235	1.3384096561192134	3508.2076874290833	48.65365205231634
2717.0	21772.830655207956	53393.61833139891	43.50335363130532	181.76276311678984	233.74298257978006	261.260062782934	4.039998426949668	1.5854223359199393	4064.595293542267	19.791315874028225
2717.0	23123.53183599297	54437.98249379731	-253.3159814784887	275.8312888483749	182.80924958681504	73.6033775935504	3.817201325301531	1.3180113872006738	3754.1549923125876	45.86984033709694
2718.0	21766.525829332746	53403.3960610494	80.15461864559971	174.94435361459017	245.4401971085287	193.54259058287755	4.099392541975301	1.461344362575663	3598.151656605463	23.38038392413409
2718.0	23213.740689975748	54479.70898644973	-275.10223914352804	285.4602565269952	182.1420415051666	83.49584468545277	3.9232006393559846	1.3989472747250014	3977.43817417091	43.89642606410664
2719.0	21785.619659143096	53393.21587732048	114.30429422341412	169.54032357083182	257.40884749514817	227.21699903962963	4.14845894219415	1.6542205982929425	3806.877430370574	21.945982449052245
2719.0	23136.472692589843	54666.87329117358	-332.4874046097601	312.60625888762996	182.39486665729683	76.4248812609206	3.913077198472777	1.6509946676496476	5057.222310684348	53.17938993077999
2720.0	21772.810593812203	53387.58486273423	126.5060373118673	167.83143873332736	261.93551533777907	239.37716590982387	4.102395103213871	1.649218045436631	3937.6172764331236	21.361634771317632
2720.0	23140.76054240079	54575.197021906555	-408.6993181262028	352.6545463162389	187.23572461484665	90.02468794751518	4.104048619262369	1.5459430952099218	4436.304739041084	50.980908269385075
2721.0	21783.158136109254	53462.07348399908	151.91002060421707	164.64851557197855	271.782727482882	139.10735661459668	3.666344672214793	1.382785246824839	3830.0381091318486	28.826216042383123
2721.0	23194.7387555847	54478.773150812805	105.8131200483151	170.79849887367055	254.33649139168898	68.46066912476176	4.303093028586097	2.585667469494074	6992.370835446752	60.152254479590006
2721.0	23397.91255321967	55283.621765551565	-284.02719437897514	289.51244070035125	181.98999234158768	128.89891569378074	4.031259532021468	1.9044867584303533	5198.108257314638	36.84148532040346
2722.0	23378.70870234269	55292.62102320998	-244.6446760651117	272.1024558450795	183.1916690975242	72.20777467820352	3.8732495729580387	1.5438072673971455	4320.692780403087	48.89382435699782
2723.0	22941.395497951788	54338.802285034006	223.1761640672455	158.42346742751906	302.4555552259119	70.04096348317437	3.8285020645317203	1.7614187143068527	4313.98615765439	51.488508064481266
2723.0	22941.820410830052	54337.523529479105	201.52377196326282	159.89314368978788	292.6610765697419	65.1485571519262	4.00551987512732	2.4184462276045564	6056.389488844204	63.77723513195208
2723.0	23464.981652002676	55291.845764330144	-281.67817754051543	288.4398571364865	182.02317632511478	114.78804713164476	3.8998303467904725	1.7485547009935123	4801.866969797739	38.54568507279003
2724.0	22966.046414865883	54209.342750129435	141.97861333868764	165.8325310707379	267.86507659875764	47.47013869244242	3.838498157052636	1.2232582836006656	3137.2800091065446	55.21823588526074
2725.0	22903.4964387423	54232.498622422434	71.03292118518972	176.54274339646082	242.4179051596195	58.18430504727032	3.736323217929191	1.2922050893850294	3827.65236048659	47.84813376679087
2726.0	22887.1544954883	54408.55800469167	37.05310177297334	183.0718552236906	231.80740459508976	58.17632056419902	3.433634916453519	1.13194787513876	3053.767335722863	45.681730251551286
2727.0	23031.886182473587	54169.07417593123	49.847246309891844	180.50711392819701	235.68255742011021	64.04063082341568	3.8180196315534403	1.3413701074850257	3831.9959762924123	45.26716167711815
2727.0	23299.84311415685	55305.021100313694	-182.4779324548809	247.09800337679695	187.88186382890922	27.921634471354253	3.8586970041107413	1.470597887734618	3543.875980570584	92.4741579907999
2728.0	22918.911365805823	54167.42973318812	-139.88647973277503	231.7183000375892	193.06940496106202	93.94870123779722	3.8984829559128555	1.2624516993050456	3643.7204879870956	35.901990164441806
2729.0	22758.421705824254	54185.13244460841	94.58955980098332	172.5483922399291	250.37338279504962	82.27104072199683	3.7750363727344194	1.0858475098566471	2544.986957776125	36.86846197137166
2730.0	22845.26855521023	54162.13729107373	52.40728690072389	180.00935088461074	236.47534728296418	42.603422897628725	3.5007507766517696	1.2566458349646306	3638.672605873498	58.39986724128224
2731.0	22727.861765719008	54030.10471072842	-1.2081876535415492	191.5085212548651	221.08297943339215	57.396900898273515	3.5791422388660763	1.1825456715617042	3102.9997394742104	46.60250724985821
2731.0	23417.623295507026	55408.48793149525	-173.83928118005704	243.86347801322967	188.8042525788175	31.37692802048874	3.796506154342592	1.2242950556586465	3344.65359734329	76.0691736992693
2732.0	22693.162936417888	54031.3221428737	-32.70100449768177	199.314954612066	213.22771553280265	43.07097331767192	3.7031796375610875	1.200280037460367	3257.6588591605664	56.88284255749485
2733.0	22772.025646775586	54122.49516300193	144.5916082469346	165.5135058679586	268.88736564614726	49.44599125223721	3.6797921523078387	1.1160259010124542	3035.3411849784543	52.12150342778123
2734.0	22783.017242035145	53983.58328023957	-76.23588456743668	211.3884021068782	203.81404347211463	78.80443422869006	3.8251298244520178	1.260962655645759	3047.1539694609733	39.15163426210264
2735.0	22853.635089152827	53936.57637782889	-246.7880200657927	273.0186444765825	183.09095304811385	51.73870735767508	3.8466959387041575	1.2364510642395887	3364.2558670391268	56.621134587899036
2736.0	22679.226775023522	53788.277743776875	-30.29967812678996	198.69229499738935	213.79576907180564	63.94489464970114	3.706318508579371	1.225966880404449	3281.3745931987946	44.00955611378689
2737.0	22564.35760159255	53795.55543557861	-90.19187193419764	215.57370898584193	201.1513120431041	78.35956067952291	3.6754809089960494	1.3661993807061659	3742.229735583998	40.36267204085391
2738.0	22699.743353150294	53772.20011384457	-81.29086346218936	212.88669604110194	202.8296705480823	44.87584485490499	3.792300066524755	1.1382355380166815	3029.248131434169	54.86055274965411
2739.0	22694.630758759653	53823.84863111648	-124.78462012433982	226.6070189946142	195.2942899584652	51.30971310701912	3.8052267379554814	1.2739213196302221	3464.226060041678	53.011114642706254
2742.0	22624.293465146875	52080.069264502024	9.559929250063517	189.01793755149887	223.97022934297954	19.888267049554816	3.377992116933537	1.1528802575829116	3332.323346416055	97.75437444143397
2757.0	22960.845192877616	54533.62047477662	184.42604269715937	161.31371426595726	285.22005699142306	48.6165997555694	3.843147546583998	1.351238351118114	3682.7025164214665	57.865648089415195
2758.0	23167.003238704652	54570.51681311163	411.7464908408364	161.18345664694633	405.2957809481269	88.99916220759908	3.8431852913279583	1.3606194524964192	3427.0130502837824	48.5048246409312
2759.0	23245.961913677398	54703.008481039324	480.5438073900248	169.1400779346996	450.65009188566466	98.09163844042219	3.8487316477850415	1.26584811156902	3222.718308702233	49.097534920254326
2760.0	23328.526323705577	54848.71777533224	672.8055249468284	211.07594026898272	599.60601214771	75.65534568817776	3.800627242597089	1.3333444644114136	3544.306639950804	87.48837388174651
2767.0	23314.506996773664	54708.51939267067	-118.27240601490823	224.4581821579287	196.31598342760978	51.26330298187721	3.795542705983661	1.209776631444818	3210.455710014435	51.92435960597763
2768.0	23279.958801984747	54846.058251941344	41.61270406986919	182.14309081445484	233.1718260867397	98.23471720090134	3.8643263567895816	1.1789155418131008	2900.4718635940885	33.35817210253843
2769.0	23190.72682279535	54974.859369149184	311.4245509137578	156.2402090199379	346.6661105250095	56.51094886683078	3.799964093576216	1.1672812074987016	3135.519430468036	55.09859233991755
2770.0	23338.01605317889	55003.870579473034	147.05308802679326	165.21788201782812	269.855903782151	60.44438838886509	3.6311340703514223	1.1976746383136345	3027.3990468528077	46.75844592505012
2771.0	23399.172768597826	55128.69839635006	382.7461077735666	158.94266887982755	387.43233231502353	65.39759571503019	3.5750484940021217	1.1879333775839347	3326.1698262473756	54.73502425756673
2772.0	23373.74292906409	55285.241651205295	88.1925155727748	173.59001388012027	248.16442194648948	50.36299054686368	3.582050079552161	1.0768949546592244	2808.8706885268466	49.88394537002814
2778.0	23418.109711846773	54640.44509358951	-449.3326636515684	375.8703120126172	191.9174519796439	59.88138985605151	3.6828252032965803	1.275522441489317	3255.441467689455	66.92746848679204
2781.0	21793.224958579234	53370.81555383117	-172.92028793567715	243.52283162693257	188.90626412905016	209.36452751529586	3.940389904115917	1.953901463143507	5304.050975128643	24.688368190937798
2781.0	23384.32382962433	55287.59583104654	-258.58596482160686	278.1263231047153	182.60934263260228	122.29593910528376	3.8158170494385164	1.2760256544348432	3244.0279542909516	33.04348766913919
2782.0	21801.60754488826	53392.85525368198	-120.78223665494104	225.28240879287986	195.91777436481064	252.7655183761312	3.919403455774252	2.054447088906147	4682.891949892172	21.667585068994264
2783.0	21824.177445125366	53392.90717476898	-65.1631080064123	208.1765272892315	206.04929800814188	119.79950689383064	3.7256446617334897	1.4481775139872974	3698.7485449591345	31.105308897560622
2784.0	23292.88803253806	54590.34211696	-239.9089436844075	270.0909178003269	183.42861639177158	41.42095493921378	3.701043263166592	1.3046381185388385	3724.1270407479365	67.40799834020174
2786.0	23316.399875832234	54572.83991190763	-47.068509498777416	203.13498630369776	209.93556636448452	30.449023870615388	3.8280379641177826	1.3420131849849262	3854.7681571191583	76.92527554972239
2786.0	24209.570572908146	56071.23100533359	-446.93329274742223	374.4634302091283	191.60040818369	51.487338695590374	3.7869531252100477	1.3331292738356222	3928.577444154408	76.1612391538366
2788.0	21400.787483723612	51888.054509563284	-356.05253957847003	324.5024593928656	183.34274583461382	154.51268681071863	3.7092162570379066	1.1321058699804476	3109.615032847211	30.809056069182205
2789.0	21410.397300531215	51901.57735597201	-402.0037999195336	348.9534575323926	186.60448942011243	250.4149881253613	3.80221787974023	1.5480886836461492	3970.156674023598	25.86659494524899
2790.0	21431.22241209422	51884.31238888942	-466.6126850554435	386.13600295731186	194.35123496349928	320.9483105433507	3.890063835244551	1.5766897904689556	3836.0605338362507	24.33240987857983
2791.0	21351.790022276764	51930.40717676025	-446.53423107091265	374.22987694261303	191.548171809715	82.33793632821036	3.5169219544265555	1.1734662304754695	3180.0136221238376	51.65119988335982
2792.0	23339.06606316398	54594.24991137843	-198.54496749827118	253.2697014916359	186.34194917970675	32.92337297069666	3.780051292540936	1.2558341193693405	3531.8258716804835	75.67286752834065
2793.0	23425.25342894434	55302.518225213185	-232.7529835587159	267.08477009703444	183.82430978201157	146.2207961588714	3.713257982154394	1.469085023738001	4089.2416588899287	29.95566334342169
2794.0	23431.55966584147	55265.52136747968	-124.64221228020548	226.5596726040409	195.31623078584582	98.11218029547906	3.8051446779607425	1.2973840993832466	3524.383495209154	34.945308190910005
2795.0	23387.40476661445	55272.812001813116	-315.8859580262093	304.48720992151016	182.02214244807186	97.05628455694554	3.647520107368908	1.1573958209025472	3002.2235997829152	39.27649994029762
2796.0	23431.829318651067	55276.41231050782	-89.40747517306491	215.334418457002	201.29639947134527	94.05286630612353	3.7531432675383516	1.336531234007171	3660.2322926808674	35.68968461475819
2797.0	23451.761138842394	55290.99159889296	-243.25438956283702	271.51009560220194	183.2591726103306	136.54826191398192	4.000074754763824	1.6259452176131033	4731.996784001719	32.377991780091286
2798.0	23227.965605928137	55390.16273633707	-1.3552714328284816	191.5431707545576	221.0442522938942	37.98697390763629	3.5816027296901933	1.1200022241297307	3167.602757754469	60.27187647895834
2803.0	23323.17845843843	54575.812278019395	-207.89744757079035	256.9555038731192	185.55076908703595	45.00595652926588	3.581654503453914	1.1311428500618208	3190.4516918667077	58.37030878417788
2814.0	23400.061200717362	55272.97729912009	-80.05679233940629	212.51906706011295	203.06789897572241	43.93688190711966	3.727211260256921	1.221768163499955	3271.0754195636787	57.076179805040745
2817.0	21990.317361992995	53598.865250954106	-101.90624147856757	219.20479907834545	199.0493258017796	58.571147680957864	3.902840368378361	1.357165703884004	4128.562882748227	49.09231019484568
2818.0	21935.85496763755	53660.143796099146	108.77473355613249	170.35323559938018	255.40084404009	216.73797483692803	3.948249063997755	1.3183665254345949	2893.305777873479	21.74686603956883
2819.0	21965.34611317109	53629.47822644038	121.89853547992101	168.46299721646298	260.2107174712104	162.67183865586884	4.076176120735935	1.6701772241998358	3579.0350475310815	26.98206027029681
2820.0	21938.036898593324	53611.76500149388	160.20709810464808	163.7187066049858	275.12260335862237	203.82841319032536	3.932282501831409	1.4521531935133192	3481.584071450202	23.290167216695657
2821.0	21946.224173191713	53631.872726111294	112.40686365382797	169.81656372657056	256.71676559837124	199.32791915443562	4.052690129734347	1.5168572889152312	3698.2287797922286	23.32890012263256
2822.0	21947.81377394464	53643.785740047955	39.16191015060546	182.6402747120819	232.4361604403821	173.48365841401375	4.124773576418318	1.757423084977092	3855.5122598984444	25.7373877661915
2823.0	21955.39896131314	53628.837303501205	164.39890119084842	163.26950143518525	276.83312045570125	186.80766662223368	3.777344778811787	1.4111843091202712	3813.3254880353347	24.43661705131215
2824.0	21957.855583217683	53643.49281855571	176.88922311107856	162.01278733194587	282.022146009892	182.58644822345514	3.9078915723300756	1.393252172274613	3322.2556603730973	24.865930896186306
2825.0	21968.585542496785	53608.955325177296	138.459450512934	166.27066209312764	266.4978135510408	215.2045429357237	4.079284706038609	1.4241849139757519	3607.401070157108	22.29424039257098
2826.0	21940.274809971288	53627.87840042319	130.64973332232006	167.27768787812178	263.50273451587384	73.71725436865084	3.8632227933421412	1.2071935679023904	3028.4093855076826	40.94815685149476
2827.0	23293.081471131183	54182.39601306983	389.3644894050762	159.39591284561882	391.4435315490857	45.71796033625041	3.58962730767203	1.1657246518183777	2999.0120109024633	70.41545755104323
2828.0	23375.0468690234	54574.876264992505	-165.181498074847	240.68056554539626	189.79494338725618	29.89819017763606	3.7561928425025797	1.2687016976456855	3410.5889186271465	79.79128518455947
2830.0	23365.248145207133	54657.76428828284	-101.0218802784486	218.92691540215262	199.20377472535674	51.37393981593565	3.8597785894181706	1.2931888380849927	3393.3866613772416	52.73546313462228
2837.0	23354.475821379623	55003.80609110778	95.65168204387805	172.37855797726996	250.7436492978064	55.9789290589987	3.7265433168765822	1.2880523104786716	3503.843426026087	49.375358197558974
2838.0	23448.760616709947	54807.71368941744	207.1570285942577	159.47536203347676	295.16935677018915	91.45362717692001	3.837047011778421	1.2589105082848007	3169.0442549502923	37.64239350374522
2839.0	23414.22014293996	54838.77682461901	45.83851853613065	181.29688879884372	234.45279138052035	73.00750833728947	3.7344722553022915	1.3001688392448953	3284.7315400533566	41.11313535041597
2840.0	23379.21152941198	54792.3834054323	-8.561561724274975	193.26160303591095	219.17028372047773	67.93383394532019	3.9008336488350337	1.1789194203105569	2759.896583610551	41.80058826475432
2841.0	23406.9064128775	55278.312238836304	-308.88274026821375	301.12712278812523	181.93805505452087	39.498803628877326	3.7326258509246615	1.1384724165668318	3060.5665652574844	70.56216373211232
2845.0	23521.04704235624	55111.57662304741	-191.93802286058516	250.70729802893214	186.9475239610181	35.04258778053662	3.5464392153932764	1.0477973384289534	3111.3117698544115	66.57746447015636
2846.0	23286.811417188354	54934.840625514815	192.3538372625658	160.62649711247357	288.63810753494323	49.389928259876235	3.6880734389019403	1.27296715845787	3306.1696596628444	56.160935850543815
2852.0	22321.066460903963	53931.32670505564	-425.6293580706563	362.1699752783024	189.00882227672227	46.792443917360615	3.4137734149519154	1.1557012795305457	3079.0759008590217	73.72069620613586
2856.0	22072.75799245548	53604.275295667125	242.37269255766265	157.42826664643084	311.48608756314076	102.01234735580687	3.874505139971904	1.2474239272408707	3033.3827929307463	35.97656828098461
2856.0	24284.421319456498	56205.94798831502	-54.56889402454964	205.19356508691644	208.28951195365218	25.388350192695984	3.648889474799961	1.2217422376280882	3430.225695340711	84.25350253732287
2857.0	22054.13388450047	53600.97147234736	249.71495345509055	157.12410405614574	315.0262899854721	155.46760019676634	3.9666656401139533	1.3298712998526874	3494.803210276806	28.399411391753297
2858.0	22073.25037769664	53653.31956566272	317.64149443945513	156.3169116509613	350.0405222981019	172.08602523144157	4.046435554988273	1.4680314401363803	4019.52817831414	28.937214510337945
2859.0	22049.940778199343	53528.00239058998	190.4249188503623	160.78916275351756	287.80133879535924	136.17779739610148	4.089581346628064	1.2882622201015594	3164.225273489608	29.363985913511723
2860.0	22025.01654192054	53513.92525097217	51.59128792440039	180.16745155973626	236.22202014358348	100.17092086321742	3.962877145966902	1.2129560064138243	2939.391504325578	33.20140662858241
2861.0	22034.60062200003	53532.37486152792	222.22371539205432	158.48037739028092	302.0159906617428	148.96320688967654	3.8782370786752307	1.3514124382652934	3626.968994908046	28.65382114870291
2862.0	22028.535372343336	53449.53524705712	41.987698506349666	182.06743293299357	233.28485868965234	83.15439289122473	3.8667741198381798	1.2257484307083584	3240.498784825779	37.2528678639614
2863.0	21998.11206507832	53536.17736426429	158.9222196858006	163.85915968526368	274.6014064275463	80.58049048860885	3.6870571057835773	1.32365556048719	3717.727837242079	40.206820135288375
2864.0	21986.937567691828	53548.98446411562	186.9678215968634	161.08800801145304	286.30988173197585	169.83155198221823	4.042475654576895	1.3973368212881792	3285.547784735748	26.100887905262613
2865.0	22018.06812202304	53518.46098722502	412.835397632874	161.28045380244643	405.9810152305281	87.92214154500563	3.7645679634019653	1.389445399923269	3905.594818081132	49.3700166917252
2884.0	23271.971475843784	54502.62868873394	-71.90116373825204	210.1195678148781	204.67616740954966	41.69665393390558	3.7812253556698376	1.0637351888043651	2664.0430265162177	56.17724912097729
2891.0	21073.887681043536	52179.20396143699	-357.0721232097674	325.0270061877802	183.39484837671458	78.7122846116656	3.704502488545589	1.2423739205799935	3245.6313035692183	48.02459226005534
2894.0	23291.741895741394	54422.57028919216	-57.14402451970629	205.91052708530162	207.7358471504264	78.25252955255333	3.5803132524641366	1.1936905424269573	3453.191120012585	38.60490489552971
2895.0	23332.595286089287	54588.80083820035	120.32438957116368	168.6825875407988	259.6257485239344	21.738573916900947	3.6554138522271775	1.1899076693812294	3263.9630832843627	95.29102394079773
2898.0	23304.822080912258	54429.84248806246	-284.7990503526995	289.86582300124434	181.9801543709149	29.76388159904775	3.6244881687758146	1.3103783547130157	3950.727822774578	90.89555284575098
2899.0	22288.663438629974	53970.76721387147	-341.2551710987756	316.9814981828303	182.69013357207533	69.40939655213488	3.7223694643891214	1.1516524616379535	2972.7564145941665	49.972480534600045
2901.0	23265.75760511354	55098.942123197725	-197.35576633763992	252.80595903251879	186.4480974240932	42.10371354569641	3.8209014456806707	1.455495715917696	4143.979984075971	67.66755278337462
2902.0	20907.44939782537	52183.14061719643	-343.7509301426089	318.237950763253	182.78662006131108	44.15298714678583	3.5908581288546255	1.176378582248353	3185.5919926172655	68.95360424179135
2902.0	23341.486977372162	54449.603861076284	-210.8292922358652	258.1250768746356	185.31868334277428	51.00568720313221	3.537672292586871	1.2419238459982203	3731.110560798416	55.582952474493474
2903.0	21029.081046075153	52187.12159574978	-386.0400361951524	340.27112857890364	185.25952266359894	80.95800164411861	3.4604321927572745	1.236781626630481	3533.9551048805247	48.831699673883094
2904.0	21157.09233547779	52217.18930953283	-172.33176937693824	243.3050316539391	188.97198436078236	33.460100844075434	3.7589046266122774	1.2239969734408596	3339.950781028651	72.47353318145886
2906.0	21116.623981194047	52144.952492919554	-318.0877468994692	305.5515653590973	182.0575469929431	90.45489131683716	3.530405461575852	1.004948448230436	2329.480495225421	39.814433940101154
2906.0	23314.65286550968	54413.8995447024	150.23801605380797	164.84243047280225	271.1170599929805	32.06620823425912	3.551422881307229	1.1232317090601047	3303.9363991133155	70.49722209519446
2907.0	23179.96202237943	54135.421912268044	149.66148899704393	164.90980344973687	270.88810351521846	34.186625021525224	3.8594627370688825	1.1694217587931832	2768.995084652294	68.49611208335963
2908.0	21078.431486839585	52163.19991301179	-236.79599806677757	268.77826042026174	183.59517992866992	53.80653239602723	3.6093080990976585	1.1244885794623005	2917.330748083979	52.85464168668266
2908.0	23168.556306780585	54369.06695588271	-88.52634955092888	215.0661955259528	201.46002787524424	38.85147075645341	3.5880438810813575	1.147469995257224	3122.610243962739	60.83246175808562
2909.0	21054.282311930132	52116.82434947651	-234.41294338382752	267.77852188779764	183.72848453127273	68.10340507971736	3.454188335183078	1.1025482331748042	3180.7797211722977	45.009627311233125
2910.0	21025.96440998966	52136.176705513935	-326.53898589400063	309.67227258367456	182.23327816689942	96.93263828176353	3.70279188146456	1.4081387455489722	3766.1522364110906	42.03745290376528
2912.0	23087.115034132406	54342.63563460964	-303.9846225007347	298.7999259974973	181.9050369032682	35.777443391704956	3.6156318624936588	1.2781859814428258	3908.491708143919	79.67075740663242
2913.0	21051.52541100744	52151.80928083368	-344.8622685743721	318.7990108981597	182.83135833316527	133.35524516977918	3.7586109506742105	1.3647083493319598	3722.6563323976743	34.61544879560275
2913.0	23246.219728814067	54276.96496152809	-41.12871573266064	201.53606607698077	211.27445253519056	50.75036603897493	3.620870951448547	1.1456452401213097	2931.3220033353246	50.20057758623575
2914.0	22488.346931137075	53991.69034916634	-300.49903171189874	297.15531960373823	181.89447050067048	70.57102462603221	3.859111294274776	1.2209148345406589	3047.132514931494	48.144767274299205
2915.0	21005.65784235477	52154.15626739592	-125.46176684041674	226.8323680441236	195.19020727448205	42.74110240144014	3.5470064397697585	1.1761248435366534	3504.3768962049767	58.34919647413686
2917.0	22321.592441678706	54001.718057050304	-358.53770165723824	325.7824341993125	183.47135361175626	44.383529592401445	3.496847612022012	1.2490193344733427	3248.7210377597808	71.97331035900454
2918.0	20940.807223495005	52068.708074071685	-111.30811673851524	222.19701172895034	197.45013007776197	30.70118461752144	3.462155198860079	1.0940507369974055	3043.0503876556995	70.98109344790413
2919.0	21004.841084188043	52127.05553639658	-301.04633682425714	297.41292339558237	181.89541807773674	80.75191091605517	3.5423990277381745	1.3022780938522993	3825.221844518376	44.99152156569766
2920.0	20920.1071842468	52149.138247628434	-181.07923444507685	246.5703214900941	188.02672861343237	48.728748504215844	3.524796402997848	1.1974003454123068	3454.9903655306666	55.39293407381319
2921.0	21106.127638964725	52070.480487141765	-263.67528693341745	280.3633741850682	182.43961653051247	37.257432856544284	3.6424314538073417	1.099077721273967	2867.3042052370993	69.05063058618586
2921.0	23193.787825704298	54271.9633301388	-202.3587281738557	254.76440958446585	186.00997478628366	52.92095274892899	3.24483895166781	1.1849727955375546	3774.7730732612354	52.95951909544014
2923.0	20971.316705596346	52174.41153801015	-417.61087928658503	357.6351897300661	188.13742247428235	46.4811319278905	3.484815795148608	1.1800325221555354	3030.2552665265807	73.86119020983013
2923.0	23099.008857395394	54205.42270338005	95.74033804794225	172.36442184989826	250.7746008152727	20.849652746352945	3.790615309664615	1.2117197810796467	3316.191637013418	98.42332603107056
2926.0	20962.187732308128	52205.45289479208	-224.50900123978542	263.67138559535863	184.33634058860875	41.92379614772513	3.5878296904603872	1.192783904779663	3084.449538959737	63.40681030428112
2927.0	21079.03719248513	52234.89733440436	-259.10156352390953	278.35203292598817	182.59110426443755	53.1477404127439	3.5245184772272395	1.2395069065418494	3593.350956515339	56.26747893472114
2928.0	20937.461423274875	52182.330408073125	-130.75305226137255	228.60566121303754	194.39086929483994	105.68983663199042	3.7365100064319776	1.3333041121032934	3427.100004503201	33.67655780759319
2928.0	23033.6753830648	54194.05887453715	45.688679966041775	181.32665364342674	234.40710078892837	37.91247246271999	3.666822936217207	1.0289466038386064	2670.3645748560643	58.73892379939709
2930.0	20993.94334465641	52191.02740468498	158.03684840229417	163.95669588023657	274.2431154078849	36.41557988359137	3.3608248204083044	1.0583254888934677	2714.1355495149965	63.278126988619846
2930.0	23094.827043112407	54266.00805933716	56.249153671108054	179.2720088254816	237.67597397972273	25.978322034287718	3.7226627958897414	1.1146986516577775	3113.1077311263803	79.03875522095962
2932.0	20999.44035619668	52177.68142143883	-53.45247441961545	204.884351685625	208.53137081925158	28.28373428502257	3.576668317067158	1.1002793584628734	2758.6093741658506	74.03808671513103
2934.0	20974.67423090912	52101.068317514175	-112.68376506834207	222.6406406753615	197.2227016415191	38.91691151918064	3.50881290375895	1.1966320370382437	3301.3107196035003	62.337873352474595
2934.0	23001.375832179878	54281.54409610968	125.39939709987074	167.98160725887186	261.5195352720216	41.337514581172584	3.712134648017101	1.1881779660756677	3132.5393977683743	59.62231548636606
2936.0	21028.944933078168	52073.887615373416	-245.81747599796086	272.60333129755827	183.1360554137467	50.801770589808605	3.611925223958282	1.1497514207200141	2951.755964027317	55.7731584962217
2937.0	21020.472012784667	52201.210300214116	-181.317079035761	246.65994391345458	188.00197260469568	40.131063462346965	3.495657548708975	1.1479372080758086	3130.228756672758	62.32253605872435
2939.0	20969.69032829073	52132.90395646611	-256.85537304020755	277.37026051060576	182.67227915999948	84.23107237482874	3.551624361047238	1.3153663968520015	3324.475228980894	42.072504667154334
2940.0	20940.83090666943	52153.093090842915	-213.5052840045435	259.19847495936955	185.11349092314555	56.96986875696346	3.5529532930197045	1.189637284851718	3424.285535289201	50.89249292649657
2941.0	20981.55701231209	52183.6226229017	-38.79224506365076	200.91470645664424	211.80967145272393	40.25685058165489	3.6380926669419615	1.2898649597894625	3373.91185462036	61.42246258064379
2946.0	25616.211386898038	56963.70258792632	148.08536158790207	165.0953214624591	270.2636764866821	27.809543716103253	3.317408289842302	1.0418643258948344	2714.709732368175	75.486997935893
2961.0	23296.90835318929	55010.23994439225	-105.79007618725356	220.43244495646124	198.37922901584733	36.40139154343828	3.5911131095716944	1.2142202749202162	3280.3416904124842	65.56131147300289
2961.0	23296.583635714094	55010.16819552084	-101.46249539819814	219.0652885935616	199.12673715409903	35.53307273370597	3.6305270529385583	1.2189597748399876	3376.2452185592483	66.69761214236101
2964.0	23038.43728586598	54442.58806552973	148.31229299068465	165.0684903373781	270.3534462463365	25.23268737457448	3.641740056832443	1.1332212168920588	3088.8770339178577	84.18053779967545
2966.0	23049.991054406066	54073.53533123619	165.5312522201925	163.15052188429112	277.29785786417443	32.55000773261655	3.767120253426374	1.078375653237539	2809.308580461041	69.17763420257384
2966.0	24241.40330123013	56307.31309954807	-115.23516996590926	223.4673686884787	196.80532510821365	31.02642475214695	3.6144784536304315	1.1588715562131897	3216.579868578702	72.33817526531745
2967.0	24145.484473548433	56188.96592077878	181.35066727790831	161.59358348629277	283.9090885655379	32.89332471830746	3.527834030153982	1.0968172226146646	3019.8691612433204	69.82132393919598
2968.0	21852.83797253904	55716.66536928895	160.7174617742479	163.66327717099583	275.3300322226715	19.34435762002483	3.6135638961894316	1.2475829740734055	3672.496299663606	109.74523155588285
2968.0	22976.769462487162	54003.666428777	143.7039188911361	165.6212843156714	268.5393948869668	30.915717767555822	3.760852699173507	1.1509654438448975	3183.2970767085676	72.88703816163057
2968.0	24197.090109195295	56310.53538609404	-28.481029119762262	198.2237348748014	214.2293812795809	42.220022835336984	3.602115139208018	1.2059911370614531	3173.2057576086454	57.74063451716249
2970.0	22996.55691745677	54248.94907130127	233.69320537715998	157.84240675946484	307.3626476227026	36.677860681584534	3.5426910601169954	1.1678822218707856	3258.4403491971157	69.01446386525816
2972.0	23217.377206218534	54594.25062392448	-50.30998319635155	204.01923270702645	209.21807553698707	122.44244423741227	4.02593940396444	1.4421544500737538	3976.440406894122	30.56734810610801
2972.0	24247.486003912218	56327.38630242787	-32.86808321770277	199.3584462557554	213.18838156000746	54.71908889433119	3.8052995137327206	1.2380558144071547	3493.515572678027	48.915571149406304
2973.0	23261.39060374178	54447.760589849095	-53.34198351820154	204.85380236115068	208.5553673249674	189.7161039650183	3.8775972031299277	1.5262804161304644	3754.1829295537023	23.76503955172213
2979.0	21917.698372433853	53591.82106202774	-49.00849695111276	203.6632073404447	209.50503857642667	43.890909723679606	3.798988003737803	1.2303291199917807	3397.7659088440673	56.8277233543402
2979.0	24160.307884480117	56281.48011063175	330.8888991228152	156.58156066169047	357.34499590341056	51.10021317525528	3.5205703976555043	1.1350212610762118	3130.101012137948	59.70964419589271
2980.0	21901.55950014021	53430.04767709706	350.1214490965773	157.21096106985226	368.2260114128814	82.52963623424898	3.60340606961951	1.4029023232679583	4472.195935720439	47.58876317780407
2981.0	21884.109398175126	53497.110589049014	199.52682050559136	160.04722504394593	291.7786501429066	75.79597144034163	3.7845574994978173	1.2242114526074068	3393.612634323371	41.87265358026732
2981.0	21884.19675507792	53497.400757012416	201.45174521272347	159.89864673197363	292.6291875550317	76.39333651044481	3.7620699541569844	1.1792712062554835	3108.1135910464686	41.29556782246956
2984.0	23320.218557438282	54614.94731438181	-157.9129896088217	238.05383630263222	190.677883035767	119.28493367154195	3.6948900559061775	1.3893241024555862	3586.1534218915613	31.964414965519648
2985.0	23388.97476732983	55011.201193246	-315.4472804370708	304.2756056813446	182.0156010746745	121.68717332256814	3.815683206813874	1.1313258272584834	2648.2611405508346	34.03151595911145
2986.0	23387.240324525705	55059.10974462292	-312.9195387587242	303.05924587573196	181.98122625457188	116.54872032882719	3.770526865410887	1.2942463781257225	3473.392022546683	35.91234652527308
2987.0	23301.47009942122	55035.31263416331	-436.66488696178743	368.4935603026684	190.30113537103128	58.57240683750563	3.729762039166346	1.1974410790646295	3291.185064659723	64.82715940695466
2988.0	23309.81253695192	55092.36163560018	-337.68872757755975	315.194511546119	182.56182064308223	42.95212088325688	3.5042362823529287	1.1464196991661892	3066.895437165431	69.01830138270168
2989.0	23336.8554147163	55049.74049291789	-291.21468125752637	292.82121927012633	181.91878488615603	140.66983601068753	3.767699657385768	1.1986570623433421	2768.7879779569053	30.85101188191333
2990.0	23352.091299390308	55055.54642043609	-343.8165610061047	318.27105762195555	182.78923174406324	102.94814638325279	3.5856288774815606	1.438097387894201	4422.857049529697	41.49135498862466
2992.0	22598.04679598933	54400.35419359003	-46.370985273863624	202.945786049665	210.09117703966342	175.70538607264086	4.4253953456851125	2.79606110133954	8196.550847987379	29.91447316677426
2992.0	23295.184304703165	55051.29681916908	-172.1849994135431	243.25075712819043	188.98842200398272	137.87680925645674	4.154519679248578	3.599382112417374	9773.346368726605	43.8459150605862
2993.0	22569.49791220348	54447.8960135136	33.95827671131954	183.7115510149569	230.89178671297375	175.07951024199005	4.253496896902506	1.5719193034360806	3872.662108655741	24.96255552657452
2993.0	22570.80013272715	54451.85719263908	18.057331588317826	187.11680776310624	226.32106896250147	176.97474205055005	4.132427692685247	1.6055169810640904	4009.0135079438874	24.883985515824687
2994.0	22587.959384737922	54440.223363384044	52.97619683057234	179.8994332225827	236.6523141665787	124.83171739883598	4.168679970021807	3.5501370332233395	10800.034866036573	44.290091360932756
2994.0	23352.679871092096	55027.83305487166	-355.2280538667802	324.0788816913802	183.30128587869487	207.14046351900834	4.372889793524183	2.9114374415870756	8521.078668798478	34.41682458720534
2995.0	22643.72578295392	54383.95227849951	-108.67400459556227	221.35168998266016	197.89028690612167	64.68343260915722	3.785690506360668	1.463401356594888	4101.359543953706	47.288279412764304
2996.0	22583.025238874015	54339.55273898359	111.05888754453439	170.01452784505832	256.2270311912964	105.75677866740004	3.99586721362802	1.648519731361237	4780.20872778125	35.258726059000814
2996.0	23283.871379139953	55028.62604739162	-214.69205182915232	259.67631245727114	185.02451910045357	54.85220527907056	3.911576243812919	2.4441517366114414	7182.517461734823	75.73478364859452
2997.0	22614.016334097632	54361.53114736457	95.82437590552837	172.3510277784833	250.80394647039455	131.00402870567837	4.159470262679739	1.90179134980919	5249.772967540292	31.890104585504837
2997.0	23347.414336475307	55112.01819523184	-419.5874982085599	358.748363098769	188.34694529832046	98.43587244878196	3.7848513764722393	2.9255100572961807	9097.787755929945	69.7403100630739
2998.0	22569.02806981501	54376.51743173954	-83.93085224797095	213.67716125432605	202.32456531732078	267.0825440039074	4.006580351297185	1.6303569990877484	4036.3721404857442	19.817153622732814
2999.0	22560.50421316022	54338.58898338812	-54.99654733451967	205.312270890551	208.19715818798124	208.00342441615928	3.909096858916119	2.010818570190728	4283.124384268477	23.863991875829313
3000.0	22588.10552031426	54396.24972901442	10.170963201987941	188.87933910455138	224.13714208849603	169.04286228430684	3.7164528279771463	1.3455600375961652	3654.298231884133	24.75669475614741
3001.0	22602.290938029764	54351.74085295305	33.461201098910145	183.8149966002479	230.74551466795427	207.34537040243077	4.002956041231934	1.4118684090672258	3379.7398987718393	22.193786862349032
3002.0	22603.148331091423	54392.5413830439	56.53054218410063	179.21845932960875	237.7644244330353	170.37336725832452	3.747817142152513	1.3990847377243323	3645.302232550279	24.89500681524998
3003.0	25306.496569673756	53251.79913540442	-189.35364027616066	249.71430776300357	187.1949118986169	25.972108673142344	3.3426250588987734	1.1305786290330413	2985.1097519925943	85.16056409268413
3006.0	24111.062255518602	56156.63944903252	266.20747358533623	156.59517007013574	323.1523863777285	44.59251045744481	3.5820902727805666	0.9639177530424433	2425.3031115750887	57.90249877674423
3009.0	23093.704016802887	54458.97479297253	-132.21528482524832	229.09958205103794	194.17434386443057	30.390636069531197	3.559480135234285	1.0548896121511895	2655.1837947060844	71.11319368648162
3010.0	24342.35439329277	56285.38770873853	84.85709874063237	174.14585632057978	247.027033822835	27.842366063982983	3.684005266807288	1.0841111678031523	2873.631851679873	74.76124804026684
3011.0	24315.168288370864	56204.39238688155	384.66927777606105	159.07082840783158	388.59391163095586	50.870983849461005	3.678158097087911	1.191790661531333	3641.3632148988995	65.42664837480598
3011.0	24317.188405745514	56197.78116735725	396.73064893384014	159.94079888957845	395.95351598453203	52.35499342806119	3.6453926655605557	1.1533113445002392	3242.2962636985994	64.33128675151323
3013.0	20999.848221151206	52206.15140662864	335.3440789668476	156.70151940734513	359.83642996260784	40.211883356152384	3.778509527309944	1.0682524649313303	2661.9750224893787	69.23649990361135
3024.0	23122.37339989336	54467.37857142606	154.84169180669136	164.31380504312813	272.95587204295947	41.14994511542667	3.6213723938746525	1.2125445705844968	3331.795900201925	61.15771354305153
3025.0	23107.120464191914	54464.36768636206	135.83896692553589	166.603223626688	265.486823648376	234.0726143545983	3.9354646874188006	1.456293004742783	3538.7686768366148	21.29372487618979
3026.0	23053.04833034132	54522.05428500553	134.69398366630156	166.75022390873104	265.04699356358685	204.3163011937986	4.106886016457453	1.3595460431850632	2971.72873338313	22.779234742888995
3027.0	22831.899098809143	54495.74942097443	-364.4226173305711	328.8327746863849	183.7976943210878	224.23437037493397	4.3866580053553585	2.108925425842355	5695.955467618609	28.768857174918963
3028.0	22666.58093596431	54403.867492338046	-152.4896778576857	236.1209497100785	191.3671339529223	295.59401234507277	4.651040408491617	2.6985704744628802	7067.464610070616	21.453041519721765
3029.0	22665.37946955103	54359.55088597734	28.494415763735837	184.85927768269946	229.2959703418996	244.13985120655843	4.73154905611909	2.892071683678093	8418.500287609288	23.95668525099622
3029.0	23081.35246483803	54725.29554916225	293.3985023571338	156.1893338887016	337.07535383066084	181.74585981660326	4.4697278471900415	4.45023807745382	12183.107097679303	44.957033398699046
3030.0	22615.259895381838	54307.510134074226	138.66694798398643	166.24455922716885	266.5781262967668	69.43122094819196	3.9267413630158687	1.609319255896433	4598.044429666973	47.10188722967914
3039.0	22005.73810232807	53467.503150521305	342.9103640669028	156.94094768450591	364.1079082244441	94.45455077077388	3.562882634354372	1.070576606653447	2591.2703143578333	39.95395935892412
3040.0	21972.09943546422	53470.046280691786	195.95603560384063	160.33054404874053	290.20956436047396	165.4303553976847	3.8394548756734648	1.4045951329797952	4070.9584076581577	26.672107472132513
3041.0	21941.711360317677	53443.50228463324	242.1668488419599	157.43740382508773	311.3875238117689	157.37397196328757	4.10901154925754	1.4835555578639157	3640.0020998820173	28.671979738905847
3042.0	21937.093422792233	53488.22726369484	148.230092209764	165.0782046375536	270.32092391212643	160.0969382871088	4.02848899143755	1.4976945868917932	4071.9268175537118	26.878772104250885
3043.0	21994.46671293271	53432.282401964476	262.4905477412556	156.6957379249381	321.299993712661	94.66147794643715	3.771986450151452	1.134809809181216	2923.415519420124	37.45070191341221
3046.0	22943.208748778394	54403.03558938787	-14.867471624797034	194.79877167113025	217.5681570393889	25.65778912580091	3.8375728367019057	1.1065433909428217	2812.364131343552	79.18402852706151
3055.0	20980.138974058227	52109.0586316346	-112.92493117723536	222.7185666967601	197.18300349201695	50.34354479396097	3.677308550998895	1.106027151720649	2722.3773902938647	50.92313927164017
3056.0	22049.62421203184	53537.36350682264	89.72198703163679	173.33805012538295	248.6892690368295	114.27507576065155	3.945037962585918	1.3123580437754008	3144.202267786908	31.40727253239121
3057.0	22040.450765727237	53565.48997740848	264.2072574080013	156.6479416157276	322.15402557283943	141.87084609343697	4.031463991684666	1.6046671823625518	4391.466652942306	31.75887753545501
3058.0	22000.8690578054	53568.88008194921	166.07096676053874	163.0941666500763	277.5197658057468	158.43159098812328	3.994021337204082	1.5280404128348428	4609.2615530126	27.39614466613733
3058.0	22955.01737299211	54404.067742053136	303.4110401241368	156.18609996432411	342.36702139861575	42.8702297134587	4.106335411006003	2.387402339661096	6180.46381318425	100.86254988466501
3058.0	22953.49330586097	54416.76009855971	289.5847146082546	156.21126245898404	335.08308296485376	43.88180763872019	4.045621392775495	2.6261464544558413	6654.84828468426	104.28539821678667
3059.0	22031.966706825926	53566.2088787158	261.77027551310323	156.71648056017855	320.9424480316239	208.7326483300211	4.189229155335616	1.1375481305230224	2440.6320894310525	23.625834336045706
3060.0	22042.955678622275	53584.33486104588	313.2006885151162	156.25902659579455	347.62666656993287	197.65940296571145	4.0037059846939025	1.4630268454386144	3712.3510943233373	26.474524074878687
3061.0	20654.251269828972	51672.949076597964	-46.31797003779656	202.931421527055	210.10302181423432	17.066822493069726	3.4722439044803712	1.153275235066123	3236.316765306096	110.78730181619761
3061.0	22029.87606479104	53575.91532468797	198.0805678827033	160.16076996609092	291.1417736289828	183.4111707232528	4.007278595105742	1.3100257444202255	3106.296324227858	24.84140936253404
3062.0	22007.600514206002	53588.098630295994	197.47188010905813	160.20904883208584	290.8742833475276	86.53195071663372	4.035097725782874	1.237178569861431	3274.605666220543	38.558767130616744
3063.0	21966.44689695742	53545.010086567556	159.74307424156513	163.76928064267366	274.9342085994817	127.74912500526133	3.8077248051447996	1.4085146423788784	3693.5936282292137	30.590991036224302
3064.0	22000.180726985822	53585.33361706066	175.00243093338295	162.19477437791994	281.22943775101464	138.2567570650174	4.090158255094647	1.1594604053827071	2774.496815897386	28.34149335508597
3065.0	21995.362113796768	53599.53628678678	217.3037564569991	158.78569099858348	299.75816436746135	156.6192451302271	3.8998531092704667	1.3424631504974678	3432.953752779784	27.684480659666498
3066.0	21995.861498129907	53559.54253921276	127.81678121782565	167.65481746993592	262.4296188735436	154.50212383280805	4.200445685484334	1.448727336529645	3575.1571927622053	27.04811014111893
3067.0	21998.130088636353	53530.94362918891	222.8662856516006	158.44190488446117	302.31245514216107	112.85387714847117	4.119301167452878	1.181773045739886	2573.145503240887	32.96511022514969
3068.0	22001.042214203517	53517.814063248166	190.357345366915	160.79491417575187	287.77208497400125	153.89131376638832	3.875854635014979	1.301946989089667	3367.8458378484574	27.366335260934914
3069.0	21967.440410427374	53536.80399973967	191.08447601995212	160.7332137070193	288.0870855974574	117.55968545018035	3.9353684194496856	1.2536898976159436	3100.765692582943	31.907527026716636
3087.0	22008.299847464226	53566.80075872425	57.28030556641265	179.07607944496348	238.00044390758956	38.84332754469018	3.680813393399438	1.1928372553177127	3147.029824883501	61.06994541004771
3087.0	22779.532871629734	53881.984231920476	-196.5053615936532	252.47501485936203	186.52477211707708	24.937227262292947	3.744726885878133	1.3316081414106147	3750.248508427257	96.48734542358929
3088.0	22010.684993801406	53501.53159632225	286.4726457818291	156.23761611013185	333.4669173964996	78.25221643528084	3.763626434405145	1.355612434110153	3622.8516621474564	45.41917150668078
3090.0	22743.635481343626	53804.03400497703	-326.85268489844344	309.8263070767744	182.24101767262047	48.88824891639625	3.3832158468871896	1.2176188196059632	3549.4677500451435	63.71417636432482
3095.0	21977.216956808083	53544.92201704247	162.87792661218458	163.43089882617738	276.2106705390863	128.9710462560078	4.191068458676586	1.2412511889333104	2914.086910995102	29.68412276744809
3096.0	22031.190281307696	53543.49555035435	269.9411036565053	156.50506865676405	325.0254123238596	178.60972222786552	3.9481084042101253	1.1717927027815251	2866.8263453866853	26.05704982139781
3097.0	22020.29632161864	53501.5432514752	240.8349072441597	157.49733119731275	310.75065905631607	142.9108967376351	4.084500517903294	1.4758475168232705	3788.3596669144	30.357131077155326
3097.0	23108.36634542102	55011.11836570314	131.09239429585028	167.21932887322902	263.6710550336405	186.93786082102906	4.26312288053991	1.531623776213898	3887.8140212554968	24.431877887208312
3098.0	21986.12215832267	53578.07120615112	76.07712534652211	175.6507775958806	244.08010070184784	145.4814836819545	4.005328074379083	1.4570611823402275	3537.0893205710286	27.65165936267561
3098.0	23140.866879930436	55026.99308730968	39.01612370746121	182.6699984715942	232.39256657433205	142.91162153316978	4.124357496632923	1.4627535105857614	3372.9770695267057	27.81022500831654
3099.0	21977.5858051851	53351.69199016322	690.6289636097648	216.43325525605755	615.0716286818613	77.83862706260015	3.333138371049448	1.257967971708286	3763.1894527311615	86.19773611475144
3099.0	21959.53498061991	53315.29201841627	614.0890573594803	195.19107601489262	550.6455379333628	68.13307628367654	3.378316645922156	1.37805196127921	4262.787227994431	85.16265582406524
3099.0	23106.753967275778	55038.50421394019	28.507130334124522	184.8565796841365	229.299653187957	210.86995123905928	3.7168166253292663	1.5688668098375251	4159.449231768085	22.33968891807711
3099.0	25651.026056416093	51393.07817327583	-126.84374539595368	227.29339645534517	194.97904560987146	30.294508781789823	3.351760144491836	1.1000521624343274	3073.7054227958	72.33297827953338
3103.0	23084.29169029056	54982.89965887512	-53.832817954046384	204.98958509410136	208.44885009735103	139.98454316015278	4.039865718309858	1.276447469632372	3038.2165029945872	27.538783998206007
3104.0	23031.18043126624	54914.7418568969	-31.865113674838053	199.09769602444607	213.4248734083364	241.68704666407143	4.2317088800204266	1.7818676873237465	3879.9697064592874	21.12035807618203
3105.0	22960.447498325422	54849.46970208566	47.58794829902141	180.95067556753622	234.9877188576826	222.13178518634226	3.919399973511321	1.4762695772239427	3674.9066184817025	21.504764753304457
3106.0	23005.183205810008	54890.339152263216	112.6639467754683	169.77897039164966	256.8103492752475	150.0991382121245	3.943115055861105	1.194609092222226	2981.4191573613716	26.470659527543948
3106.0	24241.27388798941	55968.583037107914	-214.67992251389126	259.6714231451982	185.0254221294611	47.56233631509744	3.869532020477713	1.5456113363572412	3795.6955902890454	64.55074969056687
3108.0	24397.424801890178	55982.8465681965	-247.41612034447797	273.2878139409216	183.06220875027344	30.42756431180786	3.6013747439453443	1.117824912511403	2993.855314349739	79.19474527352635
3110.0	24303.16425711588	56027.73823131655	-284.78651153078886	289.86007855890335	181.98030997629746	45.200249311316455	3.3658565614098293	1.238350732386994	3584.0507177458867	64.67592997853751
3111.0	23272.608137013067	55097.126672218845	-378.5531686470874	336.268102999049	184.70643000192808	41.98506028131059	3.64230771959171	1.1206920771303654	2909.746523855338	73.34317005550778
3117.0	24357.42900026392	56143.655258779254	-48.91072063716807	203.63651404369054	209.52665768731532	43.14510828555034	3.860898524918341	1.1603905651666142	3022.6213064732456	56.26866081442529
3118.0	23453.468675437303	55064.94338182615	-379.0440842200917	336.52923426908967	184.74117678413268	40.970450285141496	3.477486433536716	1.0801688350820322	2698.814263298994	73.50911667867136
3119.0	24240.064636861207	56227.74217153371	-309.3368311716745	301.343824670127	181.94219144877235	45.717997158046	3.5334518323078807	1.177138265822799	3128.9019726759934	64.53405395692191
3119.0	24239.559081910505	56227.197599186125	-315.9371859599013	304.51193051231957	182.02291744179283	46.07506273548823	3.5279579770219347	1.217790809476582	3390.1599129777283	65.60155283338555
3125.0	24157.643855178096	56056.776734865	-319.3439051413988	306.1605032672279	182.07966785927417	64.85222277334539	3.7197697494394	1.259017822585737	3489.736796948521	52.567973992064566
3136.0	23804.255385416378	56016.87933653342	89.83457200015047	173.31957554049987	248.72798502798668	71.11522313621244	3.8273595176194224	1.2575008668857521	3179.9693427930606	41.78621450371292
3137.0	23839.733768756178	55998.83115141754	113.34870427105109	169.67909125219074	257.05990080467285	106.96888360268812	3.726324923682779	1.3654912938831711	3426.9742232210733	33.237982303583124
3138.0	23842.88447963171	55932.014591976884	-153.85309355492942	236.60470304830363	191.19140767931538	107.92233215124173	3.8236900706447097	1.2644822329009386	3487.877125745003	33.201711133203105
3139.0	23814.925314823893	55952.63119154524	-56.855272196664856	205.82987419067342	207.79763810002783	52.01424106150252	3.5056437399348557	1.2607609505208492	3916.134665001332	51.13912645722657
3140.0	23798.58792675661	55911.43360023047	-55.63108945171685	205.48866837168032	208.06042402854197	71.39369140131184	3.590273912337879	1.08285363762031	2743.2627764812632	39.91563638424447
3141.0	23876.477212919446	55962.290074058496	-176.6764744783201	244.91933308857006	188.49402934372722	132.46442729226678	3.5749841053981783	1.3450245016550777	3968.669155278346	30.07141668742703
3142.0	23767.862816490866	55957.79679595145	63.936019134670616	177.83150685660212	240.11741769781355	97.82230609126567	3.695063543854879	1.292236911576975	3379.1294194524635	34.22583184079515
3143.0	24075.841337088063	55946.95706034572	-346.39059827909665	319.5721728796314	182.89466813995674	88.66841407503874	3.6572590507527876	1.2136309067303683	2927.9034817658185	43.54203727436479
3144.0	23980.79823436157	56011.1155144899	-13.480430607118711	194.4579798499334	217.91754024041725	65.89992812542842	3.767330236052841	1.1220795409023474	2943.459602901165	42.07741369365062
3145.0	21946.583463964183	53476.66869387322	274.73220354192716	156.40547876390147	327.44700399013794	116.11933743457787	3.7273766881233104	1.3975842871030444	3697.8847923086673	35.066498239374994
3145.0	24019.233425764593	56188.20573040917	196.4164367272941	160.29345208753188	290.41124167543353	165.08363280636195	3.78985006805276	1.4096326549494744	4009.4145262380307	26.730746543236474
3146.0	21961.573411345373	53445.33721458124	138.140256975006	166.31088213984856	266.3743427716766	139.42512649743654	4.189715439813914	1.4213715500677817	3714.957389091084	28.77963484704959
3147.0	22892.133580757276	54271.39783812809	314.8231664208541	156.27838051186606	348.5065615051378	48.87560943001746	3.7192014665027235	1.268682456938761	3764.546379061451	63.21708824627552
3148.0	24000.346421865393	56171.5242808844	-153.65545763744862	236.5344894434056	191.2167783934962	46.79404805874713	3.5247444627644144	1.138133876170579	2933.4138698198	55.00312660340299
3149.0	23504.49736229113	55109.1699794736	41.16731568263332	182.23309460745455	233.0377366785488	19.930913735455977	3.8721619139883865	1.5771655207499475	4771.4369460388	118.70140177410511
3149.0	24004.137391306824	56061.60297446101	-176.44640454733388	244.83347765424213	188.51892015414597	55.08464736251857	3.5012167729421266	1.3386858838860014	3726.607366486294	52.9289177724216
3150.0	24016.951939821163	56111.43282853022	-286.56602284185595	290.67656475226346	181.95961771707417	43.62321756666617	3.3521020634015812	1.1534675826803118	3174.658926386814	64.51261003015206
3151.0	23141.38194753014	54932.25257851986	-60.51012695621161	206.85555921907925	207.0209686298512	208.48688548856794	3.802293011426544	1.4073566245823252	3868.3980177626763	22.233143741143248
3152.0	23117.986422529848	54988.752898441824	-59.022941301779646	206.43693558301618	207.33557440300777	186.70822497198174	3.9760337318733368	1.6368020909880008	4454.779907466215	24.342409061799696
3153.0	23108.348734011488	54936.88501002783	-5.259669306165388	192.4691644035933	220.02322410001605	285.94794780555475	4.172443892552255	1.5741647037261794	3628.229824434197	18.746353166046415
3153.0	24003.863435345094	56090.331730752594	-5.918530002923436	192.6266043736748	219.85225758494173	38.310976251281836	4.105553018047583	2.6246668547810734	6001.544546003667	97.51675784034894
3154.0	23118.09534675617	55020.455844308046	-73.49851204549618	210.585418110216	204.3565392920018	281.2284574905233	4.222285712053256	1.6803040558148625	3289.052941376773	19.27527298627857
3155.0	23114.533070012792	55024.970527192316	-49.05445288115802	203.67575607257967	209.4948802820492	220.4101044985744	4.2045457322456405	1.392819602757544	2888.7452307005456	21.46444753725217
3156.0	23905.09728154153	55974.487850524936	-91.28181018869749	215.9070107991415	200.95061348062046	77.32806616868554	3.8662750418998475	1.0778726273276076	2638.4750890090177	38.31464111087081
3157.0	23787.55744455876	55899.53368349427	-201.52325125115277	254.43598865300578	186.081599109581	120.99294072325938	3.8764939811837507	1.3293945823285447	3218.341653596116	32.176945574970766
3162.0	24181.575724222363	56053.70142306169	-470.5140330723083	388.48614488107836	194.93727930265095	49.67183398604731	3.6197979044822364	1.1302907742272004	2859.3915980556617	75.17104399361772
3167.0	24035.426089328445	55997.85652482517	-389.18989788396004	341.96842482285666	185.50704342875866	36.92485459851537	3.719128618052263	1.179763140750083	3125.2784823702805	83.8628950298398
3168.0	22189.389567031343	53462.86280453951	94.35114184240646	172.58663718030283	250.29040509278232	124.49775098263267	3.6931810303815005	1.2449428391042527	3424.7955729801865	29.561469395891507
3169.0	22230.47122602232	53686.78703356613	83.58365046759604	174.36037829159875	246.59538068848627	162.32537284635544	3.8522566876356437	1.3282061018130427	3493.912235520913	25.517656880828618
3170.0	22206.80655994274	53632.08997084863	262.1253530211182	156.7062040255796	321.11865238611176	200.7881795269379	3.955747783708392	1.2685435439384174	3027.696989528727	24.49993053995645
3171.0	22196.61252932797	53585.64059981004	16.001770753752147	187.57150251026323	225.7465310085729	53.7041794984827	3.511275384603874	1.1800765539956795	3326.951955841614	48.64553535205688
3172.0	23774.030463291638	55540.97305323988	-597.0923627241979	471.2184365534523	221.25913330437567	107.74855883433334	3.3447966994889815	1.0465789740231584	2633.4927490308287	53.28577327868544
3173.0	23850.27507832518	55557.52371370443	-555.6891650416437	442.77292046029595	211.08899547036046	91.04745067268004	3.4780053639157402	1.2103675579415867	3474.8825643692226	58.367480708469294
3174.0	23707.705114473334	55539.956782701905	-412.56028926234825	354.80477708890646	187.61776074723093	53.05585458919605	3.7062495423229507	1.2484716559031683	3323.4889212732055	68.2950663398058
3175.0	23693.460194728683	55591.43460745252	-392.16247768171746	343.57733637274544	185.748685821585	144.99293532758367	3.6726396007260216	1.2023163025578822	3257.343072122921	33.731591579556024
3176.0	21891.176367050237	53401.17007115529	241.60527989673588	157.46250040947325	311.1188195158786	153.2770889596678	3.8753384581918793	1.3460073045866132	3506.17914644586	28.53416638096513
3176.0	23694.355410199594	55643.320672641734	-570.932902391202	453.08941114859607	214.6569715796264	185.02928906412757	3.8073672312710314	1.4611881257569566	3418.5772762264332	39.641937738698175
3177.0	21882.600446716464	53377.3262012787	233.2524192652853	157.8650166700722	307.15501827370423	156.33011302989107	3.9908592738394137	1.3905362137135338	3638.4980356922256	28.21021204834402
3177.0	23684.922912255894	55635.04203740266	-482.6902834230351	395.89786170225864	196.85296517273056	98.88902719546137	4.127848354794596	1.1999729033996085	2888.6080843434197	48.67754880271174
3178.0	21915.85908155718	53371.889182635736	260.7741678388046	156.7458378509914	320.44873314945016	145.82099790212584	4.021165027449694	1.3041019155231766	3228.963985096131	29.648945127510505
3178.0	23776.184102065017	55633.00318416344	-325.2200013381992	309.02546158612853	182.2016893511152	103.25492771722847	3.8509109519049147	1.2421841159529994	2750.210631956221	38.84017153524694
3178.0	25968.483333161366	56337.803507329554	184.4699686952751	161.309770636152	285.23884235512526	25.078535415578408	3.6069677927923824	1.1764712950179506	3151.9286063178106	88.15355300263423
3179.0	21887.448787168418	53355.82690045238	281.91547153867674	156.28992510633964	331.11574124636275	165.5955263069708	4.176410185824883	1.3255457090902063	3328.896228149816	28.057481003363588
3179.0	23881.46198169699	55583.0043096699	-521.5865473208759	420.35383582417995	203.85148178362604	61.4430978088534	3.5773924679622717	1.2457150273613167	3940.7777534273237	73.64140888769803
3180.0	21917.504987025346	53399.45064915879	162.4898521490834	163.47236992150914	276.0521811483895	119.20279713798712	4.0294148942084185	1.271698838033094	3047.5962088964607	31.253777335527424
3180.0	23709.82939389685	55711.16549257239	-289.778866589965	292.15699680241585	181.92935564502903	54.04963178357727	3.6937127602156736	1.2104480457603901	3304.643894716365	56.83056135184133
3181.0	23818.930574913502	55649.32368482568	-370.760781025251	332.1484558330313	184.18344828000204	130.97878673828274	3.743435667807665	1.5508090467282092	4408.647701857972	37.46589886861082
3184.0	23765.90675297118	55695.38136472378	-401.79456589274554	348.83836606255926	186.58540264644404	79.55054716704602	3.946196576540154	1.1860753352485116	2824.3942279320504	49.76422411881412
3185.0	23798.73356921815	55683.18394956127	-554.0212060873627	441.6551689824562	210.711071235211	94.99001807217377	3.6043459198312666	1.1674744387104294	3281.7132204840136	55.76261207669452
3186.0	23786.327142866434	55679.962607874986	-404.5833750833148	350.37520474511905	186.8429868622154	125.26629786073654	3.6458687049221394	1.4718952294598715	4170.587847924179	39.664104975760104
3196.0	22893.47422727599	53902.23259881901	-64.84913454687427	208.08685640297384	206.11426152482522	48.789933928363325	3.544612479395272	1.1569989702244066	3183.943563018326	51.934534125390755
3198.0	24095.658544557315	56228.26735396564	146.69121925877806	165.26104426102745	269.7131802026769	99.65977672610528	3.8384934557025607	1.2975988268049072	3218.6219624714527	34.762709158734395
3199.0	22814.72821265462	53861.60715369446	-131.29384951155035	228.78813905198888	194.31056827892638	35.39529841450136	3.6315429214876356	1.3960418683412794	3877.286188812024	72.2724187628755
3200.0	22792.674013374875	53915.03531736218	-97.285300187093	217.75958557409814	199.8639882333847	36.15752911659551	3.6262095955955944	1.2492356217616134	3416.3847545094773	66.469281667641
3210.0	24101.062348400217	55952.61184868277	-264.6326045916743	280.7864426057445	182.41025177044668	36.61081074120054	3.6078195275795695	1.0282717900168366	2592.535382959063	68.14116254938033
3211.0	22809.592142332025	53977.63629614733	33.456885329069536	183.81589559731214	230.74424564461646	36.749717481886506	3.8102740948156444	1.1034064357972535	2982.2450211245587	61.388244340690825
3211.0	23956.131697691722	55926.741216315495	-266.13481098444413	281.45176446305504	182.3658078920055	44.917460365590074	3.7350722307539233	1.2104370101842674	3288.672985456206	63.1189949424508
3213.0	23682.20630997834	57162.11182624442	-280.70583363184744	287.9971431836051	182.03834134589488	33.44941777045913	3.2644378754185395	1.0628220267699149	2935.0701725881645	74.78337218793185
3214.0	21140.70974731231	56708.209767610686	71.5768824688608	176.44559398886315	242.59607130420423	17.0223305895185	3.327344295150448	1.2202501927680902	3630.179114702312	115.17458387314605
3224.0	21047.52417073324	52250.92019603382	-108.6003120448184	221.32811938082892	197.9026891313182	33.629428390548526	3.946599577653869	2.0572338773292254	6097.673304295503	94.06573858113428
3224.0	21876.311675009834	53321.88088581652	258.31266098787876	156.8217239351759	319.2324676573564	125.15773716330158	4.229913817397236	1.5299938066873942	4034.7618316199396	33.78422735647347
3224.0	22739.07567307009	53891.48371884668	-43.66807072281948	202.2162403474604	210.69823701002372	49.54703042232096	3.8903989788608624	2.407258635451434	7047.981817327202	73.83840863598137
3225.0	21138.61348950767	52193.42443219722	-458.2999534225951	381.1683290108117	193.14745582403285	62.01266611067309	3.8959840080104127	1.5833266452024024	4044.342544685645	73.82862215059295
3225.0	21891.317187824578	53259.3576253877	292.92881271699514	156.19141802235532	336.82929936717613	57.39452031000537	4.0155707622767975	1.5809253694606265	4357.148267112752	60.668527087378955
3226.0	21086.630919877232	52189.48294950617	-258.42200186748687	278.05458999135936	182.61519182572363	36.855518215083606	3.4494094837063076	1.1245137175352649	3214.6873618458912	69.88999099889702
3227.0	22837.597347033774	53989.64070358712	18.383534714744744	187.04495583533196	226.41258788880654	37.89186425055602	3.586570179710992	1.1461528623788093	3254.155852049316	60.909390806015686
3228.0	21331.113259813457	52549.12387271829	658.324382394299	206.90685661520462	587.2475374111231	97.45932678492358	3.6126266277767907	1.3460408147324985	3541.42244483537	70.27793851005025
3228.0	21352.539152818	52549.08530260671	44.74236167936016	181.51504320651603	234.11899693489914	53.289156586290886	3.837075333698213	1.4377033890177007	3899.548436330069	52.63522493175401
3228.0	21352.399148274908	52548.40895234316	43.206731723061395	181.82224672352334	233.65316526244357	51.41989906487995	3.9309972700265323	1.4120916855742394	3823.32642603144	53.56955203717821
3228.0	22814.9122409129	53917.253125946896	53.15556508665708	179.86483061151844	236.70816839856326	28.991514594846176	3.633623098449926	1.1779429056952664	3383.512151859749	74.78745453796537
3229.0	21605.85063940112	52847.78176186785	243.78892518352163	157.36630328517512	312.16523597107044	152.85622606702174	4.236190113157836	1.3813657446886682	3587.4862972514306	28.77645549806562
3229.0	22697.649591039477	53777.639585954	40.474079018647515	182.37349323183838	232.8293788912979	36.27639864166483	3.955275219564227	2.2707154408695387	5706.606735426483	92.08735258588912
3230.0	21898.988831888637	52999.46864301204	138.87645493923281	166.21823786200954	266.65925547806904	145.83122681973785	3.9003092894275877	1.4646439074409152	3981.8826214248106	28.194170854412675
3231.0	20971.97920983592	52180.39883804257	-216.622413914619	260.4559108013783	184.88246253967463	41.06627565142577	3.8050655126266277	1.327412261687252	3641.7170681465373	66.98383074901815
3231.0	21885.155311165163	53077.95015094915	10.007726762901783	188.9163366985614	224.0925193553664	23.496431894992714	3.8529757451664555	1.427624298331314	3968.580396168869	96.92253380671113
3234.0	23203.07956413704	54960.83065667867	-121.35652269211752	225.4716991092174	195.82744198119914	212.72424934848513	3.996517245666332	1.747108451163539	4280.295664015198	23.229448765291387
3240.0	22936.085744236283	54011.630919122574	-35.599711140712664	200.07261410304588	212.54880035751455	35.07417076114207	3.7063062440364494	1.0166737465525972	2607.5573586195032	61.64659667534533
3247.0	21465.99725854227	52893.22202996846	184.5204483198853	161.30524049914902	285.26043254707434	191.8982756844329	3.6962020014358647	1.5567045315381307	4592.015204086894	24.73905644033293
3248.0	21378.40404012455	53027.529477793585	102.17685284816825	171.35460955614178	253.04029545637036	34.44218508013467	3.5713821202013247	1.0749526615193965	2845.3384168630423	64.51829187302806
3252.0	21657.04758729329	52901.773717431075	253.25893019256827	156.99243312435408	316.7521524866428	184.27313639537635	4.088148961592098	1.434763782943297	3432.287913933861	26.11110419763234
3253.0	21606.431339420447	52769.00667482069	142.53260189962657	165.76444590965642	268.08131032814276	108.30266516689935	3.9040030361620945	1.230211066134932	3572.639120588298	32.59037032015465
3256.0	24121.56206642843	56217.573506618864	243.26010251205196	157.38925627274273	311.9114336366943	127.45289964253594	3.868807825093958	1.3381672434633332	3550.5464612197725	31.90307432447125
3257.0	24149.70326927708	56264.80566868417	224.66524505161493	158.3359200191098	303.14438961133465	151.38317283165165	3.981860473349937	1.2457723074435219	2995.871109237149	28.005905565262218
3258.0	24136.957685245343	56216.390884045744	186.42559976651975	161.1357309687914	286.07691649431644	106.3605748140933	3.787144043906498	1.2875538506127762	3511.1014724273787	34.02013997653574
3261.0	21190.04624869969	52465.76415325021	74.09284855356367	175.99927378176992	243.4235436919074	45.89234973496623	3.6233051528372533	1.1758330850154972	2906.8669588149473	54.36735900940148
3261.0	21190.222465483028	52465.772563053884	75.5197959069429	175.74834855912172	243.89533978896966	46.83444097285321	3.5814595020554543	1.182083914026989	2916.6686146327093	53.74474229589722
3262.0	21178.60156301209	52479.821407322306	196.87350768265418	160.25679301409224	290.61164576987375	109.63673348214756	3.7208854871414654	1.2327748561359821	3161.2968684219763	33.279200106874
3269.0	21144.587123712357	52142.37832249836	-308.53728700766686	300.962373521049	181.93503047209424	72.19402658107681	3.667807719284023	1.2370305796094019	3705.5831641595614	48.03382284348456
3272.0	24262.97264066531	56233.85014403073	205.83900561399173	159.5708787723155	294.5799734525496	128.09131517031102	4.048531672920434	1.3330046218746379	3620.2089573799194	30.962097781805596
3273.0	24230.447286296163	56265.18136055273	288.38261606648814	156.22054091323926	334.4577909403891	201.83815379736606	3.866063194927613	1.3741046679618205	3761.97885375942	25.269720881005533
3274.0	24230.065461623766	56288.38163090451	394.5167502898453	159.7725563547812	394.5929934661813	175.32350365097972	3.775076412444514	1.3387838540705146	3417.046491867716	30.53335622690317
3275.0	24244.14143676619	56266.114622729496	204.95639917880297	159.63560334965493	294.1861557402635	183.82077952906315	3.9771733407817442	1.3911369695997289	3651.2697059753987	25.15521358033017
3281.0	21501.106150798012	52989.404721151135	72.73009700617271	176.24040248040637	242.97465497775738	145.55035269419395	3.837749914899604	1.2615150562008337	2936.045677256143	26.898929137601385
3282.0	21046.048598225774	52176.73976604743	-414.5963772515922	355.9434167089228	187.82454068329054	88.82516201589918	3.8644197802974327	2.5347982742419104	6820.818988249256	68.27295501612645
3282.0	21463.473734806743	52892.65776411719	221.2363161459835	158.54012748736963	301.5611435684737	123.0369900782022	3.900905956352645	1.9364451002091065	5615.509453292821	35.827519887368496
3283.0	21481.178512801845	52918.404611084814	39.73269705909528	182.52406000522453	232.60702126364868	146.3542004114136	3.746407542609537	1.2491877078960296	3081.0709035857003	26.64031432903054
3283.0	21647.66699752315	55835.30175879135	83.38911249741464	174.39326177031114	246.52956567785577	26.267482214267098	3.1835185405038935	1.0703327769219224	3032.254034601448	77.4859670289506
3283.0	24458.15579766153	55753.43651179872	-203.1756773114381	255.08607720951542	185.9405361361334	41.78840175529557	3.7690981653471725	1.1097095147171818	3204.365931179627	60.76122557178544
3283.0	24458.609328695882	55754.61191724897	-217.70047340351044	260.8925701749871	184.80456250583532	44.24372785422734	3.677532472938188	1.1317709606242534	3356.2662449714658	59.51436360428204
3284.0	21436.235491467043	52900.38830054127	-102.68824584123917	219.45103169199118	198.91332953319406	224.0547892632091	3.9332120211643504	1.5902925022848995	3910.4069697410214	21.978081127435228
3285.0	21536.911971612873	52959.28936451765	-120.88595065386374	225.31657478931044	195.90143906558012	217.88868783898545	3.9327162839226224	1.3816857502953153	3026.1997338696115	21.992742546194506
3286.0	21484.487643920187	52980.35836947655	-27.58255645382903	197.9932088944597	214.44468021206995	222.08864326718205	3.9758913772995084	1.5954583213352975	4817.18110774121	21.755311537671993
3287.0	21542.00371120657	52939.812115952955	145.67152508017767	165.38322220111618	269.3116290071829	140.90210970288845	3.6225727617548977	1.2212528832846463	2833.9919610689294	27.885320121407993
3287.0	24359.40569109014	55761.398350672964	-66.80766390824505	208.64747700773927	205.71045193457388	30.96937788524903	3.4845150475526414	1.1858278406364584	3436.8434112764157	71.91658551335554
3289.0	24238.813367126146	56212.9726045008	316.0245403641211	156.29404279595008	349.15958630820705	208.13140468742085	3.884488783292321	1.3559690502316892	3386.1954067571774	25.391864467217093
3290.0	24240.54857515959	56273.003580814635	181.25622791666495	161.60229527381816	283.86896349028723	181.51027262503965	4.020606343437305	1.1988695045340876	2632.6911911260113	24.449975572553857
3291.0	24257.129145000672	56179.878019006035	231.7088404895711	157.94539603282237	306.4292811128837	137.57962686708598	3.9328052302409584	1.4815017683105918	3549.528885337304	30.899094057716926
3292.0	24228.34073251624	56158.34416538944	296.2989091499774	156.18030058424898	338.5991035083389	69.25826783838416	3.673654444032975	1.1010394780740487	2853.163559010108	46.58086648257353
3296.0	21293.46011767687	52617.05080260937	226.71812631900966	158.21807910354497	304.0972498224967	122.07861189335398	3.763148616022739	1.259254596718487	3041.0401954522476	31.9359873642278
3297.0	21308.734155788185	52606.876040724506	294.75764903169494	156.18427862474954	337.7884644779144	101.55994626698713	4.12556082174871	1.2042218075534667	2875.0108212661835	37.406849688099186
3297.0	24434.360542473758	55873.92151113083	53.98377552819317	179.7053849276614	236.9664375494409	43.98257909470111	3.648938637883742	1.034543102593121	2326.4803479646457	53.424280655387975
3298.0	21271.50228827968	52505.19880461318	170.96343895118645	162.59374203173948	279.5431042344253	150.507683471294	3.7057793210883423	1.1380734038572422	2875.2154010962636	26.86443437412491
3299.0	21278.47940304072	52436.203952030264	404.3745640789638	160.55126466485717	400.6843253671284	107.09617249068597	3.739313995457631	1.2856214575213913	3281.7791494305757	41.67356336373333
3300.0	21287.239004305717	52443.917656260375	208.59790219219218	159.37250261895105	295.8154343905345	61.511514979634995	3.5933173504927844	1.3391051478812994	3887.5710455305434	49.77827632014199
3301.0	21286.945960489677	52411.82604405269	266.8640032455453	156.57853351035808	323.480849467642	115.57756468697757	3.8788897035746968	1.1648487568281731	3002.017821885642	33.48924472400842
3301.0	25773.957475124163	55571.480106342955	166.51339313512761	163.04814048010368	277.7018652054314	22.74214592772598	3.2232369857066177	1.1990602594189708	3800.3595150630763	94.80239219728317
3302.0	21272.226774838105	52471.84912387218	249.39695540940158	157.13640080674665	314.8719731948157	121.65032119968014	3.7175520818961045	1.38552267320061	3745.4384521058128	33.26283701380939
3303.0	21304.85742710367	52439.47976638883	373.2480914276481	158.35230145083014	381.7436048053381	132.7168873231594	3.623000237597196	1.2361052660478635	3462.696277157047	34.66668709920826
3304.0	21268.25958590075	52428.17380049815	312.19442031905385	156.2480614578593	347.08212214929284	189.92269770763326	4.147239938183351	1.534057637871066	3656.090362015094	27.364819787271674
3305.0	21284.06207820236	52336.10441452876	148.27159085336635	165.07329975985638	270.33734189875815	91.23945619310393	3.718083345067499	1.3666863108720193	4060.5427272860857	37.26876762282964
3305.0	24309.92561962073	55935.33633374259	170.41600708308337	162.64880228306382	279.3156549934554	28.655329852393557	3.4951707929006086	1.0752881608316407	3059.0145477606457	75.85362263945386
3306.0	21252.494825212623	52324.27463073683	349.7487449219449	157.19600509541442	368.0120399619022	154.2175271967213	3.874923172187711	1.1457720598378043	2677.4286220717013	30.410780588273184
3306.0	24321.578526610694	55873.79052115129	-197.24040893753386	252.7610331754859	186.45846082750674	35.41503773344215	3.7372994221758815	1.135003731976996	2924.972351757214	68.49259614450753
3307.0	21304.103032547315	52404.11119943985	287.2509556164514	156.2303122880041	333.87030706065576	97.1006290559753	4.0200331975426264	1.338841463580884	3412.1350127369806	39.29422609977512
3307.0	24547.52402885251	55947.64994055649	-362.7307380406546	327.9530349665667	183.70073432287492	39.046642687669944	3.482925786920709	1.3221081556472043	3568.8024933646666	82.00440587993805
3308.0	21344.46427962813	52310.45642716028	249.4091837491515	157.13592647826235	314.87790565908426	53.60254771195575	3.6790202126506273	1.2422392784531295	3917.2456227288267	54.97003230585639
3309.0	21333.428323223507	52272.703248266174	273.19921078191055	156.43538382065242	326.6699651416597	102.59916809106866	3.874527679770888	1.2859573449402653	3315.7926238084938	37.04765365175298
3310.0	21298.218219951927	52377.532068030814	214.92558772639035	158.9400832375046	298.67447469721947	173.37020781095424	3.9208776237843925	1.425906216339135	3672.117932227427	26.319324193477282
3311.0	21305.50238019612	52415.5672943635	219.25917638104866	158.66206991879142	300.65296432067765	153.6602335092896	4.052392547734235	1.4416908369101398	3527.07188826374	28.441215700396654
3311.0	24272.005784076333	55814.61766447512	-166.5726328512194	241.1880289910835	189.6312860637791	49.07210723984142	3.5930365298568114	1.1268054683363953	3184.8455489969447	53.49504448913646
3312.0	24353.54572101208	55766.91059902909	-0.7063241759520209	191.39042178313557	221.2152641249617	60.317178520483566	3.652367675053913	1.161631037453385	2917.2718678958186	44.896581491143564
3313.0	23868.521701951195	55673.93034405059	-358.83055466404113	325.93358652494334	183.48686880130663	131.32272124303154	4.023353054975678	1.7607632058227882	4523.336423572132	38.4966554742413
3313.0	24190.01475648055	56059.32177979731	491.3524546203647	170.72785071433742	458.1563575476198	117.94754562060649	4.009047493610888	2.1889500780167706	6224.630048285023	56.19839795800512
3314.0	23907.834355395335	55728.3539822277	-395.7458800963172	345.5260771088712	186.0503770815641	155.2170437718432	4.118318233493258	2.1001882421968543	6034.718268652712	38.65640592013415
3314.0	24141.279110970292	55961.9128995582	490.9643764716027	170.6692553962787	457.885060130585	146.50555806868206	4.1278720887713645	2.289066633148744	6401.33930875539	48.629512797600505
3315.0	22453.609740935375	53779.66049958967	-321.5285707851007	307.2224968125629	182.121465746717	63.586771443971365	3.6374930208596363	1.2916790861947132	3552.1539430350176	53.93058065038386
3315.0	23924.057424106773	55728.639036605215	-461.05369083254595	382.80794930397144	193.5394553423709	225.3683627279885	4.602790406341425	2.7390776214232178	7262.254059673013	36.94862948066813
3315.0	24149.894481401803	55995.364275627195	480.3403371944895	169.11106794166346	450.50977964606767	224.4268719127754	4.380158655619959	3.0214291744557937	8345.052585913108	39.92518102467471
3316.0	23885.55334052292	55707.02493584726	-467.5128808407229	386.6772135616823	194.4852632591811	179.7439146666512	4.126223175456394	2.0076653120214054	5462.030892533486	38.16782411749165
3316.0	24150.91066497571	55886.43469147653	636.1365280676505	200.8383706158819	568.6720083770446	197.24913269263004	4.008773610982646	2.331571159857577	6242.657407758824	52.31537650383825
3317.0	24185.994564083285	56062.31896116088	444.8482513006238	164.54800519532859	426.595146926781	178.53983193076715	4.26183984710726	1.8071390590945051	4361.804105664647	35.12639429667145
3318.0	23923.640455618664	55631.3134089652	-493.5856535539388	402.62856735858213	198.67835579206923	195.46380525152523	4.202841246832715	2.650377095096384	7450.310819868578	42.920564556973694
3318.0	23925.167732916132	55631.50511297533	-493.384406411895	402.50340053771083	198.6436869437516	190.98527554804022	4.331275986483033	2.6512861308590487	7513.933672400213	43.69134039367073
3318.0	24191.1719607869	56001.26258506176	477.4191856165953	168.69816399195648	448.4994037447768	188.26204768484325	4.329322709662498	2.6360259271716004	7388.113948099506	42.206266591226154
3319.0	23963.96838778105	55720.959101246306	-421.19304533387026	359.65481719353403	188.51967907405773	204.22076834369622	4.503277129794787	2.86187009140084	7971.957077209786	38.10363872707336
3319.0	24195.06192531073	56057.55212125611	427.65365884425705	162.6929469398149	415.41024351602744	215.2257179922483	4.485247171478764	2.6433833033829006	7808.839232794633	35.09356016211632
3319.0	24186.397019249573	56015.7668382511	509.8435567490772	173.65681391539889	471.23756976791935	245.5432211781163	4.172812200913964	2.6583079011804305	8459.78914196929	36.75739008915857
3320.0	23959.163620746218	55626.39637121456	-424.2534564896143	361.3882580521796	188.85525364600323	132.37618022765565	4.414717845192004	2.4022790434858794	6501.459357978869	48.662757481514625
3320.0	24229.32737515809	56039.15328295651	484.19518853936364	169.66620236767258	453.1742978330227	172.77428909009177	4.19720666051738	2.1217913506720083	5813.5312140650185	40.87148095450003
3321.0	23902.0155263385	55552.01008315856	-252.69328783158565	275.5615511151798	182.8344938724806	143.63642949112898	4.626586669161699	3.0843937389687905	8146.213242303746	41.52733521861789
3321.0	24220.66726004392	56113.264056174216	511.51767128880203	173.93524152611207	472.4368305856263	231.75369895586866	4.269314412203101	2.4896715122615833	6603.110517311065	37.275359794722405
3322.0	23888.954477138595	55304.963057404486	-269.7465628724917	283.0586461050073	182.26712412770613	172.9468812068635	4.281247666536396	1.8379044325115497	4696.164809580151	29.480208381175196
3323.0	23745.441781836504	55282.675886536854	-490.3893237116107	400.64434908042386	198.1319598808131	158.2535034436443	3.848896999790702	1.3863848146390765	3863.5595033960044	37.87164559094133
3324.0	21264.287936567285	52445.44408151762	200.63571638691417	159.9612780187089	292.2682208339346	154.38928258835438	3.8170317675515433	1.3378968672516445	3640.614475647233	27.613245434142247
3325.0	21239.062508104966	52356.0728565376	299.39496438315	156.1779448359363	340.23385312171877	74.24299593937121	3.766840296442624	1.129829248404962	2985.1901890996683	45.014253837648454
3326.0	24084.171363564186	55536.10890623425	-249.97437856917594	274.3873431212969	182.94873976254985	34.43082802207341	3.5388038955569314	1.0753682559534827	2991.430176467665	71.41060428265145
3327.0	21024.02982158171	52267.75838619493	-181.85989761779422	246.86465017198702	187.94566093658693	109.00491669537143	3.850739203193643	1.0948735175507052	2610.9371898786817	32.56234030661366
3328.0	24172.67558327104	55600.28468110076	-212.5785983810835	258.826125080535	185.18383099807946	48.015333776105045	3.5424658964766134	1.1001581044288415	3161.3645279988004	55.532277800285655
3330.0	24058.749732710574	55658.05673316281	-171.51243476121607	243.0022636220072	189.0639903542754	42.425849328221354	3.7769262982351157	1.1630923718091923	2883.8969341456877	59.88932067603839
3333.0	21057.548776994878	52477.80741590815	96.17515847750171	172.29517942793066	250.92650571076848	75.65385207323202	4.021887134020447	1.7998409859011824	5205.314436530204	45.65530780243825
3333.0	21449.380307166884	52690.231620885264	-652.2665938055517	511.2166252774474	237.16967643464076	140.42535426951582	3.816819768684975	1.7922327411185772	4752.461856064806	61.662896091175185
3334.0	21575.764320754977	52858.26510218034	-380.0321682870108	337.0553964963267	184.81175954173355	218.10735726436536	3.7217123167048833	1.5494679967938145	3923.1201159488337	27.39880833707234
3335.0	21534.336970679877	52848.27287399388	-364.53352468106567	328.89052252695535	183.80413878456724	205.36213717887367	3.8386290377807835	1.401328789940974	3800.4787337743123	27.328505952207845
3335.0	24213.007802461005	56289.28388998057	204.9057519718476	159.6393360363694	294.1635779439873	74.95457844747526	3.6272146337622195	1.2633308713846576	3357.7720932073294	42.7081319432054
3336.0	23304.96790247234	54438.085595414836	-188.68206079575938	249.4571268665928	187.26016582277896	21.37283098903931	3.7088080245682566	1.2621122512300522	3525.577608255026	105.00316811506691
3336.0	24208.083862079115	56303.72756225679	388.87483138656097	159.36120190982007	391.1454369180478	188.69851738116955	3.7874050027459893	1.4814602534088601	3979.5390663681405	29.65503891693063
3337.0	24182.668951223004	56261.75617296395	322.5296572147573	156.3985264921477	352.71772173049453	165.31588097131015	3.9564272539157788	1.4548984596490893	3991.3506160906104	29.74401854888065
3338.0	23150.876583280802	54418.45034961912	57.86528494123103	178.9652984658812	238.18493618250784	37.81279390995894	4.071647680556045	1.5162142011229909	4177.061532030046	69.49913521691468
3338.0	24177.1190850104	56176.8361370706	557.1429228765556	182.37036220463187	506.07559049451504	173.67287383984075	4.193992607094978	1.567910853326887	3826.2488600207103	40.90945342140384
3338.0	24166.723047374147	56137.77445606996	561.152082763411	183.1896734055981	509.1195272391882	176.46533134562395	4.144745260170571	1.4534074343672196	3359.252521711742	39.72415611696974
3339.0	20989.220591171957	52289.49617758487	23.960319046198208	185.82949278656164	227.99176581005264	56.16195583724828	3.7072267996590873	1.3112621780324876	3449.6755285884947	48.920135823336835
3339.0	21637.07950751285	53140.09690559475	31.783621339473292	184.16554685550008	230.2534755550476	29.584294458670392	3.93561661862522	1.5784718777124718	4062.113562075559	85.72528427271651
3340.0	21627.694104140006	53143.561896180305	91.21940860669523	173.09314525764523	249.2051235302046	149.7270636746314	3.8087399285297465	1.3265019267099096	3380.436265096788	26.795381827780652
3341.0	21701.59960702419	53131.61816230005	127.02732461933732	167.76103432963237	262.13183990262496	196.85326522834782	3.859219495466246	1.4667982634586763	3926.1106102305766	23.482905278545935
3342.0	21710.395604374513	53009.2909604251	200.23996312163365	159.99184083257526	292.0933733311352	108.6605444741184	3.831225419918444	1.1546988973768537	2768.7314497361513	33.08406212375669
3343.0	21043.92944324254	52363.888809437965	69.03393826096094	176.90174930535687	241.76541828169616	109.43759065825708	3.991409640878494	1.708122327316363	4738.09890681013	34.4511414465352
3343.0	21759.625456381273	53050.803252946585	-37.12507299212369	200.47395954815389	212.19452649284668	44.73641800603063	4.066383035730304	2.51847596152246	6778.882661544045	82.97921791492057
3344.0	21078.281422036893	52276.735319052306	92.56852144630582	172.87400375350265	249.67158559506402	38.62412640500408	3.4194327523145596	1.1084696586480889	3367.043612649115	60.14017327827569
3345.0	21003.256811629246	52349.226017940375	54.309152127052585	179.6428912958661	237.06806907171867	36.2831617912925	3.6112758465948076	1.0892004196709932	2853.3720629236586	61.80200006746789
3346.0	23965.66009950798	55486.1249469901	-366.882460043222	330.1158467936536	183.94318433143127	51.42179634951029	3.6568261859700972	1.035944397174335	2620.892609865761	60.78966924411377
3350.0	21948.17035297111	53487.98813375126	195.4285351563325	160.37324636856846	289.97872496928096	76.03166348457488	3.749513486877908	1.1022733800842759	2690.4176441058503	40.57144058617363
3351.0	21944.624813387374	53450.07010864122	153.42485421459537	164.4747237663793	272.38795726304613	164.7698402001505	3.8062233452496215	1.1706427846518672	3130.5386477111715	25.410004424367646
3352.0	21904.98329743242	53462.26029442478	243.75205800685538	157.3678963471353	312.14753397029466	150.04544607844383	3.861493324149332	1.3164133723084046	3546.2916006221817	28.820836078311412
3353.0	21937.74296174056	53478.78744634151	119.87241959862423	168.74599591093747	259.458196982724	145.52783662436477	4.025810702848998	1.290500904416374	3207.4532851894396	27.349802895204387
3353.0	23821.726667231207	55373.445001589236	36.44747351596329	183.19644599019156	231.6275597224706	42.132498096300665	3.739665156944083	1.1514926648104675	3172.5600560009007	56.81633481568668
3354.0	21974.484686684013	53406.67915589452	269.2576601899324	156.52074356400104	324.6816312940573	189.20743795563382	4.047432608200895	1.4905930094663096	3270.9001615712396	26.226489694754523
3354.0	23928.87503197021	55429.29129663805	-305.4917956907756	299.5140091068932	181.9129353922555	41.79772226999446	3.764680076225865	1.0955722320969987	2598.1211087889674	66.47117512305712
3355.0	21986.44149166714	53392.58134161663	384.00107019054315	159.02597009487204	388.18994854406026	171.44532564852202	3.5441109518924594	1.2905316692026587	3796.439437993866	30.330581770562617
3359.0	23937.615597678083	55680.563777219155	-390.4704463261788	342.66067240532067	185.61018109549644	47.077823925977576	3.43124283780528	1.2660653837605174	3651.049672437465	72.58284150889148
3361.0	21008.316130098956	52293.96114634284	-48.85969476593612	203.6225867715385	209.53794326773584	134.3650406257527	3.6836026355302054	1.598000358676561	3822.3154423773117	29.572513577537553
3362.0	21000.75101470016	52276.77646085394	-48.65237507080814	203.56602085577046	209.58382062922863	184.19979268203747	3.801226205846931	1.614996520538824	3967.4554069736664	24.428085703813796
3363.0	21308.335031721777	52012.39785941551	-572.914466736731	454.4438699081954	215.13588286329184	63.32631226576803	3.592413334441877	1.1553552483848508	3235.5680980436377	76.55601502039576
3363.0	24228.432341029104	56306.28013648266	163.29298425667253	163.38667504489462	276.38032734124903	169.54825712669046	4.129574724462731	1.331494626359503	3487.3478513224895	25.5956080907633
3364.0	21192.426976798324	52475.31979609976	308.63680043981117	156.21566751295833	345.1640919055664	142.5286163717337	3.781515885825939	1.4260119555067705	4115.219217285258	31.997830900178386
3364.0	24203.509355748807	56284.44862243765	350.8641275959498	157.24108860970816	368.6527536222539	198.61836826732562	4.139581285950493	1.5649556541534506	4404.4316569045495	27.84374784634228
3365.0	21202.88145009233	52311.655473094586	60.417997288178505	178.48502011373344	238.99356107388812	179.962939278884	4.172255764079498	1.5443914043471982	3920.0240046716813	24.551592887444045
3365.0	24196.818754652795	56316.50721532429	203.24843499103713	159.7625909150048	293.4260223462117	159.476716841498	3.997813622171984	1.1738327675024072	2655.5578442512838	26.561551832879818
3366.0	21208.099924703478	52415.11256254134	242.57588197647044	157.41927991023672	311.58341713679624	162.20198795553608	4.167210244270333	1.5441864050187375	3677.257714545434	28.41175458122531
3366.0	24209.60015733321	56308.236900496224	166.72624465370427	163.02605201460705	277.78953501899406	152.83190580528924	4.0310187229125845	1.3371688029384632	3717.1327776254484	27.267567336115636
3367.0	21205.676094352253	52385.58978445642	280.5183384659177	156.3092271242645	330.39860133753837	211.14430903653044	4.195871996822712	1.65141693749452	4005.6874522565954	25.317154209421005
3367.0	24216.00544481884	56235.41342079582	384.4766638389224	159.05786183566966	388.4774268638466	140.69388044658314	4.020721919370053	1.2835248082275625	3272.0897811097925	34.187749509843854
3368.0	24202.770659720543	56352.803707850784	147.1348495565345	165.2081440699172	269.8881671519857	127.33691635483538	3.805249918570911	1.350160027090668	3841.8228677202824	30.191934104835607
3369.0	21526.279528206243	52981.53570630751	119.7931707898205	168.75713051343257	259.42883697677615	229.90938010376175	4.155225681900547	1.4860645495357316	3572.062138941348	21.45407485591426
3369.0	24178.81688553026	56269.3820636949	355.34047743405404	157.43184613320892	371.2351961367842	194.46637699607268	3.9761317109475316	1.5218441921983719	4056.710822565293	28.167364491489067
3370.0	21661.94849221528	53111.940243014236	71.47336320937221	176.4640642374993	242.56214499030474	95.68850033842912	4.179375099005272	1.2879137488138515	3145.51015918723	34.7185937570878
3371.0	21949.99158204524	53264.69032890204	168.40639485464996	162.85294436837142	278.4829667542959	192.45465292919965	4.122269108517313	1.6123696519586976	4342.514056376518	24.658499759896234
3372.0	21916.064990795556	53357.94562564422	34.873215214102714	183.52165174577468	231.1615928860504	113.75215172809057	4.025782748864361	1.1224960986304484	2579.2175704637384	30.29746782737742
3373.0	21116.345482635385	52058.15647693702	-458.1194555841007	381.06106552244154	193.12199597118928	119.21754708871616	3.73078043180767	1.2381190285393928	3255.7942531606677	41.9172766774569
3374.0	21052.556977866785	52071.15841054951	-338.0049507744998	315.35255355296124	182.57274290223634	47.75051942550412	3.612207783494304	1.2377034829392801	3198.714935925689	66.15680089253134
3374.0	21053.85031825987	52071.078752689995	-355.3434903533703	324.13815480359415	183.30705448310272	49.329332544174655	3.578342720557467	1.2185992932365666	3193.6651016131136	65.6514478441769
3374.0	23448.109028225463	55132.48577596922	-804.4751926061145	633.9486528860916	295.0286808581742	107.2725410961695	3.5561205740672137	1.210714534951397	3138.4650968386995	85.67208733740938
3376.0	23793.984443589517	55273.17136182886	-91.99179444044073	216.12462471500075	200.82044415735632	35.64105601497078	3.5349109265313117	1.0914911002764853	2850.0823020514913	63.422206731071384
3377.0	21176.825933336015	52005.36718092764	-528.2132662080775	424.6387810567793	205.17729118377775	68.8664081851957	3.60001385944585	1.1092341434963016	2712.96573201729	65.25618434102849
3377.0	23897.504293035006	55471.74980801851	-427.54983680836006	363.26357828717124	189.22597395796797	46.93129726813282	3.561330198176169	1.2059719115679999	3296.157218386721	75.25233247531018
3378.0	21718.125991972865	53224.93560737881	138.96411119243652	166.2072354097727	266.69321088890877	152.2077344082753	3.929492904637898	1.1466424517109277	2820.7460438713556	26.349502429462824
3379.0	23840.937757538155	55423.32572286226	-119.97936994219957	225.01821001663072	196.0445505955026	37.64810115016548	3.780468772502263	1.1116927365753808	2761.8031809827	62.18192375655691
3380.0	21268.154973404013	52092.438683099	-514.1859357643796	415.6092245871343	202.41677259430057	57.75872635118524	3.5683936022908	1.2253829012723978	3271.266902191469	75.45279260025936
3380.0	21782.132708957146	53375.56366648886	-57.84349396586681	206.1061707972137	207.5864714974495	67.89284704227629	3.574864362474186	1.3581209782404673	4035.588657568687	43.884432493846525
3380.0	23862.008955830188	55290.620234931645	-310.14602435621975	301.73039017745805	181.95001484282247	42.704515422229115	3.46266466735345	1.176771262057646	3506.9156324936503	67.78871858280255
3381.0	21733.466172748776	53283.72706369791	-183.02869021750135	247.3062072420355	187.82529627465766	203.7792623215566	4.0250157364956705	1.5195355755578448	3488.456943518483	23.894835353730823
3382.0	21286.023278828754	52125.73696348554	-515.4849864752886	416.43894885008035	202.66510412209232	80.33151853142803	3.950264741563604	2.4330248864086084	6410.970198903711	88.02043699856276
3382.0	21725.342351902807	53269.68626361059	-139.0669954339611	231.43634861586034	193.18495693343692	261.24360047947977	4.034427676396915	1.7379388315018032	4502.517033564291	20.679756315560134
3383.0	21742.16805609579	53170.363345737656	-137.71316263393612	230.97170432904952	193.3771569816643	246.9380798287665	4.047182061492965	1.8004983957427376	3951.6496186049467	21.512125948193795
3384.0	21788.437898525986	53138.725318123106	-381.80119915118803	337.9993331761985	184.94028653166635	348.0675016006519	4.1070452284196985	1.4840652078739625	3098.8997228734156	20.66971845967485
3385.0	21758.266652654278	53024.35120024124	-286.95617722604925	290.8559100103511	181.9554555320453	189.88683888612525	4.034218368459996	1.3808420551661604	3755.739937008083	26.411133216865373
3386.0	21259.911901127423	52147.343392694376	-410.1234474279776	353.44630243882784	187.37510410516873	59.93078330741139	4.089449593349616	2.2881802901271615	6456.96601765946	88.01233664068505
3386.0	21739.322197638034	53026.331226477945	-427.3090346258083	363.12629643641014	189.19856709463664	151.98225902088177	3.809670645072772	1.4672900147234171	4255.260827767412	36.03135300123038
3388.0	21211.025652834844	52421.09020438481	215.13316011989542	158.92643066163973	298.7688624295346	186.2579506233188	3.837246186508853	1.4836977010215735	3639.819741654033	25.41455986561663
3389.0	21204.21130865775	52370.69124853075	189.7344660873172	160.84809847347987	287.50261920826813	193.37485275363903	4.026622189900619	1.2891938410185322	3089.8421025753605	23.928706951673448
3390.0	21182.794121703693	52336.16281381753	281.18610532318223	156.29981046107113	330.7411465007336	209.8427872900811	4.157235112246289	1.6100298838129232	4105.175527094037	25.28885258315895
3391.0	21229.142756212186	52392.564488971984	137.26183489699542	166.4219808068334	266.03501610468385	175.54677231627832	4.089189545505215	1.433534734587157	3532.30949814319	25.11265517045949
3391.0	23892.694312296335	55215.63914896921	317.1133302140693	156.30921602424613	349.7525176416795	55.41566674403973	3.6675027047863007	1.230334195188373	3358.5898029875266	57.30003707022015
3392.0	21191.82668219906	52368.07193237007	326.1675810127892	156.47144107046037	354.72390156601466	218.75511892931658	4.178512756604054	1.6370240499942217	4356.354406084751	25.82396650510837
3392.0	22323.131308691336	53693.574570891484	-185.96430286330764	248.41997882041255	187.5283121464041	256.0146439864321	4.314092380185942	1.8168613329476724	4845.187244756114	21.619260753847982
3392.0	23992.299075719508	55236.30861847591	-44.62604471143875	202.47415172298003	210.48234160476198	31.989467767748433	3.9153910048250693	1.2445745201962042	3218.22548701865	71.43900030935636
3393.0	21221.87971726789	52432.91380117758	252.03188523872703	157.03690619890062	316.15334241795	173.95500016334452	4.029873019238846	1.2162925860620148	2786.9811090796024	26.2372413772971
3393.0	22429.699361366085	53649.41666778664	-324.24366087815514	308.54755790873566	182.1792982192744	253.49440468816184	3.9260887379735654	1.7648051478476772	4587.300975055724	24.181171505299762
3394.0	21204.91805043241	52391.17217555107	174.93756833763032	162.2010802657761	281.2022426878522	242.94642592723525	4.526617440249839	1.9248702493126628	5181.430092311251	22.31056782707268
3394.0	23120.66545525506	54516.67437995388	-282.4200543587615	288.77813721280114	182.01216845731	44.60664164844792	3.9155270705710645	1.4388486098577584	4094.145853398681	69.87067514091392
3394.0	23782.927753755444	55304.58399082875	-306.5329214698538	300.00832510119176	181.91956542973867	57.91750545618341	3.9545526605517436	1.3671066267755017	3412.489779830225	57.90671268111378
3395.0	21195.64830603161	52386.48923490363	122.03622410596219	168.44388243035587	260.26198828292297	148.30284935304232	4.0819169594870335	1.549702628312293	3975.0571640427834	28.07174283155108
3395.0	22330.81739393679	53767.77140022831	-239.6202911311043	269.9688796940468	183.44370052709547	129.34553166807814	4.112273492880833	1.46278910933435	3712.174732980489	32.468701014630895
3396.0	22315.83936284015	53702.84857402615	-283.8624121084534	289.437058269325	181.99216092521965	233.41118403625242	3.9681345192467203	1.5035077847404303	3748.1776570921193	23.680046062009907
3397.0	22373.90414718859	53684.106144204314	-199.31598178972504	253.5709604513787	186.2737970756689	320.2917316458617	4.2586272034923525	1.7354832988631521	3991.8702770490177	18.94328495773193
3397.0	23925.685036879215	55424.141241715195	-334.0218178600317	313.3675964342099	182.44162924172127	64.29963799874254	4.010411389287793	1.4538791995897795	4079.354292787478	57.03041242513219
3398.0	21622.367933672336	53130.45358194679	124.25716527166541	168.1376137113169	261.0913130964466	44.44634468397018	4.495055282845221	5.281898747822396	15089.515743184265	159.44392462025635
3398.0	22448.572257647775	53685.445248226555	-176.03433162820775	244.67980783558957	188.56361858929202	294.19046854058536	4.238732791056094	1.878713311488059	4951.362081324821	19.91371937840027
3399.0	21245.83203835627	52183.73099586234	-413.1299405168806	355.1230147604031	187.6752434647396	87.31615264681018	4.035218442941845	1.4198705800111044	3817.7988510916252	50.63637446662417
3399.0	22403.510646673276	53688.86668828421	-87.23650348960552	214.6746533318311	201.7007962422192	214.6470825221856	4.1478964066575585	1.789395167515086	4136.892495145258	22.952075059686724
3399.0	23814.131930500902	55434.65730769865	-299.31834951668463	296.60040072375455	181.89332905372254	48.6263633499978	3.750304008218066	1.1724570395012879	3555.753762448393	61.01989599357028
3400.0	22347.887197352797	53684.13091505562	37.35222936440396	183.01042446552862	231.89635204134254	188.85893182572067	4.335716791372147	1.535510719231852	3675.446823684805	23.762704677701805
3401.0	21642.259207418578	52777.69070681876	-247.22188605880893	273.2045426611323	183.07106037472474	54.03263924660681	3.649251878856527	1.2901316572852313	3667.9194215016746	55.87677960732078
3405.0	21189.921035877385	52173.72644513811	-453.03055439770037	378.0474363923173	192.4160536388145	67.47840923047879	3.780755610115538	1.0780140831936307	2588.0041520801733	57.90414811794322
3405.0	23200.727293743825	54500.43932462513	-211.58545142533185	258.4278188630785	185.26005946653044	40.14200476888702	3.725599660269928	1.2271070568548548	3498.855878081837	65.47567748583785
3406.0	20137.954804613997	53895.383124300424	-239.60684658306744	269.9631971286058	183.44440489683598	28.37269817911887	3.344388377844357	1.20734565276928	3632.75619621616	85.98744080684327
3406.0	21135.91046163247	52199.44727620842	-315.92847002350294	304.50772439796043	182.02278542017365	65.75781866431544	3.753564721343618	1.138001631992029	2926.389118707005	50.136767062328765
3407.0	21240.64834499534	52230.38439769514	-145.1389445772807	233.5379787436964	192.34288892794086	48.68574838540259	4.111200601827961	1.324300041032331	3902.325995104576	56.37816996837947
3407.0	21241.91852272153	52230.21614799681	-153.28642941714492	236.40346781276477	191.2642434306538	49.57714504344605	4.075849222736318	1.3621072778650942	4010.9843641097227	56.56520506877358
3407.0	23900.89182727617	55557.54737940798	-431.3339375476	365.4268804107516	189.66339989359312	59.8444934423432	3.715535400986993	1.2107551811073876	3348.119153875598	63.61576233534077
3408.0	21052.09762654948	52098.534674354654	-414.5969944882223	355.9437623790203	187.8246039245197	61.92710474821796	3.7803984630924923	1.1759190563510533	3390.198590271595	59.86391160905854
3409.0	22466.09040580931	53734.829507575945	-28.409011721983884	198.2052336211821	214.24661230708153	105.1319603134704	3.996303102325684	1.289917344446028	3304.1071493374666	32.624230550866436
3409.0	24040.120173103787	55536.392735091846	-307.1135952398956	300.28439276782865	181.92367993278896	100.14251408041719	4.00199567954435	1.3028585352518207	3332.398622545985	39.3638686872035
3410.0	21782.44921362907	52581.49366693761	-256.51962239000204	277.2238497518333	182.68479639716458	159.3901176442251	4.763362169204395	2.945354922788741	7917.614753257689	37.46390473258138
3410.0	22398.805436338866	53660.41009742261	156.55747743244626	164.1210426525932	273.64599319182764	215.7917972070536	4.474254479772521	2.0624480585155753	5571.409130932708	24.20533811651848
3411.0	21900.411190690294	52686.31686252334	-170.64477316007003	242.6822118777811	189.1620708176717	300.9796743073791	4.93901836181211	3.119099328626981	8340.656068207785	22.531463384557227
3411.0	22268.44439874314	53786.13599773073	131.48894318230344	167.16717975723435	263.8219888159501	162.1860172498191	4.704996471833151	4.196458207549637	10885.85784047485	40.9643906507144
3412.0	21819.941599892765	52680.24008922886	-10.16686131224876	193.64995929837806	218.75909046333413	457.9034433607045	4.441318340529598	2.296239821356459	5677.799725367958	15.137331560777003
3412.0	23927.891796255102	55609.46620351373	-517.4729074207344	417.7112301280801	203.04801393384312	77.00673620608607	3.6964036871686328	1.207535456513303	3416.1338646774143	61.27630593549002
3413.0	21885.756594602786	52817.059982126346	-371.4992298258619	332.5368113625159	184.23070404536082	161.99438199735368	4.4009515902674385	2.4886595704568455	6592.609616529483	39.150402728610096
3413.0	22006.261559911647	52822.23659164223	823.9360620609215	264.4098969684424	739.6581669916612	367.10815030821726	3.8555370253845536	2.34489630985034	6755.635996935619	49.12648557106355
3413.0	24224.14466646315	56176.743340090674	-7.023893828236979	192.89150521206187	219.56629168235807	34.81506679371483	3.7456135918097173	1.1280040859894016	3095.959769802984	64.1982170690439
3414.0	22007.375176107125	53073.379213066095	-325.9190547754735	309.36809721116134	182.21823947207045	219.50198069494775	4.537082642713799	2.71261748686601	6313.490007892596	30.690097973576886
3414.0	22098.30295649841	53286.85631886766	520.839909608356	175.52588965773512	479.1602232045461	266.71129568089486	4.231238571578627	2.597093845889509	6758.250240186272	34.875465276225356
3414.0	24195.221945199137	56276.16640861531	86.11440183049416	173.9353030302574	247.45462222431112	33.507243258513576	3.617842128016044	1.1396431746916833	3351.6233734967936	66.96059789878205
3415.0	22239.877608721992	53769.40323335741	21.056188585085554	186.459403054993	227.16596890723366	289.93535645278024	4.502081271749413	2.318189570129608	6258.0241089065275	19.97925366438719
3415.0	23689.767771132138	55482.39245759054	-297.8596428436555	295.9163219119225	181.89362237050855	37.21626371787414	4.086444207564615	1.227702392699799	3065.2277462332904	75.28524214618307
3416.0	22061.514498834433	52881.577599738	-191.12867185623836	250.3957594276716	187.02436277075526	210.69180546722802	4.918778067425505	4.449479538896135	11883.102934327255	36.01060132201958
3416.0	22229.97848632065	53735.64791794016	128.25101680694306	167.59660212347407	262.5936454209839	236.7528251842843	4.873382454796533	3.9276182642941215	10884.904603992652	28.98669068156114
3417.0	21959.895047390015	52833.85191434238	-254.93844572929825	276.53553584021046	182.74508592140464	265.956599417553	4.287458168139392	2.0787848417931096	5727.262586345132	22.875608316423634
3417.0	23893.62524714052	55475.20260523713	-301.3349119323312	297.5488436662149	181.896024432374	47.096202880734474	3.8024247854847038	1.172478769204027	3295.2643825800365	62.53467639691168
3418.0	21900.210203387498	52716.362667335714	-174.21643782020774	244.0034718360775	188.76260313927818	231.28377508968586	4.655462956423422	2.9665845350785984	8626.485586093375	26.62339222101806
3419.0	21931.171029689427	52772.91212426494	-39.91843649601212	201.21367015719443	211.55108996645558	161.49022305832412	4.359417698569257	2.900356041540072	8338.019652298099	32.32046755132936
3419.0	22022.490377625418	53056.13734619123	760.5493402421685	239.85772579453578	678.4569838150769	374.4953380607371	3.9263513132307133	2.3326309308404154	5733.767995067264	41.936430205390636
3420.0	22094.121861382733	53516.092992344566	273.6063432470268	156.42726171914688	326.8761284280683	147.95253019861667	4.121103280915325	1.4675299745666717	4161.6611656561945	30.475539953687374
3421.0	21898.357519734378	52845.421241572265	77.279555295957	175.44110022273884	244.4796558742382	213.34178240615663	4.287708061645784	1.8503083307297388	5334.576702677642	23.07504013215451
3421.0	21908.44753453398	52870.266411693425	159.29261988079293	163.81853742067312	274.75150535635737	204.52995443194268	4.970416527904542	2.7889639968402675	8101.628884206	27.85320548996652
3421.0	21966.239714113617	52864.32319497739	748.9458504786443	235.70477045300257	667.6385898808222	441.25439840315926	4.155172254016222	2.3850958221932093	6079.579455250725	36.61500769745154
3422.0	22030.152442166993	53356.022876298484	712.4314651600009	223.32568273986092	634.3721960646603	366.6512734225519	4.159418720828149	2.657584906743103	6610.322455563338	41.05790748023663
3422.0	22014.323794162185	52959.24396096762	736.308118910368	231.30189788113032	655.9914835912981	419.30866503527244	4.062551499128031	2.570844685032115	5983.118212495232	38.38473857837299
3423.0	22004.31007605911	52862.702045493264	-10.151069747704772	193.6461291295182	218.7631243246119	273.34704195784997	4.761914132704567	1.9164139874934605	4648.268444965212	19.866702594237815
3424.0	22062.94242788389	53313.557806290446	564.9317052457505	183.97363104302872	512.0022144416873	194.52129558374173	3.9009749242552614	1.4787660854912994	3740.7666760716943	37.70584125415753
3424.0	22061.820307273123	53337.435506459435	580.1178327979122	187.23653704759977	523.7119883380467	200.56448392299322	3.896757188633728	1.503538345348503	3799.3513319231984	38.13679853930238
3424.0	22060.98051771904	53279.98740608176	595.9601494928746	190.83337052044712	536.1452403008382	204.85543222700935	3.918863841237349	1.4678221913263239	3405.0643056939284	38.37597503421018
3425.0	22109.49225866617	53137.769506672936	348.3092024983197	157.13926270083078	367.1867453091859	327.8530673587593	4.433093521756919	2.1066158876819068	4734.5246750677325	21.85309533185055
3426.0	22132.94285989432	53061.410697707885	-15.122362830593156	194.86156194309623	217.50413740881737	193.74665627886318	4.406693118839055	2.639326164082698	7748.034189555036	27.140505608809377
3426.0	22123.83106512651	53223.72242822146	585.6599428886836	188.47240979600713	528.0362486230432	313.96848302358336	4.036813723667799	2.3205326934864976	6077.110450930486	33.267616082678586
3426.0	24183.451945555975	56281.86963491786	200.64323318767853	159.96069870896778	292.2715431682406	98.50015961748774	3.9704200089410793	1.2694162546809067	3273.4002329522377	35.86132642931327
3427.0	22165.324432049056	53546.637075994644	194.28775517923066	160.46634199527256	289.4803504975118	120.59650348238475	3.8164400548929667	1.3383822264294143	3217.6067055854237	31.92177124000087
3427.0	24144.81302382424	56204.753527311914	179.38937447232954	161.77594480563357	283.0774012137273	160.82843061636157	4.319665556256436	1.4719247188970215	3677.452829231957	27.122420819567985
3428.0	22172.232342008003	53515.90681115671	195.5646238531593	160.36220878249338	290.0382551544569	137.39313926539924	3.769524886606047	1.3432857560632123	3718.624796868019	29.538472325373608
3428.0	24171.709029354275	56199.89686883256	205.4552669678573	159.59894451410975	294.4086651206883	168.171320728624	3.904835503753109	1.3247449112505407	3802.3359039437905	26.28773345725349
3429.0	22210.25664121353	53579.51888818531	222.32869749267923	158.47406966230233	302.06440158237734	144.54151984028275	3.9068126550299267	1.4737726926886312	4353.395169194369	29.731753111705267
3429.0	24162.684963000884	56173.27440063657	253.0501110085086	156.9999181213562	316.6501525802169	181.2098285352651	3.878184855991714	1.3470817350646027	3691.8937566025847	26.067744703769517
3430.0	22154.053495916276	53609.85789436895	250.01627033597885	157.11252559827938	315.1725943779674	176.19619379939977	3.880285445463656	1.329286993511739	3544.440127256736	26.379075507904627
3430.0	24175.913121822545	56187.51818259986	207.94846037648662	159.41866247821827	295.52400180875816	194.02255548722826	4.0751356664771805	1.398319169318398	3010.9313020152736	24.439342664789024
3431.0	22138.436263005344	53533.212207989774	221.44035365802853	158.5277179114784	301.6550630631502	147.38142492233493	3.8947294423776255	1.2758436220796414	3623.0732592540344	28.509062764249492
3431.0	24184.20506919613	56184.83328430997	380.45506763229537	158.79378413898678	386.052834383971	169.94888655458777	3.868732107317413	1.451716150782171	3460.19255072618	31.168107831845585
3432.0	22133.30496679161	53570.61010759111	158.69735869686824	163.88387301487026	274.5103442275858	153.82947322718513	3.9391611361955627	1.3920556428394575	3646.889212785087	27.26166990899017
3432.0	24212.082296061322	56214.48756331348	298.7516355647902	156.17781500769667	339.89347058594626	227.23482044908457	3.939070039947944	1.4324976566251648	3517.743747647367	23.96228474782807
3433.0	22119.597473530634	53496.600745088166	236.0128710528878	157.72593393184349	308.458143895984	181.01453075345722	4.13953738098587	1.7316624197094739	4080.8708138850175	27.151307346410007
3433.0	24237.95257260417	56230.01827709913	207.65180299046173	159.43985792103226	295.3910030184546	161.59840287113457	3.943459189866198	1.3679210559014445	3539.314050569136	27.103139083553057
3434.0	21502.04922294473	52572.42125794235	-0.10556608537237377	191.24931023742934	221.37390924719026	40.807992219456565	4.217839286352287	2.9933886126617	8783.23231371586	102.09958633746714
3434.0	22116.852479762507	53448.87623601683	251.69284158184644	157.0494029194481	315.9881207005156	158.0904236571747	4.264113721207178	1.6493167272027152	4431.960481206903	29.5569915160905
3434.0	24224.65174957725	56208.08985170415	264.9184320882701	156.6288189326944	322.5085860414545	194.93712397734467	3.9320129046525403	1.4684796296149285	3741.7012533488974	25.59723230641789
3435.0	22473.39654457216	53176.71122880947	-949.3220126721692	767.6328640210877	369.12762507738614	826.2446436658382	4.234341255242622	3.6575879635305366	10600.418823197107	45.17915856530557
3435.0	22199.41084970341	53336.43257622854	349.7402366689336	157.195664946978	368.0071567636778	308.227421786192	5.2068828622413355	3.5055753815446127	10869.662759528299	27.483376521909317
3435.0	22199.25351190543	53337.16929340223	350.4091577396915	157.22258089795181	368.39127054875706	307.07100620262014	5.251013748601366	3.4822341802242076	10490.421955543265	27.494889929238603
3435.0	24154.317641650436	56224.80872123686	109.89311687283366	170.1868834272649	255.80479064058778	34.575623977518816	3.6745423990157207	1.0979578866095892	2961.995980396498	65.04894364996487
3436.0	21296.93180201424	52474.413854095445	-108.59359871763115	221.32597233139958	197.9038192020724	111.47610739218386	4.6493475754951135	4.399151003243903	11830.318290886855	58.10076910714731
3436.0	22232.76323946814	53406.50155438896	10.719878079575924	188.75508079446797	224.28736783818806	296.2051313412637	5.01760672142949	2.2529212178453806	6034.036236896319	19.575380146804385
3437.0	22170.48478811796	53406.04259711185	111.08975141253308	170.009979213888	256.23822638390465	247.0047230555415	4.390008790964242	1.5719044855361084	3621.32381930315	20.70395725479144
3438.0	22099.11306233383	53497.593891808385	142.8416158772318	165.72657278196831	268.2020431715601	155.62798774372018	4.005752368686214	1.3314994209358755	3354.0080683236633	26.667696902027927
3439.0	22159.501873393114	53411.624326688034	263.7981534472384	156.65912184529924	321.95026708972756	183.16747966714874	3.916280332769892	1.2934665636576976	3375.1639937137697	25.943177326414702
3439.0	23995.717147474483	55461.53559418524	-96.10097962226088	217.39188424838957	200.07582361600896	31.83924420611497	3.6492797260790515	1.0514041973675756	2740.8651379692287	67.68902521603313
3440.0	22274.817997458147	53406.20616623342	154.35756515595568	164.36861297045624	272.76161847288523	35.65162562619828	3.5048134096551324	1.2253152343535112	3704.0752739953373	68.00132800288957
3440.0	24009.399716629334	55720.77625766955	-497.17510415766765	404.86638742089343	199.30273097482572	93.4709959199493	3.5877674366440675	1.3715169986044016	3615.611912844152	54.38292124844378
3441.0	24212.108144687638	56033.701595334096	447.36363554018243	164.8388397056984	428.2533150165136	152.13112826779346	4.116476706308631	1.6181714164910126	4204.380610657246	37.797706014354134
3442.0	22119.4907078883	53578.83587019852	185.3594730661836	161.2302377600283	285.6196145923471	62.3408125093469	3.9524722471815363	1.2876279242689717	3107.295295082558	47.896350446492455
3442.0	24226.758514605863	56196.51110119826	235.28549154259608	157.76200182249016	308.1141157447863	127.36778982570108	4.113604271291608	1.2975956519045093	3341.1065081308625	31.515001118383026
3443.0	22108.59182876801	53494.78530504658	188.6350558073038	160.94271437876822	287.02783768373865	152.4855221661611	4.0101261419706455	1.3317243043732576	3231.8655464968388	27.600212725380686
3443.0	24194.203825638433	56237.26116054273	240.35507422825702	157.519261299837	310.521612684105	173.7169274938267	4.04217668231598	1.6123645982345847	3973.319425187372	27.46476097187734
3444.0	21242.255865346408	52459.62968042415	234.2143937116542	157.81586944314515	307.6083717416132	102.73220175666668	4.32742086344809	1.9625439117809738	5104.878323289492	41.32822921573054
3444.0	22137.9906953209	53583.03166682814	175.09462153580762	162.18581736681517	281.2680970856459	136.7979118423931	4.3606890073299205	1.7732034969406818	4898.180316018964	31.38897524736608
3444.0	24184.64942751235	56136.342489971474	261.3970517743339	156.72738896588353	320.7573590279785	51.7993063106711	3.680339411693365	1.2824091423736521	3858.0137174535416	57.61434580217013
3445.0	21206.081423223688	52446.27980780358	218.5943202203329	158.7037651521871	300.3483465547112	203.752469961368	4.052774923378172	1.849198199517113	4894.338757891477	25.312043880423346
3445.0	22132.660468777012	53545.41344018701	170.82722237958018	162.6074205979394	279.4864836291508	99.30532075184091	4.213694416977864	2.7046475003235817	6058.336619005022	47.50418319246557
3446.0	21208.507600148812	52520.794719966136	147.52572715175407	165.1616623445201	270.0424904864021	99.11953912607562	4.161357013263692	2.3674026009905615	6938.2186763997115	43.5873934590705
3446.0	21974.18527449481	53386.51413328872	133.32438099925565	166.9274140305754	264.5224027795445	118.52828632622087	4.069038115175914	2.2388462248891443	6005.959251334773	36.92608115554076
3453.0	21946.347251034877	52909.01554356694	170.41836441806015	162.6485646799005	279.3166338601343	167.78147929128835	3.9967952033822955	1.430927803732696	3710.2019894466744	26.1743379205022
3454.0	21934.668219286286	52920.345168858585	149.2294827397534	164.96045872894734	270.71673343539885	120.49208114699194	3.89763504331088	1.373378881569194	4013.056523525671	31.37142929665853
3455.0	21821.19069693141	52845.21032229655	156.0477638626952	164.17806586311988	273.44070482849077	211.62922932876572	3.846119082891744	1.34557672306504	3409.532649026995	22.490053066937328
3456.0	21868.861341126358	52970.14982890933	-4.63764563534645	192.32083965220826	220.18498437827003	59.54435107312147	3.6436154260730813	1.1760206045620771	3292.708157876211	45.436450532447104
3457.0	21825.70505674976	52972.54197481874	217.93169317060887	158.7456658438999	300.04513931039185	140.24938800568052	3.9954205621473915	1.2684479455989173	2946.8669691423506	29.259324320775935
3458.0	21800.524468009073	53033.70245152943	203.02782713705932	159.77916015635714	293.32802856513234	139.89297834845664	4.013792181936736	1.4766551894416275	4169.109537955975	29.963789605342054
3459.0	22089.150063884874	53476.157289621486	526.325942287917	176.4938543771589	483.15280996914817	306.0894401675528	4.153009383142422	2.4246309939699375	6202.923086772738	30.940388752548184
3459.0	22087.968533477313	53433.463593788154	470.62595235117715	167.76384425296143	443.85340850223054	281.3831516516037	4.29342290081509	2.3918645348747094	5788.577966584167	29.703049284642706
3460.0	22098.087860531254	53328.03254738437	455.41720540533044	165.80342067639847	433.5999761084598	352.34095080305633	4.347435866090171	3.2393771290653115	9204.44910077477	28.11582972978278
3460.0	22098.06006197991	53323.53077438215	445.8773571436413	164.6663924366269	427.27286768884164	346.5039949170523	4.429757181472088	3.2464291495229545	9433.611417581777	28.046537239459635
3460.0	22427.562144450127	53742.699971042624	-451.3341851688998	377.0473703830528	192.18582294644395	223.5583377004866	4.958072863539623	4.535257469592155	13293.299453284992	50.16538376397503
3460.0	23076.966438721593	54731.940584260636	-236.3710960165175	268.59967904475474	183.61858018470204	38.838841564599115	4.287303273089894	3.0831740521648956	8864.120904382902	125.60893852614942
3461.0	22151.034604207034	53306.34933130613	315.40792516003495	156.2858624739071	348.8242563356007	303.62732449896345	4.305508359546626	1.8314760036252324	4582.398163123141	21.44923090882145
3462.0	22137.025721023932	53328.520274878894	398.91750037115537	160.11076333672395	397.30167522693375	292.5994375940517	4.298307068455587	1.7298822577093653	3841.7279526401267	23.763476549165073
3463.0	22124.024755706636	53464.69811753693	358.4692098083471	157.57451481723788	373.05071544740815	203.91058449621568	4.028479401729232	1.4128653973505774	3487.3354715718647	27.038781205627554
3463.0	23232.11515843156	54639.34185165997	-200.87791469068964	254.18268583099243	186.13734578704128	37.787625808198996	3.857730200057677	1.6265861864390536	4295.632969294218	78.31761760677293
3464.0	22162.876351717678	53302.96715099293	324.3495558609342	156.4337039239887	353.71986426545686	299.1125360822861	4.332254874242183	1.6679116875297968	3681.429373999266	21.446698774090112
3465.0	23254.139607562356	54622.52238171177	-241.84933254211012	270.912983663175	183.32913113671708	40.31384645018995	3.513642283666762	1.1772679201993381	3183.292133802126	65.82159155058918
3467.0	22680.179779078197	53826.67619579828	36.97272833092044	183.08837320050665	231.78351854926632	61.05061491937685	3.668847911481511	1.2165988828110283	3272.9094077703826	45.21960491043446
3468.0	21218.94683767463	51935.508825273784	-750.9005259166634	588.6751272045858	272.32522782169406	74.3937056692299	3.3476527038722086	1.2373166630482229	3400.0679636340014	102.23932374419643
3468.0	22640.605158016686	53786.258835245084	-86.92301262595838	214.5796881727776	201.75953623156036	197.63305736604167	3.896783690235245	1.5273469274662894	3411.851733565126	23.3808917868856
3469.0	20977.808509892246	52018.79093105935	-391.08261063583274	342.99205511959053	185.65999857401226	65.43192455499222	3.582075549272381	1.1844924358898121	3483.3272187658617	55.90954000330559
3469.0	22755.966792516898	53888.00110250618	-44.06073235391228	202.32186788899054	210.60964594899667	163.2575050397999	4.065959709605558	1.4875901217085974	3902.487569774715	25.816785250458132
3470.0	22765.09635896415	53991.28454024516	32.84980412259519	183.94249941943207	230.5659016951006	122.34411605027034	3.883100832190604	1.2625183055608935	3015.1201277536866	29.628577289837967
3471.0	20918.99609081542	52010.873604039494	-378.5771218284533	336.2808399538292	184.70812044814545	58.48642536995634	3.654192381737101	1.1902760301643034	3152.1021520632194	59.490698800561475
3471.0	20918.080685587425	52011.57478839486	-385.06058285242085	339.74493969016845	185.18434533427248	59.084447058544704	3.645867207377662	1.2206864612000117	3425.098979917792	60.19229724127783
3472.0	24017.206485959727	55592.79355052149	-254.5173986984469	276.35257757756847	182.7615132623518	52.55087880475479	3.762102414629723	1.1994574134731075	3303.288877239627	55.774535826419644
3477.0	22198.658976122028	53569.50837253629	215.67899273287617	158.89069124067487	299.01724648081995	184.8259615280087	3.990984644672251	1.376080026271165	3518.1838596173584	25.196185552299646
3478.0	22210.7356635511	53553.85125843838	346.3504896418747	157.06466874099345	366.06675361902916	149.91928733980473	3.8812238808029482	1.2259134164038097	2826.538077921303	31.19729855178314
3479.0	22241.47499631609	53534.595498751885	268.2056089563489	156.54558919840045	324.1532435954411	131.73602990800785	3.7102031674923253	1.1740964106783898	3009.8355138357647	31.059647813094422
3480.0	22316.797480751025	53475.29067795536	105.81184107698118	170.79869264775533	254.33603342824026	26.328048527126594	3.4555428545445745	1.2158755351953487	3438.530571409151	82.7747427625075
3490.0	23470.298522937752	54778.772942454576	-211.57484257615167	258.4235683142554	185.26087845485117	34.48962376689053	3.615118476203679	1.1486561099163286	3044.243693767396	70.93694444332999
3497.0	22244.302518439035	53629.294169410605	178.00242135876914	161.90672664137773	282.491317707842	181.24205638290525	4.324014906055957	1.3485083609377586	3319.115444016789	24.85334874800123
3498.0	22243.56875284026	53518.02478855035	268.6785528030671	156.5343124802377	324.39065619381813	112.90657684032202	3.8273233723802975	1.2408896430271212	3218.0827217063415	34.478188840059225
3499.0	22271.154401495663	53567.13001312901	266.0998459006071	156.5979296526868	323.09857642446997	168.18879837923004	3.7233696746488274	1.3338673941633121	3478.3726957474278	27.469024387828288
3499.0	23334.33156290436	54765.520247758264	-264.0678938276939	280.53679235061924	182.42747560775157	29.934856790146963	3.767253229177441	1.9118487177716894	4553.448408969234	112.61952690674251
3500.0	22213.637247721577	53603.606694510025	292.3679611724301	156.1941335219408	336.53574401433997	136.59231878317905	3.844275674356871	1.2607206369126354	3133.1996589070045	31.46131356654441
3501.0	22246.44382987977	53739.41354003072	93.90513929510806	172.65830085115044	250.13531583350027	64.05741022001573	3.6530995240435975	1.3148109246151922	3114.7782337223653	45.407627684682744
3507.0	23333.35000756502	54696.61434245563	-260.7490122681336	279.07462302460084	182.53440549995435	43.9661385837918	3.6115670736180308	1.2427783788215643	3267.1957759808256	64.45757853140294
3512.0	22276.55720273852	53589.95936139372	181.1559635354944	161.61155206672714	283.82637213816474	151.42442047083395	3.7884686719985012	1.2404150405596845	3271.8978970661647	27.263236616775348
3513.0	22239.34489240801	53585.373129967935	243.37409870025078	157.38428982824692	311.9661238670235	121.25444547825172	3.805436972096091	1.3502707982881506	3349.0500886225677	32.96785894670782
3514.0	22218.387689549112	53650.5675018543	218.61477532326995	158.70247717431306	300.35771265594377	74.72617448751288	3.8772217008095677	1.2204390564675678	3133.4175454434217	42.77067459352035
3518.0	23931.646829361558	55620.82095061963	-447.4659928344223	374.77539098289344	191.67035717740717	143.51572743031153	3.5531707929743144	1.3555414721273538	3341.044696643518	37.59912873311029
3519.0	22311.066816425147	53996.41370686452	-77.68720360029775	211.81651975225037	203.52910912735135	105.18091490561011	4.084082093880876	1.2323357368049537	2941.4138240877037	32.59135188771551
3519.0	23906.0607396179	55642.493272793865	-447.5113183814493	374.8019448936993	191.676320479753	141.29691572057024	4.106356310928166	1.4292355319656636	3798.8521778182558	38.574469031930334
3520.0	22385.595410362435	53547.599272236395	-240.22435126237215	270.22434232339623	183.41221841893918	312.06764101477347	4.330956399031352	1.8447446045774007	4254.087235937842	19.980634108754
3521.0	22235.657659525375	53523.40073854567	-6.823221015518558	192.8433426432299	219.61812691341535	273.4763327186938	4.468873566779601	1.7379788952771764	4193.2265347002085	19.516786926565647
3521.0	23927.821140799162	55677.884270355775	-368.37190485535484	330.8950609753965	184.03388184137117	51.236094655424886	3.7292301170611455	1.2046388146998144	3250.837547687259	64.70352909428067
3522.0	22260.921807865034	53457.61908396564	-275.4790949452511	285.630095408689	182.13419586502843	273.40373520339546	3.926623888816809	1.618502726843848	4282.756629514235	21.702288941920948
3523.0	22287.965717131683	53484.41458417139	-353.4774852167382	323.18130025224497	183.21525163317807	170.99707873865248	3.980049205880699	1.5310498282648763	4124.426196829487	30.795764310665884
3531.0	21198.27788812619	52473.73456746722	227.86283100262867	158.15380663348404	304.6301926396967	143.67906759242717	3.895661148366702	1.370924383107008	3647.776559571235	29.482728920969056
3532.0	21188.569032430256	52469.49746931447	240.41251039956643	157.51662673690836	310.5490188762135	181.60678443979825	4.063128194845408	1.4469455500114916	3594.7841130075335	26.128228065580014
3532.0	23346.003911555035	54790.29271126674	55.08159074724535	179.49486529364142	237.30971582280438	32.96692594216583	3.747578064822542	1.2589282955792431	3581.4538024220838	70.23011312792245
3533.0	21194.588146812708	52469.775682657586	218.31482196037135	158.7213969708392	300.2204053645962	185.1449499739763	4.040325878237469	1.5609510745879238	4052.0870940666537	25.819237188144243
3533.0	22300.677558809704	53647.88243779176	111.50440647731587	169.94894101081874	256.38871517356716	61.883559452045205	3.8970576234635996	2.0133549897414174	5666.316814310755	56.34643135822006
3534.0	21203.441686850874	52413.99146271615	221.77888145497468	158.50720071870413	301.81097038338186	206.51203461452056	3.7431437280724684	1.4532871821029671	4057.3937739326193	23.92742723193498
3535.0	21176.173220373646	52395.36061269816	193.26403903475608	160.5507541064189	289.0340983366479	116.78793286963334	4.0359319977560935	1.6189728429591417	4256.574729825696	34.22312329105719
3535.0	22221.822794491254	53652.22189445522	129.73376872532225	167.3989341639377	263.1549923363434	142.14781121568447	4.138491940121477	1.7754646388215773	4420.30919926609	29.952522177289516
3536.0	21205.00049609068	52456.63738457047	200.40843378055445	159.97881533004	292.1677883053079	186.82989628354983	4.2063662840372285	1.4082284010179862	3157.2145187228757	24.90140000156604
3537.0	21218.317888516976	52465.27410972149	171.87490503455885	162.50258943638863	279.9223922739204	167.7055988263671	3.921536835631561	1.315025039162254	3113.1557970219687	25.813855163877292
3538.0	21206.850606031112	52414.67350773537	224.10640334527943	158.3685719073537	302.88564485081554	177.91302594154791	4.046272850154416	1.379939581323496	3389.3795249854543	25.920918166131443
3538.0	22220.599517953415	53578.06786636061	140.04141397800376	166.07250693099792	267.1110810729486	62.44496919795862	3.9137099443046064	2.260964028439192	6182.343987316123	60.6387743730012
3539.0	22237.028087196584	53617.11628625358	186.90562415042234	161.0934705211622	286.28314543125737	159.83862609600385	3.9238324739195205	1.4054462366649618	3922.7151166756803	27.0858776184679
3540.0	22293.21847894538	53671.84309547115	146.6091260796015	165.2708503085788	269.68081820353717	204.97778588291996	3.9917978093091597	1.3567267193912038	3184.4911657441025	22.837899419929887
3540.0	23947.6797292468	55641.20900692272	-353.5480080015439	323.2174133943007	183.21866515367978	85.9213209792132	3.8677029043441062	1.4325039081598614	4494.8472835698585	47.377929931354565
3541.0	22280.990637452564	53642.837776493856	227.45523387609808	158.17657432777207	304.44029376235915	187.15697585807936	3.9040038493218505	1.3995929579258413	3778.6722751573648	25.280036681327534
3541.0	23952.73430354844	55605.34029837288	-204.79841632083742	255.7265724787544	185.80435907231467	54.56817953661252	3.652364647012486	1.2985066006758603	3898.9043089082656	53.71177855076572
3543.0	22462.428600437317	53615.95100192731	64.66722496068321	177.69689643493965	240.3523812797739	121.83063616101909	3.8328600976406446	1.4388444290134794	3697.6635185873097	30.656503759972207
3544.0	22439.427620625967	53610.78036430247	90.94507193135905	173.1378816102327	249.11046740691856	146.32448258446024	3.830748075707194	1.3762063834386569	3441.923719966879	27.342338426146853
3545.0	22528.143668998295	53573.774775751255	-37.77786332944867	200.64627650448404	212.04354140445693	221.39715187339593	3.874647290015083	1.7104086714104618	3777.191799246326	22.095297218777816
3546.0	22514.019708446027	53595.24090735246	0.028063831487449373	191.21796054082935	221.4092409740718	151.8476892351857	3.978578722822	1.3547059044614105	3603.3396027941235	26.387496298556414
3547.0	22440.69431466664	53541.70399411677	-101.62881599149712	219.11756044708991	199.09770216710726	250.1529296157579	3.9071347095003404	1.4370659231700527	3578.3930783815595	20.310577218189046
3548.0	22469.60593017006	53535.783946208205	-152.78003983004928	236.223850709374	191.32957226817743	302.065079766351	4.380595677685961	1.4928280264629876	3399.3943887869427	18.713632666669838
3548.0	24006.81389140085	55618.86144267437	-332.3899515698084	312.55796754155455	182.39196705682792	68.04515589635282	3.5953119670667957	1.1441259248417903	2881.842588506467	50.01126210147474
3549.0	22318.811503306173	53610.5302416026	-96.39601134022632	217.48338109165786	200.0229362082265	472.19627233945835	4.857132745715082	2.0298697183923666	4749.060994569603	14.81452912816521
3549.0	23974.813216380484	55651.3423635935	-489.9794289661267	400.3904747204685	198.0625445587285	84.28472727531172	3.738638352572058	1.2581906772932092	3037.5811697052864	55.81403458618266
3550.0	22322.439378868523	53622.18467559773	76.96231036626173	175.49631054864093	244.37411437475444	530.5526809673308	5.241244090452733	3.0976746581597596	7712.350729249717	14.837490699806208
3550.0	23749.77171459861	55605.200729809716	0.9113800685425107	191.01108634740208	221.64318709793912	36.30292214269645	3.5243266127100203	1.256653275549775	3958.85417709517	65.1572690108844
3551.0	22333.44366107823	53685.525470536195	-6.415972725609464	192.74569800692893	219.72343162053113	524.655822353706	4.864904669678486	3.0408573268645736	7695.586736206768	14.760506311414545
3552.0	22339.028101966527	53682.61327056742	-297.41778266292863	295.7094356467314	181.8940827989229	524.9376409714661	4.5178109513736295	2.287199793908995	5407.235707367963	16.024337063583797
3553.0	22356.764688888463	53672.69857057306	-225.09230785393902	263.9111472318543	184.29813443749833	427.86395555277835	4.643246406531104	1.9728345936035696	4842.855321273918	16.621622015534754
3554.0	22355.95063476529	53640.28081084359	-102.1515379530118	219.28198481533917	199.00660870156906	365.2681424161388	4.393081596901378	1.7910755580574813	4131.318575496618	16.880917171739302
3555.0	22289.53254418761	53591.13066491873	-83.35967534001527	213.50567571402976	202.43332492043905	282.79187081666095	4.2293290210428705	1.8275472729529663	4685.328622839008	19.52801508951966
3556.0	22313.859143440637	53704.2310649043	130.03469649393668	167.35902769361738	263.269156428935	135.76399112747387	3.681665649754475	1.170168418882601	2855.0341905379532	28.124376860880382
3557.0	22291.75472158846	53708.403320791935	184.35614647895719	161.3199925973701	285.19016874051175	192.91611044240324	4.0572258821964775	1.3670686050820438	3525.471025660661	24.10289562293436
3565.0	24071.3816040687	55555.01108979879	-409.2554876027891	352.9635637309857	187.289943309647	145.495775262506	3.974169890123632	1.3328353962949133	3223.2658452563014	35.22295813953693
3566.0	24065.24727326576	55590.29153961791	-467.60600255710517	386.7332359778306	194.49916888783818	153.3467527392853	3.5935936381249	1.1954856302444865	3085.600031061308	35.95115896198954
3567.0	22257.98050416357	53882.481403551916	-257.6702253235165	277.725961075986	182.6423152143947	209.02158888316393	4.103508889614407	1.421679895354459	3519.8766278116213	24.480944547206974
3567.0	23957.76766307199	55531.27037838617	-361.8885738111107	327.51596586472414	183.65341495488465	61.85142803492725	3.872030134241851	1.197256009371034	3149.791153704013	56.12059021161769
3568.0	22278.97956362104	53885.27028818901	-286.8117667622645	290.7895138158795	181.95698040720276	325.3460286971721	3.923202792921051	1.529848684268302	3661.4667961544988	19.645742558452117
3568.0	23997.656454834498	55566.62853086073	-404.77546112174394	350.48128300034307	186.86098195652522	207.9085488647946	3.8980587971145133	1.3669655984637388	3212.293657414115	28.303413180062957
3569.0	22247.322053684282	53909.723891146736	-176.1483638395357	244.72231927359192	188.55123423238183	231.91002899518034	3.791802315992501	1.6774129342396853	4061.9464138280305	22.454035657835774
3569.0	24018.62664686164	55577.10778574643	-355.932642920851	324.44082959402635	183.3366793516876	282.2514944628877	3.9789273490158794	1.6519042659247172	3698.5292083494687	23.114456967294057
3570.0	22262.98695032192	53908.62685980056	-244.2951476030333	271.95338925245	183.20847902817974	294.4698889501839	3.9820125417837713	1.8477739196576943	4391.983300548662	20.752988744476454
3570.0	24039.57525209756	55584.19838659293	-354.32687235873146	323.6165120865255	183.25665731201818	236.41865844268798	4.121990825363086	1.661357184776158	4027.8511692133193	25.715307224370616
3571.0	22241.572580278884	53915.749940370806	-170.55375872012567	242.6486738999675	189.17239769649436	77.91917041527344	3.7374542679841163	1.181033425175957	3320.6840949823127	40.31796132255081
3571.0	24193.049578011975	55808.21193969946	385.03010700604426	159.0951974420737	388.8122142569516	240.93605926804128	4.495917823684809	2.3975030655081513	6075.9849855467055	29.141886166017734
3572.0	24254.77285714511	55944.106441981	173.37223495103828	162.3542622620334	280.54707149286725	132.22782292231184	3.942696957414645	1.1740486842402709	3021.0193065089843	29.11936424778714
3575.0	21215.15535872715	52360.88074304887	250.1707941500254	157.106615484768	315.24765457289675	53.76872932295579	3.7528476383218323	1.2248933432877702	3410.6915977531103	54.605052134869325
3576.0	21333.735047158978	52435.49673026649	193.41704706742186	160.53808529959005	289.1007377262937	163.79581443231297	3.8980597296135624	1.3566758492153073	3421.1725518761305	26.619383526185945
3577.0	21339.527458946886	52463.59424663006	232.7775480729065	157.88954562478312	306.9315257698359	229.572969614433	4.124918801273013	1.411467982465549	3348.3609244260665	22.563308901247954
3577.0	22251.3363484727	54006.844195256046	-12.917167115222625	194.32001887265028	218.059907334151	44.66172888510199	3.9569158805150098	1.3889458497504792	3733.005933858913	58.69117411324605
3578.0	21304.389521530244	52464.837956119576	142.4553882904538	165.77392100832824	268.0511558959234	219.02910946792952	4.0261951987904245	1.4476915939497281	3951.008923002176	22.15898127006846
3578.0	22260.13534151612	54001.39243728219	-143.331046488697	232.9092011789961	192.59020025771142	203.75350442045075	4.203173752694824	1.4932107564773516	3463.474771642456	23.348150512916828
3578.0	24194.988169994103	56042.92505036148	162.73258637008092	163.44641658355874	276.15129805671415	155.68975713617996	3.963252654430545	1.4538193115377134	3427.739091902966	27.352409072831062
3579.0	21278.11730231849	52471.5452380398	136.87923182276012	166.47056000294089	265.88743340568294	106.41762138636315	3.820067890828992	1.29804459464663	3404.6214540906226	33.246005259074416
3579.0	22285.679356691213	53976.563492697314	-189.9871091012544	249.9572186926755	187.1337267836327	274.5177816146747	4.082758648708535	1.9760292049036423	4914.102247777312	21.14467022666945
3579.0	24195.484224402237	56028.15985838906	227.06031066026648	158.1987584750086	304.2564398742021	174.57961169003215	3.961183727201833	1.4814853032501671	3664.4579892402994	26.622754703889985
3580.0	22301.68894879664	53957.166466579634	-263.98588142425103	280.50055670106127	182.43000047742973	243.00848477952812	3.912976241165971	1.5987515551246574	3685.5916163156653	22.99117892545815
3580.0	24192.394369008605	56021.783365686846	283.1569869627897	156.27405881401975	331.75445305849047	195.47871352785745	3.7880395713352915	1.2446164797533612	3089.443365474159	25.230084496340922
3581.0	22283.15202717267	53935.60085018641	-322.8438961050635	307.8636999747048	182.1486680354916	176.74282259508445	3.7165556233045476	1.3669554307525156	3293.7137466982085	28.460877778080196
3581.0	24181.30311648879	56004.75104663439	289.33812643851803	156.21307328161123	334.9547116761649	184.71037762786284	3.9970005474631103	1.3992481586689876	3307.1500393785705	26.73550251213301
3582.0	24232.508403003143	55979.38460085629	218.66399019249724	158.699379652178	300.3802489629952	107.78991539848923	3.804040123507688	1.1533694556512535	2627.5827209266254	33.62637852724729
3585.0	24180.860687031356	56009.452345680686	287.5574463888988	156.22756661333995	334.0293050633125	96.63203349939833	3.8080715846357513	1.14718348362025	2815.237924697812	37.88356605908385
3586.0	22370.878326885002	53878.51321198862	7.863857296110799	189.40418679208233	223.50865419331956	29.917973129398263	3.6292210154411837	1.1857158623769244	3152.8596863716516	73.01262531347516
3586.0	24285.65551536428	56122.40589984913	253.4083819276688	156.98709713363155	316.8251774356734	38.833641713340114	3.5323006296227875	1.0559557065455052	2811.5224920828564	64.78001386956396
3587.0	22340.939380165495	53763.02135253431	131.2938813619127	167.19281640534373	263.7477273178661	196.19261261051022	3.902602900883495	1.46855403547608	3601.739478165188	23.57091273255813
3588.0	22354.727785789746	53748.435754930964	226.7120041103022	158.21842561653037	304.094402609039	92.03428806272895	3.84020414764593	1.2493442380388615	3088.5278777634976	37.92983135001786
3589.0	23372.648229789913	54862.09734270042	-24.084565666036983	197.1017466893947	215.28970032067116	25.288264543144635	3.4362692205568948	1.18420661655504	3379.3150041820154	82.74191889396221
3594.0	23928.971262153977	55511.84132162235	-441.8242562762811	371.48278051433664	190.94229287988816	135.06877914752857	4.124699241852879	1.2747615987590106	3034.4601060374202	38.125304115502956
3595.0	23971.122640581914	55533.62016006662	-384.7564499076697	339.5817044515103	185.16117453175653	348.8938887536288	4.392789215384764	2.0230944117475356	3946.0582865030906	21.947189597094138
3596.0	23975.795546022237	55524.78802093895	-377.4789071107369	335.69733418707256	184.63113822872518	294.16624199280835	3.9727434509543884	1.6925942858863257	4295.328617349133	23.216213844706715
3597.0	23959.102202430015	55537.98086946007	-360.8669492387623	326.9865072121134	183.59685460514189	170.80513106456146	3.6955587555328435	1.2653135098822725	3272.556265845189	29.786058300557492
3607.0	23902.569938238594	55526.04850215832	-554.9474677702713	442.275616265084	210.92063857050118	244.9144580966222	3.8186151281600904	1.5688820156417616	3885.952333811136	32.84272880456482
3608.0	23991.885327468113	55511.26647204146	-382.85313747337204	338.5618013855989	185.01802697422326	325.87254107128945	3.9984027845219003	1.9039414952251323	4651.994774990887	22.517680817033938
3609.0	22387.48477830659	53772.2070164029	125.46041758497772	167.97330187658932	261.5424443106649	109.48162161346478	3.938861676285745	1.4380089124222954	3702.925225936189	33.33158728873484
3609.0	24037.867732182433	55547.25525564444	-327.52165530966573	310.1550472301514	182.25781321744415	271.1330451934898	4.189735152398743	1.83842588320861	4042.9075561670466	23.499704698493208
3610.0	22389.49255420115	53876.50938341657	100.3346168853954	171.64031235846807	252.38807158991713	261.08868308570504	4.3709454682826285	1.526191830416696	3913.399507952154	19.906998176741183
3610.0	24004.91501793484	55515.71752137253	-299.11876403415494	296.5067039694104	181.8932579927739	222.58139116002747	4.2426726483729	1.4651429877672475	3421.8889014307374	24.574039771229135
3611.0	22353.247233801292	53853.13221672095	311.71466196506714	156.24311343664175	346.82281522968367	227.27661306600882	4.114647693620521	1.611868980169668	4573.386169931571	24.789482741930712
3611.0	24013.493915963845	55473.90099111387	-347.5055780336195	320.137383323848	182.942159325699	252.88608466365847	4.2553350083966075	1.6530271597358508	4494.8835148077815	24.47016494550344
3612.0	22370.46017087543	53786.31697885768	209.59401956596147	159.30234575036891	296.2631605453716	178.91757163863485	4.091044390075971	1.431376917197888	3495.540490653706	25.762712792163004
3612.0	24011.180915455057	55517.45645268906	-390.6481223621159	342.7568234180395	185.6246060819925	195.0593596491447	4.047305880417013	1.2937596476909579	3145.4357465360126	28.599119723161746
3613.0	22393.044152081176	53735.01788400513	76.72296379903958	175.53801646378344	244.29454715955114	97.3723744768465	3.766269065704807	1.3833237608683562	4057.040853543679	34.99758734763947
3617.0	22388.94220365199	53775.34289833025	252.99125571923898	157.00203393696475	316.6214110715698	71.76935160289457	3.7424141360056007	1.5695262655850324	4366.251460773475	49.34577064516384
3617.0	23303.881390792532	54469.05107929007	-41.70200463017258	201.6891809268736	211.14386646657636	51.08741708151967	3.820229166850035	1.681045844172988	4522.217424602732	58.331633031044746
3618.0	22373.993459458507	53769.60601703508	293.3105544300563	156.1897109587172	337.02926604098855	94.45843170428932	4.075901513673151	1.586668360566846	4487.688455687365	42.57213242798143
3618.0	23313.21569788687	54431.533695148806	-303.20297264350916	298.4302905632094	181.90173219416087	62.00813365484694	4.031916541531112	2.0144938370520347	5598.396601209233	66.80912449563172
3620.0	21229.201315874707	52351.06887327091	166.99443875667356	162.99827106241506	277.90005655862393	204.8694051271074	4.06508227324388	1.3090884507715117	3308.2729306088586	22.93702345133343
3621.0	21158.484291424174	52332.71516743276	210.98243876448797	159.20585840000567	296.8886800048459	167.87543043874953	3.7970232977943876	1.3783910901971852	3572.9959379178977	26.59106323744198
3621.0	23389.055292621128	54512.57722876878	145.06858033223276	165.4558499732784	269.0746248457893	29.467048681287142	3.7825359067143167	1.1982708116699656	3463.9670914088038	76.95075793961175
3622.0	21141.423490137597	52330.42133162819	207.67060558334234	159.4385124713048	295.39943037088995	139.8374188332839	4.00792259005521	1.3010418973337394	2986.7106356506933	29.258794684362993
3622.0	22346.847547961417	54148.27354051148	-328.65165121099693	310.71113876964665	182.28708298858396	45.70868806423676	3.6715243322104256	1.2746270806846836	3670.784433280873	68.37863752300278
3623.0	21144.587568559593	52258.46325659268	130.68218970109325	167.27340370746003	263.5150700663772	148.9297516180921	4.013148095842102	1.4173410010286338	3202.82127633374	27.56006247561849
3623.0	23388.03109980631	54580.03610113793	-140.19300135533547	231.8238972069042	193.02633637563153	41.68677127349647	3.7563660576155824	1.17376208076541	3076.8304608128724	59.747699181753084
3624.0	21123.285550687568	52258.055853603095	202.09081100097765	159.84996257715096	292.9122869165636	89.94778344332428	3.5130975566856257	1.2784643611019317	3566.234608098747	38.06376422123156
3626.0	22495.738983381212	53913.79522221651	257.6034059151196	156.8444723272103	318.88300971375656	39.91803541106802	3.930577091079405	0.9981866307793356	2431.7429248641956	62.540767604121
3632.0	22430.15253150788	53907.76078656174	-529.5359478127052	425.4981756452921	205.44657279901298	44.79693509511696	3.699092749223939	1.2029934012682466	3254.0719180124993	93.24085643549306
3633.0	23251.181775859786	54520.991666696136	-70.76923887258663	209.7906660671808	204.90403160424154	46.826964740832636	3.5609611694206342	1.1649577824018285	3092.2537822596883	53.5818932263799
3634.0	22443.762485269854	54102.623566823655	-98.86335022403203	218.25124082559378	199.58365659698296	34.834962225092205	3.629274405947595	1.1658455045697305	3200.34673073581	66.31388146986178
3638.0	22367.9023622542	54100.52404682051	-218.7627203223069	261.32371715457555	184.72881104968965	122.65823167437765	3.747808255402242	1.1844819738243246	2976.4332583348073	31.52427670090766
3639.0	24038.42724257685	56099.90998661652	293.8500283481869	156.18749361311438	337.3120770211976	54.964822233523556	3.508251033778096	1.182307012284627	3285.4835910510815	55.363791708140546
3658.0	21185.36544457096	52357.75612729984	164.57251819873036	163.25119363799027	276.9043023757768	114.77332432168863	4.136742333571226	1.1073375292353795	2446.5290089278574	31.18412035196965
3659.0	21165.235581823916	52381.51036394789	273.7010221279464	156.42539156795132	326.9240928369833	191.4827902428362	3.855092924742384	1.4444483903337504	3778.9419650150526	25.976406514126136
3660.0	21150.153348042426	52385.60833277483	186.64010808054212	161.11682370364792	286.16904873997044	185.51209030386332	3.982274903294552	1.2573222387197858	2907.969936216943	24.37500351359346
3661.0	21146.050010732502	52368.64228215145	141.69270824591496	165.867763040446	267.7535879012423	195.97597695675748	3.9505602420858454	1.3272175837522302	3203.4756347446987	23.311448281145186
3662.0	21147.400199169282	52348.501355122615	105.71885881062899	170.81278362297036	254.30274298748728	117.80233769380344	3.845182409099128	1.3638105321581961	3945.3172162178007	31.23341111397082
3663.0	21145.090017788076	52391.18336836603	137.41806563464573	166.4021771974225	266.09531673146324	204.99635748937456	4.041767385895978	1.464767707765302	3392.2673006403743	23.019995024022876
3664.0	21158.30285830706	52392.19869379897	182.35974017626307	161.50093617150574	284.3383127340372	191.52799455990308	4.042519569218458	1.6440996103770216	4386.510913666923	25.01598067159471
3665.0	21118.286154865928	52411.02190065737	137.54110399927066	166.38659449756375	266.1428212487424	155.8026809992727	3.945547826514801	1.5244609998073917	3553.508941160111	27.30283607694179
3666.0	21124.098836944668	52407.01770828672	54.0504727139465	179.6925679248698	236.9872628104321	227.07615946033658	4.118691147696069	1.4118854112162351	3695.54998540265	21.120130619208513
3667.0	21109.392175756784	52420.22731164271	100.97599831903233	171.54054153942081	252.6148050087849	191.7010300417222	3.9228154046888815	1.4986469452017042	3717.389592634161	23.737031354093016
3668.0	21148.997651545735	52436.62031933567	126.32486597905168	167.85595745573872	261.86733982623895	232.21984268219657	3.942410444162736	1.8404379781186997	4298.346003664785	22.212066886611602
3679.0	21196.10249483868	52432.70447377973	121.52015597184716	168.51560284173365	260.06990752445944	129.5972865358771	3.845302044965976	1.2791400596038205	2952.725693510943	29.256894592542913
3679.0	23332.737461135297	54465.8119915336	-427.42503032056925	363.1924201533836	189.21176272113874	41.704095021112636	3.776705879782881	1.238184316609643	3358.096343375704	83.2584089890177
3680.0	21191.447314885583	52482.401269444934	158.29010565794187	163.92873316993231	274.34553242526914	193.64054208715257	3.7345393831137272	1.4038034609410714	3394.9498398012056	23.84216017856902
3681.0	21209.158177488687	52492.877749743566	192.8377928869501	160.586143478006	288.84856515363293	188.64328657986084	4.0411865802547	1.2801363730185178	3236.1454374911764	24.286878099835057
3681.0	23263.788712649966	54649.7250980001	-180.13697269738057	246.21570348350787	188.1252957596246	36.6214403698833	3.8978813869032014	1.2942614518439572	3552.608704716693	69.99608407347186
3682.0	21196.129213998473	52480.3678155036	253.24207488145117	156.99303602278238	316.74391790263013	119.75757679744231	3.753045388679266	1.2136349559765436	3099.5051237046373	32.6966675627615
3682.0	23666.18097167757	55147.67601539461	-107.14229680932388	220.8626489776334	198.14905666967263	29.593593670878896	3.6883951950060463	1.2296976616411859	3306.1147943522287	76.69640572506809
3683.0	23554.173694224228	55301.49441544692	133.32645717542104	166.92714431425924	264.52319674871285	37.00544208573197	3.7853066870635264	1.1955336403947017	3259.6344601227684	64.81852634206446
3684.0	23569.174451716564	55270.51916955876	163.5201400594291	163.36252918717972	276.47324291327544	40.923509852913085	3.858274267910383	1.2192671349233672	3210.307644499297	61.83213652471717
3685.0	23407.19689157233	55111.88170734342	505.9235591778962	173.01347304182462	468.43916161671655	55.04454722497593	3.713159231431735	1.1685958625133317	3172.5160179553804	74.38809494137425
3687.0	21163.206702708358	52411.201872427635	214.89262638173417	158.9422543026795	298.6594899569471	47.92631614645807	3.674284051907037	1.286393712690363	3556.745712283993	58.54161679101208
3687.0	23238.714652468334	54558.60188916382	204.29667795148265	159.68438235589153	293.89223930020614	40.736583972427866	3.6436037614777295	1.3950810404544278	4069.1278889928876	67.7053822604878
3687.0	23487.384955126578	55280.004198430484	146.1723223792608	165.323115565036	269.5087258552698	44.12045715794257	3.682443097386103	1.3141113981195298	3662.030560876016	59.90568669980391
3688.0	23905.449505270168	55497.152747158485	-390.7491609942895	342.8115124515808	185.63282156701536	28.79647336269993	3.845705713831128	1.3947655643883616	3950.6727415561822	112.56141075099183
3689.0	23504.95322737495	55358.53341456765	417.7671607243675	161.7314175040495	409.0976449192313	46.54755072934169	3.510730865294924	1.1300956498487198	3106.5606174375616	71.50543873532972
3690.0	23465.970459879933	55326.12902562827	439.6124959537917	163.95856395845206	423.1616379905303	59.26897203067158	3.517294969166472	1.1503384230093658	3013.1088370644256	62.7766077137122
3691.0	22312.785288116323	53698.24536907264	135.08544686116085	166.69984957957155	265.1972384237899	135.0587143876164	4.0165247493545815	1.2968111752224531	2987.2714193132174	28.767424862439412
3691.0	23524.890428671144	55298.822591502954	-57.34443449785036	205.9665431036852	207.6930042128153	41.45730519543107	4.031785125202011	1.2789796809990497	3400.5376616339167	60.161786917012925
3692.0	23420.76578887336	55323.41645464272	-123.28907562926202	226.11058903452454	195.52560444759078	42.27918244069024	3.71885322817434	1.2002187901250565	3233.2736145528243	59.18463911715503
3693.0	23342.16424977853	54624.64179333848	-95.68819301532763	217.2639832973055	200.14994905379274	35.21443329728284	3.824096616540669	1.435710345833412	3557.5084437069163	72.39183401606186
3693.0	23532.368892939183	55271.22011768948	45.50566665371311	181.36303243014146	234.35132110674522	32.97015966748927	3.942904335757039	1.407171727489074	3351.6034934443996	74.03040849640658
3694.0	23367.760904878767	54628.03669291771	94.33826666416319	172.5887037746004	250.28592551667293	53.61628562475332	3.9158594607185044	1.2555015850786118	3362.3575716893038	50.36038762747172
3697.0	22256.05697153118	53760.6378028125	88.03294940214224	173.61640645162294	248.10978513173782	112.68365473446921	3.917534013736146	1.3720963692035524	3538.34416825803	31.97865700807583
3698.0	22245.98315650864	53702.697740835036	179.10543384474562	161.80259587424666	282.9572781059517	209.0575373606426	4.176408796596582	1.4555155859249833	3875.2614918155346	23.17287312175863
3699.0	22284.563083545807	53744.241649004114	140.72948297201614	165.98693315701232	267.37851056009185	161.32363200001868	4.196356746562603	1.5539799361707334	3674.4069084905695	26.87764496559419
3699.0	23301.914601380766	54543.7005596114	206.14129485989483	159.54885144414305	294.7150129602476	20.05489219670219	4.100744552748358	2.73180886442773	7195.783847055339	200.1803488869467
3700.0	22261.5801633328	53715.74825892507	146.73902725884568	165.25533602289136	269.732029369616	190.12817124551339	4.196908310194177	1.420464248796362	3443.9948811226704	24.021418929118735
3701.0	22268.72125226152	53763.84317371439	74.00029482031678	176.01560433009834	243.3930045865387	148.87939312721286	3.993192084884119	1.5107352035290693	3894.469653999871	27.464748966624533
3702.0	22225.410243394937	53806.84932006068	129.88147332439922	167.37933795865823	263.21101756841966	164.32713685792476	3.7489420268952585	1.3498433985236922	3609.2439358888746	25.760328494331173
3703.0	22219.00377300546	53824.49797822648	139.57860432712613	166.130274708014	266.9314380613584	166.58658821407852	4.097205494567778	1.3517965479275815	3283.2655364787706	25.657864719180036
3704.0	22219.161463890778	53739.388777419656	236.3605143821114	157.7088423524099	308.62273386702986	166.37733909507332	4.027764041088318	1.243124291071814	2997.044123268576	26.70963793590137
3705.0	22206.10658589382	53751.37855333826	249.42692678011304	157.13523844760573	314.8865137593374	179.76338166731546	3.995170248190275	1.508388310209482	4129.2725176717095	26.687314308413697
3706.0	22215.979884963963	53810.79598234457	119.84532235434722	168.74980256862307	259.4481574020919	122.12683608189671	4.013555831103965	1.2983752242637217	3416.1166886715428	30.383492068385795
3709.0	22411.04736370616	53488.00623434601	-130.0442185026171	228.36683153285733	194.49651337139474	33.8476245433453	3.5926913480051144	1.2639768448655375	3887.824874513156	71.14141068536964
3713.0	23541.31416604781	54715.112545399505	-170.50498925796725	242.63070548078414	189.17793429993793	51.09715548880048	3.6350037734340437	1.181332427438753	3084.6879041984193	53.03000784916743
3716.0	22249.87595841181	53842.09848226403	295.91626205647555	156.18111419763412	338.39765081030026	50.16515946312949	3.8514753970868827	1.28820708591939	3436.040134509745	61.14599606994834
3716.0	22250.330086572863	53844.60310629986	280.9002350028614	156.30379887480976	330.59445495504355	48.655242087378554	3.8901576679045244	1.3361319732437555	3571.6719720757997	62.48853872515027
3716.0	23343.918583879124	54710.619860471066	-30.833538139503734	198.83033263120475	213.6690389601428	40.71660273103247	3.7839301650755988	1.2855080466625537	3234.5650144027472	60.769953145650476
3717.0	22202.999674804018	53870.93122217525	203.61044740637124	159.73548395531293	293.58692121131503	181.82594317240986	3.8229276095979414	1.3238154758576595	3885.090527510353	25.08860536687634
3718.0	22193.704980270453	53844.65230299101	158.73661974897516	163.8795551718885	274.52624059447425	209.4880032407266	3.8571690351658563	1.394606140408946	3428.4202528173614	22.765044234213402
3719.0	22181.353811787598	53815.76501009374	208.04121212845473	159.4120497694195	295.5656006778801	183.02214602976673	4.069490169681205	1.4382656712226833	3498.7301888722764	25.416961475701967
3720.0	22201.632753200243	53872.41702155348	128.59081161555173	167.5511511147613	262.7221146314111	131.5836091513458	3.99063173209338	1.447585303777261	4204.43427278662	29.818738949397915
3721.0	21408.39614113128	52550.59246772478	226.5596629583893	158.2270575006449	304.0235650396804	139.60397080411863	4.366084119692259	2.2472477252163285	6647.545512988438	34.957086189228384
3721.0	22199.669797714792	53814.853884684664	138.85830380331632	166.22051691312546	266.65222512065844	213.65725110866344	4.455135936043887	2.1765883742698295	5699.4341576546385	24.526318597972374
3722.0	22256.270035491354	53947.95787207265	-138.70643973516735	231.31246297126003	193.2359856063706	152.92397610864901	4.130700676943327	1.55672391344512	3787.032173265891	27.900883239674616
3723.0	23505.662351275958	54606.1619254607	12.583145522146342	188.3350555237886	224.79929124446159	28.973888655750102	3.686259531945061	1.0598126235171328	2997.3428935686234	71.189057611246
3726.0	22137.87696943458	53818.97811995321	15.952664536870495	187.5824054831985	225.73285134331135	36.11113456801097	3.5416012138650763	1.223660009060717	3546.654785635101	64.66991416303708
3727.0	23332.41875752455	54655.5958449152	-50.43055246198986	204.0522820785382	209.1915672377769	25.04989180261141	3.9045827659788235	1.2261434816843781	3389.8690368723696	85.1914820219603
3731.0	22293.061260879964	53476.1428020635	-78.53302875126808	212.06678827920706	203.36390980473897	35.44847595434908	3.683512418972026	1.034022658688797	2520.544535192148	62.14624920719831
3735.0	22144.842022860452	53565.696456831945	14.513815844375944	187.90271102140545	225.33297427418182	27.76103041060209	3.7039404644518594	1.1437457200181051	3072.730576217505	75.85262999588637
3736.0	22250.20671073362	53644.56149830385	-102.68849108189583	219.45110898712306	198.91328696893626	41.91552884455575	3.607349563415756	1.0380252195309128	2481.3493585436822	56.0838773196496
3738.0	23437.31332056062	55006.87774930134	-282.87213045772654	288.9844861692774	182.00569943960653	48.50726842776662	3.7885124813710354	1.2130159753341292	3148.202865959962	60.87500050949772
3739.0	22495.848026236737	53679.14047498395	-300.09428551490356	296.9649662243809	181.8939402438902	66.73469451925286	3.646206125333979	1.2181897391778649	3640.064608355961	49.909813387400945
3743.0	22520.442019264807	53693.14255696116	-337.6978751076463	315.19908219552923	182.56213535327632	71.06164207761238	3.623694198293119	1.2176843920675509	3217.5961057132386	49.89490891818444
3746.0	22120.621193925803	53865.86655548559	111.6690651114832	169.92474031183346	256.44851615491467	45.44397927954419	3.7424095870249108	1.3093297195960623	3587.265161945053	57.67452162749776
3746.0	24211.64351276169	56100.41283211959	264.6520369695119	156.63593549009207	322.3757207054561	44.20682126084458	3.809742846742129	1.185484341858371	3223.946046179857	62.57541220831223
3747.0	22141.358603244975	53792.249330982515	131.0299968713937	167.22754583678866	263.6473181000143	175.51848793165362	3.84240652346443	1.3975424997643626	3958.139075567374	24.943817434529574
3748.0	22150.955928803854	53816.93530340722	111.68809667731107	169.9219445200258	256.45542961571493	136.40059888794363	4.006489665492085	1.175654323619296	2913.7101982720933	27.89410382725391
3749.0	22131.896548293218	53823.966214503205	103.81298168703194	171.10310457235755	253.62206742541576	205.06520278847336	3.8176038778623496	1.486411792527267	4045.2125250019167	22.807034628553634
3750.0	22139.747873539593	53789.19424120205	115.95455060662441	169.30236654929357	258.0133638552498	153.21605727123475	3.9487024761106593	1.3777054967018598	3469.2703581121195	26.80885389053083
3750.0	23371.608550104065	54794.307210901185	-81.94350400922724	213.08160053572814	202.70422788390727	22.22822867617504	3.848038918956604	1.714043570850183	4619.295550875553	116.32037435963593
3751.0	22118.538846540214	53818.04956013052	89.0692279271533	173.44536045369156	248.46501770912954	162.08158925036108	3.99619929502665	1.3299010983555284	3132.28400692665	25.578732003764625
3752.0	22137.82652968821	53778.38282389978	146.22020209035043	165.31737926299286	269.52758131110926	151.20416272323695	4.010833032728218	1.212732432453713	2962.9909187195435	26.744308997429137
3753.0	22165.186363456804	53784.61227762007	102.93165490162812	171.23832062507992	253.30839237133947	171.12294565537337	4.03665660468111	1.3223965752827922	3381.5316569017946	24.855001581586873
3754.0	22404.926993181944	53664.93633615619	-325.58723913948535	309.20541252042636	182.21032980502815	47.42834026270097	3.7015703322473117	1.0920479012966704	2977.4553720139847	62.23835603666925
3755.0	22201.87055336184	53735.428989532964	294.1699046366413	156.1862867501851	337.4798889191891	72.35381020404175	3.7695535027135794	1.1605422525758984	2978.9158322777416	45.88077313188114
3756.0	22289.24747792288	53682.385448065055	-161.3929331812694	239.30626066963418	190.24932453349896	45.62640124306189	3.679788585088939	1.0837002837696892	2917.239774655956	55.26425161432569
3758.0	22325.41878857663	53548.0758165337	-312.93295102372355	303.06568667721166	181.9813937269542	55.7600959073334	3.721719732306002	1.166135455737734	3151.8361483226913	56.26165964166051
3760.0	22188.967509397873	53658.54551446401	120.18723300538073	168.70181274379456	259.57488357628625	73.81463032687897	3.602132602615841	1.1821731027128928	3387.069437530351	40.524976997967535
3761.0	22164.8469388969	53802.05523601405	179.4708595640012	161.76830818712244	283.1118872382739	216.37072515703434	4.166943694449529	1.3408296688838874	2993.304026508671	22.44608814469912
3761.0	23466.023783145625	54797.377007088566	92.44366779907402	172.89422420909855	249.6283492305599	49.65787793253496	4.15530847109107	1.205526948563773	3345.5103904757234	52.25807462575078
3762.0	22195.866501764856	53845.535124225156	214.06251884124754	158.99721220563512	298.2824271525538	217.82534012201535	4.243116912754201	1.3757026655490383	3564.3477396212875	22.885537831191478
3763.0	22198.11497851593	53815.26281903384	276.2365257331415	156.377926371825	328.21153207272107	124.86625491360151	3.7816544407866535	1.269742495937227	3800.3847667294126	32.79816849155273
3764.0	22202.70383086234	53793.011962165314	294.1117861245033	156.18650005474007	337.4493923448632	118.52772287395656	3.8169745768620076	1.2800747466021098	3309.20405698677	34.47259356259703
3770.0	22176.022244296353	53906.544634958605	45.41732041723072	181.38060301525246	234.32440512122884	26.06505725463172	3.761492943090189	1.2460057670976208	3247.0321658207004	83.08268550584923
3771.0	24171.725880457885	56179.642504174066	204.67770820822255	159.65616775055807	294.0619474352728	108.42559634608315	3.9345080707454643	1.333580237004936	3426.2105778424084	34.27944503175975
3772.0	22219.331379099225	53792.87447273691	129.1375828103817	167.47820517472422	262.92905171023807	119.61200699322124	3.8068628557133137	1.3075188431334388	3495.692775121301	30.916353818023893
3772.0	24201.599554420955	56087.45261120009	253.67007837976146	156.97779581447986	316.953094887782	60.162939311778516	3.6151120210318832	1.2108178092200996	3199.84319701876	50.55997957251462
3773.0	22190.179272767582	53828.51405948594	219.16768244360216	158.66778720288937	300.61102124661943	253.34757519222825	4.392511348935603	1.6160258851049236	3980.4656207759795	21.580434794143294
3773.0	23517.39297647462	54919.77296340487	353.6997373825882	157.36010067116297	370.28658130981586	50.33295855626929	4.42174914300473	1.5287742154515607	4136.873576161973	71.10449449675261
3773.0	24160.39669383866	56209.374658383786	223.12260246606616	158.42664890089208	302.43081470963557	90.46394589035229	3.833928832017231	1.4747374592519504	4128.748900773925	40.13199770174668
3774.0	23342.281693716468	54675.89729463601	-122.6397903626201	225.8956123491934	195.62664498738144	33.52154182618218	3.9594805159770052	1.3975509645083641	4354.902841389678	75.01165573066456
3774.0	24212.51658903525	56204.85009489199	390.8343597227966	159.5012396851792	392.3396354936852	95.25955264224457	4.056895002611676	1.2239886612631103	3076.237235311929	43.53312137898221
3776.0	24175.944931762984	56141.42415125715	199.54210819383982	160.04603358130836	291.7853921654286	111.25195155736456	3.995072773336576	1.3134603799830757	3211.8426231211643	33.506547901863264
3777.0	23468.730740123166	55147.507121482275	-366.76790783647203	330.0559900692402	183.93629014641675	40.447323213894606	3.8720698696185916	1.5818909098671148	4035.625371695047	88.92443944032235
3777.0	24199.163995931012	56171.58008180365	80.15156194341178	174.9448782986227	245.43917199847812	67.88594738163087	3.7428383359608675	1.2886533168422272	3443.142352882822	43.26577263391958
3778.0	23115.058434677212	54668.24961272673	-192.79409300640503	251.03737954098602	186.8668805286609	23.633948373977805	3.6439312017409202	1.2978573592957228	3900.569107587314	98.8774321242209
3778.0	24191.69142315418	56147.664330247004	103.77968455219258	171.10820204525365	253.6102040711703	48.65091783595796	3.724396009121213	1.2311614133201028	3523.7311915144473	53.57718074782151
3786.0	22186.221214440437	53779.99359745875	118.46873647784989	168.94394564563893	258.938984691609	51.056870942384634	3.5911375946639055	1.1806784883290367	3241.7538172933787	51.39013926319096
3787.0	22182.863523156375	53778.85125565038	257.36610330293644	156.8521716493077	318.76618743814754	139.42215205180045	4.0074221969403405	1.297564225612654	3199.457293011169	30.345027693811872
3788.0	22235.87573857341	53756.567498112396	261.113802714465	156.73574061796788	320.61697251500243	152.72245624201872	3.7707141137445426	1.528639318336371	4090.7885995102242	29.857841138452727
3789.0	22214.37178987992	53837.78189025658	138.40122805187602	166.27799246239823	266.47528515449574	165.18907862197085	4.151055531219355	1.4450465786148905	3291.6986422940004	26.083452321475058
3792.0	24060.91555332588	55584.77803566974	-116.6677964288359	223.93382079651462	196.57349157301076	22.820857440788348	3.696657806858233	1.0864300708708992	2884.901900750495	87.97302207908173
3794.0	22416.506934703768	53775.23990574893	-373.80728513324715	333.7533940910239	184.38151531313164	38.596534881237794	3.6287406838698817	1.2209189106915936	3537.8202149524445	80.67752506713653
3795.0	22479.747738432103	53762.71249266549	-412.67267097791813	354.8675393584528	187.62907829223371	45.98176293006636	3.744800949962692	1.304679129877329	3618.4290488815973	77.56804893207038
3797.0	22215.912925867367	53827.362957297206	157.1927939577721	164.05025338298515	273.9021903242436	102.41519650762295	3.8383341581007397	1.289774124224443	3587.137574478845	34.30016598977621
3798.0	22498.13293933228	53759.462886719186	-397.229871083615	346.33605881451865	186.17864354775708	50.877725720516814	3.709117266542746	1.191214238212029	3453.991965148303	67.39125120303551
3799.0	22569.96867526235	53672.79741383659	-704.7218428293777	551.4596531441415	254.79421294012926	121.61649785079794	3.1927392956453935	1.132996025073652	2964.3539662761154	61.672210060670956
3808.0	23443.64269291047	54641.19694621822	-182.0188730285883	246.9246463343422	187.92921829001483	44.27707230438335	3.658302141103781	1.144817079621644	3087.9491133067872	58.21027954046792
3809.0	23424.64054043932	54657.334426441535	-253.28543605518854	275.8180501169817	182.81047990913612	53.78734915681073	3.669200893715391	1.2679355751751027	3688.6043472990696	55.986545081971194
3810.0	22497.02093462833	53716.631652246295	-252.6965328746707	275.5629560103135	182.8343614275231	58.98684666143739	3.7781243498774573	1.261545132939508	3603.6210538779114	52.41658417003264
3813.0	22447.647144061004	53667.57625510602	-238.1549017337938	269.35034320755506	183.5214147799288	34.02788245448442	3.623587652607808	1.200138873925584	3597.61043342058	74.76245480150317
3818.0	22198.1145192405	53771.29381459637	318.94648365277953	156.33686497594638	350.7531832687744	98.3236277316617	3.734272859540202	1.1936228726361418	2951.000388216411	39.00099949769001
3820.0	23475.33876056815	54844.924729392085	-118.67005853447462	224.58844130307054	196.25252034861023	35.69008726910348	3.6049978869222747	1.1928744059132905	3420.8963648625117	66.35887900659107
3824.0	23484.991358904303	54772.526994450775	-142.53639439680455	232.6336370459172	192.69981973224293	47.732976254868994	3.7358979940409864	1.0550491251384908	2602.832085645995	52.66116119727658
3825.0	22223.53720675072	53730.74772039117	133.55149040704936	166.89793027735902	264.6092763406418	106.71038298014516	3.8896697549532866	1.199298294055201	3036.9547739073587	32.59273344370615
3826.0	22154.461293488668	53768.991803270335	45.569316579866495	181.3503773243195	234.3707172773305	111.7612339309359	3.9390755259410155	1.2160379370823475	2823.6740914996617	31.084322379514642
3841.0	22381.779863171847	53660.95772039807	-384.87258729677256	339.644029525026	185.17001296394534	68.73532811497398	3.571781062536014	1.2241409852470864	3284.9175028615455	54.25610014641043
3843.0	21152.158948226548	52121.01628802873	129.14313585856073	167.47746553425958	262.9311547354115	96.99721815362524	3.729763472289814	1.405792271957678	3743.1293348723148	35.82133012301788
3844.0	22284.36301740561	53792.31015028713	88.42432139606255	173.55170833054632	248.24383437493103	111.98131440767024	3.871897206274807	1.300778424557656	3173.488752604286	31.725348400296394
3845.0	22338.60365427856	53749.67933280184	142.64514052542168	165.75064436067396	268.12526977995196	141.5631684105245	3.958228909924469	1.2557747031580366	3050.5598291817346	27.904696285755982
3846.0	23335.838618556303	54845.33967186086	89.23654806353633	173.41782198079738	248.52246356160092	41.95439927121058	3.62953914157249	1.3696927444941438	4479.219936542203	61.75928121688931
3851.0	22318.792548427737	53714.55391962101	287.57408681086946	156.22741965184974	334.03793998250114	84.92029491257385	3.4933938837151883	1.1966196527910884	3132.1089844390754	41.503319395115376
3852.0	22354.198115640385	53713.94446956344	235.5694781377622	157.74787062094498	308.2483769608032	172.3032289307305	3.8537123457702434	1.5112079366357059	3982.609346276835	27.10882973662176
3853.0	22360.287320781128	53758.136549146526	208.44048618629694	159.38366075100402	295.74476076192104	182.97130440669704	3.9864960515877055	1.32872910831141	3424.233816244237	25.085184808742927
3854.0	22379.84956263369	53717.58904522741	198.4403424568829	160.1323707335913	291.30003217622385	147.50386226499936	3.931703042984347	1.2463082752366206	2838.540442209571	27.9734601260758
3855.0	22364.387507993935	53722.769676788375	166.88679783523082	163.00941429055302	277.8556905898738	139.58225608138977	3.815126032490219	1.4210233467117406	3749.036167274921	29.14080526714522
3856.0	22353.0233741304	53722.00373075767	33.52944097761943	183.80078382572898	230.7655823399154	121.31084695303342	3.9181377147424277	1.2335469591155603	3080.833393080736	29.652047533537395
3857.0	22356.067177898487	53760.65883928412	257.4843251004559	156.8483303981467	318.8243809030782	194.03979486472608	4.077638065333435	1.646202260160212	4815.518285818421	26.128353326505966
3858.0	22404.89936568403	53708.90114636885	301.90744876708095	156.18156397479805	341.56670621064063	89.8873217296801	3.7523974120939725	1.2867680987062011	3528.389396542005	41.41653958184781
3864.0	22604.550441923926	53785.78297095485	-167.06987638820556	241.36978393438724	189.57320429443402	38.07256431611654	3.5923229984124974	1.0944657492450325	2719.872283336479	62.88730848016131
3868.0	22198.900085857025	53527.10835117502	379.25780487378813	158.71761847724673	385.33377766713363	38.38387631082766	3.492447819085409	1.245728168636103	3374.7761030221777	81.46450254282988
3869.0	22133.494190250654	53607.25476585269	79.11120076030117	175.12388274137504	245.09075188391338	34.393256382352135	3.529756638214851	1.102368916043794	3142.7588555649086	64.75670240011597
3873.0	22012.7417920762	53599.3215974294	98.68290169771969	171.89873340350428	251.80585305546293	36.08395192493963	3.413134662328221	1.0619857340730228	2823.4247342943454	62.141239635122055
3875.0	22421.915161623714	53619.92777697595	-285.0568625205003	289.9839625018652	181.97698579066704	38.505362584052605	3.6880853093297175	1.0705332319966223	2973.5361099631546	68.22231308703611
3877.0	23852.277060830787	55735.193754541826	234.8853102307012	157.78202234775608	307.92504193943284	155.39014002971967	4.062335934652264	1.4756014097654897	3586.5464721205467	28.704808815370484
3878.0	22335.860548117835	53556.3064708286	-153.84331018204878	236.60122661319483	191.19266276718506	54.79363181835301	3.6866700964098063	1.2551893888566366	3609.308544880186	51.17212588397669
3878.0	23864.813412051386	55787.80513015801	311.08003469593154	156.23684574741242	346.4801153820508	190.69098451775258	3.92267168758677	1.2459435800940104	2950.188922176186	26.230877200377456
3879.0	20987.29048607332	52025.852500420864	196.1170700475871	160.3175514763228	290.28008367914697	197.87776028895072	3.814610744385944	1.3403074554288545	3632.5202632956784	23.83433846505697
3879.0	23875.381268822337	55749.31657581258	135.57039559645256	166.63761214735584	265.3835513976304	85.33068686880229	3.9893044114080536	1.2876294190742097	3481.0879518373285	38.05010570707713
3880.0	21002.2981342023	52063.52338078076	145.1568466687793	165.4452000117782	269.109300277399	232.27724591705828	3.7612402585627214	1.4643017475538465	3451.157588467396	21.483982083061168
3880.0	22298.23467557363	53553.719472088465	-574.9969749277501	455.8706487246509	215.64293542729865	47.81853629038885	3.667428313744086	1.0826762120985172	2522.9915304866627	91.7636043173233
3880.0	23875.33799005545	55778.951778051836	208.87741925614907	159.3527375233454	295.9409806565952	163.87725435059525	3.822994804077383	1.4458581971097444	4057.5600559951595	27.188340211062094
3881.0	20990.227558800154	52074.96122038653	153.38262557235976	164.47954410957988	272.37105790656364	195.61218891762755	3.8212141537891475	1.4551656788122729	3585.590545747444	23.78995291082587
3881.0	23899.758439352707	55855.05221348252	107.44319287565533	170.55257393082258	254.92135097617043	167.067152200689	4.211509693657151	1.1931141640652043	2663.550028360089	24.85814318046764
3882.0	21006.546183524184	52048.70685519344	95.4250102293756	172.41472866705794	250.66454543031034	217.7875187436039	3.952643380175932	1.22749956287695	3129.6160131541865	21.425964758432823
3882.0	23910.692089738146	55803.50897501729	289.41767526570106	156.21248389857453	334.99611810563795	141.6087754870738	3.8918831680021526	1.2903510932834934	3331.959853370524	30.85004926596021
3883.0	20990.84185254276	52038.79379953401	179.27717275934697	161.78646865376368	283.0299249526221	192.35687605107387	3.8466569036297082	1.3773891869559414	3589.0721753238245	24.107492742420078
3883.0	23906.086218149845	55806.06904469215	311.75538395371035	156.24352640843225	346.8448173441686	140.63275084481532	3.8067270162156275	1.1518172852991917	2830.2412697736363	30.940944601862842
3884.0	20992.466453802313	52029.90249400867	156.32547774318655	164.14697187634425	273.55252625216406	180.05651852571438	4.116005336746071	1.3822810503646101	3259.8177778837726	24.787713475081045
3885.0	20973.069099838147	52093.73775081404	112.26206860205575	169.83775998597866	256.6640828938081	212.38442913454674	4.007819245655865	1.4824164145759338	3202.7826369061268	22.394993043526366
3893.0	22236.23482863111	53071.71180081593	-362.686968493479	327.93030559008434	183.69825954539087	49.145397308951026	3.6604976171637813	1.2345769599176872	3348.805818769207	66.85352382612004
3897.0	21014.730921171733	52034.31449851133	262.85822080592493	156.68530655877979	321.4826849135194	70.25874552860408	3.6032908206677066	1.12443017202558	2738.1859105844605	45.02387070340905
3898.0	21027.91334817036	52052.42754805987	218.167827291239	158.730694563127	300.1531458410358	109.96490708968325	3.786163020052608	1.2377003411078753	2999.961248640189	33.70224752387029
3899.0	20986.21987916962	52072.92844881721	219.1260462667781	158.67039114491922	300.59193665045063	201.16602502919298	3.9353979984374505	1.5499160582432274	3549.8641086761772	24.543103670153915
3899.0	22141.02801924955	53164.798394176076	-198.30406250421444	253.17566819495184	186.3633513077809	49.413561332676984	3.857005038217187	1.5492228616246133	3790.1852359458044	61.96646000928668
3900.0	21013.401570126138	52068.72156947589	111.463043430756	169.95502368839675	256.3736966479437	93.14318046126287	3.9257142384927244	1.239910312607702	3077.1709583016827	35.368276523080986
3900.0	23923.3771595064	55689.21699771043	143.06815302755945	165.6988557331306	268.290605711056	128.25262908426996	4.04029684133449	1.5098642586181807	3767.915931976323	30.784190102014996
3901.0	23967.368105310044	55642.65968730053	251.7724852789195	157.04645924459305	316.02692328204205	118.49028541200795	3.856632357080133	1.4799936576855015	3953.7476811222846	34.475852678985376
3902.0	23930.01054162218	55615.02586653166	175.23555994299056	162.17213703576	281.3272129302408	108.29166268234785	3.834345398604841	1.2175973919623493	2927.680857338823	33.034493531615205
3903.0	23892.50464901889	55638.19568619159	252.12966549548685	157.03331890699468	316.2010112925678	152.23511517506654	3.9902450237935705	1.3971055840307915	3416.088553303958	29.10016426931477
3904.0	23934.653814984013	55727.0615245242	168.50424775667133	162.84293076888656	278.52342959449004	122.22240796130512	3.6126626481967614	1.1399984140891455	2899.6589064858185	30.26448429837905
3905.0	23935.46412321753	55701.393846285115	-10.579039289739326	193.75000034286475	218.6538801009398	41.37185836319447	3.615919217035476	1.132030047216223	3173.5490867666445	57.112068843639456
3906.0	23980.011347091244	55634.215403516624	155.86112012143235	164.1989972807526	273.36559112190656	79.97790523746308	3.641666662684692	1.1036834454603728	2618.4923807337914	38.50607068451361
3907.0	23934.302828754033	55658.10168765525	179.7853815323459	161.7388807093151	283.24505396622584	171.99740179871986	3.8462783504503135	1.3848914913758388	3260.9545213282045	25.76464610728317
3908.0	23947.778526478218	55635.197248028664	317.70079848238356	156.31778941601428	350.07287583796295	110.60040946933661	3.7534451633204973	1.2886925603687838	3376.3697013910178	36.89203932319048
3909.0	23949.37340855407	55397.93243652384	657.4696605814478	206.6659292500665	586.5239018613972	94.09112325923435	3.455240516972273	1.2623352734216937	2999.7054974343555	69.8246521395902
3910.0	23896.5178608447	55599.74403353434	157.8092177260287	163.98187206645775	274.15111019211895	138.3721907722671	3.880593581494823	1.4250018303258818	3637.8068063939677	29.182491878789577
3911.0	23841.623375769836	55575.798088099546	206.9991069420946	159.4867346613683	295.09865752507574	154.54965047851695	3.891069742157228	1.2358084541983823	2899.910167562454	27.323028702792623
3912.0	20976.333070287943	52049.61812828225	176.4190507856953	162.05787550656996	281.82431524459827	65.26438280752741	3.6872217312867988	1.1715854233906446	2953.976405649329	44.88520892533615
3912.0	23848.474820563988	55593.6035338847	272.4848520072535	156.4499493926509	326.3085834203131	110.84690184283791	3.8370303632362135	1.136827606223117	2756.3206702182642	34.3322401768273
3913.0	20983.504742093286	52075.55542470645	87.75394979499376	173.6626015843105	248.01430743235485	248.54742383653988	4.091424847293154	1.469929080555769	3039.362775763461	20.301540555036233
3914.0	20966.131702107265	52054.53976932272	121.8632543546289	168.46789755560025	260.1975826161607	211.5331425966191	3.8731888006765667	1.4759290527316349	3152.4733052384313	22.502678340552347
3914.0	23755.840290918895	55642.992119205875	139.2405696043804	166.17257436663678	266.8003471494006	87.65381393133644	3.9024040586956366	1.216399245828099	2966.5554853334233	36.94238521635617
3915.0	20993.107823007787	52093.79741853165	136.86436015620933	166.47245058180772	265.88169952599736	200.48323338593437	4.058122107612568	1.4987421195027812	3193.355497130378	23.405363921285886
3915.0	23777.409072170853	55406.21932715151	211.39915314669187	159.17719433470313	297.07675365882807	41.988070948831364	3.5177613317699836	1.230256196124445	3471.401746941278	62.932374805032076
3916.0	20980.257532786294	52083.89608731766	85.29373831152147	174.07259416626894	247.17536931155237	163.774558360162	3.9553439463871305	1.3169136782514093	3482.4452135694805	25.3613120253526
3916.0	22293.30162654944	53725.206849350114	217.63160301281846	158.76475519899165	299.90795081799087	144.28203015052404	3.878506239103696	1.4910105677565915	4375.40884863068	29.749140394761042
3916.0	23779.779130335362	55590.99534523936	214.27283832875835	158.98323667983246	298.3779036702685	166.2642174672312	4.013041044160152	1.5607651981846336	4105.21267839336	27.490266096778008
3917.0	20984.083929689485	52100.595252136234	146.22154556795647	165.31721833155882	269.5281104137936	39.65309934101724	3.709931188724044	1.2543199414140844	3504.6208435943818	63.374275823165796
3917.0	22298.850547046455	53747.37138486126	280.6465800190686	156.30739154054342	330.46435494612155	188.67192856731702	3.9684366404165394	1.221703093947069	3041.9448834329323	25.62468175147101
3918.0	22269.297683100853	53723.140174608205	224.91175774645436	158.32159474906078	303.258613295933	114.2310016982461	4.0052062291313515	1.1538299289236702	2931.9444027931268	32.62053313179299
3919.0	22291.18230108232	53718.4541180179	294.6677124427259	156.18456833525354	337.7412264666977	186.7050162275342	3.890284172143875	1.3595362285189208	3385.332889303828	26.550439667259496
3919.0	24716.085426060257	54892.175630570106	-29.804432651945554	198.56444178146705	213.91355819822047	23.329035146685275	3.5139332249437203	1.0981353574659583	3189.6028480168216	84.74567188845408
3920.0	22284.905052731294	53688.456101636744	185.70858307377117	161.19919265713196	285.7692502673688	162.46209547027192	3.994072865024065	1.4721984043749075	4061.457214282686	27.053046272846537
3921.0	22297.68672799238	53666.529738327	188.8543144161277	160.9237691070578	287.1224393641736	183.1692578599123	4.063181285670979	1.346345758214243	3168.9710350291616	24.838340873220353
3922.0	22306.890226857944	53662.3225706298	183.8164762841411	161.3685968469579	284.95954647324174	176.51874038145243	3.986590394995562	1.3696879613773099	3230.389923143119	25.381749292826054
3923.0	22327.834749637645	53672.57229876831	176.42706662023926	162.05710535703446	281.8276863660136	184.0422857447848	3.9310826780627	1.3642644240679997	3765.7567892556167	24.659283010646167
3924.0	22288.058195369667	53725.61767129711	252.22555386770645	157.0298083121316	316.24776607104485	136.5532546568086	3.7810086965507663	1.3086950469456877	3380.4036033817733	30.657346942179437
3925.0	22250.89787559297	53731.50878511196	87.14719786850532	173.76327498189588	247.80690594762038	172.47196483850894	3.9798297924306354	1.3467222804161139	3300.3159633409537	24.71068216915251
3926.0	22251.556267740063	53670.75017357113	259.0038981614121	156.79993341070158	319.57347632201055	90.16364443907672	3.61856711775805	1.3406125532465514	3840.541058691742	40.195235211185924
3937.0	20987.56608861174	52049.90609005699	141.98317954060985	165.83196890010169	267.86685777617214	124.18332054226849	3.6386104079776804	1.2492373122079532	3483.56055823617	30.110752836865064
3938.0	21015.69392781015	52031.43247245916	167.1490986941609	162.98227624362238	277.96382013478114	182.93059298389338	3.802525309841745	1.2492489870800931	2969.330205346344	24.308291453542353
3939.0	21029.05506060942	52004.576193020665	132.80435424327777	166.99507734076485	264.3236548125109	183.31237723216458	4.053022693205086	1.3818871123384635	3240.909590612713	24.29096256852509
3942.0	22213.981305785142	53628.91462477808	195.13230822063173	160.39732236355513	289.84920111175757	95.43244828918874	3.702453314543969	1.515451557340813	4253.287258292381	38.31870562244653
3943.0	22280.75451707929	53664.146820301234	212.40689389452308	159.10843942683545	297.53220749428465	177.5768783545848	4.121484335564091	1.2450740906384854	2918.0690926666844	25.329663053056617
3944.0	22259.866949029387	53688.96019892636	194.23413857564657	160.47074262068173	289.45695525703434	190.67472947978646	4.1735339934122955	1.3826187701978845	3538.0117510036384	24.443710585677707
3945.0	20988.608887196846	51980.45806327615	186.71024007484655	161.11064994066166	286.1991795666246	118.53770612902973	3.7149959137468613	1.29139516357629	3497.4176158985774	31.86568559261858
3945.0	22284.634130312876	53699.41656723482	361.11638344635736	157.7012259055215	374.5935644469947	177.03165153803002	3.92777745075651	1.3360198174434734	3589.744913422498	29.18862340554634
3946.0	21025.438324746498	51984.61956700224	139.58349584716305	166.12966327062352	266.9333357501836	151.11654670639848	3.9291933400398684	1.5343598962862075	3979.5679466011857	27.87978324795522
3946.0	22241.856852302022	53649.57138287291	222.5687784912606	158.4596771893205	302.1751479884279	162.8044240115042	4.119921401721484	1.47926234447836	4062.7656094937943	27.674524839337497
3947.0	20969.011025478743	51925.193198505054	193.28032644921916	160.54940466196638	289.04119098780257	173.56519060334136	4.174443607897709	1.418920900365053	3594.8440315417633	25.932077146249785
3947.0	22279.768850214943	53622.184711972295	193.38792695830975	160.54049497947702	289.0880534867451	151.94033662022196	4.156874772511479	1.2889718018355942	2958.1189674094194	27.57126277068575
3948.0	21018.724160294078	51981.86333759515	118.45250854980587	168.94624317917476	258.9329922932132	153.077585259204	3.99069972887002	1.340839226803964	3370.243272086466	26.71452258082539
3948.0	22254.512549676318	53625.11661289001	220.48739970750066	158.58595675825345	301.2167293419114	192.35283221021643	4.122144195409797	1.369944280274485	3114.242756208522	24.674446982775144
3949.0	20984.30407921005	51992.43271566273	64.89629940593267	177.65481160190868	240.42608873721073	92.874051567559	3.7297278238391276	1.1735377925312653	2831.0288439785863	34.5890411067269
3955.0	20973.5579952898	52016.05156461957	116.89339172018204	169.167945389464	258.35835250309935	60.325344851282786	3.754126914317227	1.1748116922278986	2963.120662295587	45.95739897040143
3956.0	20982.736929197687	51975.576585395575	97.3605947102275	172.10716003268564	251.34148874635804	178.89507437158136	3.8186991286405485	1.5184922574115844	3683.869732434932	24.76103505713451
3957.0	20973.5777781417	52018.884872314804	180.58113476406191	161.6647747820731	283.58236206868065	222.8077717235017	3.982983818268758	1.4128183000006191	3547.4069272377433	22.250734727988213
3958.0	20980.80525327452	52051.931008275365	63.50733993726606	177.91061917515842	239.97988715864994	125.46494727396016	3.7742492648401247	1.2619594975621284	3447.6712705795917	29.30044859277748
3959.0	21004.65622629886	52025.08787413568	84.37449885841852	174.22700410974264	246.86328095670032	169.9863910052933	3.9859653699462054	1.4547332202987822	3434.8586736615725	25.23540903543352
3960.0	20983.872780533125	51996.069535746516	65.28846647970433	177.58285953151216	240.5523810081526	214.17787634266287	3.9364560981309857	1.329826639439864	3197.9479272962117	21.696657027863342
3961.0	20966.957919265482	52012.67597412345	74.85730797450297	175.86464667179501	243.67607523109834	178.41320388952903	3.745633496673286	1.5072579282760927	4523.606920372221	24.631356957597554
3962.0	20986.00596198645	51982.36895398264	100.30159438448948	171.64545795235173	252.3764077282071	234.5192822003986	3.948523519449642	1.3617979625885501	3340.84513636758	20.83759972936316
3963.0	21011.328548266152	52014.53765502963	74.15295451179908	175.9886720492314	243.44338036294047	196.98358312935582	3.598683090696675	1.319642259428238	3616.2269895309582	22.763324332360504
3964.0	21006.125586229995	51968.29540670897	184.13783092096418	161.33962718781805	285.09684288705154	142.1707331719273	3.6297662986191246	1.291256622502528	3399.165347441092	28.53457964604208
3964.0	21969.016196281733	53368.32303178616	-35.6252795903697	200.07932649202294	212.54284497380021	59.289237802786154	3.783735278436504	1.1988124841203676	3053.4814779762282	45.94646929882479
3965.0	21948.44495589342	53345.94396917744	-198.09232822605057	253.09305882363216	186.38220429985066	83.84831807731929	3.9353340586446235	1.3311776848778283	3338.7711289278996	40.451158226747744
3966.0	21900.613148191576	53426.23002429205	-164.57972240456456	240.46151824170354	189.86626875324464	139.43312649700493	3.8092168043515966	1.4270410434596534	4076.5214102453224	29.325948412488113
3967.0	22167.001097642522	53701.171891242295	211.7576810553917	159.1526417708375	297.2386892803309	75.33678937953846	3.8687060241832305	1.2642028788887607	3321.7625714317237	42.776635016464304
3968.0	22241.18001553889	53699.44605864158	151.34850756585053	164.71339370282277	271.55889897243236	147.62756863895555	3.911706216708131	1.3629449597963672	3952.7896108869445	27.73185127460906
3969.0	22236.35776976162	53655.23345386154	157.11194129266335	164.05924468422964	273.86956592023574	147.33400449122092	4.046327912492264	1.3613502301508378	3473.9273097259315	27.831570580200623
3970.0	22198.328831966006	53650.22446904868	232.49806463980931	157.90406478793076	306.8000834870122	162.9522311113176	4.251711657671753	1.5691178714184755	4286.711983275705	28.22384602266255
3971.0	22217.6528609188	53643.05204518174	171.53895955905506	162.53611030336072	279.7825098605522	120.74851942470961	4.176908735406085	1.4308082893217073	3678.6105106433683	31.983778676654875
3990.0	22397.29904668499	53548.67273067772	-302.2922360281822	298.00021608798585	181.89856371015446	162.68794153115348	3.8828676850114023	1.531827301027996	3936.1359585658756	30.08741882804007
3991.0	22319.851189750065	53636.12376145892	-155.4580643802425	237.17603246474584	190.98665614199155	255.6718311773402	4.293885438817664	1.5159542581121193	3906.4615314847647	20.636686321145614
3992.0	22255.780844313158	53650.14471126946	62.15253769458714	178.16159496131246	239.54630332003867	210.41738921815949	4.277707639877306	1.6791040145954133	3844.357658893677	22.735871581588654
3993.0	22232.408095937102	53633.45558847739	184.8997815638866	161.27126241029478	285.42274594137945	182.96493038767542	3.9421175890902767	1.4625893138213246	4062.685277252504	25.156545955010802
3994.0	22217.51617609381	53677.97861552668	270.49853067216924	156.49255545091413	325.30611147945234	133.0170040023246	3.9325543852928413	1.2292459377589833	2910.5581121887003	31.208755859725116
3995.0	21316.69538868532	56592.37650806994	-2.90536177941853	191.90936837758295	220.63727774895253	13.957402734751941	3.3170115809402536	1.2379982220551584	3626.9846393812422	135.51926245008127
3997.0	21946.42126240691	53509.989361123815	-78.47500628898503	212.049602255225	203.37522202962322	34.886425425416185	3.5511497189979035	1.1143681846660107	3365.9500930750423	64.60051980414775
3998.0	21943.95892384815	53586.64125084328	-147.87161247840643	234.49325652484296	191.97456385628223	37.87364111907051	3.5109157251618224	1.0678826760466777	2891.462698704205	61.85699083466553
3999.0	21887.230490221446	53510.26541098735	56.568395008635676	179.21126051039133	237.77632827376186	29.25803436593121	3.3916111653348944	1.0431028526626245	2716.125350824097	70.56808650058028
4003.0	22169.296662569053	53377.77723525506	432.1392521389509	163.15450491873298	418.30285122715196	57.222049752189356	3.608937499253969	1.283307929645586	3985.098660121016	66.64463849878042
4010.0	22071.230136531703	53789.834322084054	87.70767703406352	173.67026906661795	247.99847888426535	34.30176621642145	3.56838313615911	1.2397247150892141	3473.0966996037146	68.30019959707258
4011.0	22288.679904078228	53632.00460572578	200.86684608444315	159.94348544907055	292.3704002111162	130.96570322484487	3.9280762413338772	1.2451863877715046	3178.2072008178056	30.04381773350065
4013.0	22185.43660248404	53677.57571581449	-128.37053080546215	227.8044755847225	194.74772297893915	34.182061528637675	3.643986489547665	1.1522836968932113	3044.3377235972393	67.74539466317007
4022.0	22245.406313660897	53629.93877082208	133.54900088272862	166.89825325241512	264.6083238039839	87.21614049004323	3.7978370224464615	1.265747067091729	3357.5139859172455	37.332626000105094
4022.0	23064.842760208667	54969.51606356318	131.95215225344793	167.10642064520613	263.99847090012406	46.103712868210636	3.9580969217550925	1.2950765775263051	3739.2432815723178	57.32856003450681
4023.0	22207.320143697845	53627.67334226644	349.96628767542245	157.20472146163902	368.13691747967556	74.12230304406143	3.7590935649512116	1.2044147679258947	3199.957016988896	48.52311087618308
4023.0	23928.64834509239	55968.934859520654	-14.179646827636144	194.62958641177303	217.7412011406766	33.08466716690648	3.5833295204605125	1.1838953324131278	3096.695665646543	67.91244384143407
4024.0	22222.02596404592	53803.943945249455	-330.0319248341347	311.3917564845225	182.32436868429454	66.31265739806707	3.760666848500889	1.1873468230203428	3180.8071206117515	51.35439655465677
4024.0	24042.791072858672	55983.28466025717	-242.4501766509983	271.16813680272696	183.2990009890621	51.04436447831686	3.6055483641604487	1.1224117885027902	3717.397477885087	54.97252175214813
4027.0	22489.174131985474	53711.65931048262	-75.84432645491991	211.2731814811165	203.89123651743063	30.015275275895505	3.5656449289601375	1.1585012213855974	3211.280316178486	72.98959055816483
4028.0	23084.343023395188	54973.01456263325	176.76402955762723	162.02477608217814	281.9694501788485	90.35061254715761	3.7791518233528056	1.3225921727244654	3890.1030692658355	37.71861592525481
4029.0	23083.786577000836	55029.81557101055	268.361856293821	156.54184426601657	324.2316561420194	52.1611211367722	3.8162927041582644	1.0654265041522755	2405.2676863669985	54.005751770517854
4030.0	23138.32256387077	54981.723323017206	384.06435362659573	159.03020343202652	388.22818943553415	100.93143475424664	3.7193924596155914	1.257395400729876	3730.6550304743073	41.90495420097241
4031.0	23078.166155982966	54948.15721608764	-136.7993839025446	230.6589027781037	193.50780056099288	75.96094928367768	3.716915491878822	1.3654931077493462	4127.53220729197	41.95948535418186
4032.0	22154.100353254733	53871.36641431578	-169.7778477202062	242.3630219033633	189.2607334322669	52.547253929442064	3.5748743315028273	1.1950155714119792	3248.156068557555	52.22563476996038
4033.0	22157.191655261664	53842.24418537584	23.482386101615987	185.93270203497644	227.85535128862708	29.951385806288176	3.6543894963651518	1.1354679961100784	3126.6515214056044	71.60633867632531
4035.0	22189.14953443276	53753.45885339776	68.77502079639022	176.94847886136702	241.6811638515501	97.08313879573826	3.8400723809698163	1.1629718607503676	3013.9297895529367	33.64026699813547
4036.0	22227.527795843776	53718.72550548284	139.1743136987806	166.18087575111184	266.7746647563677	191.12748392660595	4.163821524070372	1.396848250455253	3551.9322283988367	23.80941042831397
4037.0	22229.345051765984	53665.04652693691	194.85135032178158	160.420221009347	289.72642532287875	173.85948499997127	4.008298451372534	1.4869680456372272	3600.9840723816715	26.16280339420166
4038.0	22243.680281613626	53655.59806331177	238.65966960329345	157.59819491912236	309.71394984978036	181.34115497652724	3.8549486973553204	1.0631963693181734	2382.848680942045	24.942992719230332
4042.0	24465.626295317426	55912.839059956874	-69.05841417310242	209.29546314444173	205.25058420985152	33.34666008263179	3.506385257000484	0.9976248761578205	2780.368265147225	63.7896854311978
4043.0	22381.79097776414	53588.96518993255	-104.08242802652978	219.89121385067153	198.6722135239996	28.986486655463164	3.335805870574907	1.1776892666098613	3621.4166537615242	76.19752055271744
4044.0	22305.145362738294	53689.95067904858	546.4885286104203	180.254352798495	498.05541679324966	63.19220503030302	3.6398621118522168	1.2165438419616998	3237.868157097339	73.80650919496489
4045.0	22279.156639058827	53616.7972366408	306.08653460542905	156.1985599012128	343.7960516890142	181.77926647642633	3.9352981974452677	1.548747952407146	4138.867630534427	28.002768835363614
4058.0	22337.541411469658	53214.19261149508	-93.23786853088573	216.50750966833152	200.59306598334223	31.450857802316303	3.6149668218912736	1.1418641810202128	2993.9896259726825	70.54194500251725
4060.0	22128.868830228326	53323.67297259987	-215.43854670464452	259.9774459000778	184.96919303998112	27.94711998211271	3.6165181053181588	1.2723723012898898	3595.209026144994	87.45453913545764
4062.0	22265.12294921083	53221.10511771378	-65.68422154084999	208.32552823060865	205.94166817309477	33.969559068244116	3.5764748670773163	1.1091273937538688	2710.6611005988607	65.45429178228316
4063.0	22155.488658740003	53322.064563840766	-138.3285330970068	231.1827251409187	193.28959340033154	40.48651176164736	3.7528807225019523	1.1379875550643344	3075.2617271443055	60.19555925438189
4069.0	21160.585145219313	52221.42349152784	-283.1064941718605	289.0915240194213	182.0024169769957	73.22244292756616	3.650991078175378	1.146539697437645	3050.107087950268	45.318989168366535
4069.0	23039.35752897298	54954.408169437884	95.79815933297724	172.35520561754532	250.79479108631793	191.90314501302143	4.129227543367813	1.7636635310055833	4196.575252170173	24.47116142402432
4070.0	21140.72581485654	52250.27577397101	-310.07173180433847	301.69487791758746	181.9492724141419	255.42202908533199	3.849735318515669	1.513209039333626	3394.9666902504337	23.027454134288746
4070.0	23010.151742850536	54947.28940734	226.4156446108537	158.2352345542088	303.9566164012345	31.256503043644475	3.763829757372663	1.1286618751161754	2937.3898220928368	75.81580949545699
4071.0	21166.471558534933	52316.47037582418	-282.14365988036513	288.65205670181984	182.01621263448084	203.16427319312473	3.988777716094253	1.5107263072442882	3556.9788444135793	25.69810343489132
4072.0	21120.96928201912	52303.43394052689	-314.8826668083472	304.0034762056439	182.00743244321325	198.83019703626223	3.7595601163818864	1.4961072885740674	3801.99019474663	26.79188550183825
4073.0	21136.998444186673	52367.75274486364	-230.66281951281218	266.2142983754902	183.94843786750607	255.16104093383038	3.869566735147333	1.6208340165757567	3601.989456685417	21.830037676312113
4074.0	21158.424116482984	52337.574398447985	-134.73680938626453	229.95525899271126	193.80540456908395	139.85604674481124	3.83321070065237	1.4295738207360484	3275.1305595890985	28.863676744409663
4075.0	21118.826292693226	52338.27855847807	-96.3672550402384	217.4744600258775	200.0280876766773	140.22413584799145	3.8070436592573933	1.4050301543225625	3952.746070432021	28.30409326895558
4076.0	22152.68502747966	53264.38070060582	-177.58040334444686	245.2570554926731	188.39668862421934	38.890760832564034	3.5938928007380353	1.1311191422728253	3075.6327106854096	63.1749826490531
4076.0	23024.83037333899	54982.78011118973	71.74986125212847	176.4147493148626	242.65278271482242	160.53784901533592	4.057073602047367	1.2265999801174094	2888.8986372648633	25.30666647883417
4077.0	22240.09658906802	53207.73742509232	-171.0355986160045	242.82630135071906	189.11780945145102	37.18367235902491	3.7808966688584316	1.200834303546811	3307.705811632715	66.52845321674468
4077.0	23032.8802431366	55006.003423360984	39.93636693096129	182.48265384033968	232.6680581199176	231.56449983721285	4.287543552099198	1.3841541802938657	2595.050947583283	20.798719520205488
4078.0	23054.10579363094	54938.520693948136	142.99457123969285	165.70785412161777	268.26183463262055	67.85943453692235	3.671052530080834	1.434718636051029	4450.876293811857	45.88328314512073
4082.0	22070.15743486752	53288.389650903024	-134.42958879942088	229.85073697168414	193.85005484218155	22.193915103973836	3.3791234014338376	1.136714423979958	3218.5973995666177	92.74247361659212
4084.0	21805.10435306081	53592.985001053756	-113.97910259029723	223.05972839706936	197.01008142156712	23.126836472366275	3.488580966665987	1.1541442608821308	3101.4740279030266	89.66360351325375
4087.0	23247.555583952606	54970.39043936847	-210.69993276394908	258.07333043461364	185.3287630716091	123.40772095507302	3.833441897561126	1.6881363996445153	3819.032040661573	34.099720621047815
4092.0	22328.245446566478	53981.84302094719	-251.23836161232362	274.93249425408146	182.89481473734023	132.15989974274015	3.8984451005122183	1.5054734744470162	3891.1686056123845	32.578995421324606
4093.0	22330.155371382225	53999.96880173504	-265.35454482745973	281.10596626592246	182.3886433933054	214.55186307960474	4.338443372659473	2.775635784010833	7224.688263599561	29.45201263151806
4093.0	23101.89551653361	55062.40403498713	110.9277581885341	170.03386166295914	256.17947628636307	175.09908932665638	4.194449528059234	2.6805822617432153	6158.183171696635	29.894147933318038
4094.0	22315.980429734478	54035.62892874321	-258.46370400645236	278.07283250326884	182.61370189308934	168.27772043054532	3.990239358689142	1.7607528736677276	4678.8516189233815	29.33688193075814
4094.0	23104.694288715094	55047.753988924385	227.17354995093189	158.1923849285394	304.309143562407	90.61288801479105	3.7967406379002386	2.321108957439948	5983.115628140412	48.952764835404
4095.0	22289.361638122904	54046.54888846921	-156.91757613904872	237.69733760908335	190.8024403184369	191.69466523115952	4.526244703062489	4.003723351584739	11086.586661018951	35.45564551441799
4095.0	23090.770504626893	55060.432315527934	86.01334454586012	173.95218064791433	247.42020257856615	211.3859720856574	4.0858687296997624	3.104776389470971	7559.206671211828	27.608073181409157
4096.0	22324.12015167115	53997.88212367087	-168.27964629154803	241.81279562522386	189.43280784971319	216.30718975772658	4.510589122435643	3.1763466945926093	7924.493496144064	28.700133242533383
4096.0	23069.623315512566	55055.96361888835	64.26338854521912	177.77118830467995	240.2225551487253	197.54378266129953	4.751904366929338	4.1760075247773	10685.379851110545	33.84033622020077
4097.0	22331.04408707884	54004.51307363903	-279.57787882902363	287.48450851492527	182.0569815582258	317.30882382985754	4.412554226093718	3.65537648732396	8177.082161579117	25.49563541614002
4097.0	23062.991787100877	55046.427925333504	33.50188673077807	183.80652229241653	230.75747881677577	223.41961852912553	4.619696785719858	5.333258290791659	14256.14529674337	35.660765615243214
4098.0	22317.6444411524	53961.70204189197	-193.9541721058516	251.4855981241834	186.75863376454055	269.0026786501018	4.270410612103587	3.3990691845159113	9242.027760957637	25.70940404556831
4098.0	23084.63133629328	55047.26559088443	110.05294604181056	170.16319007418443	255.8626094083577	186.1232023765931	4.572332386612237	4.997091101168139	12927.346892287123	40.686165469362365
4099.0	22328.574176988237	53994.53125131746	-200.43710419103266	254.00985001655621	186.1756365571101	167.669470841967	4.30892247112069	3.2734236451341214	8407.521857560827	36.211390670761205
4099.0	23053.428088308647	55020.73207469256	103.54520866516337	171.1441227046738	253.5266910153301	200.55683026268562	4.608055871093843	3.3730504091668836	8490.472162356817	30.042479634376797
4100.0	23093.060836982262	55077.43941248585	-72.04211173770958	210.16059328621776	204.64787299901167	205.74369574964578	3.8749378378505033	1.5963584534767443	4025.955137740285	22.926828024321896
4100.0	24819.402818520364	55077.065490157605	274.4805134661928	156.41026206333103	327.3192853744333	12.932155222706678	3.6496855605382037	1.2587649356207227	3212.9599271603233	171.60921528226046
4101.0	21085.821983863	52415.79088926001	-22.5839520189038	196.72225975089844	215.65552700480245	51.39746949013995	3.862908412171819	1.3127097805269217	3421.1410173729523	52.032006489826244
4101.0	21973.816529238073	53357.4527416837	-234.14927296764967	267.66818084861836	183.74354265284634	22.51425469224775	3.81637899261257	1.405368938918098	3908.9207583176803	112.15203267167482
4101.0	23102.291091304916	55049.49682061792	28.55225546341937	184.84700527422407	229.31272508759116	168.56540971569262	3.8528494453949897	1.2879948725634092	3251.7834133920123	24.6483430507746
4102.0	21062.24231715775	52330.34908853189	21.369060857618347	186.39122237585852	227.25457621128268	123.88531549495129	3.691799080714445	1.3853003846282936	3657.1387315746624	29.938744970420796
4103.0	21067.893713478647	52299.773458321026	22.45368874752388	186.1554567520694	227.56242001574986	222.47094842588237	4.162927943692394	1.6940863411250053	4307.986340174842	21.936802104739545
4103.0	22273.40226833395	53715.90152244636	234.85105232358936	157.7837420656902	307.90886267925976	121.21832789178315	3.8712703136847266	1.409252355859896	4032.912585872317	33.10399563993705
4104.0	21084.99507106063	52290.02356873374	-26.05497144486953	197.60272277237382	214.8123716802307	218.04720167173156	3.866117136910797	1.6895423546572146	4493.8552136467715	22.214807028808078
4105.0	21072.72659107667	52281.20401993704	-16.353995773219733	195.16568280990964	217.19560499262124	111.35748114713935	3.4931464721575876	1.2059100524054844	3526.793431147726	31.053351354161137
4105.0	23461.178910058592	55287.66392412363	-160.15523933513958	238.85972798747318	190.4005198085779	25.82125190361105	3.4038907793706117	1.2409788102286141	3693.597444770606	87.88179261234355
4106.0	21050.80918038572	52284.07199107432	5.750121608287245	189.88871204799023	222.9369777002477	155.40683028800515	3.955336834121251	1.39515578084772	3262.8635753297494	26.165357427935646
4106.0	23310.513026360237	55019.32726992863	-200.57964630270806	254.0657221565929	186.16323590029455	134.1840013059357	3.7062587018595674	1.3877054225780627	3835.481894682915	30.475789318867093
4107.0	21146.562940800468	52349.9268031406	-5.583343038786808	192.54646621705425	219.9391866117529	38.6062610976182	3.6129495969670673	1.1641982383979301	3331.2574665139414	60.48726434720934
4107.0	23235.61952472917	54950.1357889344	-220.75926974840996	262.13647778071083	184.58913434796244	125.22941600658858	3.8323461647177526	1.269323974135525	3148.540124870032	31.606826002047875
4108.0	21129.290493962402	52272.13731637017	-67.30286466125035	208.78970301498748	205.60888908147493	220.6235250682582	3.7566805564213896	1.5431554637942746	3924.946362999223	21.856330471468123
4108.0	23266.059682490188	55000.20481552218	-250.50288504013608	274.6151334083623	182.92602021974454	270.566448136273	3.9218901188115805	1.8299581466675454	4504.805238441841	21.898600866399356
4109.0	21098.110815506567	52257.491336653926	16.64067994190831	187.42981908397087	225.92470834667094	90.65665277275212	3.700621850847526	1.3791579608037214	3387.5157125671017	36.300764441442254
4109.0	23250.023715183215	54930.28121897448	-236.4510068432298	268.6332538124749	183.61416712795466	154.58227675234485	3.695901955619307	1.3555633173933794	3431.455747267498	28.543621789344304
4110.0	21117.056237523182	52276.54656527258	-218.62798598698396	261.2689818536833	184.73836399408646	163.10141786282364	3.721132342953685	1.4131586918619778	3405.050872902443	27.515690334804656
4110.0	23385.84809950975	54970.01061596556	-529.962222043453	425.77543421733196	205.53368683646028	60.86607445074808	3.5480513469509933	1.0553792116744105	2603.9871009484505	69.96103988546172
4111.0	21105.77797943301	52283.20428316958	-196.24100968539346	252.37225512957767	186.5487371598678	226.8361263386234	3.8830052203762464	1.449994420703057	3427.398132700249	22.44292952295745
4111.0	23084.841031682692	55052.8585074308	-29.09009310066625	198.38036609478235	214.08383895213262	191.33324297576834	3.9715344138561157	1.3693522858016594	3525.22110676441	23.15342488771605
4112.0	23079.861909923828	55066.37465805398	19.062637799979957	186.89563949885618	226.60341783055134	199.8595080169397	4.102523884510594	1.5175757278323188	3534.5387204923977	22.910417791682118
4113.0	23117.248094223185	55085.77760232459	0.4055830949233542	191.12946992808148	221.5091423847066	236.43870204195372	3.973219780948958	1.3785087826895357	3246.9869435268647	20.513315323491103
4114.0	23108.93578068044	55097.899402120514	2.0769911932087797	190.73903559014556	221.9529556936476	227.2273364176637	3.7481557637159	1.7074296889681833	4827.602874918936	21.686996790239288
4115.0	23127.89900824388	55082.62336530451	47.11899058126154	181.04324689874474	234.8440587960303	233.0963271597444	4.0317028132833395	1.71151257105939	3904.230960991105	21.42474884375483
4116.0	22347.06185210434	54016.548320615875	-208.8713994477079	257.343284808582	185.47282700852386	214.20174098027096	4.134174181392416	2.603697200894163	6347.390828252718	27.319332885206254
4116.0	23127.234390842867	55117.44372762632	30.19618473059366	184.4992949543914	229.7901690174549	205.3316911551813	4.36377416954751	3.161432153763448	7448.218092575993	28.1256371132042
4117.0	22330.642849571894	54040.66830955418	-231.946540381469	266.74851166428147	183.87174376957464	209.80815640992026	4.461258780030508	3.989817313032568	10807.651330669547	35.026950278142785
4117.0	23098.96188996668	55078.06388216624	49.65805318244534	180.54410396177244	235.62419849596543	208.89903808815723	4.423391539908044	3.042358770570425	6904.981577566899	27.36536373909565
4118.0	22302.678984678412	53998.27089893005	-196.7991766867046	252.58929198284198	186.49820862874986	256.39954185534367	4.411006570227848	3.7680268000836388	8909.815309348522	28.08708322967374
4118.0	23130.16125275108	55083.07858795253	4.108464982376271	190.26744382961095	222.4957065669305	256.8798085646856	4.531528596514212	3.2536766292120465	7663.874908096499	24.21168347970906
4119.0	22297.367290389706	54024.603843463075	-107.9885367315985	221.13260731477402	198.00583454866117	267.2821237830742	4.1648659940185695	2.3262865803545285	6115.420952590257	21.48430907892278
4119.0	23111.90860875392	55106.119683583354	-16.638287821218512	195.23605075507942	217.12457859300687	156.07665050336269	4.279236306149774	3.659019893074123	8477.882608063912	37.51906833005758
4120.0	22332.34518944277	53997.12141388349	-89.99722091550278	215.51428308055273	201.18726524325987	159.2536698316227	4.0110121043305105	1.4444987313941589	3539.166033285948	26.3204348722236
4126.0	21105.78850588071	52292.13554313663	-157.88973930383293	238.04550053602125	190.6807823731693	200.00689216571988	3.811313497486883	1.6596061898220107	3786.3843969491804	24.248756575930866
4127.0	21090.297036937623	52331.75351323348	-185.00998397812947	248.05716805700834	187.62402013588598	149.17969204686665	3.6439942699202916	1.281794036009655	3439.38494865823	27.888166990179037
4136.0	23265.658058038225	55047.28125998015	-429.1275732090487	364.1641754084637	189.4068133056658	147.35834946699205	3.623953009409416	1.270976315039324	3619.7437843629054	35.45266576728497
4137.0	23218.262617953536	55048.87644815337	-238.97041560287042	269.6943611573035	183.47793098883946	406.7736367671127	4.360429864790544	2.092477976411301	5163.754609276864	17.463533945212088
4138.0	23217.441019882594	55051.96078456308	-228.18405180268002	265.18643358274585	184.10065497706194	348.0893832069421	3.977448678314786	1.8650197328750053	4769.231658195677	18.60962317642778
4139.0	23193.16728504684	55075.980152087504	-58.83616208718199	206.38448235577724	207.37522484022847	406.1399666443019	4.656455896498389	2.2899419535756245	6043.925568497826	16.334344023888637
4140.0	23384.591843634553	55055.336647319666	-414.8347995116322	356.0769622209768	187.8489941922701	270.4927954696936	3.910842033513033	1.6471971946796418	3857.3906178526086	25.42011272397806
4141.0	23396.991758238524	55058.04014885594	-375.33113826939064	334.55891346196887	184.48366951105174	124.83603694925662	3.881130028503735	1.3059841946279676	3481.8145600451967	36.968835978476974
4142.0	23442.885598950343	55037.99120216149	-296.1348564861907	295.1096168451412	181.89639872212408	241.95514039943043	4.0357793165566225	1.6511254644348428	4429.818005952166	23.856181380940704
4143.0	23425.744362286387	55051.26006889372	-284.7332114135163	289.83566141811946	181.98097297753714	266.1182578565523	4.14324694072178	1.589009883626331	3936.330797758263	22.15420196528231
4144.0	22332.354407377432	53771.500026065245	260.2132200309983	156.7627129274933	320.1710891482183	149.14691799591685	4.015074234770511	1.4483014370763485	3544.8622244918174	29.892224000499326
4144.0	23414.44370756437	55011.46460847245	-357.0814367860429	325.0318015192302	183.39532855713196	243.7106474914494	4.029360749489832	2.3314445155206465	6421.143018523422	27.904775793040155
4145.0	22356.127279330653	53745.798957639236	-153.84419550852513	236.60154120304358	191.19254918706952	252.9759353319248	4.211768015733745	1.6568513475417705	4620.807834843844	21.04072887834271
4145.0	23396.960369103672	55003.48117765783	-301.8538422495361	297.79342682632875	181.8973002218632	212.40879520522822	4.1393809542779545	2.3242038001583	5709.975194594579	28.695902119854104
4146.0	22347.53782013323	53645.48939531632	-240.18624684711372	270.20821914852866	183.41419478403384	355.08805972974625	4.67141981305044	1.781815065465389	4407.687758614154	18.416349771287475
4146.0	23414.017491534418	55016.11372802995	-311.5452131871771	302.40001955802836	181.96490960384034	250.4605038412689	4.445136677979941	1.9479219977963445	4997.8636736628	24.62815610352261
4147.0	22326.836507563938	53651.63033400824	-243.5037831224951	271.61624319431274	183.24693774115573	335.75633601742794	4.857761077234572	2.0116104472598617	5344.917514818643	19.497970383110044
4147.0	23391.85739186134	55008.52594819866	-292.83491097903936	293.5726974764754	181.90904731122447	227.98716566888194	4.330344438296511	2.1339469027266276	5728.690892919782	26.342302267971576
4148.0	22364.467108151213	53698.58570716086	-25.41862192415716	197.4405975700267	214.96615103033355	235.5438402165713	4.611312950066509	1.7675657317470843	4645.181870898989	21.3990408157798
4148.0	23379.22115981253	55031.83661344141	-356.374425311678	324.667972305299	183.35909540034555	266.4190770666329	4.254977451797306	2.4338029921161546	6735.999990670075	26.6503310443106
4149.0	22370.349079971078	53764.707581734605	148.12114364017353	165.09108810416177	270.2778281616621	185.90809354119975	3.869961203366009	1.6162219049597064	4515.084761691974	24.94936632845332
4149.0	23403.772654067365	55079.12048914086	-358.2613540870953	325.6398626823235	183.45678247027698	213.71405462650935	4.083824788274756	1.8421719789810918	4902.967648660186	28.255895725601423
4150.0	22364.021634661836	53758.14529756214	254.65930905974645	156.94312188581196	317.437179235983	180.37752452996764	3.904253556586346	1.3537409551306512	3696.5866362584275	26.192745141635566
4150.0	23384.58866773388	54965.25849159021	-183.413184800273	247.45169950584338	187.78596448927382	49.93418945187413	4.100467375496081	2.164109017636097	5332.327432131753	73.45668203095403
4151.0	22365.065694485827	53724.850602955165	90.37327399222725	173.23131516324452	248.9133904116191	108.11930324017925	3.873386077938439	1.3204084738667579	3302.2314858512427	32.534797814900735
4158.0	23528.666305204966	54951.119458444155	-454.59929246743803	378.97427001495214	192.63122864297935	125.75082013285643	3.8736849074596558	1.4465246841588533	4088.0916837477926	42.26758558888415
4159.0	23598.44556501752	54985.83850488111	-360.453547219786	326.77249376815837	183.57422986093331	68.93691541524487	3.7729568933133675	1.240724254067648	3186.1482054045423	52.70253186205078
4167.0	21138.667079336235	52256.889219448	-328.29176187927413	310.5339219000556	182.27763830670355	153.94297252645092	3.6864964364788904	1.2065161299649507	3089.7725672258566	30.337484008408563
4168.0	21178.163925903496	52353.81051000846	-380.1813873555462	337.1349233872071	184.8224939409978	205.27123455946153	3.7615276058780274	1.2984466144559106	3136.525073706665	27.43163187776332
4169.0	21113.903949777385	52316.328943472836	-235.8210403724546	268.3687075636553	183.6491102022443	283.34672273724544	3.8541735230385084	1.7316528562158324	4324.829234506827	20.843721514064065
4170.0	21118.735830429505	52299.85517809261	-221.91824386943478	262.6097114718485	184.5096718053199	150.43917049461777	3.7409963128949584	1.3458394095316784	3601.161258283481	28.66819102994316
4171.0	21164.42978456452	52325.060856560674	-263.630597385135	280.3436420608436	182.4410071510847	245.0511141475161	3.94228793966001	1.5244958918644678	3725.4264068037405	22.680285977237464
4172.0	21154.429320025305	52362.36032133987	-271.5762858361188	283.8766044315157	182.2215360737389	275.48305762345177	3.810337591249795	1.4330108621969095	3762.0610482780235	21.13349721708028
4173.0	21094.82237099387	52330.196531197944	-135.30985318236293	230.15041688393322	193.7223437553993	50.97780875429078	3.7292389961195718	1.2077857550738254	3373.1273678148086	52.49827322029463
4174.0	21143.628990996458	52299.46285943879	-266.60143853237037	281.65879273502077	182.35240887568568	216.20646011519455	3.79753528722004	1.3880909663196384	3012.6015681147414	24.079877322247153
4175.0	21173.27812741447	52260.92992016393	-260.00770894822364	278.74921515014563	182.55962105142004	139.75554691885347	3.759985385542345	1.374569453803155	3677.838463566222	31.000024224545594
4175.0	22346.01720570216	53763.58374388204	124.02829199437949	168.16899647957527	261.00564746340456	39.9748725686294	3.6301331936222763	1.084815114373922	2655.9161066454176	58.9616384758252
4176.0	21118.305537355558	52310.3020740029	-217.08130302731215	260.6416686451488	184.84917772520816	240.52619515897865	4.140559232138947	1.5821715925715878	4038.004515162478	22.295196184153298
4176.0	22358.902039926714	53797.49396017743	157.11373563252536	164.0590450871971	273.8702898814506	257.4833859646743	4.279686516934848	1.3850339551876993	2982.342772910141	20.215603417033318
4177.0	21198.013564914236	52316.31285331489	-363.6953148708367	328.4543181786859	183.75570289695375	274.94900741518927	4.1352240939967855	1.6367413266068092	4563.206847722218	23.63988077333798
4177.0	22428.508376615133	53762.650923388515	69.51715632658201	176.8146786180705	241.92282113076797	278.4871207994793	4.303117619134893	1.6112155129212329	4270.787367037166	19.19873535902151
4178.0	21151.135644531278	52338.66108646514	-272.62723262500276	284.34760735920634	182.19669098934403	181.84598950326298	3.873163742443609	1.6763438996894413	4905.118206438055	27.91474326834848
4178.0	22482.784046448505	53785.03593989451	73.21203249500489	176.15496098382454	243.13321611907224	314.91760166514746	4.880477688340052	1.9298020119878618	5514.532824919973	18.41045138253854
4179.0	22366.46839416032	53759.891608235426	223.2744498131324	158.41763526937308	302.50096077283246	189.96280546537886	4.148849269382944	1.62066538685825	4068.4565641761255	25.710508182730468
4180.0	22366.731020611795	53711.84088734293	138.39169460416267	166.27919300343115	266.47159660121326	57.91228738936783	3.6826083686335704	1.293877828774998	3950.470742969101	49.138409075644205
4185.0	22309.936192972124	53886.11236035194	212.03453075864678	159.133751703227	297.3638112936698	177.81041314326598	4.057226323064859	1.5262392413721726	3657.4104783666185	26.225263880260666
4185.0	23121.06613751352	55170.37805843843	15.328865907864188	187.72107122596572	225.5592636289046	63.084556825325585	3.7780560329087884	2.185228871930044	5179.9848854003	56.83350784692756
4186.0	22328.133321260768	53777.48123687544	96.34580813551197	172.26804509620797	250.98616803470395	81.07289189676989	4.052882245132799	1.8240709186138868	4776.276175024114	43.70406500879606
4186.0	23130.941440022518	55101.63347617011	52.83636541527534	179.9264261505111	236.60879122616905	243.68135648217446	4.013316191968673	1.6099727330339606	4252.786056245382	20.673790056090514
4187.0	23143.316909568417	55149.87018655205	76.23128608520642	175.6238319203287	244.13125523444882	190.93666743123262	4.132050319805736	1.503588125300215	3422.10241692999	23.66109340408366
4188.0	23213.24935523208	55098.75037360671	70.45821132255233	176.64563672522917	242.22995225999645	35.48954944202485	3.6805187522875578	1.2183099053637874	3594.6849496844934	65.8369037554755
4192.0	22068.346022837846	52987.92685334924	150.6164418875059	164.79834945444674	271.26750433227727	78.05579637257712	3.7479076776930493	1.2977713622858438	3373.94924105745	40.63856283703637
4195.0	23098.714958714056	55027.72990125391	23.151928744376562	186.00416889652385	227.7611483449558	214.08440064832828	3.766134475168582	1.3085290319961413	2880.3678237861877	21.558902325070804
4196.0	23082.71552544264	55045.461485786465	10.598853499799468	188.78245690195635	224.2542231986973	230.91347275884212	3.8859576730854806	1.7480358076555031	4283.2132315919325	21.57562145545807
4197.0	22266.44722730652	53793.57116930807	234.19014135687914	157.8170995685396	307.59693217669127	148.79114263579712	4.1542973074083305	1.831370110466573	4748.706394308484	31.23673853478089
4197.0	23105.070046327157	55093.23842438442	74.58547550794495	175.9124658732804	243.58621883711584	163.36218864171346	4.163359302101988	1.4571122668983498	3792.6941653222734	25.788936680595068
4198.0	22267.995024361913	53713.96589050118	248.74616053820273	157.16181403114234	314.5564370927523	189.06028400203593	4.149618690841007	1.6991567215850027	4877.33622138762	26.56175808319164
4198.0	23133.625063663083	55096.68356553894	25.16770633102112	185.56955711108213	228.33728596808393	177.3016799833697	4.135232740766642	1.6015077624996656	4071.5011665622665	24.851958034664786
4199.0	22277.71513070029	53704.23745989281	105.4468842552772	170.854038900719	254.20541185670183	129.11490433768986	4.0647164911284985	1.6224487404530419	4601.638473316949	30.783894276371004
4199.0	23116.980850118918	55093.072709320535	29.949329092492263	184.55137245346683	229.71832250507163	215.96502369345805	3.927134268665978	1.4772144915209362	3627.536158134007	21.82125863844239
4200.0	22257.580620748133	53745.63046558382	173.26618775220695	162.36470950600108	280.5027638020209	100.37208002740219	4.10295309868463	1.907786885246002	5116.325232850706	39.697033301870746
4200.0	23104.327428901244	55060.3162407717	44.69944317429003	181.52360392879427	234.10594930641102	194.75348754513956	4.251403297952966	1.9275844511800309	4645.059712631246	24.514701688602624
4200.0	23104.268559451684	55060.34013119647	45.3571449655073	181.39257441153174	234.30607573578445	196.7431384899174	4.176339602557677	1.7553350399079424	4001.350649124982	23.8332205773985
4201.0	22293.06305101945	53769.26546595265	300.05666315299896	156.1784173085177	340.58433720848075	172.34416630175022	4.07565544514911	1.9266357640088123	4932.353840253777	30.583075425511357
4201.0	23114.43187744746	55097.075018903655	111.19437131720863	169.9945661862263	256.27618123623597	240.565557805094	4.168086145114211	2.030817561154873	5815.188378413408	22.103764337691242
4202.0	22274.197173505196	53722.551727414044	254.26777773561255	156.95675375822833	317.24547812885464	201.23837301511855	4.075151338248053	1.6509011602065675	4618.166052133637	25.503056261526392
4202.0	23097.56154373074	55073.56269328904	20.100153363715265	186.66821703524357	226.89575076736688	194.75821549998813	4.250795822288504	1.9581660665762224	5384.750156691804	24.562537851092344
4203.0	22264.980306742385	53747.74434383906	188.78379443660353	160.92985834343725	287.0920080565944	160.84639174657045	4.456359854200952	1.7289564917842837	3964.265008791388	28.31286290597811
4203.0	23107.61214702218	55101.38604128589	46.67862026035305	181.13033230698005	234.70933335332435	201.54678130470813	4.031343505067415	1.7909419855604423	5214.173619869981	23.592733979170227
4204.0	22326.414494830922	53818.477501315865	148.11998359975033	165.09122533225164	270.27736935201125	277.66449037622266	4.713820774112999	2.1996727726861165	5575.222511182483	20.91818772017815
4204.0	23119.89183202883	55081.88194173688	116.66417063923528	169.20070090454686	258.27405044183286	207.74615678643505	4.197222298439913	2.5716423386834486	6571.37049048181	26.1525217411316
4205.0	22383.664618995375	53808.86885726642	132.39935372955088	167.04792104973086	264.1690342560248	335.5049806334578	4.6858472851867905	1.553003516732987	3556.088348575915	17.49814107811162
4205.0	23153.427115000864	55062.76946468577	100.92394478355766	171.54862674583651	252.5963900980813	46.052392046187215	4.290130589697053	2.2964961091218856	5686.118802595042	77.1239947820361
4206.0	22351.836300691455	53749.56426761743	164.75816375669888	163.23164361619877	276.9804454391464	216.7244620719762	4.364709772162492	1.380057621951598	3494.6732653916915	22.35430719303526
4207.0	22358.835052313363	53715.4943153807	239.77809253958142	157.5458707793156	310.2464625826593	204.94933730455847	3.925323169396188	1.469469052081302	3728.8289850572332	24.380880814162598
4208.0	22397.33724051474	53787.2883296526	254.80341209351442	156.9381349732897	317.5077689468363	196.44270168483763	4.248677004391484	1.9131809610794355	5220.875922538802	26.872636400620397
4209.0	22392.52750019142	53720.69977168484	280.7973527983356	156.30524996800406	330.54167965967537	126.02955197996226	4.175215228897423	1.6546684083989431	4343.622010165985	35.13841269067758
4209.0	23265.035298772924	55040.78298555063	-213.91087502240066	259.3616568454982	185.08294362832297	194.005187174106	4.3594608720509695	1.7860292905595017	4067.218025242122	25.986261045196883
4210.0	23251.803284626905	55084.39778665729	-165.86027880891712	240.92798398240254	189.7148756102875	162.02974083226184	3.959267792580291	1.3977525722450486	3409.596151479475	26.699335609223276
4211.0	23254.46201871223	55090.891617930516	-134.66775920365123	229.93176041209293	193.81543278360925	201.908340951355	4.11538659821574	1.534184027686375	3599.09161030424	23.495798730441226
4212.0	22292.99369743057	53950.24197687579	128.6227629933446	167.54688195531762	262.73420002526314	108.6868470197105	4.294914243962551	4.117798253429405	8294.284563593534	56.77309606381906
4212.0	23268.878131195135	55030.56601824753	-257.05035620179774	277.45532741953275	182.6650557132859	300.67793310526366	4.18280864853018	2.294879730846425	5708.645193128509	21.76750805176413
4213.0	22282.941633074748	53792.71944242052	230.89595655745583	157.98847749090567	306.0479388680769	191.74149557145913	4.3487018530626775	1.8493566383623545	5227.739297709358	26.532771251401126
4213.0	23260.63098269518	55069.05355512067	-247.73841439479727	273.42605178808367	183.0475948593568	213.77857038897832	4.6024096775539975	1.7878742315878788	4647.200777028695	25.104412332388467
4214.0	22291.83575463111	53750.54777298379	149.87391740689958	164.88494869868256	270.97243109287786	168.450083880888	4.325268601284481	1.4150919246112046	3774.9756958005078	25.807453484729006
4215.0	22326.062117715333	53711.234788227724	218.01723066008344	158.7402375742673	300.08425801780385	176.78165756614203	4.5348332491518715	1.7991603007345616	4586.80458243867	27.472033826726992
4215.0	23009.77447391177	54435.83181744905	-341.04232500241903	316.87457027983163	182.68215999482487	80.01333513715511	4.494281174129008	3.1234265875848917	8929.022827512392	76.59154450957016
4216.0	22306.5893616972	53819.081737012384	152.26892146596975	164.60717723922042	271.9259375472818	188.7065879698988	4.602402376382437	3.0195565112803004	8224.193294378263	30.466853603258652
4216.0	23104.525876578195	54453.203441246755	-388.3428234937788	341.5112149745384	185.43961598187326	185.65435970668915	4.472373559759555	3.5347630707085886	10535.881300655667	44.101735731216024
4217.0	22467.8429880041	53732.61265600434	-82.35926306806067	213.2059371182013	202.6245122549134	92.91158308291443	4.076140772423745	1.3403271982310379	3075.8544370545287	35.91627554988514
4222.0	23408.16555632709	55322.500468689235	-122.80874124865223	225.95151970144548	195.60031726375146	37.75485086991715	3.6971531487269136	1.1250441244301554	3111.387064072932	62.422201702729254
4224.0	23064.366540148665	55139.823395531566	162.32053271149425	163.4905010760083	275.98307294529803	29.279437016451794	3.492855632947925	1.1773327048428086	3172.2819390773216	77.42439612239707
4225.0	23195.04138249539	55207.22817694667	-52.14402050894083	204.52319610899607	208.81623548785115	29.45472968222247	3.738246608708367	1.2130071564594893	2932.4862643425554	75.1090748920173
4228.0	23195.343565114457	55313.58698880972	28.47808127794329	184.8627440040795	229.29123917715646	70.43665868271695	3.6944889212143	1.232240837137205	3402.165297140042	41.36156586909346
4230.0	22301.18855320539	53660.09100776797	135.56219211308672	166.6386634323268	265.38039796208705	54.478927280954714	3.5534565941104157	1.1178547562246315	3022.895793636973	48.74327840810694
4231.0	22285.739745204646	53751.25488655962	236.99700662316152	157.67779562913728	308.9243550509188	169.92530895276278	3.907707670641364	1.3794982955079718	3405.1110513433055	26.87123049074296
4232.0	22248.6503442559	53801.43175187638	288.3379267849428	156.22090771887562	334.4345697032129	117.38891764322751	3.7719187473224194	1.1729402354737188	3075.495646543111	33.83961090764327
4239.0	23261.745311196166	55321.573018772935	-9.019470229656735	193.37217466580952	219.05275919055595	31.881042079211802	3.627694324162566	1.1934958080124323	3357.3399446465783	69.96430671412415
4240.0	22807.36628906959	54622.174541426466	134.61267840140147	166.76070153289163	265.01580534371004	105.2492068129743	3.8080171686317694	1.454586446632912	3801.605462721283	34.4034217186557
4247.0	22338.81898295698	53740.58222952709	33.500438701501494	183.80682387648827	230.75705297945188	58.20141010510808	3.6912210017956824	1.1878737054696022	3385.520063734799	46.29777963930917
4248.0	22303.969328149073	53691.395413587976	261.9578352559345	156.71103993659423	321.0355091416794	160.1986681434184	4.029061274225799	1.326428597682506	3336.5857201279946	28.150426891865987
4248.0	23441.076119466572	55290.151159045774	32.52830081941773	184.00966454186695	230.47158486373922	25.756412269647246	3.6801223733970687	1.289740275642503	3505.6692176351903	85.2280035835552
4249.0	22346.419736893193	53694.04958545108	173.7940488927161	162.3127946385944	280.72340853606755	171.80307615994673	3.8429357881753186	1.474384687476652	3953.6928617706767	26.000748250963433
4250.0	22311.153467766555	53714.25070695327	138.6693570101131	166.244256373825	266.579058943936	153.22381322342542	4.383104381384386	1.9662695083973551	5590.179510507342	29.53566706191067
4250.0	22937.701582165897	54597.649937309565	-380.1691647376073	337.12840863756526	184.82161393941348	92.24055644366148	4.627188809965201	2.7543887433307943	7163.413009381361	65.97617119864394
4251.0	22317.502932571206	53665.19375348782	296.2460982970969	156.18040603778198	338.5712924046537	100.8776534408592	3.9066294306853875	2.018623211954244	6029.2034206280005	45.10923546710706
4251.0	23134.56986808313	54591.6156541288	-499.02775783322227	406.02536983853724	199.6294561748208	93.18297185345338	3.968889974823102	2.13622079092234	6045.275404844381	68.8008282368506
4252.0	22288.709873046828	53694.728978537685	308.35822293535045	156.2135503783363	345.01437444010077	155.88573074054818	3.950316786654524	1.3097086456008646	3256.543478049389	29.72117222375293
4253.0	22312.018617705096	53575.792645309826	236.30366973114116	157.7116305816732	308.59581374115714	58.29682725339296	3.7946712194994423	1.2482015564324522	3308.472541982353	51.42790534213473
4254.0	23325.365027187552	55397.9940142609	-197.12480794921035	252.71602293254838	186.46885792774162	51.303828289769754	3.463133125219048	1.147849942640377	3253.9382535452787	53.29131447479708
4255.0	23542.13692576122	55423.55739707867	-118.84837232677572	224.64689191180796	196.22410792500727	39.03536668968593	3.5417458198711045	1.0229960185981877	2705.553176718586	58.88975246316932
4257.0	23361.25162223656	55273.53457306157	12.498676213578225	188.35403796184073	224.77601724186397	28.93370556831578	3.693173486089118	1.2531510864068875	3433.4899830124095	76.81616438661453
4259.0	23396.980143521043	55259.56276505256	-331.72134540668134	312.2268511377268	182.37230009690595	77.39178503958051	3.4036014127869594	1.0607512613357812	2723.2217801665897	45.01701311909158
4260.0	22583.143386292377	54374.313121458166	-256.24327216417606	277.1034081242502	182.69517395195672	60.511312683617206	3.7168819868271132	1.1712157657526285	3118.95052469275	50.38627276501992
4260.0	22582.906343620078	54373.63106909363	-242.36765677097003	271.13307730371395	183.30312013571105	58.073483589623706	3.794611342702701	1.173688122063748	3069.3466178170693	51.19310503951634
4261.0	22670.068736831105	54377.0914248206	-228.37254733463968	265.2644271384535	184.088888755037	252.40660902695205	4.445275089544751	2.6672775224772853	7658.040296955365	25.00921413939382
4261.0	23291.147997795	54998.57552764672	-91.05306243985927	215.8369826908129	200.99264736676676	119.92986982000916	4.735436930278533	4.54422859554937	13298.738613476336	55.37242792351871
4262.0	22725.322195292476	54412.294208985186	-183.65571164358172	247.54353104382176	187.76122254744595	69.9091078746794	4.402223167201253	3.476727576879686	9966.032504276476	77.18109428656065
4262.0	23283.015644065126	55062.86120355034	-307.2562172607954	300.35223953774437	181.92473615949766	186.8052959967877	4.268437281463184	2.1653189919189115	5990.406429794547	30.70582058972266
4265.0	22856.389388730055	54377.20642350481	-259.86697356169594	278.6874856481124	182.56446311372505	64.15839497873493	3.7111402697642597	1.3107524810373985	3609.5614398473376	50.52376009847264
4266.0	22921.31297086912	54378.638098932046	-358.75472274189855	325.89444039093894	183.48284398643824	84.93813949480439	3.7218752166868483	1.2042491175530534	3381.98773168372	45.32591590446838
4266.0	22918.925140609572	54378.717731760706	-349.3636718079284	321.0814646628461	183.02374684723173	82.60374842801453	3.780478496972327	1.1942901848840835	3251.046244008245	45.52788293543579
4267.0	23402.81690942833	55262.59419727303	-157.2100686130075	237.80201055210682	190.76574941264494	37.93693980978227	3.6379283708488543	1.1324259682907958	2847.954789375015	63.49701567445352
4268.0	21448.389069549285	52702.02263892216	-642.266859303064	503.7900798380546	234.08618398170518	152.0446176472917	3.870011557989091	1.345178446635694	3170.631019416662	50.02940589530821
4269.0	23373.9063723302	55267.74315343011	138.1039049753938	166.31546775393417	266.3602867718576	32.08516092674782	3.378199851393098	1.1466373670792267	3289.4495095875927	70.65114839224907
4270.0	23349.496843937097	54452.20141904948	-32.04054584508539	199.14324758511495	213.3834437303409	123.42544744698394	3.8886808166810467	1.4746850502610334	4196.959608988465	30.493888224756315
4283.0	21476.27221379446	52735.8656262242	-69.72448506026169	209.48798606518878	205.1153538883413	37.27889701826786	3.6523273270416667	1.1683637605967763	3116.314475355398	62.685365521161145
4285.0	22356.066109257354	53749.547445963515	220.03055766973557	158.61412900261166	301.0068790097303	143.92663051117682	3.7982651192720995	1.309185573687892	3613.8872960916424	29.025623554157285
4286.0	22381.088955542727	53777.5871849327	209.8683676521974	159.28316013161222	296.3866263545458	115.68398079686347	3.8326258278555216	1.1687688677293004	2708.682767845536	32.13679217425933
4287.0	21356.613826972738	52801.53081415056	-24.845592887517498	197.29487677543122	215.1049350746792	34.98924378449706	4.005858579112855	1.1524153186016284	2928.7858963032068	64.61255582188062
4288.0	23353.26415171425	54515.94108146041	23.455463992235458	185.93852117836127	227.84767303072863	77.54694905906643	3.7381038210245165	1.1517991650926822	3030.96053518225	38.267451903189674
4292.0	22313.229673477636	53761.72838284922	260.0094370303181	156.768904528665	320.070294658474	171.88017352861812	4.16041022046118	1.2828331387838903	3028.097235708979	26.806388576902354
4293.0	22357.9406001174	53763.243113269	280.81967933133376	156.30493435942023	330.55313166447934	147.21558363105123	3.893513151597304	1.3804140425842923	3507.6446930023135	30.33502821283506
4295.0	21399.6476933888	52875.88520697512	-157.56269237696836	237.92829169178333	190.72161615866153	48.061938852347026	3.7680411212308966	1.2151526719213186	3345.584545352968	55.410928815821414
4301.0	23306.588929244077	54549.38205143399	132.59953264690998	167.02178598642092	264.2454401546889	227.45832186136022	3.906490937401264	1.4302008763018204	3768.8700237479616	21.5632294211876
4302.0	21792.667358000937	53142.75871117089	-147.81138965374592	234.47214084217745	191.98260983121736	34.49394015844536	3.787122753456052	1.2123242852931546	3248.2661786912518	69.51234603302233
4302.0	23324.560582764898	54500.58255845003	69.67044847443559	176.78709532218758	241.97279749616172	71.31664124243163	3.707647375909174	1.2890521866901572	3432.02391338607	41.80524159856655
4307.0	23277.019895544825	54562.04639983924	192.4247524600784	160.62057249939102	288.66893344259574	102.14008355239599	3.8290820106468777	1.3110670514060745	3649.0385646344853	35.15956021723773
4308.0	23298.77037974426	54555.78742089526	139.3717985628036	166.15614250174968	266.8512261375941	231.56809893991473	3.9028263350328016	1.542628170748661	3570.202738205188	21.6438183853233
4309.0	23277.358696533265	54586.61352279064	139.58754518018466	166.12915712037008	266.93490672450764	209.57163675542714	3.956440433717267	1.5212770938292444	3350.976269283356	22.88873479573415
4310.0	21746.575304509402	53253.32549470668	-203.09695779970926	255.0550591799945	185.94720138609406	26.823160025269882	3.6191177251492053	1.0647101869005748	2837.1667359516073	81.68938522797636
4310.0	23268.743336165844	54492.65575279836	144.01203097449633	165.58380491992182	268.6600946059362	171.54326500854643	3.853663745716737	1.295178868162992	2897.2187794082106	25.09622423049576
4311.0	23239.41994270698	54467.221857346725	201.7646759394522	159.874767551352	292.7677673883016	167.6993286090034	3.7623381098732684	1.4677106139860876	3443.260097253097	26.7765093119113
4312.0	22255.94399514384	53494.74765045188	152.27247938207006	164.60676794330698	271.92735781187235	34.28854664964264	4.3494428547373625	3.149749554109743	7282.725241889323	131.19891274849948
4312.0	23219.18653984469	54481.499285323735	197.90254381274212	160.17486008542798	291.0635063145297	193.25735395033456	4.221635975589988	1.574216125122415	3795.210155251137	24.880544827783375
4313.0	22269.708262429052	53588.46451713836	74.11764355907812	175.99489999454954	243.4317263596027	63.73580521557457	4.019353735618654	1.7747358406727891	4991.869788131939	51.04735058163981
4313.0	23235.03268319759	54506.279386045906	92.39978793936031	172.90133360163716	249.61315707058034	78.23956194697031	3.856426794041679	1.6098638009945008	4428.449979219096	42.56980311296798
4314.0	22295.586559242114	53577.2201112215	226.78498196589172	158.21429703290966	304.1283440767521	211.35490408218217	3.8231575816858996	1.3094655524736938	3524.0422824511584	23.30749623711683
4316.0	21684.548607945075	53240.530572690084	-58.644070382773705	206.33056578676116	207.4160352417068	32.00418798946173	3.514531737105905	1.206182203649322	3889.3668704948136	70.61553930430526
4319.0	23257.399857009896	54555.13986100789	151.32218885286622	164.71644068213024	271.5484147376572	79.94746442596289	3.722425461053375	1.1829088484735975	3190.82719950877	39.06248964577596
4319.0	23257.74715949987	54554.945106008854	159.16282459435314	163.83275997873935	274.69889401346154	83.90388314119276	3.567048187631743	1.168134987980923	3165.546743013434	37.937324120785775
4320.0	23247.195481603074	54461.48596467288	138.31379499135352	166.28900552565275	266.4414597451046	174.86579099191172	4.224126590806869	1.3583166954618195	3201.056653128608	24.949679697642708
4321.0	23272.31672447458	54475.68124812117	99.53718902440171	171.76480749019453	252.10668218839086	170.25029107318392	3.9193165988342797	1.4228015343049656	3545.878168097545	25.210613320937778
4322.0	23285.95154322712	54513.87474056514	141.8302937401183	165.8508004256848	267.80723033856856	180.34135880723485	3.933539143285237	1.384173659447068	3707.8945470889284	24.616627985922808
4323.0	23287.157618412304	54491.62351143989	117.68090219794138	169.05572502080398	258.64833440437	167.63346656185095	3.9970627467120594	1.6023576740528886	4324.799842034204	26.19869063556885
4324.0	23275.14747968935	54454.79463187791	31.146452434222756	184.29926977310402	230.06724461965746	231.05396263548454	4.005862502574229	1.598819541764205	3562.2916071183063	21.249970966701532
4325.0	23286.109545560816	54479.26905186983	30.457964356192708	184.4441213019653	229.86641802172593	64.44904834790889	3.592247139643145	0.9604798185889543	2420.130655580512	41.19029109041624
4327.0	21440.308634547346	52073.67149786024	190.2199084121852	160.80662298839349	287.7125984198635	42.479636274760665	3.4826826193754044	1.063598340425356	3172.3334172005825	58.21511737434146
4328.0	21448.820151667245	52088.50253488589	110.58333147596392	170.08470850412326	256.05464019617824	60.20796093291449	3.4991005871226117	1.157358060226715	3252.4788961812146	45.7114655953447
4333.0	23219.548978459832	54655.1755464026	154.67552529472715	164.3325959990613	272.88917512421915	49.61718881298411	3.5741772187677663	1.2358134763296384	3570.145383647211	54.12038958559911
4333.0	23650.70249481795	52094.363218846556	143.19477906503198	165.68338046216985	268.34012874044873	21.219747069909157	3.610926761825699	1.1699307044826572	3014.1449244210985	97.31179270768256
4335.0	23232.93500481872	54521.86739774888	255.1463644463244	156.92633212865394	317.6758400641017	129.17056634205076	3.622624693853432	1.183311998637969	2820.691729158134	31.14477263290597
4343.0	22025.851029207737	53176.08222176475	-324.79069008670655	308.8152281376127	182.19173972922016	89.35719756054372	3.7942330525379035	1.2846845575280519	3608.082223403546	42.99946773498044
4349.0	22154.628336471727	53259.37150309141	-324.8113798525048	308.82535658454515	182.1922154898595	36.276132007087654	3.4204275891853264	0.9919527994590368	2637.828246055249	72.13748343743784
4351.0	21745.538254935473	53308.6477844181	-22.641858279939257	196.73687074985057	215.6413733782321	60.500716591161506	3.6345829333250945	1.1422323183498757	3091.9833580514896	44.65570290811121
4354.0	23651.97731290851	53735.26704505937	-79.71775021818671	212.41827597405484	203.13358457572474	16.646203354601987	3.4639830334258774	1.1283370482502855	3287.3501831480357	112.62009176345839
4356.0	23866.6466736192	55325.98028320918	-362.155080994401	327.65421840429894	183.6683215289897	32.358745563010885	3.4587078051355524	1.0874785886272977	2794.3003259015736	85.50138922695467
4361.0	23622.21356178539	55262.27568050051	-370.1968692671079	331.8521788462274	184.14768667039604	41.53047637454803	3.7347143706612194	1.1284617603691016	3109.5111383967196	73.28950238485365
4362.0	21567.350561882038	52187.83296708362	243.32628947545885	157.38637147923225	311.94318575684446	123.52005963736697	3.8915466641431387	1.3934854834152999	3285.8613656296634	32.83809152887542
4362.0	23495.08202427788	55355.11010913684	124.30159017472359	168.13152699916876	261.10794639250264	38.45089939181176	3.7144318951454087	1.3072885411594808	3749.3617770108503	65.28090807165684
4363.0	21545.67282697491	52108.13639066757	-20.972974849890516	196.3168307033221	216.05047659725156	38.90772928641593	3.4610246653934706	0.9746702559072731	2421.2205364812344	56.68514751790537
4369.0	21617.53275284357	52341.94809201579	57.03421105868922	179.12276408197974	237.9229204943168	80.88336475337218	3.9480410477906944	1.2350013687388626	2993.460963833318	38.05092573307004
4371.0	21632.5022755237	52333.37961284715	243.36008928598767	157.38489962323033	311.95940216203627	77.84839956246033	3.7173172363160334	1.0975110317594254	2860.4627633168275	41.285228097042086
4371.0	23564.650302028185	55264.487738187505	-289.8415753925228	292.18597273574164	181.92885587090265	41.44073434605815	3.372121004621103	1.1345561661762589	3620.0211251898595	66.66820699064166
4377.0	21991.683201366544	53152.75114020223	-160.09891405291623	238.83943567380848	190.40743269093542	31.607450327769936	3.4838189933715324	1.1794850452447172	3324.471417736056	73.68871305139467
4381.0	21868.68026474992	53219.9141377497	-221.6771909786641	262.51119762145277	184.52610116892242	40.196214284474344	3.733564084250659	1.3106905478024418	3491.804420084349	67.93470203757956
4382.0	21901.800691978187	53155.841024266396	-421.3961717286469	359.7696417723495	188.54169511083853	68.45004930425941	3.636122441983894	1.0449048794541342	2463.1987475588226	54.213237948681254
4383.0	21793.14540879307	53239.41803039352	-190.04511287856698	249.97947665268944	187.12814209541847	49.57651310881277	3.7702973472940866	1.1896694685641078	3175.9376963925147	54.94796939572207
4384.0	21704.464339809565	53207.49722056686	-163.13208697886947	239.9357411057716	190.03916223126103	116.99306739868562	3.7354416611992027	1.3172343030859814	3818.9478810732326	32.04442913999246
4390.0	23585.998704375652	55262.92584284715	-528.8629522520616	425.06073421365096	205.30936576324032	53.21187439647337	3.397917620824532	1.142059585968842	3409.0133547739365	79.63120081538766
4397.0	23458.400171436293	55256.43982033356	-255.90814199484277	276.9574288864938	182.70784949535218	44.441502482349385	3.7464386460655974	1.258423996818161	3345.1286198929884	64.0059298269468
4401.0	23590.96254975575	55377.44456245915	-273.6558960775285	284.8094632043226	182.17331923706516	74.62999728064196	3.741811231733134	1.100909769659418	2841.191109259784	43.89311943359404
4402.0	23408.427566883674	55306.8751333518	-210.0070979406021	257.79640589079054	185.38300101922167	44.49291584250016	3.548442855285053	1.1317642437885846	2949.0113172773345	58.934033527871584
4405.0	20070.554061680054	55011.13546224792	-72.06469751604757	210.16716873630887	204.64334068256233	19.830885046384243	3.33659393572179	0.9968234189627079	2510.016395509963	92.07441925357854
4414.0	23560.00530669256	55321.392975836956	-490.3413361341829	400.61462044957136	198.12382554152092	61.180539988506574	3.484057264497196	1.0741797395841644	2805.70579743141	65.60230569755377
4419.0	23573.83258926486	55275.71685559562	-141.67122719572566	232.3341837929772	192.81980191482782	42.953676907897915	3.79077033943947	1.1085683504854893	2795.5306378486434	57.372334611298456
4425.0	23708.270428521202	55193.66881627836	-719.2668583730234	563.0009104513667	260.11241503067765	74.4317808363741	3.5459514791988545	1.1214760882328418	2621.621790974023	90.290003397553
4431.0	21987.998890682873	53620.656964605514	-208.85803147970134	257.3379572846204	185.47389112006886	215.76605589021565	3.9068008694376273	1.6469002145620728	4009.839714896199	23.828279095683918
4432.0	22030.94492599745	53621.2926563719	-186.3962112660885	248.58441576425287	187.48526126430525	314.15919756909693	4.070027507203238	1.6092226721731284	3675.0264245609287	18.800102901423667
4433.0	22015.48534417186	53579.39270052803	-209.78695305500665	257.7084933554049	185.4003237934872	216.70856734967424	3.851694612702531	1.614215721833529	3855.4285489938143	23.68681937960976
4435.0	21566.838146811373	52189.36293907704	158.55265329374032	163.8997978412057	274.4517663851356	61.1506159040178	3.7079524400663	1.2135753303593482	3321.5324604756865	46.86170804973593
4442.0	23640.16417691177	55190.51621753895	-63.78958057325975	207.7848187796374	206.33413530537473	34.11424259431152	3.4278020311857373	1.0653194368948216	2948.697584867342	64.23072954087526
4443.0	21621.373178618276	52193.472556425244	128.94027355932036	167.5045015694574	262.85434535779655	133.4734394649432	4.03560670043879	1.137693974449	2563.4272362366623	28.267651057338085
4450.0	21599.52072936009	52157.579301986465	67.89612135226872	177.1074955911425	241.39560333205267	90.12259894390114	3.6490693183824607	1.381603480077872	3573.2253998632523	36.674610123003454
4454.0	25697.429876077967	56905.92123510057	-252.32471057890086	275.4020346392515	182.84959782373772	15.893008864139386	3.17521726864583	1.1652306413833267	3847.6876387096177	134.93108865163876
4456.0	21620.92636001117	52331.066333574374	-14.76475860753118	194.7734836131672	217.59397115853753	34.757942985154514	3.583514993928361	1.18446329326637	3476.204944407479	65.58651924414876
4461.0	21462.991657423085	52228.24924421507	45.07882514916503	181.44798075826662	234.22134146907987	53.579704216385785	3.6724428195293983	1.2001621468643318	3490.493932515761	49.09956313173291
4464.0	21541.206872402734	52166.93407924239	222.46459393382716	158.46591733025375	302.12708267136315	40.34584610653579	3.6786554828581512	1.0314679426906206	2554.4632674380123	61.00337875132971
4465.0	21534.755214785444	52224.20459363622	119.19832423956258	168.84086492682286	259.208636345806	180.896218166137	4.137966603554029	1.4626981926036462	3600.8660326996355	24.596215491793604
4466.0	21523.525244560693	52194.3890717668	210.42427012013687	159.244466099438	296.637005263361	160.13843705841455	3.911330658784569	1.3201430026793564	3541.3645655281557	27.120446262496834
4467.0	21366.85259290565	52043.837129087195	137.23814936609864	166.42498482717883	266.0258760481234	35.41963180628398	3.6013571620025764	1.0805936828429423	2673.640564039751	64.31806254928259
4468.0	21731.142212686584	53069.688970722375	130.59193076768	167.28531973603668	263.48076806628853	37.02482475232254	3.709591852823739	1.0719591146123084	2835.3390868054835	62.01948997579875
4470.0	21496.155508625125	52071.52410548365	59.08176173986528	178.73578724678077	238.56956135304878	42.510971040301264	3.6703794034237336	1.0816910495111414	2803.8829581785935	55.45501342675839
4475.0	21589.356618452497	52314.20684637044	-118.47884633353915	224.52579037635832	196.28301926165145	34.03917814531201	3.435220610944291	1.1194793612192848	3062.904336874259	66.83250017905605
4478.0	22087.533130505784	53537.4661180012	-286.31116546951864	290.5594770307133	181.96240928310783	216.13432926558886	4.09604602456349	1.4661820901417577	3371.273095661326	24.71999737669743
4478.0	24187.243726365326	56419.23471721735	-224.06302436174317	263.488251977125	184.36575485344386	31.30812691136481	3.8772934357388316	1.2045236511853206	3005.004096936621	78.63406759066388
4479.0	22121.80083764352	53508.960019226164	-405.19801015568356	350.71473487111825	186.9006823085101	341.2174183561747	4.038364419048174	1.94780011625106	4185.945926819131	22.620460629898794
4480.0	22093.525985456155	53527.63203878734	-379.0973985625389	336.55760499819456	184.74496318754294	280.1514258916142	4.078144776939703	1.7146329651311165	4059.459490749237	24.02192112837801
4480.0	23535.53922802357	54877.4328398754	78.749560798239	175.18630548262826	244.96986190485805	134.77623450421945	4.064942804013351	1.4800243730970113	3989.946590383121	29.08279985884255
4481.0	22118.374513763	53501.62783939981	-369.6173363131891	331.54795464079604	184.1112276194803	313.44216715970344	4.319684929026127	1.5201649001706934	3396.4579698228554	21.739288467801988
4481.0	23335.17781558232	54677.81816164792	614.5870099447137	195.31441107183866	551.0479263400725	49.64363313781837	3.826215012212712	1.39436095469231	3938.0065638368796	110.63267219940086
4482.0	22037.138430986477	53455.548061445974	-317.494148921144	305.2642425252116	182.04757960710216	266.08914320934457	4.1741889950049265	1.875786451930918	5273.766765686225	23.63827674057034
4483.0	22046.64395989811	53455.26681628866	-379.831949272512	336.9487164440718	184.79738730708456	268.3203946022822	4.147968084000081	1.6881790798496306	4615.887869567094	24.599253402486482
4484.0	22094.122800110727	53463.49443878439	-396.42076133392356	345.89422179669884	186.10846778593742	300.4092105649982	4.0138427444596445	1.8923351680814804	3942.751213528882	24.04197135743033
4485.0	22092.123369404042	53474.09890952557	-411.26373684246664	354.0814032356888	187.48799805478694	263.44741668883347	4.056015097253612	1.8050864041341315	5028.013652611682	26.288025785936796
4486.0	22112.60878929053	53508.53685782291	-348.15752632063396	320.4683239569147	182.97043795871178	211.63660211975144	4.047045173002046	1.3939718812780402	3304.294626234984	26.34086215523158
4487.0	22111.472981371222	53526.5314997277	-396.16340815000734	345.753794614341	186.08626845122026	285.8968270062307	3.8321468828050955	1.6280405970952156	3992.3008176670924	23.958163176291013
4488.0	22159.19635224927	53608.159678293174	-379.74727302824476	336.9036089881634	184.79131970305286	267.6806491644997	3.9195746187224305	1.6407035506865515	3531.1693037873606	24.48297339701228
4489.0	22193.11218927118	53588.23798952322	-507.4859195176509	411.3508536711615	201.15968538783713	280.84451061595155	3.772500539891111	1.6344137767373694	3843.786453724782	28.235946374395315
4490.0	22144.30701605416	53593.226671053126	-397.72443032248384	346.60637978550307	186.2218229717454	226.60668720156357	3.9589675858956315	1.49021275759342	3579.258796154837	27.116090451699836
4491.0	22168.50625863647	53599.05402220253	-370.155206875151	331.8302994944271	184.14505572854014	210.69503238465578	3.742401838546166	1.8295709327003662	4704.2629998905495	28.87183433914623
4492.0	22138.178175792033	53621.95567075828	-331.1883459243201	311.9631431307774	182.35690537104787	252.5054959527956	3.8694206783374057	1.4033637010109956	3303.65676067657	23.370154963334855
4493.0	22167.83144058886	53616.887874945285	-370.10310059663595	331.80293736642716	184.14176742670082	242.5690377832175	3.9005890446712357	1.5697124958588633	3717.9145378546177	25.459250036539945
4494.0	22163.441424415643	53593.046821189935	-354.174857235342	323.5385804581478	183.24920001605676	223.08787682928306	3.7698660798124455	1.4588196551657002	3590.848068815071	25.91597704171915
4495.0	22147.413763820452	53595.81899212851	-398.9175187934493	347.25929992164004	186.32688113389074	244.63663641289244	3.8183795492533954	1.4942643871542247	3881.3054649282517	25.94591089570003
4498.0	21445.864060899195	52438.404279127164	-4.183830904138232	192.21281682030963	220.30321713184384	30.037986358958133	3.5314477208046364	1.2230042570254247	3400.2699122462445	73.86085667791723
4506.0	23106.31629435753	54858.90940278193	-86.07580229929141	214.32343041401154	201.91871639620524	86.57155501816638	4.078885470626197	1.544820578508878	4289.822676130944	39.24895600242961
4509.0	21820.490730595222	53340.51243016789	74.8968135914055	175.85770189885073	243.68913957064643	21.917635891809667	3.48571948892646	1.1249087364872226	2975.288738413284	90.44193664082576
4510.0	23675.624290583775	55165.126889195504	-281.4134798080475	288.3192651677945	182.02722176492364	34.582733888067864	3.7489525675299173	1.1031854640101297	2656.7714069126305	74.26080018013421
4513.0	23434.311801015636	55071.33464096427	236.7260120982386	157.690975283267	308.7958922373027	43.8157031293302	3.627150057731375	1.2575031543873074	3455.13438902369	62.904393313439314
4514.0	23632.90602924539	55151.913501377865	-437.03503545512956	368.70732005462736	190.34634954109015	57.304193304953685	3.655955507686184	1.1554994088345028	3167.1630968076847	64.91010353492705
4515.0	22039.41395493083	53591.16887088505	-166.09845397963466	241.01488555585033	189.68687752128312	308.77691884321547	3.901693902277202	1.778972400297202	4255.513165883002	19.069342241287575
4516.0	22084.270099765687	53599.360995593765	-321.8973401836451	307.4021298608279	182.12893783071976	263.740733843947	3.8488435528691185	1.4630202560736136	3583.2696949241536	22.731054505630773
4528.0	21664.360271873265	52231.358753852786	-18.67485232377424	195.7419962173985	216.61786274628565	116.11333000317873	3.685665799578928	1.1939354067696375	3107.239410256947	30.24415451287531
4528.0	23404.499287708386	54970.360840131805	-215.23766388783085	259.89636744918397	184.9840328639004	55.265372436135365	3.688110394740005	1.2171562523570285	3224.7027016669626	52.417113246272045
4537.0	25595.715641714083	53599.85123123008	-127.24322308566059	227.4269416412659	194.91832164983663	25.239943723095177	3.400079709051635	1.1529679755724047	3398.1014176008216	84.46111307231858
4539.0	21608.16487525152	52573.70869229287	-114.05060527116095	223.08290041542776	196.99838802103048	33.19289895260889	3.6485427670877972	1.2474631550258557	3580.1276424741936	71.17581198731368
4540.0	21579.946475877663	53113.81493368903	112.54814454495187	169.79589776182416	256.76818758256377	153.40909980965105	3.9443087721095806	1.4675106421091426	3399.335706721289	27.088306266989857
4541.0	21596.067621791408	53078.737076582554	-72.54425636473874	210.30687833444335	204.54721355743754	257.79850762511876	4.131889204620168	1.697308933680212	4513.212848631391	20.30094115274946
4542.0	21619.961541027325	53127.011344649945	71.88372909058333	176.39089482311607	242.696689705889	116.10269235927905	3.982681699627492	1.4199855158841874	3626.1743489514956	31.528542076478992
4542.0	21620.544298700177	53128.78248654865	60.24986042650934	178.51649674396324	238.94012281371022	115.27308440117581	4.006496109845097	1.4261188905351965	3703.043402837552	31.631565653925012
4543.0	21820.798672664696	52500.09592115351	-389.0735859207263	341.9056118810671	185.49774734348188	61.80737125151622	3.422915249166112	1.273830319498816	3558.314270711687	59.66754390850012
4554.0	21802.655903297156	52562.01659644507	-94.09383388298079	216.7712309439342	200.4376692765486	34.31001171594926	3.7748895346541955	1.0862267446145708	2866.6651359160646	65.03913738408906
4555.0	21612.22227655592	52939.59298616056	262.9481997834937	156.68276990016005	321.5274123309551	95.6272969133278	3.878923570593565	1.1558500971339634	2834.3221639569206	37.38713219121347
4556.0	21648.7318771872	52975.050397876614	146.24284106450634	165.31466759267042	269.5364974467638	234.76047252386218	4.022347010336966	1.3047344974648025	2846.85995430158	21.04037479206429
4557.0	21684.108215600027	52877.63741637044	113.67502768394586	169.63162302430476	257.1789713862292	188.99576337382044	3.9199234419529776	1.1305154263524275	2416.8897902772005	23.088553591326246
4558.0	21708.275554203115	52684.95258654124	411.0557988982368	161.12241393949765	404.861681735417	284.9721943573545	4.198798897580575	1.47674539189082	3311.417187454284	23.760919069361826
4559.0	21771.621659567725	52322.38109262376	-117.01557080543834	224.04729647367964	196.51748725333445	105.85667132990112	3.6588257298439757	1.362740118805906	3978.6247642493668	33.63060325269859
4563.0	23140.387467924444	54945.89008778639	357.485653061201	157.52883696938935	372.4790503333609	65.77239286471527	3.9088093806188553	1.2678242976223089	3198.738940121509	54.044293388960284
4576.0	23151.814852035535	54785.924716396126	159.04894115355611	163.84524985919577	274.65274467193063	174.79623497527558	4.279301919337633	1.5603414404863782	3960.0708723333323	25.83652915031424
4577.0	23206.992514521997	54734.580149325586	191.58433877947118	160.6910387230823	288.3039027654149	183.6077936563598	4.189209786135387	1.3132772644607196	3331.521412543782	24.744434097874073
4578.0	21117.09303481577	52059.41549288227	-150.18859751543795	235.30781338048126	191.6674438487331	57.5667373157246	3.649117932837243	1.0714500279615822	2645.8607387427414	47.06251095170693
4579.0	22580.831824539964	53638.64895395674	272.1770817479108	156.4563482134686	326.15302697348307	40.046339844241004	3.879710445441693	1.1079644218950926	2804.326277008803	65.74580384539347
4581.0	23224.96456025332	54655.805065693916	131.08960530409848	167.21969608345017	263.66999398500604	152.8133037330183	3.904675184331764	1.245158092016889	3156.1207147618347	26.531794503065743
4582.0	23083.919260175528	54633.04898130548	183.92635772242923	161.35868207254944	285.0064822309239	202.4320547321403	3.9491058147595184	1.2999123262650694	3291.5530261579515	23.266968360182577
4583.0	23030.735973145114	54689.30057812621	202.0534572328511	159.85279937249777	292.89572964869654	164.14835343837595	3.80791116355396	1.3584369632251063	3449.6581492108944	26.727244308084938
4584.0	22978.45772457203	54543.3605699519	153.58271200019382	164.4567169078288	272.451143882766	187.00613437093963	3.8514655464941097	1.4213597433119496	3570.9195531597147	24.32922989752393
4585.0	22977.439402464413	54522.64667294725	162.4173584960593	163.48012997054806	276.0225895548861	160.22519871920656	4.158828325392085	1.2634576088009417	2931.009411603944	26.216265490685768
4586.0	23076.4030828748	54665.17927905803	240.46135171847487	157.51438845209447	310.57232625298184	62.99073144980294	3.642995839375855	1.108576355702036	2922.810826279719	47.212209106164345
4590.0	21928.28909055383	52703.43283093412	-56.435419923345265	205.71271986773826	207.8876151481302	42.842091528389695	3.6375124919709014	1.1731710667090551	3467.7460403679092	56.85067058064008
4591.0	23553.065837867885	55286.26508344318	-475.50657350098487	391.5110408846538	195.70688506180738	59.576017082125546	3.498727994577773	1.1852616058512222	3179.4765782230443	67.89977228090704
4592.0	23447.155573748296	55279.38442789523	-254.3096454164074	276.2623534746499	182.7696766530596	42.90704603859825	3.5341387432040414	1.2239020671137928	3449.894500791075	64.75566924128877
4593.0	23632.61867120597	55398.18399078272	-293.90499735387914	294.07014383623994	181.90388990826628	43.5545259571998	3.5596115345025146	1.2902528769551738	3773.3915766424943	68.34191416836013
4596.0	21774.765519593315	52419.53402439517	-270.67816931172723	283.4747825237326	182.24354268517732	55.024814407710885	3.69570146145618	1.1475832469964515	2731.5821478238913	54.03525838100702
4597.0	21735.150412812513	52420.23217342556	-438.9478761072778	369.813694391606	190.58193803570626	58.145196369507175	3.670375124340383	1.233993237292634	3647.0710918477594	66.25072330113173
4598.0	21938.09854064863	52824.75240483589	-118.96387689064305	224.68476720565764	196.20571850627266	105.53863656568079	3.846181883030522	1.2452105475169322	3088.1413482403646	33.03085907737067
4601.0	23491.44123446415	55254.84358817537	-438.2937030121007	369.43500183653043	190.5010047143087	63.84982669613032	3.7665356169054984	1.1775143746647425	2876.0489528212315	60.74962078390349
4612.0	21900.66138641084	52582.07538022096	-100.27454839745116	218.692567652446	199.33483177038704	40.21528794321339	3.7845893145734872	1.2008129225118866	3108.3245460162343	60.70317092279419
4618.0	21847.330840674913	52521.571448069335	-336.63681109747597	314.66934967568665	182.52612453569483	114.79541589593008	3.7587275706258	1.2806459837748774	3520.1721116145363	37.07767441452888
4631.0	22047.21714846614	53514.45139471718	-249.41773840089309	274.14766408179753	182.9729359900022	35.570598358372735	3.5706834385287256	1.301297734764791	3860.476842347022	76.04814865005272
4633.0	21419.05740676502	52326.951082465705	-230.24287554311962	266.03982184307296	183.97384339142468	24.565837005732448	3.6674155945107856	1.1218622622730916	2996.6202464620364	91.53148432048
4634.0	21226.122893312182	52443.96858552781	-10.533615096981919	193.73896875189124	218.66546746792048	38.48279452696307	3.645506477900555	1.1860870644399695	3538.3334054747334	61.07687628934806
4634.0	21344.836712728604	52393.20526226088	-407.2489163678074	351.84982022929415	187.09561859481457	47.235741804833175	3.6146212574993455	1.169524025702366	3331.575643399966	71.56942257533976
4640.0	21643.590625836354	52391.45124923049	-531.5199801507696	426.78984902397366	205.85340012114958	92.48167879140136	3.706322770240543	1.3186690725452899	3502.117304485177	57.228762108204265
4641.0	21560.24308083179	52406.6801189318	-482.4933251153123	395.7770465710736	196.8209338085341	319.4867789103285	3.970841994308121	1.645170350909774	4345.380193222994	25.170657505801188
4642.0	21653.183080042934	52396.27437007991	-470.84584727079675	388.68657850639494	194.9877445600875	273.8114805212733	4.023701089623012	1.4923219152486427	3046.6589056516727	26.629604725128782
4643.0	21732.932100734146	52437.75434305234	-386.6069853645209	340.5760531594694	185.30342641983418	273.4216738708376	4.003852820720208	1.6980121130003278	4356.587890160622	24.547268238406517
4644.0	21743.056740379234	52507.19566857792	-353.18593825603205	323.0320470015424	183.20118656744617	326.64382004940586	3.761824467028634	1.623711486835562	3752.0418416999023	21.07587069957112
4645.0	21674.540814734763	52418.06616895826	-265.29623219675926	281.0801424792045	182.3903716247307	78.4937207150072	3.7800983673203254	1.2466316246529938	3333.8008083660934	43.6702520601883
4662.0	23605.66304432654	55063.18449738399	-227.2131958946595	264.7851655557031	184.16175553462918	59.41910529488945	3.719752556545404	1.2761829466155146	3485.1798461057506	51.23589926017924
4666.0	21355.526741072987	52569.43075527952	-571.7722659116425	453.66276503283075	214.8594076358865	123.2854447778167	3.6603616657247016	1.3261442212187327	3714.112673395989	50.4571341577522
4666.0	21348.288989518664	52566.684880588335	-633.5437695207515	497.3757689445214	231.46861892095754	138.42565456565092	3.5711068659217697	1.3019964377488826	3600.7978425116003	51.85372567588599
4667.0	21372.17281644701	52590.64653456417	-529.0865934526573	425.20605966170297	205.35491616929878	86.01474670508158	3.8764105505905535	1.2412747184571369	2971.5498297548515	58.50953793937545
4667.0	23240.978639000186	55169.065764994106	-273.6544947911486	284.8088334808721	182.17335043806847	36.784807565543915	3.6958843031553554	1.0290941682013115	2536.764538039081	68.54294067838482
4674.0	22289.400278534562	53129.75203528254	-94.80895572028923	216.991999584632	200.3083392068924	82.5037829150024	3.680528217139515	1.1395359180669793	2815.562199936305	37.32241427395427
4675.0	22261.55191019698	53123.76137232292	4.543312393702375	190.1669181334535	222.61235971917577	164.96954743496423	3.885568433377614	1.3905657116283663	3506.9098060409415	25.247632517047165
4676.0	22252.399975101296	53228.04030467208	177.38557409716918	161.96537699469573	282.2312040353643	85.18837768187772	3.6492566230094985	1.3027558791060763	3536.700753439747	39.010414369754116
4677.0	22254.3592042949	53163.63390739268	-31.204218521540312	198.92630929053396	213.58119352744512	184.7694334790716	4.017111367148868	1.166106366553324	2439.7589619553955	23.127412914426458
4678.0	22254.78839818193	53132.37385254238	-64.49614299464771	207.98613434856816	206.18740235604588	24.306349642219992	3.5796607057067074	1.0712489516015493	2803.237065449964	81.84861138182056
4679.0	21767.805371055038	52768.68112615844	-425.86885075851524	362.3061946783962	189.03572397672804	55.32392893874874	3.482037374478197	1.1918147382708717	3216.446563361371	66.26450871053805
4680.0	21766.587103490896	52734.76819569411	-604.2182888064963	476.24994146868215	223.16253362703506	120.56381628530869	3.4596127159335226	1.290013016771674	3879.352811871016	53.80327403393849
4681.0	21822.809589699504	52742.47278991173	-622.636289673196	489.4392622197283	228.29031862964584	98.24492669457781	3.30913420178538	1.1677924981822247	3274.150495569705	61.76990270282217
4682.0	21650.973948933068	52800.492755484964	-441.87705853573755	371.5134809535887	190.94897641813088	70.76871279257269	3.660123261687195	1.2473523254909527	3235.16386224247	58.16402284155977
4683.0	21641.919251751733	52721.95643679317	-419.1966547853928	358.5280083648131	188.30524141643536	70.80544149230299	3.66189091041384	1.1428775602263934	2942.4461506456983	54.42495123549762
4684.0	21438.53617771279	52660.10245404055	-397.1399090374125	346.2869071288891	186.17081232744414	75.34253208548745	3.8604172472702785	1.2384428892067525	3175.628979450426	52.04690759595903
4685.0	21452.667023325426	52748.500055639415	-363.8961636707276	328.55878964016864	183.76725228704382	86.77126911464752	3.653364200711425	1.3153397715677881	3375.5390948788418	46.257451595361076
4686.0	22047.033129497602	53673.6887581569	5.487688773725932	189.94911349175254	222.8662765868543	79.54418403012998	3.622537209446666	1.4187224215542653	4456.316713470406	39.81233118782162
4687.0	21996.414340978085	53597.16160208859	88.96139089802382	173.46312051430414	248.42800726046508	49.6963679016423	3.7641540675617096	1.2253654978997623	3109.53634152126	52.47547390353831
4691.0	22021.081471705	53719.08801305497	126.9601381036241	167.7700964804279	262.1065229605277	19.43953109967277	3.4685682263829962	1.0259569845331984	2571.1158624063078	96.32671863343887
4692.0	21977.102621795224	53721.2716602745	165.28512361519284	163.17629774814102	277.19674570526416	36.38658392605795	3.68185036232745	1.0780518703537145	2812.3252810736444	64.00590703003313
4698.0	22208.87037617345	53129.28253964063	263.41705093186386	156.66965503629382	321.7605882673015	41.15479232860628	3.389765359281541	1.143152371077041	3077.181047763688	64.76254383838805
4699.0	22248.689929455748	53107.2379025246	-94.6735350241777	216.9501624091944	200.3327953584082	169.35579325655536	3.8643210282204747	1.4447946323976948	3875.4840310472055	25.412936744396774
4701.0	22235.428196959318	53062.26801926378	-97.72156295772412	217.89531153343071	199.7862682246265	124.20819546180259	3.700524752703938	1.3599463799014122	3578.215438917504	30.26285382411702
4702.0	22214.488089009352	53025.81146139996	-81.15343349719431	212.84569659020357	202.85613371508967	176.27272678375613	4.053092573760293	1.3162691018967314	2886.7638880356667	24.352792501608977
4703.0	22171.329514307774	53028.731315989105	-71.0343337591726	209.86760410615224	204.85056451970604	244.92638956043288	4.072784220967716	1.7669046703682958	4565.504780671631	21.063693203792393
4704.0	22186.79144655953	53043.578337873616	-71.48654655626068	209.99897637600333	204.75950108178787	175.97048292906723	3.929769837809159	1.48113443475963	3633.835122836381	24.802064707282554
4705.0	22223.998047968184	53031.449611989956	-61.34213410420116	207.090515892613	206.8458159727263	225.1742315778629	4.095672696317006	1.7372295903071313	4309.588067801325	22.026399446445666
4706.0	22184.31698420678	53017.03710877901	-9.554521267487662	193.50158250978063	218.9156707171559	218.1575995682483	4.033026470020513	1.7455443758405806	4024.0551969217718	22.321676852339166
4707.0	22155.21989504573	52995.05103947006	-28.262999205990134	198.1677355332599	214.28156164151267	201.21457299788014	4.040968108111658	1.535215150175907	3567.608059678221	22.89986718483331
4710.0	21347.85219738526	52265.47897903244	-323.5913744028887	308.228690650225	182.16480890432948	35.23464851606613	3.6331897379627343	1.036665495941469	2588.259726786421	74.84587571676002
4711.0	21249.85748608197	52479.294035782776	229.32692054667584	158.07310061156812	305.31352222377456	57.67187354064718	3.691351588395694	1.2592496627329197	3216.6107423006183	51.675604640749796
4712.0	21184.851642678874	52441.848140639806	-172.9169008184521	243.52157733879372	188.90664149359304	41.1679564051045	3.5871339957204955	1.1142334183982938	2897.3966745472194	60.22064264457555
4713.0	21116.698514314623	52206.45418742415	242.40799054203944	157.42670314817968	311.5029929954812	36.95644588293742	3.4990529699331954	1.0556495279506335	2737.713735913001	66.38009430448135
4715.0	21066.678384452473	52216.41310930591	320.67664098208644	156.36538025987124	351.70035415172157	48.06858885383119	3.4017425209860503	1.1847049331402324	3298.363611381945	62.59228232727999
4716.0	21193.402114204753	52331.22584672699	79.22968962130379	175.10345268626065	245.13038583106695	40.284988493386855	3.475612116849252	1.189892901640232	3514.9735603747636	59.774534576595315
4722.0	25571.200837308723	54066.349953403726	221.00768418644168	158.55407172616202	301.45594689571186	26.293319515254296	3.332380358901909	1.0281473850768297	2933.037574066196	82.041255383618
4723.0	21073.082790294062	52136.67065722334	-166.67294886882715	241.22468137468712	189.6195507832484	81.83720236140981	3.6928098648072165	1.1921541510592513	2758.3408240968347	39.10546965448601
4724.0	21212.94764218253	52162.495161417835	114.96279462531045	169.4451154524347	257.6497781801839	64.60731827221923	3.707003728663359	1.2274802213717078	3362.0411666795203	44.50303125975202
4725.0	21236.03313870364	52360.16872464626	-47.602427694084604	203.28006723522392	209.8167454765229	57.95033620656336	3.537067784581329	1.409703760651355	4153.709205515238	49.38934739734306
4726.0	21198.618995470057	52472.07851740315	30.0983041766722	184.51993844326552	229.7616747558188	68.41340761195603	3.5946732142177553	1.288880374122993	3761.820630240068	42.70047312977534
4729.0	21249.36719270945	52377.842768683484	36.477220630442844	183.19031964470815	231.63638572320082	40.866983676675666	3.7588505060054915	1.1386417419586443	3131.171057873255	57.772950451231246
4734.0	22258.068886220073	53106.70035107477	52.35905434017612	180.0186814600617	236.46035708410247	52.69865142289768	3.813092461017339	1.1186704634799467	2663.5764374364526	48.61608229808315
4735.0	22301.380502172877	53127.124445619454	-204.24137317204506	255.5064744824971	185.85084237004125	44.74000280192603	3.563484274869228	1.1509619081374218	3168.19802188968	58.820736604489774
4737.0	20978.638185538915	51993.115551302115	-82.21371493664724	213.16239417013216	202.65240154719436	66.80544089238356	3.867833326907075	1.1486746350627632	2895.265000064073	42.47233054985732
4738.0	21061.83038721404	52020.619285031484	-275.59595445864755	285.6827835271336	182.131788532701	64.24707566090392	3.534088452551122	1.0828566477126107	2733.3512794214557	48.15292378423207
4738.0	23436.48987898629	55156.370330382895	-266.001574396872	281.3926828626033	182.36966908916995	39.324531860096265	3.537308420881242	1.2658944340089764	3442.739568498023	70.83411493408151
4739.0	21086.074767173937	52062.01201760816	-290.36310078985656	292.42707420772285	181.92483425582796	81.07059712780585	3.601025947150669	1.17385725475067	3273.191000664003	43.04053632751225
4740.0	21046.50619466095	52047.12912118827	-139.96706514893427	231.74605469080717	193.05807404996847	67.61788270596986	3.5434982523508287	1.036228240317781	2452.035467101738	41.99309079055658
4752.0	21787.706932932215	52610.43803655938	113.60546436917386	169.64173495458041	257.1535808596953	37.52005378929176	3.680373982846198	1.1097065341342944	3044.6149566499416	61.815390393476285
4756.0	23299.21220624061	55013.688216874674	-181.8492210400918	246.86062162024575	187.94676600436512	31.037155683735243	3.4032651054660277	1.1572889339176953	3488.3303789763318	75.10441607391975
4767.0	22582.815036162447	54101.31999167227	-175.796861568982	244.59131128176602	188.5894457265711	37.88366695752491	3.7565949019336093	1.1398094733266289	3102.566626194227	64.45941115745676
4770.0	23384.386923717284	55004.055564228394	-309.0581531063763	301.21081435582795	181.9396312914989	53.337018719153946	3.7607576322442804	1.1257327469912557	3059.0407820702567	57.01329999938708
4771.0	23296.080034818217	54975.35804801701	-338.9657717609443	315.8332341983346	182.60647230030327	47.523303910814505	3.6004536420298283	1.1714662651157044	3026.355727701726	64.9276330239554
4778.0	21125.853201603193	51939.13419219614	98.17915468640017	171.9779739144709	251.6287660466527	54.27168865024789	3.47414658809793	1.0921900839928103	3041.0866340980015	47.86974718184188
4779.0	21087.270448343093	51945.91765110414	24.76293107985078	185.6565727443803	228.22130696907362	49.68447220512288	3.7654450414894063	1.197910386845588	2961.48450423459	51.49397968167425
4780.0	20991.014464747925	51820.58525858937	69.61497547433777	176.79707497026877	241.9547097662105	70.80243365632111	3.835601360762568	1.222997571409768	3077.935068568999	41.37667277362094
4785.0	21685.20631747082	52552.730378457214	116.27609286529291	169.256250945305	258.1314306654592	32.69055813214281	3.516035058952038	1.0127054503412347	2878.5032114420796	65.7418959753493
4789.0	21216.189378896644	51748.09790525443	-86.90259281971439	214.5735051180112	201.76336538615567	69.56488949170814	3.7667947984690424	1.1486616116993829	2883.8336295299473	41.46006011205213
4790.0	21374.654249026426	51755.1929564923	-318.66108233018747	305.8293429886012	182.06747017238828	82.7001025232234	3.6667138192422857	1.1447566745251785	3078.1732607458175	43.43569919903769
4791.0	21235.767940476937	51731.64625006098	-155.44863273619444	237.17266912913334	190.98785271008214	86.36769179049648	3.729997422208333	1.1699202592421285	2904.100944035166	37.426491464668764
4792.0	21174.389743188498	51732.27378038396	-160.52315106023468	238.99233683438032	190.35543453835277	49.22271013876104	3.53902270606886	1.3228874536080955	4011.8305215387754	56.41679971544855
4794.0	21581.068056020446	52542.58653166863	340.33063463242155	156.8542653698261	362.64585324219075	29.01273273127548	3.7783676038958856	1.369372766518333	3942.1050228508107	100.99820383741252
4794.0	22543.427270229702	54131.37750410682	-333.1182607058133	312.9190502020705	182.4138403339654	191.01886754805022	3.7854396490846525	1.5159487306731714	3888.6396381044506	28.04959223354644
4795.0	22529.626469720864	54188.816507331365	-151.63875199013268	235.8197723822235	191.47764077604705	239.9638171404484	4.12081000070139	1.6998311014976142	3666.4599543812637	21.781460129399257
4796.0	22532.57344767934	54231.53771240497	-133.74317552956612	229.61747441766164	193.95011732286488	204.35316596744488	3.9406178911410885	1.5129715488228088	3626.267873251468	23.264168920081126
4797.0	22524.156767230426	54252.40185289702	-159.75246291518593	238.71467446665932	190.45001487726478	209.73942653083236	3.8898805078588765	1.7958466253916185	4649.377067635392	23.987068334043194
4798.0	22493.08132651056	54154.808019381475	-50.1679570584698	203.98031640754172	209.24931783561536	214.81437079454471	4.1438513279739295	1.5581081807161643	3851.02191277629	22.161119071495673
4799.0	22488.50853551142	54084.36192951534	-46.697969584024094	203.03443149193168	210.01817650192885	136.5902618049488	3.7213429956459025	1.1916881728250104	2855.1743164667387	27.589100169863556
4804.0	22627.791495903803	54130.71710988717	-328.07363330880224	310.4265604166739	182.271969681827	124.70630080044934	3.699372022108679	1.4511228290895763	4150.745754280513	36.049684360305285
4805.0	22613.761401918207	54153.79114724989	-337.66971102058835	315.1850099548565	182.56116663741065	335.13147204324633	4.025152272266713	1.9330325873744114	5271.397441717571	21.103048874190087
4806.0	22146.141150624073	53119.45776792079	157.98384964378874	163.96255396458417	274.22168993712023	172.45786385171596	4.108992780991265	1.299105676606596	3196.4409684458387	25.182403580569186
4807.0	22213.98829113013	53139.58859183293	79.68573031699482	175.02492419616794	245.28304515450972	95.04688355588924	3.89688900062599	1.2810029500913207	3382.360950955437	34.88178730611818
4808.0	22184.850335993407	53125.34101823061	80.0514860849643	174.96206040682256	245.4056146537402	173.30557387324524	4.357486245030907	1.3888820214976072	3449.504434507771	24.725101393781628
4809.0	22211.863246149303	53135.128415876796	9.125156904583559	189.11673373076258	223.85166618538065	172.62591440644067	3.9685434128099843	1.4048489142069047	3284.592190793382	24.62936365811554
4810.0	22211.502062215706	53120.534907048415	107.38812700722488	170.56084753723965	254.90155532384162	107.10552620529712	3.7334212773362325	1.491652739309023	4246.9967664687565	33.907235036133194
4813.0	21128.843754219215	52182.26214449551	-216.12825623843648	260.2560611289339	184.91851388841928	32.83294630720842	3.5826234681210334	1.0902932409489123	2742.3785001535116	72.11802234185387
4814.0	21081.93302600727	52014.43710477148	-118.2637944110214	224.45536262566964	196.3173593385971	37.52387166933546	3.5052394751419667	1.1509058726234453	3482.8645332357955	63.11507069608615
4815.0	21019.906384642807	52016.386316826414	294.1529636040207	156.18634865277426	337.4709991286485	28.900517470347587	3.5420576974504843	1.1371234172719118	3359.6633345908153	86.18907836792893
4823.0	22680.91826759929	54416.674464753254	-149.13442522265996	234.93668715886886	191.80658701745324	130.30908906260336	3.7461400897612838	1.2249199248262408	3095.1967141288746	29.403123945692247
4824.0	22654.42015415624	54413.49585577798	-56.177606624931705	205.6408489899095	207.94294350394912	274.79731319533823	3.745406460695862	1.7630191416403427	5080.2583796028275	19.61583595626953
4825.0	22292.843494741996	53130.69278854116	25.518979836940932	185.49414713302144	228.43805278873893	45.818918830618074	4.045212143302939	1.502836062021705	3950.5293358895415	59.69151451933383
4825.0	22714.698625075052	54444.75721588069	70.74510150512053	176.59424085753338	242.32374018267572	178.8457814192376	4.246701479433992	1.3815167886553923	3025.8924763171594	24.209269064005085
4826.0	22697.787730882777	54405.77595577667	-16.328480327701463	195.15937033151934	217.20198316816737	195.665960520098	4.076195233795061	1.642852062289021	4197.98343611616	23.550073059155824
4827.0	22781.495105735405	54549.41757120452	-111.80912837826838	222.35840956374747	197.36710666411133	299.6027142771877	4.153991055485328	1.8246097789494529	4315.278438121316	19.03927373470459
4828.0	22811.531867555925	54587.48406372237	-94.09685010495697	216.77216125303195	200.4371228412342	238.12715716615102	4.094024046302494	1.3714844669551083	3486.841907014433	20.711859076768704
4829.0	22841.115012127466	54613.248584181754	121.62063076242038	168.50162299892176	260.1072858041988	150.85146375880785	3.911178752929964	1.3700200255781674	3629.43240343284	27.081646144326402
4836.0	21219.333685892776	52237.7429923092	-252.52426878261457	275.48838815589966	182.84140519098872	40.86134495545333	3.7564190437709355	1.2552648525422365	3370.7216163488056	67.69855911567208
4838.0	21122.516049232945	52259.038282417925	176.3238488791665	162.06702622194697	281.7842816920373	36.900803874792246	3.459068857412568	1.0476416960355037	2907.7865624577043	63.135281474425916
4842.0	22915.621188508325	54734.273562866576	58.41172352694283	178.86205884535084	238.35754692281986	65.76362658351533	3.8114728025872537	1.109575281272222	2687.0171403749077	42.17021050567049
4843.0	22825.40081113416	54642.741146374894	124.72473744157028	168.07362871379803	261.2664661052774	158.29566099735567	4.146831246672929	1.4028333596307676	3061.525044788824	26.46444447588831
4844.0	22132.912625842313	53147.874003039615	165.1099089551663	163.19467611242132	277.12479838884144	120.72383338758603	3.7737106844440262	1.2865337580813603	3477.1204244814917	31.12987030252983
4845.0	22144.704640065913	53138.418421498434	191.479433300176	160.69987366387187	288.25838132491106	177.60635569962778	4.062453108514203	1.610584793765609	3698.720636144219	26.211166248495488
4856.0	21309.34853186501	52248.74257952702	115.21533465560701	169.40869270188264	257.7422787742501	46.878044428594364	3.500906985026434	1.1196831704865202	3094.666199994473	53.38255463597005
4861.0	22094.52801238724	53170.73737799155	82.2641251364504	174.58400522574664	246.1496229965561	98.91381689201445	3.6879990044753064	1.2506287180852937	3386.140385487729	33.87172829179756
4862.0	22120.88594676399	53207.11878181306	280.36996108285496	156.31136703166143	330.32254159582004	235.7834461345851	4.103269484652235	1.2303108196124093	2793.5628081870777	22.598558154944243
4863.0	22109.585190411388	53148.85795970852	265.42520073656385	156.61543475354446	322.76151173681313	185.85508347796832	3.920470792676628	1.3848841341302882	3324.992747984584	26.058022265176824
4864.0	22082.001352227708	53182.8319074171	182.97750008344477	161.44461144130025	284.6015307788156	189.29660852073013	4.0196298276045805	1.378429497573407	2991.224354873337	24.383266636471284
4865.0	22052.168100855743	53148.46698997737	254.63665650722663	156.9439072957251	317.426084422525	164.1051108535732	3.9459558183795442	1.3656865630136872	3774.2292377995163	27.744026151520174
4866.0	21952.78186613302	53051.63870941565	608.5607363443802	193.83487366945866	546.1929212436238	82.48949893563177	3.6800963338849964	1.2394434856509835	3200.272191955288	69.07564422899742
4866.0	21958.877774981793	53054.43534838204	533.6868514447211	177.82974220414516	488.5517235188183	71.19662448782074	3.776938197191905	1.236308902348673	3107.9196760478817	66.56546439750414
4866.0	21957.107659454905	53032.98254511348	458.3066070924401	166.16189637945055	435.53220288072964	63.42391221768659	3.8255507258694874	1.165253377453822	2736.446380242504	61.96721913615521
4871.0	21473.92879247224	52049.68679191236	-17.320638888385496	195.4052051258612	216.95439455259375	43.618256220800376	3.6079151086416217	1.1285373280875237	2938.38706068891	55.07999817582149
4872.0	23723.65632302996	54996.542565733165	-97.62725573035934	217.86595890047977	199.8030547439745	30.847062437542665	3.5777936967893487	1.1442611764966244	3298.899507193356	71.71041160831642
4879.0	21529.074979277095	52236.22939605067	150.48412739618186	164.81374935633593	271.2148878958521	33.62474858165608	3.649407666846793	1.1085969485114338	2819.4518103631044	67.8084918088977
4881.0	23505.18287448338	55053.14399044221	-530.2340030118911	425.9522812795773	205.58931234492286	66.68769588005824	3.6283035679766726	1.2341415360886239	3062.1590809049353	70.14450430674472
4887.0	21549.839315077912	52425.67507753469	173.24437911637543	162.36685907904914	280.493653146883	29.216469674962372	3.390733770927461	1.1419145404364708	3285.2942378218163	76.96979596502891
4887.0	23332.45721354475	55478.83651104299	-175.6665322696984	244.54276105185062	188.6036414925763	33.048387108616886	3.4908101139964804	1.085403483000779	3097.413861393523	69.54882501975183
4890.0	22189.508407249272	52966.859059680246	213.17369346932227	159.05665724046568	297.8793687500785	41.32293279322503	4.034256687312225	1.267879075253388	3348.0240595234895	64.56381912879036
4890.0	23144.334661442277	54365.82401061608	-64.4909406329329	207.98465064626254	206.18848112438158	95.24083065532874	3.735245873937102	1.2522378800911287	3302.4299549162984	34.632036839643256
4891.0	22127.539547487835	53025.187691948784	91.31372985245592	173.0777778470475	249.23768317360594	213.21035749871393	4.293367759976408	1.793237428686211	4334.975365245189	23.004702638083092
4891.0	23252.63458464132	54443.31390279292	-170.29449824761087	242.55317446189835	189.2018546552227	249.76828788164067	4.369467546665754	1.5914271227505992	3615.5856862151727	21.23006931556091
4892.0	21324.620890857495	52256.98076285759	48.111857411962205	180.84746110625744	235.14844283774832	42.22730110921651	3.948859339749654	2.318355503757874	6970.564189946512	82.20142280575857
4892.0	22111.47163772141	53075.8774059319	34.445594542836744	183.61032439227435	231.03539964096723	105.42330212075852	3.9353373689120583	1.612850785389358	5092.462181449253	34.494686307131325
4892.0	23261.491737176082	54484.25162923292	-245.39704607462778	272.4236513443346	183.15585206395312	267.9896329982329	4.132699532380137	1.7769072925990932	4247.564102694219	21.80687546100006
4893.0	21551.93932596971	52444.40701414108	350.9384690164724	157.24412818796554	368.6954969916627	72.705950394716	3.7780197186772684	1.1539770927640267	2925.1729483261875	48.53924369915733
4893.0	23241.125938536657	54506.89211830303	-335.3261109302777	314.01620732418667	182.4830169580783	220.12026607750366	3.8267019483124485	1.3672869647084085	3654.6186261311586	25.31028279113415
4894.0	23281.86680982732	54722.40934736901	528.2857725522621	176.8453776844263	484.585578420877	50.73866077836531	3.6974866299643874	1.1041277118885395	2465.138479634773	80.09409966913583
4898.0	22806.211794782168	53954.367319563884	333.61219478957275	156.65303605094323	358.86583555520235	46.30383819221169	3.8726266335992734	1.2903162118543539	3672.3576471401934	67.75078102753845
4904.0	21846.83218456628	53229.64873637028	303.45128613368416	156.18624576457415	342.3884705971685	37.6660213830014	3.534002819603096	1.1432680999619493	3298.377536424449	71.89348873004356
4907.0	23148.099709940863	54434.311710774484	-265.9396991041347	281.3652500076387	182.37146757731043	92.19182133007308	3.4757677126039863	1.3128720425653713	3866.1756067219917	39.98195814400684
4908.0	23142.31531584578	54436.83385074371	-362.1363098315027	327.64447890178934	183.66726954196284	207.43295930204908	3.916807458548755	1.460571573570959	3220.9977937605804	27.318015659416048
4923.0	21658.48541784212	52576.892175608475	323.1285552657472	156.40981577640528	353.04718643423087	36.64265415218442	3.3945305952116125	1.2189483900617128	3573.4717977445166	77.33526638411179
4925.0	21564.75369190019	52472.655299147125	-44.66181295080127	202.48379540931884	210.47429636317517	31.252129390991875	3.561179256442017	1.0011100530912673	2461.1390945903754	66.38671727646303
4931.0	23220.641522233094	54488.558627344035	-184.76799014383107	247.96528102524977	187.64841762736856	152.17703128677786	4.004932198605508	1.390140687257752	3578.234124840697	27.97908636761233
[truncated: 6,607 more rows]
