# Supplementary material for: Membrane-associated effluxosomes coordinate multi-metal resistance in Mycobacterium tuberculosis
Source: EMBO J. 2026 Feb 13;45(7):2306–37. doi: 10.1038/s44318-026-00715-1 (PMC13043812; doi:10.1038/s44318-026-00715-1)
Supplement: Supplementary file 19 — Source data Fig. 3 [file 44318_2026_715_MOESM19_ESM.zip › Figure 3/Figure 3B/Figure 3B.csv]

frame	x [nm]	y [nm]	z [nm]	sigma1 [nm]	sigma2 [nm]	intensity [photon]	offset [photon]	bkgstd [photon]	chi2	uncertainty [nm]	detections
1201.0	30154.303401911955	47959.154962401364	-81.91800469648084	269.64447768803166	209.184010497565	192.82923776096567	4.6984086902321796	1.9471312118936333	5660.47687788771	29.605588488155743	1.0
1280.0	29066.488724824	49882.6061852862	-255.23597371016015	355.241702227096	184.5413144244225	194.63222813940044	4.134733190673178	1.5073828827151858	3590.4526565932038	30.128591356205938	1.0
1281.0	29035.544748943797	49842.38871223207	-92.3139474105284	273.9801605461236	207.06049997362362	103.75563562838592	4.002366551404542	1.5162150549062463	3750.9587734049487	41.32482666633487	1.0
1291.0	29047.009414897344	49907.09182254049	-139.81669015087815	295.0882339509904	198.40544724911794	156.88612728406426	3.9998805726131383	1.4149194040230422	3889.9607956669915	31.647004300668392	1.0
1292.0	29018.430168759794	49914.401628641994	-205.7872750732997	328.69705820374963	189.85613670549606	881.8016999794487	4.023111793343783	5.274159651083569	NaN	16.249533465077505	3.0
1306.0	29067.427502888866	49875.335110848435	-223.75082477661448	338.24859147856	187.85143092960067	746.0301941428156	4.233283322495868	3.4999530745849343	NaN	15.810939392554888	2.0
1308.0	29090.285905666035	49833.32595796769	-245.34155346463146	349.5926905492828	185.33197269566907	266.7189423615612	4.156075982751717	1.4357703534443462	2861.71121952846	24.485174225196495	1.0
1323.0	29414.209385207727	46068.09112765181	234.65012952700283	187.37575465508365	314.05923496104526	393.9103543659602	4.833017977859872	3.4644596948748596	NaN	23.134530631154526	2.0
1341.0	30612.093092034516	51149.396181051554	101.4643490444001	209.9190912918988	260.18311130667837	179.97575569466179	4.133410187720836	1.5438166030040639	3804.631419653028	28.445354361578726	1.0
1352.0	29476.857807657445	48623.89714244631	-3.003871987593964	240.05601086076987	227.9888513341356	259.98185178133366	4.427481246697615	1.914408000393386	5036.161036156617	23.874716621571128	1.0
1353.0	29331.2316140908	49515.195244696566	-252.65748339157068	354.121709003457	185.03194554474487	639.2950297947907	4.749674229878643	4.473386575432133	NaN	19.735298362849864	2.0
1355.0	29381.07571338423	49525.1838155849	-272.62757777378107	365.3948256027377	183.3323861387625	351.9826434473796	4.41672801205325	1.9067217242566032	4998.085880362481	22.377282936842732	1.0
1356.0	29272.380658188653	49523.87941683954	-267.0174117929756	362.088476828105	183.69717520433454	208.1675301602701	3.8485133652197216	1.5329464093577012	3852.7563290037356	29.2739624109245	1.0
1361.0	26553.05187684964	48409.048672089295	175.88578564831113	194.7273062355951	288.19077127293843	203.4614398490198	4.338628805915484	1.442300031351866	3495.978056541399	26.450653389241264	1.0
1364.0	28980.479104995156	49875.88903959248	-103.89512318812797	278.93015911174945	204.79187482480594	411.9540244107481	5.555898051453385	3.4624637223105545	11455.899245189295	21.940016602006935	1.0
1365.0	29330.951315362978	49053.90994711524	-195.51850548603988	322.5501397812655	190.4470475923781	257.1684784664491	6.177145300534616	5.339181054886581	16027.347036526564	43.41886460894352	1.0
1365.0	28966.6060957082	49902.80200625687	-128.3122632398776	289.7851569324002	200.34718531913046	681.3908816049761	4.974527613514961	7.766082356349304	NaN	23.458965705522708	2.0
1367.0	28958.701183825036	49859.192578086455	-103.00391993871223	278.54475113776573	204.96282151712072	339.28093445709015	4.799302228518951	1.9505282525327308	5304.2304936196815	20.888205184914753	1.0
1368.0	29005.043366483773	49913.90452876983	-180.33350164685035	314.77359178139056	192.3821657364	424.9345078678794	5.055415890661747	3.8978581061201982	11074.853078863016	23.578734891550287	1.0
1368.0	29622.68642595778	48770.83268252547	-130.37222460088228	290.72206203951566	199.9892748727124	262.19511509776083	5.2933911357759875	5.255126826028637	13644.599987226336	40.24873148159254	1.0
1369.0	29005.417816175675	49830.219192109245	-159.81329554768226	304.6102404928419	195.27636824789278	397.1692928207478	4.37536829257421	2.241343752824655	4805.473616060267	20.06293576230988	1.0
1370.0	28995.581145954995	49870.98862564372	-146.8785620885168	298.4078953160248	197.26559554334997	383.4479576118057	4.527732840965175	1.9565468434976614	4308.727651136582	19.77195597779794	1.0
1376.0	29840.03176913111	48461.78380994485	-220.11612532766193	335.6084744843345	187.6853012524232	209.7163421889663	4.4636039658773425	1.6847194699070684	4412.554578287426	28.851268836646618	1.0
1386.0	29065.451698172365	49956.96529385416	-288.49884181445975	374.9093017471459	182.43030518974174	331.76280027748174	4.458858186132093	1.700794083854474	3715.0807035988996	22.919949478563105	1.0
1387.0	28988.206053114678	49873.5430368801	-170.6286247963493	310.15401640577124	193.90216693807037	671.7153185883092	4.155277378684901	4.002824588885905	NaN	17.119590881370833	2.0
1388.0	30522.915425620315	47239.306327215345	-160.04646206879997	304.72349404182	195.2416796072909	197.36610459748516	5.583696737702426	1.8252202079003481	4784.565819229451	29.58754721601233	1.0
1388.0	29028.86153688632	49872.25330457352	-110.46870853933277	281.923558904818	203.65266693687192	751.6693753817221	4.2824765225062125	3.9395275044924407	NaN	15.291603055398559	2.0
1390.0	31035.24510940171	46618.77390410156	-103.94210676554263	278.95049831929344	204.7828794378134	317.4705791320763	5.436002232684848	2.358228784423779	6106.844556323773	22.853998433310558	1.0
1391.0	29022.897403486397	49911.181417770764	-218.85970966723517	334.9276435875207	187.81519304133337	321.7089480458814	4.251906136995937	1.8661368256231587	4170.801963133311	22.651212900832757	1.0
1400.0	29458.533361068654	48677.93725899991	-107.19422654138002	281.5628896991259	205.13369627427383	779.3704232298562	4.3367552670705685	5.05198698993289	NaN	16.48702807005891	3.0
1401.0	29492.078815345212	48677.67797711976	-82.05305816403225	269.7103201880529	209.16411582859251	807.3598550261389	4.3739450021768	3.847248025046656	NaN	14.313626688058507	2.0
1418.0	29404.004227493482	49107.111844052	-182.21142743490137	315.7235328264734	192.13332781945357	223.3711909469109	5.388949255235934	1.654086039532566	4040.5609625883394	26.971868576884106	1.0
1420.0	30790.495519841097	46924.29858960493	-337.926431416009	406.06187680586834	180.85083350097037	265.5569142010962	4.91185645639936	1.7318121870457992	4367.3326712731	27.556949050456787	1.0
1422.0	30630.33915488243	47409.99000817242	-389.5386923199657	441.0502297200671	181.18868427005992	274.1989903117597	4.710790416623604	1.7799663625925906	4655.352485334982	28.689256823567256	1.0
1427.0	29048.463686644634	49441.32654481434	-65.00397323343869	262.8081901210168	212.81494308762018	236.57696331309558	3.9807426399177084	1.6544848652931994	3734.127728303544	24.791497129955893	1.0
1430.0	29074.452898990443	49981.19155485318	-327.9868633039433	401.93553912810205	182.8964878401212	460.8640842739869	4.104741116647468	3.536719211262575	NaN	24.451006542745493	2.0
1431.0	29510.36892439275	48556.79334649583	-160.21791414203068	305.9492344477335	196.139459740502	620.3141105661211	4.360085473267773	3.5814072036441664	NaN	17.33719692466408	2.0
1437.0	29023.161629329705	49456.97661790183	8.447620659339416	237.77489817183	232.34415223679633	1098.2745525176922	4.161209072577153	8.07323233089931	NaN	15.638760543327775	5.0
1440.0	29058.180448490664	49478.946107774245	-38.02076235997115	252.4606497775447	219.05877390877947	230.7979866955583	4.019099405092171	1.597485751823606	4060.8824879994468	24.814066197083413	1.0
1443.0	29010.40792267546	49472.29495030336	-46.19404513789025	255.5224571824319	217.10891962426774	201.55778834129868	4.230874529061683	1.471557746559226	3743.504297581489	26.524765651110144	1.0
1444.0	29040.904588368663	49476.59638186404	-34.03941753740879	251.40014861882116	220.35686141671798	690.4553098110634	4.1103551973827175	5.052536963567509	NaN	17.471223236539448	3.0
1459.0	27483.555491379593	51153.36885121218	-194.09390733573306	321.81133127149013	190.62112313371773	351.7988599452571	4.088665177490256	2.009018665520593	5367.1577756436545	21.474445519775387	1.0
1460.0	27432.582542044493	51153.81501960688	-123.21276167622648	289.9073749441609	203.20636178255927	1359.839517958977	4.3417548467440215	6.4883526260456055	NaN	12.503844051225565	3.0
1461.0	27438.72983487823	51261.26294649487	-118.38293879601143	285.3005862432975	202.09778674801794	463.84451403146744	4.313706405735294	2.1212485043446456	5344.846682951945	17.70948116231085	1.0
1461.0	29076.890444545872	49968.55695170471	-276.459262677745	368.02161215263203	183.38111277612091	1357.0205513697438	4.423579139062219	8.641454877701921	NaN	16.124748643565763	5.0
1462.0	29488.930524642397	48590.95443696944	-192.75714370659696	321.11981494127986	190.78587249903907	320.0224392148623	4.690261995382068	2.0090920894509288	4521.363461218924	22.751780822807383	1.0
1464.0	27390.629568357865	51098.26633312171	-233.9830378327738	343.22160660472264	186.3316121958623	350.28368184809545	4.145333229339091	1.736485699429013	3930.9302852119545	21.41257268817487	1.0
1465.0	27378.10812527991	51187.59753055487	-209.71528250798758	330.01727430012295	188.79681121204246	427.6874543219862	4.535734648771401	1.8924687048312103	4813.0807182142225	19.036572256890224	1.0
1465.0	29034.097167162665	49982.55731954091	-317.0816616539571	392.6431837355932	181.28990334242542	277.9504078538878	4.454236396125601	1.8493500773695108	4221.013217206727	26.716197266139773	1.0
1466.0	27409.756310034376	51145.3667240156	-319.5143626876798	394.1881009193533	181.22159382073946	191.35970475685926	4.252825045657831	1.3700173051559215	3548.186402275564	31.371286607875515	1.0
1475.0	30776.976918754146	47174.974986832	-388.2417318876978	440.14024114682564	181.15532830225868	243.19417840782708	5.161090865759865	1.6203244743305734	3764.1019169249666	30.138123602375455	1.0
1479.0	28607.798529561464	49798.59873976377	-273.9681807365	366.1893029431379	183.24876699866374	230.73230768072972	4.173135342254682	2.905804626946793	7875.795867608285	34.728409149291494	1.0
1479.0	29458.231380201887	48730.00220831575	-71.60558983218844	265.44432205959276	211.37183371197236	202.60267834783974	4.247312965618212	2.6717074205111655	6908.522707103621	32.19335350499909	1.0
1480.0	29495.35632238834	48716.36146158612	-124.99482831626297	291.4303984643095	203.47255293472404	721.7410680737929	4.16211506908902	5.426919840480645	NaN	18.4002334103431	3.0
1490.0	27373.33806778962	51179.40965055185	-296.82921768819654	379.9982397776353	182.0336514675524	370.930864769698	3.9160436064487523	1.7447822899736005	3674.860029648409	21.69169782331663	1.0
1496.0	28998.321237572647	50045.279080424545	-246.2451669355371	350.1061123331375	185.25776328501502	653.2962739820138	4.2490999811279515	3.5084667080128638	NaN	17.509283262474078	2.0
1498.0	29028.052778257388	50066.749933831816	-274.21303700066545	366.3772662918603	183.26812772051193	538.1656893303394	4.073589101862822	3.550539646232018	NaN	20.560416475762203	2.0
1500.0	29061.580997586272	50034.3468744041	-243.82265543011533	348.73368144170547	185.45995284353427	228.83599493217224	4.425261017861141	1.8162613579979456	5007.781413626947	28.326622950933253	1.0
1501.0	28982.450674892592	50017.909541416	-288.5326504183954	374.9298228086407	182.4285884987267	275.4602925552044	4.2178455881183465	1.577412898721768	3725.1567383830125	25.245043008405275	1.0
1509.0	29506.604216109536	48587.629649013754	-203.2412355772818	326.5885204211436	189.53030434163642	145.93420087451523	3.838245226705719	1.4300793549829403	3845.670036822091	34.36918165111587	1.0
1512.0	29537.920490286433	48550.72872657152	-163.06626584384392	306.1949036735821	194.79616065531283	334.93880933877483	4.508399064560164	2.007381177774636	4567.439425620345	21.754687113911835	1.0
1513.0	29493.004952687712	48592.25408786215	-110.04703229393562	282.2305186289186	204.12899516111656	760.5975877227156	4.591328565152452	3.7959805488874023	NaN	15.024979935285192	2.0
1514.0	29539.708287771813	48589.438112100695	-114.24428336364635	283.4605856575777	202.85107125465743	386.0747267348023	4.622731175604843	2.0180984727479925	5149.6512165685135	19.540489775329288	1.0
1516.0	29606.874266069768	48643.41077403912	-175.2810343865788	312.23433201485483	193.06499462937438	358.3438825768497	4.358601129633207	1.9889862810134695	4580.575570359767	20.96349873598904	1.0
1517.0	29765.75028372661	48477.241336608706	-131.29495655191536	291.14493300172626	199.83153732928633	363.05823939416854	4.511773177138835	1.6958725569198128	4207.489310130137	19.76587058885378	1.0
1518.0	29838.432789314327	48224.70580519405	-92.65324859283514	274.1233853474637	206.99258112940672	338.20939447264516	4.236262596617624	1.7889146591557983	4166.202254796911	20.497957989204064	1.0
1519.0	29818.49114981536	48308.63187814808	9.63352986728135	237.04342019673004	232.39494755212684	457.16453689123773	4.2487093601444	3.1153534300752437	NaN	19.16899326980989	2.0
1538.0	29626.67599421602	48408.191272125325	-32.031201322592466	250.2568875427059	220.51999407875778	135.5837315071666	4.053681400244665	1.396964049893106	3966.8604659866514	33.31547763139315	1.0
1539.0	29034.056118433746	50031.50206684572	-241.14972493555854	347.22729503679074	185.689439553051	336.71182162424407	4.125328640093537	2.0323561673934654	4333.629577563314	22.812067570045723	1.0
1539.0	29742.39308692396	48228.53188471309	-231.3342857293369	341.7533936667631	186.5788610195664	222.19890305087202	4.4047770984108965	1.7623454603281892	4318.838801721742	28.367890089606743	1.0
1540.0	28999.652835167093	50031.74407607661	-194.86127461880096	322.2090565614552	190.52716425058614	335.62535256593736	4.265082199393395	1.8067348903765659	3764.6910457022936	21.60902826970968	1.0
1543.0	28673.685604969636	49817.23362065263	-235.45616888050512	344.04103152614135	186.1964159514295	123.11125038730647	4.07971387242275	1.6305961625866803	4151.387501002982	40.97810153431595	1.0
1544.0	28627.087888820715	49789.891553826215	-215.99725181810828	334.11170679376806	188.70526312716814	1575.154942760479	4.341523346291726	7.756337067885086	NaN	12.823641788919707	4.0
1547.0	28599.809587037696	49773.47141857655	-231.19904752384105	341.95643706629096	186.81615726510006	1772.6370832833536	4.219681198454114	9.557540831121912	NaN	13.244660555835317	5.0
1557.0	30063.421885850126	50914.475499295826	310.9905432129329	180.4954942097293	349.82265722341464	183.36237594327486	4.175858041386518	1.5893426162846092	4225.694139057947	30.974898821867743	1.0
1567.0	28617.85266273456	49772.26998065631	-221.52720059349608	336.8247722129086	187.90443123133676	1131.2519897874781	4.155798992471726	5.6938073892201935	NaN	14.186944176458425	3.0
1570.0	28624.946562896243	49753.61718872779	-241.96162238551258	348.1305521452185	185.97992433647318	736.547015402683	4.070281609261345	3.8856116049265146	NaN	16.71491800279548	2.0
1575.0	30062.707695434372	48073.48787254942	-24.637109301445328	247.58301098712883	222.36157389964723	220.15117414603912	4.959894013562604	1.8115934119801789	4806.505946263776	26.22216635382137	1.0
1583.0	28604.497897804977	49800.17558602475	-195.83506538269106	322.7145702747625	190.40857630074544	188.18782504861724	3.73085819007237	1.5369305956617645	4387.54109707011	29.706177189574756	1.0
1586.0	28961.641145724065	50057.50605796208	-270.25700582292393	363.99410908287894	183.48360117502617	238.9528448587801	4.189761862327079	1.848859607128235	4230.217397820835	28.261479688885128	1.0
1587.0	29003.78300232938	50084.98257706846	-251.7409024406265	354.60903384687504	185.92193310054296	1201.972492667306	4.028863504739378	6.672801801216768	NaN	15.062277062064625	4.0
1593.0	29012.125869884676	50061.98395636438	-296.2678737646091	379.65326446227215	182.0587182567988	316.4269218522699	4.223369394426675	1.846057444319968	3928.126043852979	24.17303458981273	1.0
1594.0	30135.270777283076	48401.99508857343	-217.64812877389207	334.2725177957003	187.9415890919906	182.2724080574375	4.042626476198996	1.4779095236683055	3711.7949361017054	30.42580882332757	1.0
1631.0	29014.773282628918	49997.85599100344	-237.63728505871512	345.9454945550472	186.5548604340966	1327.0720904608102	4.096800602219043	7.182817861981267	NaN	14.282010216983418	4.0
1635.0	28990.06620182832	49988.02243726017	-192.56719596363237	321.04398218614256	190.82740824703134	981.4149271246532	3.9644108914509872	5.984708792283055	NaN	15.725516741842434	3.0
1638.0	28977.698885565667	50020.710844674046	-154.744584368649	302.16093922635986	196.04069056027575	424.82192377341386	4.227964259224619	2.248324906297187	4693.876104094253	19.211540211395697	1.0
1639.0	29007.511516028615	49985.523061833905	-166.8206272803216	308.39149482449307	194.53907845983176	1449.7654557841172	4.183560493486394	8.068491190768283	NaN	13.426265346511604	4.0
1640.0	28963.91748818671	49983.77498986515	-106.00760492153488	279.8467105459403	204.38908570651338	378.0242267423233	4.329075868127741	2.1729855906037994	5546.378495602284	20.049259180145718	1.0
1643.0	30250.26678878336	48380.39978161071	-326.8596571042276	398.886686494178	181.0427079862173	297.2731396695595	4.521868309243796	1.6344975596878217	3931.066497386046	25.09100155208967	1.0
1644.0	30206.63575586057	48368.72523374278	-308.30949522396406	387.118654581779	181.57367690881114	203.81649969831486	4.293606575961731	1.8335545229248105	4491.880596021558	32.332278790487344	1.0
1644.0	30209.640178652957	48369.50057606908	-326.0119505565447	398.3418345373656	181.0612540223892	211.63084254490062	4.155884522618062	1.815440828480155	4520.638624555412	31.97083879511646	1.0
1644.0	29006.663279358276	50025.617517385705	-178.45734034566047	313.93007090645193	192.71605255005892	608.1471916493902	4.288756127162268	3.742698874850606	NaN	17.947752475842655	2.0
1670.0	28988.646685756452	50023.66780544708	-124.55887693181296	288.0763762439933	200.99796630043286	138.27987387989396	3.51274188809959	1.2179529336926338	3229.8952081968787	32.84282986180907	1.0
1673.0	30230.598487083877	48421.074795575354	-299.05627231316834	381.3698097895306	181.93656872371247	293.7519462397143	4.041765452481187	1.6870939515856642	4172.454017201761	24.843315229489424	1.0
1692.0	30208.267032615826	48434.85803184775	-290.0605457752932	376.01394802333175	182.4776668053097	539.8877316894789	4.472588265504202	3.722811677119476	NaN	21.238997931972733	2.0
1699.0	30184.215170654858	48438.67859955807	-321.89846821279315	395.77923215637566	181.21693761195615	845.2491830846144	4.289538424436594	5.206811801419645	NaN	18.44893272780725	3.0
1703.0	29780.084862877273	48710.30329463666	-138.56334806949138	294.5039738981142	198.6117195259641	179.5858036275307	4.213407203323308	1.4440824024756371	3621.818927412978	29.242448987584233	1.0
1752.0	30949.084041471142	47186.02812924767	-9.524547277709326	242.27832989394454	226.25513109479175	257.6583925166866	5.373927476691824	2.4936545175928737	6847.313722125905	26.01669808382278	1.0
1752.0	30247.675419417545	48351.92858304908	-294.4260348937565	378.539278363576	182.15544811960717	454.24810127454674	4.435863152703625	5.331953198178385	NaN	29.529603262233774	2.0
1753.0	30212.037357891422	48342.23381280342	-196.78062815742058	323.20628601107785	190.2941175024165	183.85972244368938	4.47469755775947	2.1165196155853705	6972.101186124921	33.36376947294118	1.0
1753.0	30926.64767853074	46949.95860913308	-138.03069878409156	294.2561217577794	198.6997442664192	272.7603077266069	5.235924909328294	1.7007858692447153	4213.826752490776	23.49244024330406	1.0
1754.0	31083.417860493486	46729.65678019045	-35.324138738889246	251.46428379382684	219.71326164559363	165.61906077870137	4.826918569628015	1.5454273754485017	3970.7938181169898	30.17211016150154	1.0
1755.0	30185.693676585317	48361.36154605312	-220.2411213332736	335.6762891707794	187.67244460959685	217.8949386942791	4.217135493417786	1.891350208103	4430.7416357758675	29.09332432511581	1.0
1783.0	30870.585954297858	46935.461869458806	-5.21826480253959	240.8062045039913	227.39645390798862	250.6970177964203	4.490848113210615	1.7180250810487325	4489.03703556615	23.8244572091999	1.0
1784.0	30890.417186573366	46990.98472012379	-5.989178590480129	241.0684603792781	227.1910949391503	621.036246759077	5.043134022452618	2.97936857266726	6035.362870634732	15.480272012567957	1.0
1790.0	30883.136998486385	46995.07470149417	86.69681001056736	213.55463695877816	255.12739739690477	208.59327366104006	4.424398184726969	1.9300997973668559	5099.034609776852	27.432030304873958	1.0
1794.0	28943.474562852647	50071.61166506425	-119.766141508388	285.9191442104372	201.8489378050729	168.47457503702486	4.188888360571164	1.5123876008182924	3402.337749532244	30.500490150736674	1.0
1796.0	28929.584711677257	50037.990918072246	-147.5860772104185	298.74307753448625	197.15349064733743	137.65533856030504	4.410623674863735	2.2409012210061574	6926.676985871189	40.787136073053034	1.0
1798.0	28892.02596760678	50083.174868527196	-93.67260606361705	275.0901621861588	207.22209977702238	772.0552165999321	3.812034082741476	5.825290046362461	NaN	17.602000951477773	4.0
1802.0	28912.886402589083	50058.21313269621	-79.59345903535251	268.6889557476528	209.67009747380456	170.16166486418635	3.6190262099910386	1.3661192953914028	3637.6830841465826	29.19400284407722	1.0
1803.0	29654.348932380857	48345.25654090844	-192.8101188815234	321.14718726973246	190.7793176615285	131.31740261205934	3.980772493989344	1.339534269435856	3032.513979953084	35.88051883833202	1.0
1805.0	30848.285482966494	46940.091444551246	57.29864124378928	221.4042217630559	245.55759238237525	327.9247616228866	4.511912763167146	1.7953245111918599	4170.838787783524	20.37559465491294	1.0
1808.0	30127.044188893524	48323.16773346203	-461.4574938433273	493.9934964492403	185.04478442580142	262.0873045032384	4.270326947875357	1.7419608068762473	4113.441307967934	32.00200005658609	1.0
1809.0	30041.080725316315	48360.260880151756	-397.8498612616354	446.91926141558145	181.43286429330695	430.3066419572046	4.47700426338241	1.7877243008342838	4686.474319402094	21.910670915898315	1.0
1828.0	29784.63084253693	48540.96632375705	-45.99775170977758	255.4481850687056	217.15515158848086	284.6134428923438	4.7418457590303795	1.8298743400254807	4162.292141128619	22.53204815221139	1.0
1829.0	29847.494766430762	48343.68436749509	-230.5666710942002	341.3291385798656	186.6515135994321	343.79305628448685	4.602403406854997	1.6748128652931025	3979.1286240431727	21.459470311854357	1.0
1830.0	29738.038567804135	48781.45498088637	-310.47179687273297	388.47368847677745	181.49828177280236	222.09006462371573	4.373187578720435	1.6804864776408277	4491.370654737368	29.842174634872247	1.0
1831.0	29617.13320154613	48707.60005176083	-341.87671831920693	408.6510326713528	180.80494838792683	196.82204722935182	4.518567403933948	1.5311465688182153	3676.4617702779456	32.35943734716147	1.0
1834.0	30109.86025852891	47853.08834985484	-338.41156256789645	406.37905606279037	180.84455782635428	251.69955091053941	4.745213478166194	1.8655192871731965	4976.668493796689	29.131631825065615	1.0
1835.0	30016.576131715803	47770.740897663505	-276.8175725387259	367.8835583684665	183.07558757427879	249.02999037347624	4.826480934938983	1.6173750277502699	3726.060682369639	26.74215419374307	1.0
1837.0	30146.51759162401	48254.37370798639	-482.6205785771107	510.501590821095	186.930124040614	360.01778846800556	4.671380057549546	1.7917733096490858	4834.628747930016	27.0327959322544	1.0
1838.0	30162.409202893232	48284.55655063463	-309.5103169073407	387.8706204145021	181.5313667101574	343.6908749912361	5.300187896437121	2.6944382429729345	8181.96482163842	26.052185850398953	1.0
1839.0	29967.14700387073	47976.67114438347	125.33235256265233	204.47794869472636	268.70578437025756	519.3477633453595	6.191934686289712	2.637606021459524	6222.59351638194	16.828798522333777	1.0
1840.0	29625.37915277061	48377.31251265196	-391.984433513425	442.77055532004454	181.25507324321745	291.17929485559665	4.371287227101705	1.5286816283603255	3458.6507345879972	26.686812278254255	1.0
1840.0	29628.123352478833	48376.88815546645	-375.59646600181645	431.351049459062	180.89729041029324	285.39593583031075	4.428481401241132	1.4999992754916365	3220.688128696941	26.45605835366115	1.0
1841.0	29781.172258756535	48417.89794943019	-354.17742620383945	416.80759915908646	180.73823913983864	290.8879746377978	4.547753526350228	1.670381787947324	4287.119542568109	26.213950629587725	1.0
1898.0	28576.107082920946	49972.31184493757	-128.19327109996013	289.7266746450877	200.36433404454388	331.4204194610217	4.191449033746664	1.8488357052129007	4538.440631219704	21.161409742559936	1.0
1899.0	28496.47725849021	49977.676577840466	-131.3129507955176	291.15318741176094	199.82846773155478	404.60132464710694	4.012697153113558	2.212617784141874	5031.3751191132	19.509655794242462	1.0
1900.0	28535.44253226087	49944.15688239805	-155.32789131025086	302.4415710197283	195.95173543395393	429.18096702859026	4.351381715553494	1.848561686799374	4226.107130873411	18.38079364141385	1.0
1900.0	30703.444153826873	47604.40796156227	-356.7465578729906	418.5291962201212	180.73886329461104	219.61248589891983	4.4256594835909615	1.3627414975813466	3082.226125863966	29.822106543832874	1.0
1901.0	28535.984763594643	49976.15380849303	-103.9446544846742	278.95160128732107	204.7823917044058	420.1343528075566	3.9949095603449556	1.950475939838791	4910.479259311753	18.389770325835073	1.0
1902.0	28625.322706202907	49959.89039042805	-2.8898136127792853	240.01749530193152	228.01946558712888	309.9396244064492	4.049685074334933	1.7492401494825416	4357.866788872381	21.04805124207792	1.0
1903.0	28678.697853579044	49972.554892849475	81.72998654128793	214.8236096819844	253.4643389851626	298.44839732471047	4.134742324214293	1.9619070476707388	5403.69510678056	21.98117686192435	1.0
1904.0	28733.66203574589	49925.53205350022	-16.534838734614528	244.85384878784055	224.54181764598007	667.0325831550355	4.176639092761473	3.6489747309106155	NaN	15.692450245758877	2.0
1906.0	28709.653848691523	49862.42527182103	-32.67683494120864	250.49281120644997	220.36116985679575	366.7955850395864	4.203254981736789	1.883465030901326	4605.8407403887795	19.40809646622703	1.0
1907.0	28672.86384513653	49906.67552791401	-46.039271345354855	255.46389194367708	217.14537023724048	362.43704307986843	4.3385161931974245	1.9789634711850765	4081.0176574681	19.791064594560186	1.0
1917.0	27523.353621306163	51257.68116394991	-522.4448572046533	542.7113817893578	191.40340425182904	212.98996996741306	4.265034005071803	1.587803395474729	3831.260073146335	38.759181277569674	1.0
1955.0	27412.013958570064	51148.08535819502	-507.4490489303035	530.4072519472629	189.57711970736403	253.4654460587885	4.3558781561123165	1.6560978247642841	3850.412749731583	34.264254663076116	1.0
1965.0	27395.546004535565	51214.86934378014	-511.3541160650458	533.5909565940261	190.0362002291975	267.99540779570714	4.347235028293358	1.6121232712561973	3804.436785746764	32.948964061332696	1.0
1966.0	27418.923358052463	51196.35648484871	-440.17154109365697	477.81559725552125	183.49280335262392	177.77338749965608	4.25278574367116	1.6579756129962173	4746.024943742704	39.683338362195464	1.0
1983.0	26496.455218679628	49760.169270797465	202.0034524523425	190.63395999649055	299.0204358089664	168.17142786365486	3.6204167391593183	1.3683696422384595	3613.14414273265	29.61953746022405	1.0
2007.0	28735.254679435606	49605.82792939056	-495.5264437564159	520.7760232751234	188.24740248922564	215.18531572209633	5.170080998682916	2.0466158740345226	5725.469743658028	40.862217383857285	1.0
2008.0	28806.44979829406	49890.27545569962	-913.2620256199988	938.1588214616752	299.433573564544	496.57111784477746	3.951648542826653	2.4049378335984324	6531.6130754609485	52.223013883610925	1.0
2009.0	28718.752888570012	49727.91473365488	-347.5069219129276	412.3666976096573	180.76010382965555	223.81172976061424	5.2579916292016975	1.6520443389362434	3747.644403014154	30.61327103643584	1.0
2011.0	28499.08910179009	49744.51432838714	-514.8845901466697	536.4816422741147	190.4612464422233	211.2070852852912	4.485802892349271	1.5781068281545338	4070.1453956905275	38.472010503029104	1.0
2034.0	27383.234840432422	51134.104398156545	-447.72561778006406	483.5079895911915	184.00405207112948	233.30691672247	4.173947674076887	1.7212091085521706	4194.508942595174	33.81392417641688	1.0
2054.0	28586.872896656918	49565.361536646335	-594.2953677423958	604.6072289348828	202.5315466161752	242.19720483051725	4.276869691443161	1.5306190750601611	3571.76030406557	39.19136114372686	1.0
2055.0	28607.451143032788	49540.88162879098	-491.81164374560467	517.8025513231474	187.8552293649329	225.1220163642571	4.575601928529846	1.7118324865525878	4019.935096962136	36.6772886921233	1.0
2077.0	28613.776014026764	49537.90589072289	-479.5113753894744	508.049814725449	186.63174729024746	283.40099562927503	4.668475147101552	1.7066676440196473	3866.40755598402	30.951271118955304	1.0
2108.0	30721.325573785627	47052.333161525064	-247.9436423000148	351.06935162847844	185.1168105223825	239.05829565141084	5.089862832183597	1.8343008874146332	4725.686777321794	27.70607910781055	1.0
2108.0	32109.005572956718	48657.845721100966	79.00392319666463	215.52997913629432	252.55955302088617	154.52551830284298	4.3555973269778985	1.58394861321363	4017.271797890735	31.430775809260886	1.0
2109.0	30804.48831361491	46932.80262410456	-205.8458506512633	327.9632122306109	189.23136768292636	225.48701735055724	4.610440507963587	1.6634234975467532	3985.494900557077	27.22908341370728	1.0
2110.0	30841.53545662229	47150.130794125245	-237.28097583481522	345.05891272964385	186.03123793126576	212.10238652536754	4.675229633573583	1.8305074161232184	4977.187797820861	29.674371217922655	1.0
2111.0	27442.704304846993	51082.084567269696	-478.9684284685977	507.6226064592751	186.58039862058547	212.48532237643477	4.464847574949646	1.5023908743883392	3557.4535751704443	35.89417607819504	1.0
2112.0	27511.572760321873	51041.72244874558	-347.7911544923214	412.5550701464358	180.758480491125	166.30435237195334	4.695954185735876	1.8111648357422345	4875.207617735769	38.44984267038739	1.0
2114.0	28373.946241688904	50599.46197284778	-219.48231026076763	335.2648345044691	187.75067647138906	334.00593243413414	5.0278575478722995	2.671533704595212	6948.206580155994	24.537385389045646	1.0
2115.0	28308.454253913565	50590.62669551525	-205.2656542437253	327.65643610708486	189.29751036953664	398.2188716615981	4.6399203103212	2.907826050766955	8174.34392725306	22.224656009985207	1.0
2116.0	28343.55210319081	50587.54976224069	-242.70905431873058	348.1052692720085	185.5549003275888	334.69528966514594	5.123558011293071	2.8637971757690894	8508.21590083496	25.60861971857566	1.0
2117.0	27566.4848558079	51031.94851952398	-614.1379991657398	622.5585986562728	206.29804997783785	268.59342606081265	4.454549474366457	1.7647820485086012	4484.179828013291	39.7172647018612	1.0
2121.0	28956.227014854147	50164.34741487542	-369.4649163822527	427.14355247418285	180.81604131288358	200.5445353581517	3.9610833707085362	1.626117490392873	4329.966961313019	33.45880931767322	1.0
2122.0	28518.114068335104	50430.53749647138	-140.1312755389516	295.36439448488454	198.45834000553035	780.9902974072878	4.891597334749379	5.250041303315163	NaN	16.93181751103097	2.0
2124.0	28539.812534985336	50376.30691861711	-205.7139279387581	327.8934308327703	189.24638440517003	443.1312001445482	4.882144831871769	2.90810487405121	6841.068436834363	20.690555846727996	1.0
2125.0	28397.520638067654	50449.13352365863	-186.3539037893218	317.8307465244639	191.5939247181933	224.89897440649258	4.184692085857082	1.8052856809457205	4793.523708191661	27.526783534833342	1.0
2128.0	28427.32842174122	50478.21942046431	-206.52602405853924	328.3232549303934	189.15415422979999	210.63115522729584	3.8155591712717767	1.7430643277222722	3843.8046481507627	28.779862098734302	1.0
2129.0	28478.287408950815	50422.89287139757	-222.31158779358836	336.8017326266149	187.4612159337655	308.140287466565	4.531644170035993	2.11967130676117	5231.15583999099	24.07969964685374	1.0
2131.0	28873.495600567796	50168.62032327107	-422.2570020701873	464.53118244761635	182.45423105944613	258.4719389942261	3.9610566278246235	1.4922004590443112	3418.3026819668876	29.51327191110328	1.0
2138.0	28372.708980685493	50464.72527565789	-218.64632861922425	334.81216379831534	187.83737248231807	189.56372445618675	3.7712593466800453	1.3567342942567169	3750.3544533613976	29.16364977967516	1.0
2150.0	28429.484626355817	50391.14324217436	-148.67169784595424	299.2583034624531	196.98221717650637	283.15929919072266	4.894197425972295	2.1971777249072075	6457.900926152444	24.592663879873058	1.0
2151.0	28471.71107479471	50389.46841428892	-154.34424649084164	302.3292521328201	196.39341997089704	951.7871496694768	4.913204625111707	7.079579758347759	NaN	17.174806891956784	3.0
2153.0	28426.445539794495	50407.313119199396	-154.34138759456414	301.96714685021806	196.1023301980243	317.37399039718645	4.895846940107688	2.1657579235571376	5544.629963365528	22.82963319127244	1.0
2155.0	28458.61836390927	50444.56919981244	-148.05704326048001	299.4632427067572	197.48055788818493	572.0582670978165	4.065347995377925	3.017309262148217	NaN	17.165127286697913	2.0
2157.0	28468.553401680787	50430.193039113394	-153.79088689197684	301.70280190385745	196.1866893192738	383.69936201448564	4.218052770509214	1.868997480840416	4466.231025415	19.65503270016398	1.0
2158.0	28502.39800185219	50395.24460608588	-174.34657382229022	311.76733039157966	193.19341654543476	293.81438475387614	4.171890291679391	1.6031776873806347	4429.1770208058815	22.608063035090428	1.0
2159.0	28569.62481686842	50331.54238460534	-168.59323759923453	308.9102122842363	193.99875309395733	257.5773222197741	4.416579861558535	1.9950826505460524	4878.271989669261	25.68991730839773	1.0
2160.0	28905.216202940155	50148.330063907946	-405.256928040631	452.20474602893074	181.69484612590435	269.4605646095424	4.105706266246469	1.647923727299745	3612.431484587342	28.91179430510394	1.0
2161.0	28941.302610911705	50173.96585180062	-428.3719928508479	469.03169469627363	182.78124545378364	262.4717345434001	4.042560421777609	1.6229883091666455	4042.5279343519114	30.06779276627758	1.0
2181.0	27553.566531090833	50961.74770466403	-510.1767479771675	532.6295632703955	189.89656484338678	228.05231900837	4.280882736348201	1.65004086053571	4202.10904518392	36.85141395136904	1.0
2182.0	27484.746659102977	50992.40378868439	-457.58978596703906	491.0221692603424	184.73711498398433	195.45218136257478	4.221587936950453	1.629872853960212	4711.556673599191	37.84797918326729	1.0
2184.0	27528.900412879768	50999.53094704325	-579.2260973993854	591.2223142754788	199.87158571524034	312.48187108703195	4.622889064127517	1.969693540241481	4752.712925862074	35.22768168887377	1.0
2191.0	29163.175602762123	49752.03636126532	-196.11385992833365	322.85946259869525	190.37475785169838	149.7928993582415	4.201059174622056	1.5341088631709794	4035.097288064273	34.314831779013765	1.0
2192.0	29265.663138327644	49716.33422955019	-337.56064423457434	405.82287152070177	180.85568394117848	267.15355891139563	4.193025183248088	1.5605140778880997	3858.698376340291	26.768673746571313	1.0
2193.0	29312.173498791974	49692.5200741469	-314.2238586797207	391.1919682460195	181.66404983120543	547.8505389392365	4.332722125713818	3.3416933421844415	NaN	20.62480359848047	2.0
2195.0	29230.520463268993	49741.86873878639	-277.5587958758211	368.3255464884484	183.03155188301994	312.31940560736945	3.962090096857775	1.3781477151354937	3275.5327559109833	22.706143263173075	1.0
2196.0	29219.630800069863	49778.6807303476	-233.77148273662812	343.1040977355007	186.35116342108765	303.7258056384524	4.137948364133833	1.834416927792813	4335.66231068039	23.605492807402214	1.0
2211.0	31006.53030985491	46542.856698796786	-411.5709935869787	456.7511436274757	181.95118207853048	282.3811165257213	4.914674716632679	1.8937330603149996	5079.745776972113	29.397679094563372	1.0
2212.0	30953.598785468377	46500.02976153794	-438.9014113189253	476.8637725433795	183.41111361329436	265.37795684011627	4.451102270453852	1.456275674689387	3347.574152884827	29.433388299120192	1.0
2219.0	29025.674480310994	48847.28198174314	-351.885565104203	415.2770563843761	180.74192751431642	153.57409763343333	4.09655009306636	1.5881257032058405	3955.6756098144842	38.873702828429664	1.0
2221.0	29737.11422161692	48347.59247824185	-133.1891178127549	292.01550781206754	199.5097707606138	266.1441654871966	4.7748281624783075	1.8469806256482522	4811.870096063848	24.23765497140479	1.0
2222.0	30783.84150112125	46967.45065317952	-20.94637591890148	246.2720933995042	223.29997548845083	433.36289540145356	4.398486837325034	3.329750657503368	NaN	20.319211307931607	2.0
2223.0	29837.57039606981	48297.638164738964	-237.48027153415555	345.17027049791153	186.01335178092097	197.0429108069104	4.305948794183483	1.947074986466035	4809.43744920526	31.78114773539832	1.0
2224.0	29792.88816921006	48370.39763562356	-265.5229020383066	361.2126946313624	183.7983984988741	167.71831116101714	4.336208634164426	2.1270079612446926	5343.507727951586	37.62341856545904	1.0
2224.0	30821.931630549814	46983.585378772026	-2.5825247001247136	239.93288915049516	228.11742888158875	814.6343934011708	4.555522276028874	3.939637455949085	NaN	14.056456583976809	2.0
2226.0	28878.531925388063	50079.37244972647	-87.04783783999464	271.7711643409373	208.12587960134152	150.48412456392833	4.158445534590334	1.5851677232345087	4816.19825536076	32.757566191920354	1.0
2228.0	28459.277021070764	50568.677561539946	-268.0058762412365	362.66887388212587	183.63116163116092	416.9475767798405	4.193401082284311	1.6514830147440196	3814.8676556928554	19.624020296696585	1.0
2230.0	29089.613691087707	49466.37836278166	-62.39625771364204	261.9466439106431	213.5302594025391	293.7267096798883	4.0977319317391245	2.9707482099052918	NaN	25.772393808787033	2.0
2231.0	27686.31620454953	52076.07336224055	231.85515344131602	186.74317176730085	312.03506443140844	157.17268861463944	3.5513736818014348	1.4242489883939535	3954.253153258136	31.569409777360583	1.0
2232.0	29119.51937283755	49498.35560619197	-54.9420567888568	261.38881922162733	217.11447532613158	1019.6081378881064	4.309374522322629	5.526426859000477	NaN	13.965465314576836	3.0
2235.0	29115.653949737687	49458.43140527362	-188.78515969456066	319.0750246291248	191.28343437936854	332.1972226404047	4.49265459636427	1.9349810455042844	5024.266064845302	21.986818067042325	1.0
2238.0	28894.23709770815	50174.95655644478	-314.9365983862366	391.2855645013569	181.35387783450466	243.70808851209668	4.323713386411873	1.4485013106041493	3414.7522922107637	27.29902726809819	1.0
2239.0	28898.39622015763	50139.64477855159	-301.79769817831	383.06458644857224	181.82225345432173	214.34990494491413	4.199427121330331	1.6410645719592978	4425.068856283636	30.09370257342372	1.0
2240.0	28864.44138363108	50132.98003145039	-391.59959230525544	442.4994854318183	181.24432461644332	218.46344770997982	4.183940028610114	1.6849907523664178	3848.556374664649	32.77589468357965	1.0
2246.0	30964.20255274651	46550.46300522467	-357.9025571241571	419.30587160560043	180.74078503224086	249.47243002063692	4.181235906967386	1.5419883418525284	3889.0654041282237	28.38897545531545	1.0
2255.0	28369.16496604762	50436.93555888325	-160.18080815548956	304.78877184913904	195.22171149041466	158.30520889223573	4.526870579578036	1.920131896843766	5416.105171725688	34.85410610241579	1.0
2256.0	28464.518537682085	50449.923923771305	-127.48828285324973	289.4055812469473	200.48645707606764	304.7654964839439	4.628710646973633	2.433132973256338	6821.136148041822	23.941381397806555	1.0
2257.0	28445.188491787114	50502.080399805	-102.5620941046266	278.60541484257647	205.2510114481792	590.0077541465514	5.3264352854438926	7.153096616459276	NaN	24.72015119215118	2.0
2258.0	29213.553044670072	49564.92492075613	-178.8754066154507	314.03831391361496	192.57722674309963	253.1042646434968	5.041480983061332	5.116293026793392	14776.37870661797	42.09522851861909	1.0
2258.0	30927.806615251382	46519.067145977475	-295.8189439914281	379.37758739235454	182.07893801891652	206.7242181654387	4.761825667794669	1.873294522377902	4748.229837146597	31.888245492770356	1.0
2259.0	28460.101631377373	50410.4253778344	-247.10424134821383	351.3971175945454	185.83607150244825	621.6225882370336	4.8000204635949135	10.852568245334531	NaN	36.48538050347074	2.0
2259.0	29193.932709950474	49516.66684065614	-183.0569806661117	318.0406775770129	193.54823528248946	938.9027108450855	4.9960092896840225	13.291678488292675	NaN	28.043063940427	3.0
2260.0	29132.620739278787	49504.74777863427	-65.91654617696716	263.1701473100465	212.6134769136226	305.9283096735409	5.4419903548270705	4.528656364057808	13165.82065739379	31.039013366266246	1.0
2261.0	28477.097819419334	50455.55325606866	-101.53019629918504	277.90907087541945	205.24683276464486	228.57436304960413	4.579706394674669	5.133246483623956	14641.366918280359	43.81929757721695	1.0
2262.0	28395.580833675023	50472.804730886666	-133.7185474139132	292.2594437687847	199.4203239790179	176.26536413879356	4.61942801484458	5.005571556876014	12470.257749640106	55.041972088969054	1.0
2263.0	29223.363058342762	49540.539348975246	-276.15499792598166	367.48890668384985	183.11530520818872	275.8779239258572	4.103887698322466	1.536697787071747	3834.181912033489	24.84832524406145	1.0
2268.0	29785.712487879075	48237.606470745086	-409.6035822592556	455.3304910621937	181.86805128011667	188.06415174640173	4.432433675886291	1.5409740700433776	3472.230119949707	35.907364681388906	1.0
2269.0	29713.115195309703	48288.033069711164	-430.8894407235523	470.89473315381673	182.92415312520302	261.9342022391007	4.533511423865703	1.6780156736053584	3636.05276501363	30.475155566592967	1.0
2273.0	27421.310708554258	51002.41138921281	-685.0928264941555	689.7881877854021	222.2215256699394	299.4811347145033	4.667302826061058	1.9423951126199885	5043.228601603567	43.37464330344424	1.0
2275.0	27427.499263692178	51043.046341116016	-497.7713284496136	522.5792254069302	188.48949397542322	210.28143113781496	4.584779632930307	1.750995277222182	4461.401814897812	39.07244533297421	1.0
2277.0	27454.98731703173	51114.53834014784	-586.8400812285546	597.9584863879114	201.19394237033663	254.067555282415	4.087277524105918	1.5617570525139823	4105.918156789294	37.771441261610356	1.0
2278.0	27575.894801506467	51063.32660868596	-585.8866713351958	597.1120003791096	201.02593939230817	227.5203625329433	4.1688201457054905	1.8709628313016355	4775.002885541439	43.62691149613803	1.0
2279.0	27510.053083047107	51078.310772206634	-662.028250244529	667.4137274070918	216.6245452099254	240.7537546399573	4.0765075530361345	1.6948369829760084	4527.539027165289	45.84236122436336	1.0
2279.0	29648.91338466072	48356.27001809526	-412.7824825164359	457.6277663148306	182.00383970823952	229.71201838253654	4.270240534371889	1.382113939838085	3425.725477004194	30.848462259206435	1.0
2289.0	29889.21343050969	48139.70686138457	-8.060214104294484	243.97539194053007	228.41927735983825	392.12447230420094	4.041214040477285	3.12131941681857	NaN	21.438028780583483	2.0
2297.0	30021.436624816735	47860.80485143879	-48.956740969551674	256.5716408744568	216.46135132831682	212.15714694313894	4.731289269926511	1.5823794679286327	3662.8683122784987	26.125062934821262	1.0
2298.0	31002.219976523484	46500.659100054174	-326.55276082508385	398.7223151165584	181.07599605098753	733.6969291818491	4.359877718972506	4.9052069115689685	NaN	20.009721441531845	3.0
2299.0	31045.69709067781	46506.75049556021	-330.64439780662167	401.3275442870028	180.96658661694318	357.0284296422504	4.6017966821549585	1.979137911896289	4733.936337755169	23.515485435292643	1.0
2303.0	30997.441057595595	46481.82492865863	-389.9719158210288	441.3545464883291	181.20011177725985	221.00625038116632	4.167322033977852	1.5281006862241366	3641.268502960698	31.58406002873398	1.0
2304.0	30955.976786748397	46484.560161353504	-319.37998925668853	394.1026197762334	181.22524930556185	250.28255880278593	4.524471226192282	1.5535835273812062	3873.3534876377084	27.375054945680674	1.0
2305.0	31033.945275830898	46480.294132539544	-335.2041476071341	404.2876812073629	180.89060416567355	441.013099286474	4.634731710512918	3.3054952121845953	NaN	24.401301008840147	2.0
2307.0	31052.893790024165	46496.62938964117	-320.6496232472895	395.2336452773805	181.45202949226595	463.05619022901044	4.55903622115571	3.177874673511826	NaN	22.87389363138592	2.0
2308.0	30982.945036763136	46472.6394403981	-323.7907054522344	396.9173733909773	181.112447768366	304.63959751177754	4.305451123812065	1.520821509724617	3504.889924981165	24.30307751476372	1.0
2310.0	30957.75988675939	46494.87136954413	-395.8137406266752	445.4754060819503	181.36817500973612	306.51124610701083	4.34886916205124	1.9125707974573543	5041.529947738803	27.451688286398742	1.0
2318.0	29649.02157947223	48424.69676851455	-232.7424169393222	342.5331022251642	186.4467527715569	228.87225351485978	4.565721050432823	1.6203955066114273	3902.2135634508654	27.284476588194998	1.0
2320.0	30981.01163995972	46495.708000278595	-335.5206209727655	404.56006550777965	180.93942315986655	688.6272267955022	4.361276116884379	4.891894836202983	NaN	21.17909093649807	3.0
2321.0	31079.395268220076	46507.18148245163	-411.379451519452	456.6126721915847	181.94295906401118	241.00537259882452	4.3778713327100025	1.5433249480318336	3930.099547689617	30.70500813437773	1.0
2330.0	30981.62592766726	46512.69772464417	-339.6023863256305	407.15855890211867	180.8299137723351	192.71583884050304	4.311078165706133	1.522166147842151	3575.436855003068	32.671250148113224	1.0
2345.0	27482.45884319414	50988.40296389197	-478.3509699922628	507.1371079166777	186.52227611696557	202.9627252939356	4.559450396989279	1.647521589906342	3862.48264625214	38.090242603908216	1.0
2356.0	29658.999628135018	48825.08668042341	-309.50981670681017	387.87030690113255	181.53138410562653	263.2030736128091	4.476161029945602	1.6837817850596333	4570.276919798196	26.808094263009853	1.0
2357.0	29631.55461208715	48857.49898337599	-353.03104425962584	416.04140716250095	180.73958367559035	168.3778260688331	4.522253096348425	1.8736721271724295	5038.074516019691	38.85142477666974	1.0
2358.0	29193.705450611655	49256.98290316131	-336.0191580163998	404.81705091816474	180.87724477874096	270.902982288124	4.496267575288082	1.6840650393999697	4093.8036255473476	26.975117292971472	1.0
2360.0	29257.025646320973	49146.465090076475	-235.447258132772	344.03606879639165	186.19722876147154	192.0745547578733	4.7549513861624755	1.772686359670895	5033.83489841113	31.30690510222724	1.0
2361.0	29736.44575050821	48411.01002081366	-248.36969940240812	351.3117433685788	185.08207222225013	147.21308669247585	5.375416533062206	2.0237547562215785	5151.892451544776	39.83272693705987	1.0
2363.0	31022.135448495475	46507.19348151635	-414.3332632831475	458.75191735463216	182.07287702437264	246.00950430261253	4.20865732919072	1.456623517791612	3348.8452747794727	29.98632253768355	1.0
2372.0	30951.282728668284	46517.25399634114	-364.4240175969239	423.8026512209265	180.8447572376339	824.2424724208944	4.313834248777045	4.6677859387798195	NaN	18.730894673211676	3.0
2375.0	30296.05142868076	48344.14666151385	-247.23227918489258	350.6650255419629	185.17511938480038	127.75213161635578	4.179183484794123	1.497630551184118	3896.5506081810295	39.16236498502428	1.0
2392.0	29080.068193567455	49134.799551493066	-407.2241232497822	453.61717891550626	181.7714511339524	188.9608367713642	4.894839963549003	1.831366333858468	4685.15277824141	37.87481678171132	1.0
2392.0	30927.814235998616	46528.617520981184	-302.4468346301925	383.4669267954034	181.7960236492532	212.67698579250307	4.550158310286846	1.682745700171264	3967.199470892242	30.471782451442557	1.0
2393.0	30916.565579600283	46519.05170017273	-310.7062685711558	388.75692712887496	181.60026099742768	1019.4889137224113	4.355793329209293	7.8538948049822075	NaN	19.877792154832658	5.0
2395.0	29256.491134602362	49282.32207722762	-319.3363166485024	394.0748412802191	181.22644033488814	273.5141429685941	4.685603039382814	1.5771891143747137	3910.5714227101084	26.017136261964996	1.0
2402.0	29849.005155767438	48449.530559270825	34.20373262989361	228.14239430479864	238.50160411124818	354.250027345735	4.545286337879268	2.0351536879272523	4201.135054793683	19.951537578081957	1.0
2403.0	29789.056753998168	48348.15676714713	-227.52510521190194	339.65354979983823	186.9438041031268	323.0612355618564	4.464620799472991	1.847274915250381	3790.063822111734	22.670123211422776	1.0
2416.0	30916.0051720446	46520.09608672723	-352.48221387094884	415.67503140335964	180.74058189467777	238.22174310475262	4.254572034059832	1.713416249302159	3997.4566373412663	29.8656146012491	1.0
2416.0	30919.31652937966	46519.61285145265	-363.4770146777386	423.0688445301511	180.7643485006533	241.36348613641914	4.22251985574248	1.7166949110889511	4053.798127023952	29.968132659714396	1.0
2417.0	31020.090799799502	46490.59995376617	-407.8798626265055	454.08880633472984	181.79764182496385	217.3511742732119	3.938287190455986	1.597287659216668	4546.248291122614	32.97222809796349	1.0
2418.0	30932.92286482886	46472.20247837806	-400.4361610745605	448.75889703675296	181.51958867293587	286.1977639306923	4.532610939078005	1.8927957813905254	3770.9135985316475	28.761393251622742	1.0
2420.0	31001.115529198643	46461.95723460282	-374.80368902998947	430.84568612177964	180.91801551980313	422.4672071937171	4.421428861156725	3.173058855245423	NaN	25.8722770242154	2.0
2440.0	27540.528166011012	50938.00263517355	-467.4150567078547	498.59793286919836	185.54100281855932	190.05192006026425	4.2875822024085855	1.6090173874838976	4306.732000479883	38.90482071779652	1.0
2443.0	30794.684290322428	47126.08385748091	-113.32602334726958	283.054526841743	203.0199749261944	179.83371550563197	4.467318897061486	1.6804039256400025	4456.610493680617	30.0079412899135	1.0
2465.0	29702.891815974763	48791.59467300548	-354.0722147736101	416.73722874982315	180.73832079587777	211.33559539182735	4.7483590411252585	1.5497695564409046	3353.405697478237	31.40941485758159	1.0
2466.0	29186.421726523513	49279.29154645912	-380.2692602087676	434.58134655619523	180.97844741165963	316.5621266612692	4.0886566540882425	1.7912990496037666	4468.968458201322	25.97763646029649	1.0
2467.0	29218.10344830358	49235.529838698414	-335.3798936529099	404.4005878850643	180.8867174106392	212.45280077435118	4.509861464291978	1.7772082926132442	5225.858710363794	31.967748213927564	1.0
2474.0	28966.118449956222	49435.482623659256	-84.3247802528048	270.92191240755085	208.9135672836868	454.59829953405807	3.709935433938038	3.0898296562019043	NaN	19.533733132063333	2.0
2478.0	28960.732763992266	49447.66565069463	-104.40536253205258	279.15115335744326	204.69427543294168	339.41635215127883	4.367792371128651	1.7224802553084115	4699.741158978904	20.399814801873653	1.0
2490.0	30063.94728268512	48143.21574308819	-288.6346750141864	374.99175597580137	182.42341330208865	330.4368815105957	4.48786305718368	2.0960516527051363	5530.025394126038	24.15063641815493	1.0
2490.0	27457.503446119725	51030.93727156389	-476.3105038271573	506.3003262580488	186.95054894113767	413.1431207013773	4.3154993405237185	3.277222970448584	NaN	30.800107641216435	2.0
2491.0	30517.614737660428	47396.9740355781	-171.37058785236403	310.2855527330812	193.60683755553907	242.11541452327089	5.605499730157933	1.9763680545978801	4873.196210597434	26.70176557349146	1.0
2496.0	28744.407200797777	49940.31616030948	-28.263517324180434	248.8879626619577	221.4531708130535	150.86028562017384	4.011663770679993	1.547873390981219	4231.726570695367	31.964566147680753	1.0
2497.0	27675.698061080424	51326.72367323078	-287.37786551617984	374.7117840062459	182.87747456246856	1345.7270323880573	3.8978710725341394	8.451968774655306	NaN	16.213003465596355	5.0
2500.0	27644.81333220627	51310.81432965315	-317.09030937605894	392.64866569559916	181.28965252919087	367.9116513858603	3.6518802713627996	1.929451504510468	3937.527968497858	22.657460303856706	1.0
2502.0	29974.954577737815	48256.88579904624	-270.38334287211495	364.06862505764644	183.47543429540318	231.81685017534798	4.6976309792052815	1.6623861540759006	3842.6454164289053	28.000447223016835	1.0
2503.0	27696.452924247198	51307.099874296306	-243.8208254653954	348.7326478217294	185.46010809412545	221.29316717054812	4.085098346770715	1.5786993218451106	4156.792457349223	27.90190335192359	1.0
2504.0	27641.486316974	51324.82738268202	-269.3736182274277	363.60328653357607	183.64594136673767	740.5800848236147	3.9068939102368496	4.252562671797767	NaN	17.606360783756568	2.0
2506.0	27685.089224157946	51313.729518458116	-323.2508055945739	396.57184417803967	181.12545905967366	337.97890110300796	3.9415082812466578	1.6606744351685379	3750.1379932519626	23.223365214281912	1.0
2518.0	30344.77491601675	48144.8660766059	-29.761399574538327	249.43059002195037	221.08088109551218	151.28125706767017	4.3857552131242095	1.5758961447961117	3694.137194791065	32.074232999412544	1.0
2519.0	30395.39847731238	48096.540684919564	59.460513954958074	220.79921871173772	246.23889676411852	186.4499138460078	3.9123295054406046	1.6236749315038723	4635.2867316418215	28.08829267402684	1.0
2520.0	30378.734768808477	48150.980487770306	29.33197721740149	229.6280191786248	237.06509547296096	162.75142515943756	3.9392084073209293	1.5452401295753178	3648.2987180096516	30.2246599340361	1.0
2521.0	30419.674528627922	48133.63667269298	-69.9534252860229	264.780730473909	211.72987991629128	232.67545788151187	3.9150128791655985	1.5379786558819453	3816.2010486455147	24.706082939852458	1.0
2522.0	30389.037784165386	48089.62159000378	59.124836464505194	221.88269133973097	246.93280576087076	645.6755072352976	4.053454740520288	6.12818803489807	NaN	20.147347174430898	4.0
2524.0	31180.682349821836	46814.55466294813	-215.89025014969147	333.3244592329367	188.12696575493547	231.42010960994347	4.302524379473682	1.6852351088019715	4451.244706590993	27.049792143369697	1.0
2534.0	27706.090755459554	51304.26745356844	-242.2445522958517	347.84349346326405	185.5947838647604	163.85411208582437	3.5573997118605862	1.1934252459085335	2839.352550459661	31.510229824222147	1.0
2535.0	27668.60310931137	51334.95854439232	-228.41008739576878	340.26409580013416	186.958171427439	818.7970371462925	3.847515198632319	4.803969129859504	NaN	16.67623028892517	3.0
2536.0	27637.31492558104	51341.60415541963	-174.83426577183084	312.01095429583154	193.12631053714827	259.88446229201475	3.725633289987922	1.5017206969722856	3733.4921908748497	24.02720571304515	1.0
2539.0	27610.113508279763	51341.88458240741	-212.59124094457962	331.6744008377356	188.57924512440127	769.2282612303673	3.9248496429872914	3.95443350587385	NaN	15.95783665251046	2.0
2552.0	27616.99881089902	51351.774106949844	-251.15900277191247	352.9028582292797	184.85806559990255	270.247034467318	3.9690050449592484	1.655952553143026	4280.398407115476	25.08296829629758	1.0
2553.0	27588.096527013233	51332.197945402164	-122.34392811523735	287.076725559154	201.38906465424378	175.96687801844584	4.413218135678888	1.5127626020156828	3927.362534984673	29.719892965956905	1.0
2564.0	27678.729180931856	51336.51273757359	-291.72968532330066	376.87522126149753	182.27018936586617	160.2169499567566	3.7225027051071	1.382188184528978	3326.9639949266675	34.27186257748326	1.0
2586.0	31157.150685723882	46868.47372195248	-291.29756120890676	376.61171002362425	182.2911439583255	262.4195368973128	4.2298161878483365	1.5096449725651064	3687.5088955902743	25.81828765306469	1.0
2600.0	27811.4007905453	50991.41098541348	-770.5947532459287	777.108627197521	246.50705570421385	303.71839603774004	4.122198035962784	1.8364866984984725	4322.6593233071	49.220616085350635	1.0
2602.0	31154.783296345584	46810.77002645231	-165.2912868347139	307.2845550943726	194.47234472002214	196.651260811823	4.061675056871694	1.5387469323478473	3829.8459411591602	28.42668385236535	1.0
2603.0	31201.532462576557	46815.99585582663	-203.94969179320734	326.96180368185213	189.4484815839522	358.0244135473958	4.639532859321251	1.9339170681149247	4132.391624972556	21.19083574535141	1.0
2608.0	30111.748469553047	48282.7773581137	-57.17436526631483	259.73497723077384	214.56954575178514	175.15823252710476	5.207418667399571	2.364344296405617	7216.0297769726985	33.71464553738917	1.0
2616.0	29941.58265323594	48535.798849128994	-505.8285447986048	529.0903169702009	189.3900248968436	212.12405671687284	4.4719269250827045	1.6647549581909808	3924.592808349839	38.57210176877734	1.0
2624.0	30948.47640509623	47021.496976317365	-288.94853939692865	375.18234623915396	182.40754227375942	166.3400979395737	4.918320409079933	1.9156031874021968	4760.402794500813	37.0319347910784	1.0
2626.0	30188.02495551254	48028.89990240661	-149.14591362409487	299.48371083829545	196.90768415429739	164.7050784229705	4.128445292097646	1.3831376102948423	3695.268623621347	30.686373470855333	1.0
2639.0	31258.8415625528	46764.29365808566	-139.84588949245548	295.1018632227576	198.40065595591835	250.32864593245952	4.1145392202779325	1.8052062988490816	4588.703939209612	25.114232902256337	1.0
2640.0	31236.3208823221	46702.51524665359	-114.29208482291432	283.48174545713135	202.84229630679647	238.79466052314731	4.1196636783620075	1.7119344567402244	4273.0016964608985	25.256089751857342	1.0
2657.0	29871.578068403123	48669.934031421886	-429.320943553824	469.73326429973497	182.83454726381794	224.0941596508005	4.641444651537646	1.6968300529777638	4782.781059826372	33.776468809656535	1.0
2680.0	27495.861188468138	51022.20325901705	-571.237935190975	584.2138674869203	198.53173489393296	225.22597637834502	4.259987870274673	1.8510508400658556	4553.830962836518	42.6821078203879	1.0
2681.0	27667.818053530653	50927.807550117825	-361.5463420155255	421.7622493190815	180.75350679765378	160.6788019766107	4.315598907438974	1.6683000656383922	4302.243264272249	38.76312150354656	1.0
2690.0	31176.565993587865	46804.25830031692	-155.14977299347044	302.3558434059948	195.97887122602958	378.36713524511134	5.135739793331616	2.432059448511377	7437.07187952757	21.079475860178228	1.0
2701.0	29876.422415096426	48752.30734727006	-415.8270897998294	459.83692708489707	182.14111192164202	245.7926220169657	4.335019721436324	1.5067273282312743	3435.2854120902657	30.298437229774937	1.0
2701.0	29874.097371729313	48752.48740741901	-419.0303566362208	462.17064742605714	182.29316379780917	242.385050512349	4.4375806861170535	1.4979799491889465	3314.921694926454	30.630912200218187	1.0
2702.0	29883.693495755473	48719.49749030947	-405.48582794933833	452.3689070089022	181.70360815269407	219.19082238724204	4.480873408691072	1.8693182200954916	4896.0107666336	34.40175646525771	1.0
2703.0	31210.11682562588	46817.72513353252	-191.88391200553826	321.6999000322568	191.7273594119044	496.33739826212604	4.398928352739623	3.4733273789481673	NaN	20.33637719971632	2.0
2704.0	29844.151472472695	48723.32478110576	-488.4576565229874	515.1290668557929	187.51018157380832	267.4468118974862	4.133045834314113	1.5231513712285634	4371.7955978397495	31.48869287116294	1.0
2705.0	29866.269381893293	48754.27906216918	-456.6431989452193	490.2971121413567	184.66355213126678	223.1609161753352	4.266047771471342	1.648328510338037	4682.200686393412	34.738288411862456	1.0
2705.0	31195.982593223074	46760.361025800084	-191.11301289865065	320.2716064531688	190.9903708337302	297.77829446092653	4.17285502122601	1.965842438413964	5013.510301583218	23.64689950971583	1.0
2706.0	31170.567587436013	46820.57765223649	-69.52299665977912	264.6082715566295	211.82350114535703	298.3791633329218	4.3856903372384535	1.6797568511311614	3915.6646776431157	21.666612186746736	1.0
2707.0	29897.19337507008	48720.53115494844	-555.2224027882296	570.3438364049912	195.99194459118598	251.98912193795192	4.1716867119727015	1.7226723344367831	4419.39791627463	37.40052183040065	1.0
2709.0	29719.679175322013	48699.18246912556	-600.3920942590767	610.083343328025	203.65688570357557	330.477144265291	4.687010934013617	1.7477471265116984	4352.960982840237	33.621553794995414	1.0
2709.0	27507.299175599845	50978.301984983	-624.9761102969594	632.7967872168831	208.7053312950898	442.77584963613623	4.031278742813813	3.3789157434814063	NaN	38.406785911666155	2.0
2719.0	27431.41957538553	50919.33272362283	-443.70101520004766	480.4685431990254	183.7262602228178	232.9690405617437	3.9364485208536895	1.5064470201903823	3979.076586198718	32.37792688253396	1.0
2721.0	27389.23702115703	50912.10947185223	-601.2361439555439	610.8442358095323	203.8149134575835	269.3421684934402	4.342555363067088	1.6490774570039832	3973.521763414567	37.85395167698276	1.0
2722.0	27460.68787263806	50932.80577769245	-501.130647613435	525.2864729922252	188.8589413837365	240.6239453337511	4.361133136898359	1.5985487207065985	3721.1274659319884	34.75656352200267	1.0
2737.0	31260.56158620253	46801.54707694333	-231.8343906031938	342.0300969640235	186.5317690736904	338.92894206823036	4.260691519010113	1.512820532585358	3217.1493043052783	21.29243163601429	1.0
2738.0	31220.943959647062	46825.431691009995	-186.18227563984777	317.7431206019992	191.61601319692846	255.90162933161477	4.156202873005192	1.7377075787061669	4899.077183732744	25.14524082761671	1.0
2739.0	31308.715145196536	46823.85792751105	-270.24200274798653	363.9852609861154	183.48457183558747	260.2570114540395	4.193177296564111	2.0512046349345274	4780.394164586018	27.58131320286058	1.0
2744.0	27388.272516272868	51009.054035056106	-470.01186390366297	500.615407748408	185.76576120536066	194.3683146535871	4.534995737408796	1.7554764167529398	4813.461989428601	39.69645301256395	1.0
2746.0	29183.469967442372	49039.82923488524	-174.82444123829504	312.00604428902915	193.1276605958634	366.48940027494297	4.34067606923256	2.182130502677526	4663.820740960834	21.1215438314355	1.0
2747.0	29115.272205983747	49029.357009499996	-172.6334772461385	310.9133398147551	193.4305738348802	257.9822158819848	4.383976971454792	1.7246720039372803	3981.025955627858	24.791424518977088	1.0
2747.0	31318.606724528807	46825.85101112834	-259.56232492746886	357.7407506275437	184.21904154090336	274.9512321149045	4.530402749405311	1.6165558501613695	3837.469745466067	24.845106661688945	1.0
2748.0	29148.473952054756	49023.59345800212	-250.0789551072865	352.28589134869327	184.94409987783916	320.12077758252855	4.12878713227148	1.6532328597891555	4201.303063723211	22.62689235080753	1.0
2748.0	31242.69301744452	46818.516125802824	-194.47246991321936	322.0951677240571	190.6455878060221	691.194067804342	4.263570795908826	3.4776980044392185	NaN	16.225031059573613	2.0
2749.0	29128.856236435342	49000.54300386036	-167.51214558178856	308.3768236449119	194.15289689152036	376.9571224389465	4.212039943198596	1.752411446652502	3816.0013729536327	19.766429124006986	1.0
2750.0	29161.390456711	48972.681058431386	-159.47883067975556	304.4478738681628	195.32619958553798	218.10069681219554	4.242907333542839	1.6109405959804228	3931.890323806273	26.875774318991247	1.0
2750.0	31216.51219140831	46795.733563663394	-192.9390264805731	321.21380501633047	190.76337632522655	280.682199248732	5.1962970590806385	1.7568175074151255	4262.034221314794	23.910919616550338	1.0
2751.0	31268.769581578563	46802.15718204812	-198.7689233062926	324.47225406660226	190.2409345906499	574.9715889403772	4.265013226217279	3.393970857776858	NaN	18.25012732899417	2.0
2753.0	31197.726473008206	46800.82100907228	-272.0418681161968	365.0482503012206	183.3693492780867	224.0352381098491	3.924631446900157	1.6668888607118169	4334.019907864918	28.664382594312585	1.0
2754.0	31248.459705428224	46771.19314918658	-306.2562280853269	385.8360297576056	181.64856847703038	348.3683762637744	4.074315544547112	1.918808158041094	4417.596814601476	23.18300020553025	1.0
2755.0	31241.237203635363	46830.4688982544	-262.3512831578516	359.3611049655761	184.01885178523767	253.39540257769772	4.306215447341857	1.7995790146001969	4055.0620144244017	26.853962316370723	1.0
2770.0	31257.077915082686	46752.109660637296	-229.38057661815208	340.6746853072673	186.76465712686877	220.77041561166052	4.1544739425418635	1.5215105894638705	3906.477807896317	27.43544506416371	1.0
2771.0	31219.5627683845	46825.22450472737	-197.28779859855618	323.47037442448647	190.23300611666468	362.01034544830713	4.291024677013826	1.8696640675772	4155.8641953412125	20.820738774611083	1.0
2772.0	31210.370723509193	46765.363150586185	-261.12409154925496	358.64721633352707	184.1062085509295	320.7255465280234	4.226442439028245	1.8391578532398418	4480.51535579165	23.293110741037932	1.0
2773.0	31251.908765837306	46804.45234451791	-342.7287147723682	409.21139005186933	180.79661097896215	299.61576938139757	4.03126301738689	1.8337415571366302	4547.739907181954	26.042629508527884	1.0
2774.0	31193.38343543494	46834.16188222104	-315.68050357074185	391.7558936432835	181.33129438380985	218.56745907159944	4.1448288137638025	1.5081282991122276	3709.7489023314783	29.45645023829019	1.0
2775.0	31240.05344881782	46845.93723653196	-317.94125303484236	393.18844039649537	181.26525100463903	267.49684968729525	4.032010670879643	1.347436498088627	3090.0554118612467	25.549266831859605	1.0
2782.0	31268.410297750157	46824.14583578455	-348.5375074314759	413.050071388808	180.7545109389662	299.6869432131081	4.044877615231442	1.6946523917504643	4093.846450330658	25.682446212816114	1.0
2783.0	31231.162973005983	46769.149321835735	-332.9940447942557	402.84967648568175	180.92482117796382	394.871520932694	4.134790954928495	1.7945997794025619	4316.257275795317	21.67119514223826	1.0
2784.0	31178.348140971142	46847.14932534057	-342.9032091093803	409.3262392912481	180.79497167655651	366.9165273366494	4.3688188551536165	1.889952706696378	4254.257153698732	23.128227401585367	1.0
2785.0	31227.58200232588	46835.34370560967	-273.70483845514616	366.0331054700821	183.26508468364418	305.76629210814286	4.308959936805661	1.78408644952	5111.068846573845	24.050302199730005	1.0
2786.0	27056.303979747492	50033.40034588315	139.3770240613524	201.52727513955833	273.9236867423676	342.7757858145321	4.035108495286473	2.0618354977787545	5734.840903476097	20.590567441239912	1.0
2786.0	31257.790228053953	46818.73568150771	-287.1059166708248	374.0647645808834	182.5017906736722	247.45020557646674	4.1813699974732	1.5614968166961456	4148.223594279778	26.85372932348943	1.0
2787.0	31283.83354666788	46862.78900062328	-291.33824056459054	376.63650897044215	182.28916526446568	276.2588927677119	4.362360579328694	1.8329544181785729	4236.744756406582	26.15763524033503	1.0
2788.0	31310.119795139886	46823.24524758801	-369.2898470810477	427.02393971767805	180.8141421866799	309.38604054239613	4.213084930838829	1.9762875539979499	5116.326766165645	26.759818672454625	1.0
2789.0	31230.750400446243	46872.20173654482	-313.38070220355246	390.3035465768977	181.40247517483397	273.16536834627067	4.136953715191557	1.6950297773874443	4207.078725961368	26.328712295631654	1.0
2790.0	31246.366560472907	46828.34289437191	-292.8649363641247	377.56834145683774	182.21581672005016	294.10294548296565	4.16159995236895	1.465620090359283	3620.32771749262	24.024414913551407	1.0
2791.0	31334.41231286138	46792.29488770719	-338.04257859733883	406.13779374802795	180.8493146862782	182.72841443774666	4.290376197093043	1.4936445180200852	3981.262606678444	33.571991591660144	1.0
2795.0	29103.583861481537	48945.24597664779	-207.03188926223777	328.59131229226006	189.09695690752454	240.65305644063903	4.022440004042553	1.6101819514119073	3952.6478848384368	25.98221000128475	1.0
2796.0	29138.154441178485	49026.86743685362	-253.44902543444294	354.21465059618384	184.67858807692966	392.702133429354	4.680646849078914	2.17143910432478	5263.592317392807	21.256027935936093	1.0
2797.0	29230.539455991533	49087.5396620339	-379.4304843625106	433.999985501704	180.96265415777418	372.83855263484276	4.588848809250999	1.9708676966945882	4809.641390196745	23.999462636218652	1.0
2798.0	29223.769848324053	49168.24134188578	-330.7709750141538	401.4094099886564	180.96422945853462	169.34989615846933	3.9875352109617546	1.49962665140031	4267.084804357388	35.0414270446153	1.0
2799.0	29774.335562053955	48641.660325859644	-347.6402196196912	412.4550299566889	180.75933485955136	193.85847546761752	3.9939436069252165	1.7051752212764084	5216.754454244979	33.93188935714234	1.0
2816.0	27453.772244528445	51025.69449211143	-600.2822941328099	609.9844102794827	203.6363682118545	248.11064358962113	4.4195215668995536	1.6387734948483041	3997.8177036371562	39.870554059161805	1.0
2821.0	27485.977779691148	51031.973384399746	-457.36259531323174	490.8480710064329	184.71939686136716	213.3211396288021	4.205846030351516	1.6951428883086554	4786.538743730095	36.161809624086736	1.0
2828.0	31231.39162338813	46724.686998876685	-387.24875121226023	439.44460655284166	181.13065671557712	214.01847357831426	4.124550361627278	1.3868045851050124	3780.662503221878	31.366636615395954	1.0
2837.0	29046.0917899057	46794.86836640946	139.39509657493863	201.86146087902986	274.2035435446868	354.8909117228084	4.343377949572801	3.442186726333075	NaN	23.8018908008242	2.0
2839.0	30294.038842909413	47657.12465762762	118.53232661814062	205.9734132588912	266.23343782714454	194.3692279869382	5.336245131085749	2.170533876130734	5831.9360525423845	29.98503673096621	1.0
2839.0	30294.062479409982	47657.599525717815	110.9654792563549	207.6887757889359	263.52371578086075	189.63154220564826	5.503297031501488	2.00471465623904	4940.745241517559	29.62806362180039	1.0
2870.0	31186.123803944385	46694.09793266564	-360.2794760162599	420.9067995599457	180.7479362809488	221.608131738912	4.232698783790457	1.5462012685127853	4092.4695640648292	30.655653327645958	1.0
2891.0	29012.2152543704	49529.5235719467	-498.27738501864667	522.9863714061757	188.5445982907948	255.46003584292208	4.147734336819314	1.5265055041438138	3501.3926692210607	32.862352862971726	1.0
2895.0	28864.042341009004	49538.10473413774	-296.54215990685367	379.82179057409815	182.04644001836036	262.48745701206275	4.440053442792881	1.6715453347555003	4154.50716968549	26.509877068068295	1.0
2904.0	27664.06566114553	51259.57732830639	-329.85851610653134	400.8196016557612	180.9814947846492	216.46301631229295	3.931882423264159	1.5050597669422554	3807.2946007270934	30.00246558753381	1.0
2914.0	29163.064074985075	49063.86503833018	-292.0960284385867	377.09875687030626	182.25253609214724	269.1166504679176	3.948748656416733	1.7146855641546062	4488.239792454423	26.165427464182784	1.0
2915.0	28996.36933931141	49445.61326459428	-70.33983202643311	264.9357000579348	211.64595402548952	168.88852399189588	4.239065545582108	1.2743588241705668	2811.540338573414	28.84976569603697	1.0
2916.0	28998.330531303927	49397.85597657606	-101.74195585334165	278.00028585867017	205.20592132006277	323.28378034576014	4.22720527113848	2.083782310362735	5528.866858921454	21.832877118451957	1.0
2918.0	31334.440397788265	46591.19202866242	-229.29089658518106	340.62525635568886	186.77325545103776	242.81391293408825	4.274034491407017	1.469984319034785	3562.280495710286	25.72071595926498	1.0
2925.0	29211.293033155882	49039.31783735151	-107.43489980290546	280.46835923616055	204.11886706667002	241.0882053802564	4.1938340067160125	1.7388298511290494	4529.543313742843	25.130933375509255	1.0
2926.0	29237.24579132253	49074.63555622031	-53.405816887122405	258.8057317233897	215.85851961767264	689.4326186578048	4.641808628962718	4.294273248155776	NaN	16.421552812567043	2.0
2928.0	29158.831300712885	49189.728270369436	-26.99484304566856	248.43002379385564	221.7698296842471	510.01932741985104	5.0872940046764255	2.9984018670944903	7088.380299606731	17.635096845202735	1.0
2929.0	29154.54679404965	49233.858846027986	7.208636934690762	236.6560481909167	230.76927479263185	486.2701553013994	4.856725938414366	2.9495135242449675	7891.7409607115915	17.99851812295312	1.0
2934.0	29511.695886005095	48873.961188430796	-34.52208612607836	251.1692592951366	219.90899419782224	171.67560264913905	4.641259094917461	1.9239025242216916	5491.580911588821	31.41633055353124	1.0
2938.0	29184.220052832636	49059.51514118459	-356.6679459433966	418.4764253815864	180.73876959267702	223.28840252656144	4.514542597498976	1.6832361880099822	4153.843073834531	31.10935747646984	1.0
2939.0	29437.206471774174	49059.345235991546	-219.05466266018436	335.03318782362646	187.79495939931257	255.6600391788594	4.753631019208324	1.9381738141482925	5013.10030456242	26.405965843966296	1.0
2940.0	29363.49999405636	49082.226057439126	-211.8212313987528	331.1411365627892	188.56509773290034	278.57590563798595	4.542382363504468	1.7201045431209905	4165.265408262523	24.18276634010609	1.0
2943.0	29163.150305714942	49205.73205435518	-557.8167352794267	572.5742049228603	196.39009368898667	340.1436128603212	4.589739440094772	1.8558093025083087	4795.2222050310465	31.493751017598274	1.0
2944.0	29254.99497829265	48970.88884526386	-191.39555373734325	320.4171881227556	190.95508158147572	403.9078547989098	5.087912740679391	2.7030605412849957	7546.339745882217	21.286326466705013	1.0
2945.0	29180.12303994304	49027.31671428882	-161.50476129803312	305.43298160295785	195.02566549239984	387.8628230510284	4.259981864776307	1.9146192924688061	4330.692355787779	19.69144608367558	1.0
2946.0	29169.228482026232	49056.41079774153	-157.3721077614352	303.42758601326733	195.6420362636446	268.61613917674674	4.236069194552243	1.9759045044416175	5080.453272108562	24.798250538514438	1.0
2962.0	29010.503850784644	49431.35656640101	-138.1275306821764	294.37844025898534	198.74618065332692	430.9233314426871	4.0796546977630985	3.1475176346320053	NaN	20.836433686584115	2.0
2964.0	29001.53700811596	49469.49155865555	-75.29255604222882	266.9344730365744	210.58031974816785	148.78261008594214	3.84254010875924	1.4159780147255254	3453.2951330447813	31.905692128346974	1.0
2965.0	29027.271360983796	49451.62142436941	-105.94167109403216	279.81803993236616	204.40160596128342	225.76360114240194	4.311227349323402	1.5487273810067388	3404.8277987262395	25.49100412208404	1.0
2973.0	29016.53183274953	49428.7140716195	-145.5043494205369	298.34654366768115	197.95988735918516	792.8687597489552	4.143566111610767	5.052749636193407	NaN	16.547230125127502	3.0
2996.0	31288.645448852094	46606.00377524753	-201.03590397935932	325.42956825470736	189.78745646644265	240.6576885105394	4.238850821608875	1.9982918890971773	5237.046869696033	27.376291987639295	1.0
2997.0	31346.423222977	46568.96669055107	-164.04225652096542	306.6722972459077	194.65365643080222	303.1590161999032	4.639070344292792	2.606201711878102	7117.7350956746905	25.06422524093518	1.0
2998.0	31341.778363054535	46657.04329190464	-250.47613290617969	352.51264747891116	184.91235819859617	293.7617543437692	3.9417286161544878	1.8221568222529956	4259.826281916288	24.34324710567832	1.0
2999.0	31373.09642669643	46661.82274894441	-196.13100190724552	322.8683738491264	190.37268042146144	302.17280863824055	4.017713431151832	1.4877867721377056	3743.2765335854033	22.21722755145837	1.0
3001.0	29000.6902890008	49425.892324845845	-84.13962897929642	270.9562798584184	209.04156554555738	631.8462329573722	4.316906720479692	3.7345425104717576	NaN	16.717495304102172	2.0
3003.0	29119.181448751107	49157.94785119533	446.9124106016477	183.54713835818157	425.8645693989485	475.8250076302305	4.8038197642958815	4.376875544680716	14291.293723231869	27.892935525109124	1.0
3003.0	29120.953605043513	49185.062057313145	358.50204734450216	179.58163346987828	374.8025134218495	427.38048822137665	5.376550523103743	4.3641317593420865	14496.62153017525	26.957279037916052	1.0
3008.0	29001.228082603702	49443.51240375538	-115.28348556254848	283.9458779615208	202.68073347617545	1029.7996386899347	4.283187309041824	5.954666623780052	NaN	14.467822230810013	3.0
3009.0	28978.144065393364	49461.78684893611	-48.33382632217724	256.33444930454164	216.60685290494888	359.09782358692524	4.350626185152672	2.153192269846675	5510.44231077057	20.280385956182187	1.0
3010.0	31386.83670465708	46669.52080121155	-204.54736257472635	327.27708253308526	189.3797513888905	279.183460053503	4.289350456321469	1.584305757783911	3754.5146111857857	23.64449184209797	1.0
3011.0	29035.003957082612	49447.92430858774	-157.4487716188819	304.04388047230987	196.09859909887973	532.6843851061741	4.281456792694407	3.182383423312546	NaN	18.370728818122355	2.0
3011.0	31298.552158872357	46688.90161649046	-295.7247595900763	380.24441965247206	182.830455991023	532.2759100035676	4.286784142673143	3.2179209517203162	NaN	20.435835133216226	2.0
3013.0	31339.0201833404	46659.47228992163	-293.50327299048433	377.9586075768913	182.1856751052314	241.65123678264064	4.142977557320229	1.566918940166577	3335.501612786459	27.41045405002137	1.0
3019.0	29015.03072942117	49435.75766620331	-30.432358781527142	249.6743398728855	220.91467268343698	203.93432209950058	3.989576478600386	1.6033661707089528	4271.865218690113	26.730278902798453	1.0
3021.0	29063.307590118686	49431.744398488176	-178.46977478698614	313.8341212110634	192.6317794179798	246.56949691830624	4.3038593996165035	1.6744430305351512	3509.9994509151516	25.399066910526386	1.0
3022.0	29008.822099021127	49454.28696772002	-107.01193522366717	280.2839395634403	204.19878179262756	233.59293001136055	4.2477948315455425	1.6579736698821363	3707.51316203573	25.34356706925999	1.0
3025.0	31222.99652333723	46656.683371661806	-221.35226984287772	336.279773568415	187.55867922841918	338.5961796404298	4.782598325455046	1.847728815301263	4339.41377407236	21.944666060405986	1.0
3025.0	28999.183173392088	49459.097057500156	-101.97439365704062	282.41785268977173	208.65018091592623	403.4470216718968	4.299228604971136	3.3807459362746832	NaN	22.53267661629387	2.0
3036.0	29212.379191137392	48928.28898662871	-204.42755248637258	327.21385421032903	189.39350734313078	128.1484469336158	3.9323334853733694	1.3312089869104575	3144.7917207857813	36.63904162722063	1.0
3037.0	29189.924576653662	48975.93003510855	-152.65116669225853	301.35714832997775	196.524288166866	939.9650752191758	4.258352789264991	5.6945606160609366	NaN	15.467795294059	3.0
3043.0	29168.036524087387	48983.102143329015	-206.57885487195014	328.35123862966253	189.14817161904708	184.02382344845554	3.952519051591953	1.6929446715601286	4144.026131211238	31.125825654797612	1.0
3056.0	31277.177887521477	46691.0933823711	-347.53238927495664	412.38357276316054	180.75995586667798	304.02888481625513	3.5877404942425133	1.7806624471328871	4794.843574034096	25.733385048799587	1.0
3057.0	31317.147384872955	46685.54094393271	-270.1981640652372	363.95940824187596	183.4874090691299	348.4431060965344	3.9164615115262933	1.5657672306363293	3553.3550372415275	21.626659569990636	1.0
3078.0	31296.977255103604	46711.20667438082	-197.05302830803353	323.5733023458951	190.44327110210745	813.0126301424916	4.142082084493318	4.849235480312763	NaN	16.45293632323466	3.0
3081.0	31323.537393413215	46715.04249567805	-250.94428949387398	352.78011772119726	184.875098400039	290.77359256447204	3.9254840315326645	2.008395079912097	5273.151741014612	25.1276814050111	1.0
3082.0	31314.764406165625	46664.78235044375	-320.0660630101768	394.5392414332285	181.2067296362199	318.7681972597778	4.469751319679621	1.8141287858089996	3962.6902934632103	24.464044757594294	1.0
3134.0	27541.189360851367	51004.68733199558	-535.1550500097077	553.3061936113195	193.0855181860803	259.6169581827295	4.360713697646442	1.547795561377438	4136.63025069765	34.36712202008031	1.0
3143.0	27596.09276596915	51059.999354111445	-499.52609990424173	523.9920536600462	188.6814053592129	220.90221667606068	4.458528047912099	1.7111945051490742	4055.3590295696113	37.55394927200087	1.0
3145.0	27501.473524698682	50995.59476478542	-597.1520656608193	607.168767081619	203.05531149130886	232.11042249223678	4.444835141126341	1.743093201471631	4462.564801679086	42.53966668616478	1.0
3146.0	27586.31046040497	50981.762428368216	-784.7889002244314	792.271892657912	251.07791232760758	278.6598859124863	3.943975232567894	1.823419020178618	4809.284932512631	53.78385614287685	1.0
3147.0	31089.02973751994	46849.50838438086	-50.161973221223455	257.03160448177147	216.18067049149175	218.02563719269605	4.1359126879802455	1.63963449574656	3800.087331648325	25.903150625085694	1.0
3149.0	27590.603961704463	51045.59108093233	-716.0595592587149	720.6172743576275	230.373650207077	274.18941224418495	4.16954763434219	1.9591970731352375	4909.311182513152	49.287236948625164	1.0
3150.0	27686.488159716842	51011.04941533932	-484.20354213434604	511.7533459429963	187.08486444812567	198.8618736215742	4.243151950693881	1.7086144154123653	5049.758986030666	39.45573958427648	1.0
3173.0	27379.20288659231	51040.018834332295	-617.8093641532915	625.9207389987422	207.02783930088412	282.0129388836346	4.218059868699865	1.8421457519138058	4624.873972495245	39.28672560810747	1.0
3183.0	31070.837965693063	46773.03313251845	-39.6239878448794	253.05627031040837	218.6722876819232	277.47170397572904	4.518575419967945	1.7737223381223062	4652.911318564037	22.697835089057097	1.0
3184.0	31103.72956373231	46733.68067335993	-42.30541170587785	254.0578736221658	218.03026028438825	222.52955833600814	4.385693276864023	1.807844422722898	4247.41320931031	26.131401240185284	1.0
3186.0	27567.798680903346	51022.742440626556	-627.2120433141943	634.589430108645	208.9437348964473	250.6835015976725	4.2608186807245225	1.6165836891526957	3797.6157856171203	41.18224331429816	1.0
3188.0	31188.773820792507	46706.65670857988	-100.05796271754338	277.27607832306046	205.53220951783496	198.05019220892515	4.069025626976255	1.4978919063902847	4093.129247135104	27.340136138499865	1.0
3189.0	31223.183501251864	46708.72876347683	-115.66736451765897	284.0914497275059	202.59058100106733	287.5662136979528	4.327586271684711	1.7157422178770225	4348.681909599913	22.585627407058507	1.0
3190.0	31251.197444784793	46718.29538141048	-204.45520562881399	327.2284466196656	189.39033138597884	249.86721747361608	4.14713617245723	1.8296992407432	4842.969126441688	26.13083054320073	1.0
3196.0	27456.88115149678	50954.18141850324	-498.7499049488229	523.3667536454878	188.59622700998176	276.39429369765406	4.464895048796395	1.8914128406635775	4336.762396441992	33.3944425191829	1.0
3200.0	27482.565723700187	50946.23401588747	-420.8937116643558	463.53263470855154	182.38521053032107	181.5240143043369	3.956134243503378	1.9859281090205714	5929.897880801229	40.989712815147925	1.0
3247.0	27492.845356431695	51031.46866671452	-456.8898407793426	490.48595095129565	184.68265381695497	174.58237412146158	4.492769419136019	1.5944596819913315	3633.6422644628033	40.496371464228865	1.0
3248.0	27567.605100947323	51053.35085297142	-517.9250713259327	538.9805511402744	190.8349136241785	205.642113978256	3.980273585462463	1.4681851716197003	3621.8855544310695	38.414703145898386	1.0
3249.0	30334.933879779957	47573.64832789509	-100.70339848139525	277.55333432263205	205.4068953444299	316.48937373348264	4.186666402943519	1.7332656094779808	3997.3147243343906	21.254669128939128	1.0
3260.0	28001.02620808267	52363.59576400022	84.53703855857982	214.10357798507897	254.40192362031516	109.97967714217424	3.548897285426022	1.499781179041492	3752.3742584410243	38.56007495517181	1.0
3270.0	30358.13723617054	47582.63391073277	-70.6568223939569	265.3172659432182	211.78272884310908	722.1272914580211	4.274976046578011	4.06582976678574	NaN	15.653211956517284	2.0
3271.0	27503.113389625763	51106.21132545205	-668.5157686827604	673.6564250398064	218.15786351251828	287.9172955849533	4.040209896640196	1.8908717260578074	4876.306420621899	42.77859905453061	1.0
3272.0	27455.083993586144	51070.84167637113	-576.7726174850379	589.0633409542091	199.45489028069073	232.3154309271192	4.13915172167744	1.4934852736091377	3476.4720504535153	38.88859389753192	1.0
3272.0	30323.19766821263	47562.7720101438	-24.263361480736542	247.4492239176156	222.45576616746354	235.0083933849787	4.236011615458567	1.6129311170828844	4134.422821553678	24.52575120931344	1.0
3273.0	27672.747875257584	51084.34920338778	-513.0484849122873	534.976807019737	190.23900580354638	212.20886736532094	4.111327697167024	1.8500761711618168	5219.184593139713	40.587216490049826	1.0
3275.0	29013.10320439802	49417.60381497599	-135.98314376561726	293.3058453376731	199.04013295180462	179.18535335718403	4.10551286828182	1.5683935886945242	4127.009593141057	29.826798711369175	1.0
3277.0	27500.991985432207	51089.114433492075	-522.7297560802642	542.9808249674096	191.4669379131348	436.9873013849193	4.068703008523451	3.1221991976629053	NaN	30.9131260813671	2.0
3279.0	27459.060297257438	51046.977445173616	-528.7715233686416	547.9660467292488	192.2253094145329	213.2015693046134	4.305985754491989	1.6469281685980457	3575.4092214419866	39.60528148549257	1.0
3279.0	29026.487341846412	49429.60168378536	-96.08860837218228	275.5796233157414	206.30985697395	150.47600686956258	3.9817598432043284	1.5918643114083664	4742.432581857138	32.90573159595975	1.0
3284.0	27585.517788850437	51064.541086102945	-413.8815738134733	458.4242564747109	182.0525796408395	212.77748172574556	4.179573341131445	1.6594951982095545	4648.944837188347	34.0595914004499	1.0
3288.0	29000.533530108	49423.28285876784	-125.05858709026762	288.30254504665146	200.91024829569753	157.19676271930396	4.24470291624946	1.689974653850899	3853.9781606394963	32.95055731134069	1.0
3289.0	27527.949616349673	51124.025849272366	-668.4157421925312	673.5598720160789	218.1339788948882	245.9920907158626	4.274463554998644	1.7230656970343186	4523.19166309944	45.98713156729791	1.0
3290.0	27556.787482325628	51073.741771759625	-605.3465848625158	614.5593113473384	204.5922535635727	229.84908388700035	3.774983655871294	1.6728812626704237	4437.940978036776	42.71342555875725	1.0
3294.0	29013.795675728557	49391.173691328215	-62.632243497305566	261.8711549469434	213.34151140017127	121.41847751519002	3.960668644962351	1.2658028548861917	3070.141651178527	35.09828685768328	1.0
3295.0	29018.399831896808	49423.81912915668	-237.44803627415706	345.15225629755366	186.01624274016064	132.48669928867795	4.168382674926854	1.4144516511467253	3083.1976511871076	37.30199964211976	1.0
3295.0	30335.10523929797	47602.68216546569	-140.88445673185763	295.5871543967659	198.23066097347	189.84838670717534	3.978241481281789	1.715270546746615	4976.346186050304	29.51266701174006	1.0
3296.0	28977.845015764713	49416.95769039828	-139.87719480930878	297.119153548496	200.01399406524064	449.59877563231737	4.0769835528556175	3.1129961313992975	NaN	20.379023591980324	2.0
3307.0	28979.819397996747	49419.39368707411	-106.2540296509484	282.19368043136774	206.15241007164224	290.2682776966797	3.7789242371876983	2.651548459430944	NaN	25.533464115964062	2.0
3311.0	30355.203228572725	47570.52678979939	-38.05727112092796	253.65218498917818	220.0019569405974	1064.8502572977263	4.308247404461946	6.8020219903408465	NaN	14.70758099216637	4.0
3331.0	27485.61402230284	51053.62996762238	-533.7702492463561	552.1444729947297	192.89627237109272	194.59436053721922	3.9940281682002494	1.7309734106470134	4677.803872853811	43.3433775971234	1.0
3341.0	27497.73654747328	51029.04988006222	-371.6073600437019	428.6096772799409	180.84117419419098	134.0563044986642	4.109976340814663	1.6592719277430317	4428.631618938937	44.33568257982246	1.0
3347.0	27506.4904921071	51056.46610479438	-571.4896828269816	584.4338209896418	198.57321826908438	182.30866133119403	3.873393049863245	1.607077378540619	3902.933363754115	46.75521061446565	1.0
3350.0	30343.10861469913	47566.227708388236	-79.29594033368915	269.2792915910426	210.30823004567418	1392.410991859539	4.238750591013085	8.016084644529863	NaN	13.208075448472915	4.0
3352.0	27535.392757573376	51061.03789623506	-531.2517963546662	550.0363573677156	192.55584830148078	177.20912481673366	4.226496513679282	1.7629583073730843	4473.157052837396	46.51159262210957	1.0
3352.0	30369.81726069059	47569.065840247174	-76.70702497558021	267.683607537726	210.42007224670297	1001.4062002793623	4.254054673937181	6.141685272217269	NaN	14.747782333603073	3.0
3355.0	28988.971324900645	49426.767619735605	-54.85699655923532	258.83646996915195	215.0978244965314	128.6111201460227	3.9804857323973684	1.4088103974793105	3831.84358305068	34.70475176601984	1.0
3375.0	28805.322383794595	50141.845029788194	-484.07998869361137	511.65555895702204	187.07271794382282	204.94989788915592	4.259925798405916	1.8714611042244356	5264.986029401413	40.03153686701209	1.0
3377.0	28765.15302645819	50153.02918620725	-468.69032728832326	499.5879034945073	185.6507376177754	206.16271235013008	4.656251710311528	2.468062515219537	7458.311769200487	44.398420305544384	1.0
3379.0	28824.050356058935	50148.50482122339	-468.74087209465944	502.00675383883697	187.57818409559044	389.5006603956483	4.524724888221323	3.4694011696974822	NaN	33.0825193978921	2.0
3381.0	29020.98982682103	49485.30252609502	-75.63575073794874	269.2333078468373	212.25236105601084	433.95023268736725	4.967804383869225	5.919663708542238	NaN	28.129943655881927	2.0
3383.0	29053.912023681623	49450.01463174853	-145.46943240045724	297.741732566861	197.49000692874483	182.67557746422924	4.5325739024750415	2.3147253054436856	6814.692792787772	33.67884985045632	1.0
3451.0	27474.33724777357	51058.47169238019	-509.5991208316787	532.1583732256013	189.82844477683852	208.05759480910964	4.409336821601723	1.662412311377708	4103.560789374259	39.27778640676862	1.0
3454.0	27396.38128960872	51073.782637414784	-494.79660483359015	520.190804318416	188.16952293036618	208.63254191108956	4.389202160310035	1.6673852487000038	4151.299962097694	38.41889094066038	1.0
3454.0	29026.510411527852	49444.64641264157	-133.62711513634108	292.2172972454882	199.4357561420192	246.630860921999	4.061463547741925	1.716845579465956	4314.473500321319	24.978742926025777	1.0
3455.0	29000.581226539824	49472.62104690769	-33.2207333564096	250.69186444351442	220.2276187684384	160.03699907973356	3.7608354260460812	1.4464759554342461	3581.2028061312126	30.318344487430874	1.0
3458.0	29050.937070347598	50011.258683501124	-335.02111271693974	404.16702087558934	180.8921702797308	166.5402088109185	3.90979364747431	1.6778911978034854	4536.773129469747	36.86408668639825	1.0
3459.0	28936.876325427795	49970.64985645527	-204.46022731983192	327.23109661542867	189.38975470842553	218.5125130800178	3.9831652861318103	1.4564307253680495	3476.851724827819	26.926636261340057	1.0
3482.0	27435.218879319666	51034.370892641986	-614.5235528537266	622.9110813423814	206.37420712054833	250.67849456147897	4.18294200744738	1.664031760403529	4545.966880644116	40.758455168447036	1.0
3494.0	27864.957379635467	52394.00617044299	238.00637347667035	186.0458592441291	314.8012374304653	167.52447814754	3.979367230741798	1.334817992952008	3364.102768422924	30.01552247962847	1.0
3516.0	28986.76925902404	49973.158773819305	-250.5041526675066	352.52865009488414	184.91012345342457	136.9398519006444	4.031020395250502	1.4615461397192524	3900.785201472862	37.22718147842373	1.0
3551.0	27478.64010971093	50981.05432011927	-575.2210706744323	587.7009659742142	199.19374568088824	225.10326497801555	4.080300848873533	1.5686504533033856	4244.798617411993	40.28577347375792	1.0
3552.0	27423.80214673677	51015.592061651936	-560.1455535657743	574.5817146112992	196.75186342187567	212.8217833014477	4.339193599755083	1.7438967934591878	4537.898587726413	42.560578907158266	1.0
3563.0	27441.337458181675	51029.5132017181	-569.8932035051779	583.039979148289	198.31096592309996	230.65433289183693	4.2418710729489995	1.4950884594024945	3621.5058799703233	38.677002649592026	1.0
3564.0	27391.528397998412	51024.83585583562	-555.464238182127	570.5514759915137	196.0288419935442	163.8261169866826	4.682720697293382	1.713862352691499	4228.014430319383	50.56650778013067	1.0
3580.0	27439.151216885803	51025.64958349265	-500.90294050320017	525.1026294856297	188.83362714553047	195.42698714696118	4.0951873981454	1.6181417255262192	4338.725630512939	40.08261084004533	1.0
3582.0	27542.415121871614	51054.324479800234	-296.17775983083936	379.5979123983189	182.06276466039927	123.71793624393824	4.297755244719713	1.5021022735463014	3928.4621331484873	41.73831091242179	1.0
3588.0	29014.124232297818	49428.8192554052	-152.75217842637613	301.2048027853132	196.3464907554427	191.00568279227903	3.9877752756190747	1.5778542125319148	3983.2321750720503	28.933637742192072	1.0
3590.0	29060.299765563985	49464.74483803693	-57.89512961545568	260.0154697847597	214.4060711872872	109.19835604085927	3.9130992658717982	1.4405085267137105	3607.618077499001	38.83593165728623	1.0
3590.0	30619.469974087366	49149.22419308456	131.67393077352136	203.1226007157676	271.04320506505763	133.85489969313392	3.9359735379925165	1.5466699282173322	4314.999137348498	34.476692150733506	1.0
3592.0	30560.23183431388	49171.33657915352	234.79438572820746	186.4055241329733	313.3532251393265	130.94685709178603	3.877635507182531	1.5970216627424232	4564.425340217335	36.700372716595865	1.0
3593.0	30589.43739552423	49187.347036112435	222.96365128922127	187.99607021576958	308.234552206348	281.8817935686925	3.7603190317788364	2.814741231220628	NaN	26.60002217700264	2.0
3594.0	30584.78995205942	49124.80580785356	173.33006469082235	195.16240945495545	287.15896789320857	132.40406558579932	4.028454007011379	1.2829745316045134	3203.999691053639	33.44261504725277	1.0
3595.0	29020.222761941237	49419.126151558245	-69.88720160258228	264.80656334517573	211.78660435511128	303.08177086360627	3.88213610614597	2.5005021269363965	NaN	23.709271071356348	2.0
3596.0	28981.987911704204	49435.98499983386	3.8313917779458038	237.76952094060064	229.84100105400051	192.30163658115805	4.1610325540387745	1.4990546085863337	3892.5652688331124	27.148228696583516	1.0
3599.0	30589.408737293037	49209.75011792311	264.1738896548744	183.47821884006888	326.89089319573765	126.73313309699476	3.9668976859296183	1.4635907989668715	3875.180330598214	37.122852928621306	1.0
3600.0	29026.137013406125	49450.594681328825	-85.77225916963617	271.2400266636938	208.38711987226048	203.4880736132103	4.124234608229559	1.5596994906636736	3969.9933654183305	26.997037949660758	1.0
3600.0	30589.803165948368	49173.62802541504	145.41093977203954	200.3167216076471	276.21158340913496	135.70721170251383	4.256708895475436	1.4818096420069837	3741.310742770667	33.86896547676756	1.0
3601.0	27408.95053721555	51033.16918693359	-556.903432309054	571.7883071130343	196.2493451553233	233.47918786114877	4.245298107034106	1.5696280740177215	3609.9071251504465	38.220422122066054	1.0
3601.0	28983.677014287336	49436.52685652017	-29.975969723545724	249.50849410443868	221.02769097549887	253.53628434304008	4.329514210962136	1.661827134072182	4044.740792410276	23.599783650019702	1.0
3603.0	30621.362067519007	49224.09852584695	128.02212982596683	203.89844714187717	269.6934573299822	138.48695517261848	4.05464668214917	1.3843596374009426	3833.1561535379974	32.73324745065383	1.0
3603.0	29022.003189273863	49409.978808918204	-97.03674942809647	275.9855656627798	206.12468430640018	272.49631839824474	3.8869172881390393	2.8307041580311827	NaN	26.956022726823544	2.0
3604.0	30539.976691973254	49245.41756535565	218.07455507517926	188.43487283639647	305.9426618420238	139.2181119767142	4.0614981831218895	1.366626803575393	3956.8281996970554	33.48094444371155	1.0
3605.0	27440.767314025008	51086.37858861515	-580.3944018827684	592.2523749424056	200.07162119072103	237.43102116338451	4.244869405982412	1.3535023793744203	3072.9486753937167	37.424038591554215	1.0
3605.0	30552.519108230957	49185.05780774392	189.2125324434911	192.55827035945688	293.651739316089	131.78652646769467	4.1620839382306825	1.4832228267006307	4153.761827835315	34.9960647477953	1.0
3606.0	30505.406414358535	49184.08333741439	200.10558119768473	190.90973461130733	298.21597003200134	118.40421548230205	3.7917735676596287	1.223918038887986	2756.019487990001	35.77584472714802	1.0
3638.0	30849.855059104426	46825.20629552388	-134.23430571612911	292.49733481357725	199.33339236465554	329.76278396338165	3.9039982412554552	1.8451300086466287	4979.252171893014	21.271555615743267	1.0
3639.0	30890.568192575935	46869.62566707618	-148.17480571086404	299.0223449291772	197.06049813715498	336.33088717964574	3.956093884354975	1.9778227874084844	4691.882101626744	21.46743390391179	1.0
3642.0	30878.418473831665	46893.856369339264	-87.63275908222002	272.01523257005334	208.00650160001058	196.63129005180676	4.07770738988293	1.5133400932386583	3722.09920862249	27.402251734107114	1.0
3643.0	30896.00968515267	46816.16128000905	-105.84334491232723	279.77529146834	204.42028339398254	328.95822206202826	4.5486345441696505	1.8224599713335858	3861.305800602448	21.00974764008429	1.0
3644.0	30892.804583670102	46860.65953251164	-118.03049196706048	285.2152273773431	202.21958611193318	1274.4287656273495	4.032304570807558	7.400493791688673	NaN	13.74178338830419	4.0
3654.0	30907.100572681968	46858.07437742686	-122.79748319057731	288.4272850941403	202.23501318197464	1833.6886387579411	4.500187199183203	9.684811440569252	NaN	12.10478053927592	5.0
3655.0	30879.1649859077	46844.36227017572	-162.28843219669756	305.81507934187016	194.9102518289922	313.90842186480387	4.090410653408519	1.7452677796923028	4257.677816821482	21.95286871036051	1.0
3660.0	30927.0480869821	46858.10226279405	-57.72245532289374	259.948227257271	214.44519890208431	355.56171109667395	4.062754334757614	1.6736460778431714	3607.5115714934536	19.483024373006057	1.0
3661.0	30975.38780209028	46858.61436250531	-200.80306155000216	325.3074719140939	189.81482332400276	145.43269711078423	3.9742955971836955	1.2193974871454323	2912.4407920434705	33.11056591241935	1.0
3662.0	29125.49269160726	50021.840399730274	-375.1935634891022	431.07348766347343	180.89107205788335	182.16377248760753	3.844465657094701	1.4578688985236101	3547.981940041606	34.70205165936187	1.0
3663.0	29074.397485431546	50040.72869466765	-419.577018789761	462.56988133394225	182.31989375204506	332.0129350368384	4.090597597730942	1.9947169112517835	4482.951522312346	27.129790791814607	1.0
3664.0	29034.69210734794	50009.87467230072	-315.0842623740837	391.3788825699263	181.34936150681358	285.5855744183286	3.9464276573039947	1.6327228337952138	3422.2266405649457	25.438425921672508	1.0
3665.0	28999.703626987088	49987.86515709756	-220.23303388220734	335.67190100109883	187.67327609565692	229.4391179580048	4.068668373484903	1.5583517749694977	4172.915071598948	26.778924403480623	1.0
3667.0	28988.246768215282	49951.656725402645	-249.10227944594263	351.7289218720388	185.02266519814356	188.40737223839022	4.083461281231716	1.4396454339526121	3557.546668192118	30.270249795253267	1.0
3677.0	30912.884865720145	46853.45921743588	-185.42289063484392	318.1994381135312	192.395850455165	748.3297112219589	4.073260736502237	4.615728031127716	NaN	17.012642376213986	3.0
3700.0	30916.890498587876	46867.80278369899	-107.33300547145072	281.2977898577772	204.84433215819257	3032.296918815167	4.244260130510608	14.305520827874975	NaN	10.11566060921654	8.0
3704.0	30852.87224798104	46919.45426365428	-95.55332602494842	275.35198690287973	206.4156444622394	354.11037204280603	4.719571205593069	1.826530940951618	4268.03810515844	20.044127646538996	1.0
3707.0	28987.91180591079	49911.34212359057	-61.33359590361228	261.3603260245951	213.6316517122096	194.75542701689142	4.013325084505051	1.3580557706810268	3630.4403373438895	26.76166939116979	1.0
3707.0	30919.060346176033	46816.79413354565	-85.37499400804796	271.0749229315771	208.46873355661452	322.9390842855683	4.358683071501834	1.3082881330410931	2369.8756147863883	20.06415916021346	1.0
3708.0	28945.500150915654	49862.624617576934	-138.01634810216757	294.24944780576703	198.70211882756533	218.35626318819007	3.8461731563378105	1.3753450594388699	3605.6117738708804	25.753737600138418	1.0
3709.0	29012.01667633935	49936.20020294838	-108.57303327691031	280.9654423210993	203.90450569614163	145.56796353377948	3.998382787442958	1.5250967296329616	4317.025034578681	33.36936324256275	1.0
3710.0	30909.454619150732	46873.063039663066	-123.5601588856487	288.38257708078424	201.7860390591096	1864.9658801954888	4.253110964339548	9.909870793731663	NaN	12.078526766438406	5.0
3713.0	30869.387332032475	46867.78401847972	-47.79458223270377	256.12941304503096	216.73304935404667	305.9917557882795	4.403105948994791	1.8866126392972966	4790.339432097305	21.71357654986091	1.0
3716.0	30880.33453092043	46931.27593585312	-128.41779023185532	289.8290323536703	200.32552078062488	216.72504072623084	4.246174370250337	1.5353429789346744	3708.4703946135305	26.31444086946858	1.0
3731.0	29038.430518082183	49994.799016938945	-172.49224957106202	310.8430603136825	193.45022487091958	126.32044210661232	4.008271047748145	1.2968139870959725	3247.7766565031357	36.04032222222408	1.0
3742.0	30810.375316361657	46874.35322424109	-33.223398785966864	250.69284061107015	220.22696484285686	124.81529578529694	4.239309111979869	1.3468573098181453	3534.459925343725	34.77406435195346	1.0
3743.0	30915.520716939307	46880.338140532425	-126.0230028946986	288.781796590728	200.77551118200276	787.1440625026378	4.034365406724554	4.884192904342434	NaN	16.17591561084531	3.0
3745.0	30883.79529294449	46898.57627950531	-102.60165690480868	278.3710346017975	205.04018011053986	325.5228890535904	4.184961975930915	1.8289678289721534	4638.878636624275	21.1319670573607	1.0
3749.0	29043.662620075374	49973.61956029739	-96.27469452120936	275.65882238418214	206.27313204501021	237.7854920099778	4.0105910414995405	1.6837198298871516	3783.469447337289	25.056589438757996	1.0
3750.0	28990.38945426945	49929.40677132377	-86.71550266996444	271.6326356321087	208.1938228537203	291.8279686790803	4.222660734069293	1.9983008501838855	4150.256187588866	22.90875740490948	1.0
3771.0	32351.632408323378	47947.129033037316	124.88162758673099	205.1975731525932	269.04337130242527	1211.4560225910739	4.365928679120565	7.063761852862763	NaN	13.49871385993256	3.0
3774.0	28877.237528031517	49619.54117909789	-286.54132992656747	373.72297404269364	182.5311866251321	245.57363034960042	4.866244090945229	1.8606467379956253	4801.927616429025	28.197435419270427	1.0
3774.0	32357.95401366756	47979.79203919464	103.35290819048224	209.4689881673129	260.8416518403225	150.9711291224577	3.753361694007779	1.5265195851331557	4211.127661988512	31.659124856307955	1.0
3775.0	28490.899453585283	50244.78472280689	-101.02889338118115	277.6933042407426	205.34381951184818	189.39884591081127	4.761519829763149	2.0021550165649544	5806.381301460292	30.451869284907712	1.0
3776.0	28039.536131545643	50513.50430547262	-475.6592643531825	505.0248590956339	186.27229502987277	274.058531111864	4.440095739915749	2.2132897060794634	6668.222872788013	34.51798961965471	1.0
3780.0	28169.473098329352	50415.65681636506	-167.38664985183	308.3149780205011	194.17084796893133	239.17268395928767	4.463849641512218	2.0956946023675966	6894.719984073069	27.336770662531155	1.0
3782.0	30384.53370196972	52385.16948494404	120.4560112093642	205.54593275737366	266.92927466878206	466.4183474986667	4.218284682255491	2.838663747080292	7399.473538929416	18.339242802178344	1.0
3783.0	30406.082663712805	52341.280420987554	196.29751856255044	191.47331917835777	296.61009590717276	283.85593985651917	3.9480557168867736	1.7023159947855826	3910.317555111226	22.548689000094086	1.0
3784.0	28970.948560664972	49868.975613291834	44.68866088842132	225.02097074794932	241.65459343952176	185.4458922770637	4.0621908119200185	1.5147688467917357	3346.655554119486	27.7336798895778	1.0
3790.0	28916.252771683547	49729.29143475756	-266.85473120584595	361.99304390291417	183.70811101742854	272.0028727732581	4.300919581918028	1.797627464969055	4635.663084257009	25.767237112441567	1.0
3792.0	28999.72465897181	49894.009343091755	-25.996754643962074	248.07082196804393	222.01981289402798	337.02511235495103	4.059617336486085	2.2311688402255765	5604.073456228047	21.17398547799074	1.0
3798.0	29012.319287223483	49952.77475778021	-173.3060834977818	311.2483087380899	193.33719304366718	166.422570089249	4.131661437781089	1.5819635300146526	3822.6093217900684	31.922423465052134	1.0
3809.0	28735.32016742488	50217.57662368355	-499.4598273775996	523.9386425545625	188.67411479410853	239.16375829010568	4.31236724114276	1.7144844992752697	4455.219554315627	35.61569050351877	1.0
3810.0	28801.655255906087	50213.57394402569	-446.4587614623367	482.54959147599425	183.91527804975655	209.35019261582696	4.044021835844429	1.6208275206212739	3823.5250838062652	35.57060051055136	1.0
3811.0	28966.826581371897	50100.41102534835	-303.21816028340425	383.94551765818295	181.76527401003773	292.34927367050483	4.161917231770838	1.871993519485436	5022.336261492379	25.63984559342289	1.0
3812.0	28976.540252832507	49948.90890609129	-54.962271092500586	258.87717798362104	215.07373685943253	404.96246685703926	4.491036163219772	2.1941767918343014	6474.645938009673	18.952975230356852	1.0
3813.0	29025.07334181633	49971.837644939886	-85.14561781359906	270.9796617666747	208.5159111011656	386.8153978106011	4.817718520941092	2.32175687195044	6236.895395061381	19.932588507974753	1.0
3814.0	28937.964245495004	50141.91586770502	-443.745122029819	480.5017706250918	183.72923772743792	270.8410957242097	4.159143035892249	1.7752021825617093	4544.03183857148	30.800789175213886	1.0
3815.0	28782.89391584161	50225.33195016303	-493.6675926635021	519.3036073016306	188.06367420011162	518.1339697946526	3.986084246439154	3.0453652948402485	NaN	25.785274279406163	2.0
3825.0	28982.225233320627	49927.822252412414	-193.57011867904515	322.0644867105809	191.10924348944735	760.2821047316733	3.776884083586405	5.864593216583934	NaN	18.943573095847743	4.0
3828.0	29031.909042507392	49928.926183685115	-303.90783915623604	384.37392356225405	181.73816325307246	311.38846228623623	4.053141855806031	1.6164020844528522	3895.385556388122	23.86445810171455	1.0
3840.0	29050.14347030278	49907.91068414222	-192.77607219680826	322.4069807518112	191.8158562664052	613.0848042719649	4.010485960974977	3.578247556985221	NaN	17.823961161690864	2.0
3842.0	28958.81074719169	49987.26941821781	-73.97988594330181	266.40246525267315	210.86093475626612	249.74961447002144	4.673804854600762	2.3574768212536883	6609.054493585187	26.481248375227445	1.0
3843.0	28954.73026625823	49904.422446143035	-192.38671795162418	320.9284895153973	190.83176657316827	241.96705218194992	4.115926037009184	1.4353675021738914	3495.0411489791995	25.094348167471047	1.0
3844.0	29055.001793595555	49863.24395909259	-244.91590443597772	349.3517463606773	185.36765994834917	113.31083565161089	3.9867635648555657	1.4592515954725005	3858.6637731145242	41.980153978415096	1.0
3852.0	28188.25656570697	50325.58218966915	-265.118966907204	360.97635035827716	183.82604927295668	204.65329540907848	4.710319144510518	1.8213309561178914	5187.589540895631	30.986087798300108	1.0
3864.0	29104.227149556624	49955.061739323646	-252.92380834456495	353.91335375084714	184.71939808029552	150.75247452166298	3.6896157191809995	1.488437794956322	4065.410319825442	35.23593109199659	1.0
3868.0	29065.789908287672	50012.97929617592	-255.0289228751622	355.1225451609442	184.55709545407362	138.45318344222102	4.234179225367088	1.4564255254218441	3755.2799102794884	37.052570826270795	1.0
3869.0	29017.041016942712	49987.88371388825	-345.6180967723155	411.11683136693136	180.77245551173382	180.00684645542182	4.182521791457568	1.3559399113649333	3551.23041015942	33.29617822980791	1.0
3879.0	29026.309396626064	49887.700626984595	-147.3769111960514	298.6888884860614	197.22292089292512	445.0386891138342	3.840190281997094	2.8465943398889744	NaN	19.804943811934564	2.0
3911.0	29053.338377524804	49827.92321435866	-217.0343610265866	336.18199207325955	189.81697884413612	744.1115464462312	3.9817487006069627	4.583381181554758	NaN	17.537918320395605	3.0
3913.0	29044.68670428603	49858.32168248069	-218.0150181326948	334.47075601701096	187.90319591296114	373.21744079428305	4.116528580464912	2.2646480160296103	4733.881679282311	21.64070037045368	1.0
3915.0	29053.324677044333	49804.587191583894	-231.1198388064555	341.63481446274557	186.59911261941147	258.39211601878617	4.029941116047363	1.5375696334599096	3828.40460570207	25.030733890560136	1.0
3916.0	28986.94344172767	49775.685731091835	-127.1451629371347	289.2494736830211	200.54603176127696	291.700233581423	4.172915106057089	1.8139809399533164	4455.522101076414	22.757853096211846	1.0
3917.0	29001.208579801092	49809.87814596486	-200.1672287621938	324.97431863856514	189.88976563929126	362.4844304500908	4.215890120607212	2.001115934334351	4258.960104319932	21.141250311593687	1.0
3918.0	29048.813943598165	49776.52113792578	-205.84872694957124	328.6855132328076	189.81354213110683	628.0573732011634	3.843670313062789	3.6671294272051864	NaN	17.79349122011368	2.0
3919.0	29037.105016429872	49804.257104987875	-209.80021401559486	330.0625179790942	188.78740095625687	226.93639053901765	4.016026628455592	1.686615146374883	4213.695371449718	27.280553295463076	1.0
3921.0	28977.861675701068	49809.54105163769	-153.15670758641454	301.39862956888334	196.28415769193364	118.596035430016	3.773819628180911	1.3394768033413713	3135.148577844666	37.442619281693	1.0
3922.0	29022.710189941943	49802.203518764145	-153.33319398530668	301.48323990832296	196.2570023402627	188.564730822967	3.852494508785145	1.5265576119172777	3646.112779735213	28.942991782474653	1.0
3930.0	28713.36027901178	49964.969946077035	-404.16113788044333	451.41955864374387	181.65345365646928	279.5942361160321	4.213974906549118	1.8767822393883162	5713.387313612354	29.252504044083153	1.0
3931.0	28935.773583062833	49848.85994480107	-451.8745302472115	486.6573061817974	184.30334606532568	196.34030215147976	4.032867288663642	1.392715089287177	3674.0864040138217	35.69263656341364	1.0
3933.0	27490.395777859976	51085.975153811916	142.3867174350534	200.91916417463077	275.0614122745102	105.59702682492524	3.4832434600976634	1.228136499755286	3175.978769201626	37.747635962832135	1.0
3951.0	27675.276758401524	51212.20274106508	-435.14864017046256	474.0603647731221	183.1769328788816	199.78733396682864	3.9665893773300627	1.4148715217990566	3594.5580803970965	34.73533676947093	1.0
3976.0	29144.724675149817	49663.20139640532	-58.62559846795292	260.3002387757917	214.24079951468897	102.42270007208626	3.7009994775007478	1.3492547733951112	3467.1485345177657	39.70664860115375	1.0
3984.0	29079.45748841574	49898.490954690176	-273.291811384265	365.7886000185319	183.29106150520917	475.8495109944446	3.9521456985570187	3.009296682956223	NaN	21.010323283156392	2.0
3986.0	29058.18221285959	49835.945103596314	-256.8642039675607	356.1801523000819	184.41835241739653	276.1604013894071	3.7932350235555417	1.7015845713071727	4263.552376988722	25.006526830786008	1.0
3987.0	29072.7526276463	49858.87360026513	-273.6566362961832	366.55277956051975	183.7111543314648	487.6414195193677	3.934188003862234	2.8378001088965923	NaN	20.326752530044605	2.0
3988.0	29078.770236062508	49813.85949932762	-227.63284938027144	339.71275666883275	186.93332957880833	258.6326985511437	4.173024117192296	1.7136912262772102	4271.356548074822	25.54737917317048	1.0
3990.0	29141.437805680805	49823.77812367067	-229.35218346008298	340.6590350273831	186.76737873729377	152.2927712105219	4.030934259997721	1.5351891909942432	3630.0744667859926	34.71457994848388	1.0
3991.0	28996.17442763667	49878.27688023349	-305.92864082697935	385.63176190404056	181.66081420176042	262.9459523855304	4.774420865928476	2.8666115469512214	8936.009932441064	32.30223341379347	1.0
3992.0	28959.08174870939	49962.05121885666	-219.03356696683522	335.0217652445697	187.79714746651675	317.0447448295879	4.955139529517504	3.2624133871916374	10018.16207627807	27.655573987441247	1.0
3993.0	27855.793838377325	50810.8435049286	130.0211970015045	203.47217583306093	270.4310766471462	186.29717586086184	4.3148778257789	4.812376507060376	13800.99172928123	48.37681194153242	1.0
3993.0	28991.027331986777	49918.986167469964	-274.44156903103686	366.7712420401781	183.46281491595346	741.280186639359	5.010043722913596	6.993574283503835	NaN	23.04836281398043	2.0
3994.0	27763.691868007252	51035.82658111124	-443.27058668631446	480.1443806167433	183.69728126361298	216.39674785362024	4.508315793128274	2.287674795444344	5079.1291506038515	39.67016684391687	1.0
3994.0	29061.99371419925	49903.22143285045	-297.8564971773885	380.63032644105147	181.9884002032215	309.056062410863	4.050087885054959	2.0257954620792264	5241.221252443609	25.166495754740783	1.0
3995.0	28330.211114732545	50445.29293726269	-170.02686034453154	309.61923220706586	193.79571865379722	288.78105934981517	4.959575162966402	4.6994926438938345	15604.452765511489	35.26346206699851	1.0
3996.0	28859.51325648017	49968.13026978174	-573.7954923493403	586.4512019422422	198.9554203644063	278.8167913276753	4.2557869153127115	1.5372121795585947	3608.9957528918158	34.66067798636582	1.0
3997.0	28955.119859902647	49745.69293890413	-212.22756339592416	331.3584613231002	188.520778793141	272.1811914983515	4.803573714460693	2.2915118729825164	6473.869207607522	26.565080728634943	1.0
3998.0	28987.157200127163	49843.857025483114	-248.09157068174463	351.71449931237214	185.55811512778575	940.5154888840507	4.875465849296008	4.570966782233969	NaN	15.094521898524878	2.0
4000.0	29040.98312170341	49873.976736977565	-277.1985866272398	368.2726547722571	183.18379161391522	576.9194116189772	3.936607510991466	3.4696385874579905	NaN	19.48264006816814	2.0
4002.0	29053.896580730456	49933.25838354509	-220.0230464612235	336.0390385718067	188.08364833415735	644.3853308467445	4.070547271716723	3.729217112353201	NaN	17.746594649204827	2.0
4004.0	29115.420985153945	49934.088610181185	-259.0468497054808	357.44206828176414	184.25669110675548	230.12420494330325	3.7577651918130632	1.4916764368036275	3983.2286324390184	27.196227846612686	1.0
4006.0	28657.428886073827	50438.44669434273	-134.80272624416455	292.7598066320775	199.23781930502238	169.97190528663313	4.397558383668456	2.799645973271285	8338.935392672494	38.65259795715968	1.0
4006.0	29002.059167926876	50013.05492510322	-67.00422500334291	263.60258321665566	212.37418212779974	171.3754225810452	4.47086789184102	2.766872222891717	7670.917710915801	37.00948225620239	1.0
4007.0	29026.291245343946	49917.08492700845	-250.01790254296807	352.2510485046842	184.94898974064907	206.39135055585572	3.8991197622971216	1.5361036707192013	4098.30510417904	29.0721920162295	1.0
4008.0	29071.51421853586	49923.517416195355	-310.3723105269659	388.41124732658557	181.50167246303977	278.8445830300933	3.9584084875757974	1.4718775824037715	3453.700215316447	25.167339991128404	1.0
4009.0	29013.21917240095	49888.45119873266	-158.3064268128269	303.8795611059068	195.50154717875327	197.65680097359734	4.130403762133277	1.3549629395574556	3248.5199707122983	27.495731473981493	1.0
4010.0	28996.354584421122	49915.29863721944	-246.05669452177136	350.52675764175575	185.699731823976	1069.476694966945	3.877384166921307	6.465928985307739	NaN	16.035058066500035	4.0
4011.0	28954.224893615185	49932.33422209747	-163.08622197379754	306.20465596798147	194.79323959438955	234.09598039752925	3.802100514809231	1.714714615309945	4465.112370977959	26.15463057709759	1.0
4015.0	29030.265355451214	49906.712241076646	-217.11224086542325	334.18954258798124	188.16461310174196	668.3220365078853	3.6441062263012998	3.816836370125879	NaN	17.39767409057486	2.0
4017.0	29046.01882068749	49893.20052423925	-212.07466868658034	331.8533977036797	189.00352753256965	549.5395535924212	3.772577748224529	3.277785848136686	NaN	18.788217364737026	2.0
4018.0	29095.0096615036	49873.57397254353	-295.42546846634315	379.1361197419847	182.09678643097504	240.97034453456223	3.910320375664209	1.6885258616576906	3407.182348150766	28.00498828361799	1.0
4020.0	29017.34809674677	49911.545626137304	-223.85163703447913	337.6414789399931	187.30621912066695	228.66320221463525	3.617058191178966	1.5456428949042171	4079.686722695983	26.84908870331508	1.0
4022.0	29057.729135249112	49822.39745646432	-78.1989294040333	268.11816927400423	209.96368456590042	194.07685267801696	4.102334350934795	1.5496908167038532	3898.2974435717692	27.68320690015079	1.0
4023.0	29018.802999308406	49639.620848434824	162.06757219042314	197.1531915787285	282.67134224504997	290.2569031002034	4.556034365128708	2.9026767337230748	8741.47035048334	25.67800099149966	1.0
4024.0	28996.670540150455	49577.38117252	134.44289361132743	202.54270122772533	272.07342028355225	238.95319680575287	4.291711272528099	2.1111121852032384	5793.426188747935	25.983797385418455	1.0
4025.0	29013.193884401826	49440.96818359612	-32.56243464644873	253.35772180145952	222.73838855222917	451.2116299570928	4.092759237322777	4.484957707254075	NaN	22.93409257935393	3.0
4026.0	28982.97904631964	49480.099913838065	11.245031539204914	235.33936434791525	231.89012582971472	308.483503041841	4.109323794003316	1.9653066685756433	4768.5734309234695	21.57797116133868	1.0
4029.0	28960.8524926675	49444.306397315646	-51.241289504157415	263.6927431617678	220.97966184837097	430.53591893008064	3.9355696161151887	3.333827511749278	NaN	21.244770018087113	2.0
4049.0	30165.05233867135	50746.837029513044	214.32036842123088	188.9267740454078	304.30801997380814	143.3592941194026	3.768584718745107	1.394071656278296	3663.8033789247493	32.98046348696332	1.0
4050.0	28585.2194289818	50508.78554981547	-282.62567360639935	371.3607786450289	182.7417452117526	295.35780163615254	4.021986699421123	1.9552972589908684	5559.186107826182	25.323102908763428	1.0
4050.0	30152.44332976058	50663.64629499018	195.715721812888	191.5606279955331	296.3657232650496	151.88331226327716	4.207847790372526	1.691556020034746	4705.268814948501	33.2750634841678	1.0
4051.0	28605.070238550827	50480.86887637444	-242.40405110800737	347.9757991673297	185.6153693078619	495.84480495260345	4.0327242970855375	3.8790554283160565	NaN	22.020155098959826	2.0
4053.0	28681.737288644337	50457.81941448495	-232.1463939703559	342.20284494679237	186.5024860951853	246.57820108933132	4.705810844442321	6.043534881578593	19209.810600779987	51.289628740110906	1.0
4053.0	29066.912992361416	49920.11444166473	-256.56154084775153	356.4303390673497	184.784376415177	677.9180574239585	4.8960293373821155	8.397907525060582	NaN	27.749962030794045	2.0
4054.0	28629.417909589163	50445.63125722231	-268.4028482948627	362.902223435443	183.60485983375548	285.5975086838542	4.26266967055664	4.438338249550063	13597.34809387194	37.37251295789117	1.0
4055.0	27758.230599586193	47153.300915787535	175.2874590997586	194.82861718463613	287.9487668020716	131.21435936938713	3.825524929191888	1.4903025669369838	4237.098355606728	34.96606097113276	1.0
4055.0	28609.177677146323	50482.28019668375	-277.36704854913353	368.2111587476081	183.04290334392613	282.28971340919395	4.411194799372904	2.3726084248194956	6281.091309139266	27.60351819115067	1.0
4077.0	29045.889652653725	49936.57792853733	-285.2946605629288	373.1942636207803	182.7787396318547	677.3971935139245	3.9394871589464766	4.826548684246589	NaN	20.19948901366517	3.0
4080.0	29094.533248882115	49930.304977157044	-390.66105081610146	441.83899233656	181.21858440641188	250.6719909999312	3.4826040069460116	1.3457521326718371	3340.656503055508	28.41438347720782	1.0
4081.0	29016.708012458897	49926.596450755234	-260.18838926498427	358.10384871417534	184.17358703328057	164.49380547973027	3.860290196600362	1.5522869080871724	4414.669545600924	33.906440415923655	1.0
4081.0	29016.38025192944	49926.518075323	-257.5631840615167	356.5837848615026	184.36618611790834	158.9262470983824	4.008636494779075	1.5531423251567915	4126.032243442577	34.60410564512401	1.0
4096.0	29115.621643011593	49955.25738403423	-279.687099973797	369.5975241772416	182.90743760533272	221.00267465949966	3.882800909405028	1.4986384103853798	3628.7016305887864	28.344718337951328	1.0
4097.0	28663.857374648567	50344.021014533835	-117.1662640739165	284.75798982372794	202.3178813466429	151.17396610564853	4.055140732887036	2.4687190418992166	6926.05625552317	39.23118209511897	1.0
4097.0	28962.25804583912	50039.973043497565	-185.51080061516092	317.40056137770426	191.7026475027062	150.79993708275694	4.338242633407939	2.3932481923699798	6205.718467387599	40.30659695006269	1.0
4098.0	28633.763342517046	50477.08880068362	-242.27567444410454	348.68556481898713	186.25846163549545	538.3528912271686	4.286190725596905	7.251577078424839	NaN	30.059578559065017	2.0
4098.0	29067.62836894123	49991.96978654276	-275.02929519031	366.85752120409336	183.21440051215276	436.86242274721883	4.53272395966968	8.347089210683826	NaN	41.603504373248015	2.0
4100.0	28612.567950156983	50481.61489149263	-227.8951586875624	340.8728041853642	187.72883782765817	551.7517385167205	3.875095881189779	3.6194168023383417	NaN	19.69339244149966	2.0
4102.0	28613.401538340626	50449.922974516354	-260.0067005701069	357.9984367831611	184.18674751643977	281.77464913115745	4.019734366059724	2.0148415341610604	5707.183234097219	25.840793654161953	1.0
4106.0	30856.79676104883	46922.24702384832	45.77252965508229	224.70420900567228	241.98530850021268	166.18593178740448	3.870100677419688	1.4876653620859677	3821.5167510945153	29.54141140831739	1.0
4107.0	30884.54591269958	46950.779947560666	96.60464575423883	211.09277445456132	258.50102922839926	116.071498004718	4.019354396360723	1.305357602585178	3325.3205173227216	35.84584378148789	1.0
4125.0	29025.566518060834	49397.098871830276	-163.82569426099047	306.80440561159304	194.87764758012057	957.0875784211365	4.107771872306132	5.187424595573964	NaN	14.756221921004773	3.0
4128.0	29025.88050240016	49431.70741779763	-159.1691809531896	304.2976478441508	195.37240975885572	176.56994512323223	3.8380433297202687	1.3786652736027032	3704.902815940677	29.536581104271455	1.0
4128.0	30870.645847760963	46914.51443369964	-50.03336750910355	259.24195113578816	218.03658935904969	1238.928775173293	4.220957604134509	8.205398838602724	NaN	14.617401968731803	5.0
4133.0	29035.432197835005	49983.401604456645	-258.6114165885111	357.18996004656844	184.2886522891278	286.3239748482443	4.713857839353662	2.290357181877589	7106.914729694049	26.58227456427474	1.0
4133.0	30897.699635820634	46850.834222523335	20.726413254744095	232.30694116515298	234.57181266123374	112.65327386965777	4.083693790725714	1.4266431043473056	3691.1515690645933	37.39511181842187	1.0
4134.0	28570.70621820544	50543.07572779682	-357.6500206705294	419.13609363499404	180.74027827539635	294.1584877890494	4.422152861274933	2.267622285034011	6723.006373061519	28.57385744029322	1.0
4135.0	28513.327078279097	50549.62523678663	-392.46163218738917	443.1068728257321	181.26855816708772	254.35043505030055	3.5524725304174036	1.4703645999560337	3718.7350890262305	28.74836798438987	1.0
4136.0	28520.89953897064	50596.72162139553	-324.88186197989165	397.6165391920866	181.08682966134162	209.34281690995962	3.763451480490572	1.5018652867236781	3629.2049842041265	30.47761985730809	1.0
4140.0	28973.30772587771	49419.76676431389	-138.2278471648255	294.3478275719633	198.6671386469529	235.3129963357425	3.9880837784560654	1.4922976898532436	3278.997823367881	25.01156307612052	1.0
4142.0	28604.126582039346	50485.48122910624	-309.4577267179729	387.8376594710756	181.53319668252914	255.1058331578372	4.196279020590189	1.7238708010945538	3796.8782421080323	27.496742292995833	1.0
4143.0	28689.940617248365	50440.75072583838	-421.4438560290882	463.9353793142349	182.41289272200495	287.12612021329767	4.422985416324662	1.9143682489977123	5558.387068175767	29.523010716048685	1.0
4144.0	28556.827228314385	50475.33984515759	-394.19113603445993	444.3275827128367	181.31888564654471	193.29371510769082	4.513314406246676	1.7309168508651283	4203.962290396759	35.96620917809213	1.0
4166.0	29131.404923232923	49964.07545073391	-274.364422238337	366.4244507996715	183.2243139637589	229.38622905484033	3.858066521109768	1.8230004370356665	4915.966889840277	28.994578746829827	1.0
4167.0	29099.69856516895	49930.489106117435	-300.89723233066513	382.50712790594145	181.8591704867732	285.9845933664354	4.2275594845691895	1.9308515985792989	5265.451735743128	26.16457133736695	1.0
4168.0	29077.291663239554	49991.33880706402	-289.0573110945933	375.24992851278955	182.40328016674763	451.22244213660105	3.9822541602485413	3.0315623741437348	NaN	22.14830437317318	2.0
4171.0	29071.815411157564	49959.31690102408	-320.3175255439625	396.28935086317756	182.48497102736394	1078.0563240598997	4.058102737702801	6.507840182936766	NaN	17.32695076010591	4.0
4173.0	29067.189984577984	49996.92537211755	-274.6474005155631	369.3399433695497	185.4273062148195	462.3836180479978	4.419843236925537	3.326536902437807	NaN	22.58657266693759	2.0
4189.0	28986.7660555078	49899.79573485451	795.8194224292591	271.1405738268689	685.5201253941049	408.2348606022405	3.957426458169069	2.566938882338277	7430.386501640406	45.7234876856059	1.0
4190.0	29112.314090501633	49915.664666805045	-185.17109803535578	317.22742091151457	191.74660712256477	236.03060747413411	4.228569194695253	2.521351351181196	6609.9460628230445	29.809932642224485	1.0
4198.0	28923.914949503815	50257.95228264903	-416.0214751112467	459.97826953204674	182.1501160861697	157.17753394302724	4.010981233493033	1.4831840973950003	4119.784840820537	40.23544329215475	1.0
4215.0	28766.02955001353	50271.29054142943	-413.92764794656534	458.45767038374464	182.054642933969	216.29521700532445	4.328150588498276	1.3997884718675262	3323.568116714406	32.15279149534201	1.0
4215.0	28765.96147813104	50270.468119729565	-409.1218534252065	454.98319467406793	181.84814592949138	214.2703297783958	4.3571905138367155	1.4372312456273726	3418.213894965914	32.378493328780564	1.0
4218.0	30835.940365439834	47238.56226893427	-248.1384945728157	351.18018543696763	185.1009061972511	266.99660563015	4.582495383115685	1.7554447279723908	4146.9560195986105	25.554803359717766	1.0
4222.0	29082.03543455066	49926.285395914136	-207.65320090444118	328.9208747913328	189.02697311167913	156.42944564235353	4.117435878852833	1.7624930634903775	4853.009158162071	35.104030289909225	1.0
4223.0	29043.6681953012	49953.200764502864	-308.7544406019262	387.39712498402787	181.55787138153238	320.9316214643987	4.076542293856425	1.6171978722192046	3533.6428740804813	23.534604398848614	1.0
4224.0	29082.35365108954	49975.895512536976	-298.6154962722854	381.09797902119425	181.9554832075532	229.12981955934	3.985686720864088	1.5715910294570739	3383.5497134362413	28.466435250088416	1.0
4225.0	29124.47081035763	49983.57164984644	-280.0192846794721	369.7964392372735	182.88837735298745	236.37623446970446	4.124275463222162	1.580256782375137	3231.0969514983294	27.536397080671655	1.0
4236.0	29247.255686339904	49768.023892570745	-324.39590365802536	397.305019495516	181.0981268943222	277.549692023218	3.8171213402983493	1.5335811546887521	3708.5263765807376	25.75077858857179	1.0
4237.0	29186.55182609445	49781.69904654375	-368.56145101418116	426.52658730482926	180.8064914139785	320.8746626678814	4.570027134376064	1.7952454125707284	4570.683851762495	25.461376444272155	1.0
4238.0	29188.708086877406	49750.91774824594	-321.2067598786436	395.26617062258987	181.17673203485518	244.77767885785758	3.8976821735299736	1.619357585197946	4315.971531939058	28.071346824006856	1.0
4239.0	29241.086006763915	49765.059917044935	-331.94149343068875	402.16727201509565	180.94308772684292	458.8099449684993	3.9683008958671078	3.0424680682582554	NaN	22.861741067082885	2.0
4241.0	29197.87862666613	49740.35180305328	-369.5018663017135	427.16880149478817	180.81644512539074	325.9156377100191	4.058820280610299	1.80843285688544	4099.5439212206975	25.285081769346093	1.0
4242.0	29228.46985907667	49727.37729494787	-333.7709037894135	403.3540811707492	180.91193787018136	269.53723815849577	4.241088296915583	1.6005024968148263	3748.9316086716494	26.68091811759782	1.0
4250.0	28978.79556310639	49451.46728143076	-55.00497411945308	258.89369355532756	215.06396848055536	166.7357854148227	4.12742100843115	1.5301062344113945	4050.3686711689465	30.11438231686101	1.0
4269.0	30951.104223568535	47110.41327497791	-45.786244880143734	255.36819728466835	217.2049995520693	130.7444349626356	3.8111748382231645	1.3528937619676737	3623.406743049468	33.91550435475359	1.0
4290.0	29282.386268405127	49707.330626279654	-245.63300612265442	349.7577696758606	185.3076163707811	325.4365168425232	5.201932726118695	3.670210843518703	12726.07777689088	29.411187798730268	1.0
4290.0	29519.932941049097	48931.98460095967	-210.03192971074867	330.1859893392032	188.7617552392437	219.78421862844905	5.5644715689882895	4.847712301561566	16030.704053225021	46.93160166219389	1.0
4290.0	30945.22441267064	46533.67220769613	-403.71312103723227	451.5655476345581	182.0139509212992	989.3743209694964	4.1615822303829555	4.92086568588228	NaN	17.670479213594458	3.0
4293.0	30891.269785051227	46528.09541527518	-354.0998834074595	416.75573383667415	180.73829850432688	219.01822055888212	4.359071799433239	1.3583662081657797	2914.9213282734577	29.774746463350716	1.0
4300.0	27519.692681606382	50874.650307646385	-493.3055491948831	518.9967676039357	188.01167739254424	248.56919626949568	4.173937131911774	1.6566936298925374	4132.589955355279	34.035905379516414	1.0
4307.0	28777.6241662685	50203.658925398355	-433.9125710154928	473.1398997838695	183.10214935225278	237.72077341764316	4.083801369816291	1.5215285146999025	3836.3609413639188	31.67614863616997	1.0
4310.0	28827.38985935924	50180.162836635456	-439.63345861769153	477.412176986799	183.45804591311452	236.45625747307622	4.255855321487468	1.9101265000000096	4646.33842995648	34.371202258265	1.0
4310.0	30504.133124219035	47668.43712983526	-167.86560913054186	308.55109404739466	194.10240150144506	176.70400281595957	4.457655951122699	1.5234637611040813	3816.157765009243	30.34486048828452	1.0
4313.0	28786.53668182344	50196.77087140894	-458.1236039539517	491.4426985419352	184.78800756931474	357.74845504085255	4.06434362455541	3.36216912963767	NaN	33.77238645410367	2.0
4316.0	28912.74063168199	50218.92113546797	-501.2383256359642	525.3734258439293	188.87092572890978	169.34142730513645	3.882536016579348	1.512583553383883	3469.2055910637	43.14516906641488	1.0
4318.0	30343.77093614678	48095.75655309492	145.36952167289468	200.3249140815863	276.1957842171231	302.1884961576446	4.123424064162501	1.8804143796408028	4339.818386211046	21.82051635389089	1.0
4328.0	28144.356477823836	50851.70557602658	-159.24374671501874	308.5800574422068	198.79289884808605	548.4363806723272	3.9102739346027358	3.332742000528802	NaN	18.643567738735427	2.0
4329.0	28100.800472714327	50837.70986435745	-156.08650728837495	302.8070248338054	195.8364333439796	457.1066927974761	4.355288705245384	2.177830640070357	5372.4386768912955	18.25925602070635	1.0
4331.0	28165.468906119066	50858.684979417565	-108.68399467159388	281.5479105703353	204.31516613877977	659.1906755260363	4.11497934710825	3.4911371351569604	NaN	16.062440243027044	2.0
4333.0	28169.49482018018	50858.22941138721	-96.8817348045572	277.4773162399678	207.41416129273608	1639.6506697125342	3.996434014745219	9.477600654863725	NaN	12.915406343919566	5.0
4334.0	28133.072792546092	50834.34651254396	-78.76996835686639	268.3516760445154	209.84328587147078	388.11587379199364	4.148707618995546	2.3356518283982894	4987.856256446641	19.87872973433902	1.0
4339.0	28061.877628241706	50883.87073812948	-459.8558403283379	492.7613311487979	184.91599267669125	432.93838527774034	4.241220464647575	2.005515513102445	4763.884858355214	24.07689089329648	1.0
4340.0	28137.158452633368	50863.19783700293	-321.116388659776	395.2085352152358	181.17907241298747	482.0482327753817	4.5865643802206755	2.5981394857662696	5449.557761673614	20.74006060377651	1.0
4341.0	28054.402286007484	50849.055230485785	-407.76189709136156	454.0061207330107	181.79467480228155	818.2225467835779	4.409459267128355	3.90930958372701	NaN	18.395084449175698	2.0
4346.0	27557.557899887266	50944.486395591804	-375.38077373448425	431.2024388098172	180.89394605320302	191.90575251624722	4.455551165644994	1.608875292141992	3776.5872670065196	34.54237172559995	1.0
4349.0	27567.149237525075	50904.19493833276	-517.0153473793968	538.2319537965996	190.72237230424227	213.9869932536351	3.881734205852202	1.3115322214215601	3325.329509441396	36.208406493986985	1.0
4356.0	28191.45505829372	50768.46466036803	-131.43442086136128	291.2089167596751	199.80775288022647	358.17992417473715	4.692680146502588	2.526784576429714	7483.398527841524	21.829243544388756	1.0
4356.0	30885.39255941692	46921.9743456713	41.415923661173345	225.98415424773626	240.66143370772303	275.56429210688435	5.423287292617827	2.212216495052475	5519.2398915793265	23.820311413885253	1.0
4357.0	28208.629823815503	50792.51580879821	-185.61629917541774	317.454354295232	191.68901323212887	451.5131735980842	4.5358323568485055	3.000872428725629	8993.990485339853	20.384737204732613	1.0
4357.0	30926.58322095519	47099.65327710348	-101.78775817472207	278.0200206747367	205.19707691521347	208.8455692822766	5.338204930604989	2.044832772261116	5207.202948276995	28.7430336221633	1.0
4358.0	28169.33556071394	50788.9710019713	-71.69154542638725	266.3626840648292	212.06748434916676	1023.6379931031341	4.716573405554122	8.429654464106697	NaN	17.283712668436962	3.0
4359.0	31126.085134376877	46733.392411935085	-411.65384805628065	456.81105229793	181.9547477331769	274.1066401563761	4.625970805442046	1.549399917535628	3408.243952088813	28.374128202672768	1.0
4361.0	31214.334591891864	46783.799984505684	-190.53650142627123	319.9747873256511	191.06256563185013	182.88757563740378	4.464657273002964	1.6783239877469585	4556.8566394732425	30.86110206272752	1.0
4362.0	31071.11393133701	46642.34656933328	-361.8780182923576	421.98646332203924	180.75516723822892	299.55073068777097	4.319046307641485	1.4759264897146707	3484.8840383199645	25.274581881012438	1.0
4364.0	31001.584941048124	46981.761755556516	-158.83249923283887	304.13440989893115	195.42273693598602	196.3821916351212	5.178093264359655	2.3023154903258836	7037.426199329452	32.17158714467614	1.0
4365.0	30802.42379272521	47097.6610212287	-40.45483622015887	253.36589556788127	218.47276740985993	201.9641143179886	5.419994190612507	2.010863255067723	5141.63979420457	28.65809712186846	1.0
4366.0	30852.484674474472	47201.92267569577	-66.56332069775034	263.42715542057925	212.47107461953976	319.10667927911413	4.901142710423951	2.382692706430841	6484.546666050837	22.55105258907091	1.0
4370.0	27347.132815193352	50937.285627303536	-479.4353259835615	507.98995984176713	186.624541462635	229.10721289682746	3.885765343861496	1.5493136101860763	4063.616905482902	34.517927548059816	1.0
4371.0	27374.038142546706	50954.74650401329	-500.2288412827328	524.5586697632842	188.75891906320015	206.91626755195847	3.8557260137219167	1.7021573096959997	4385.6683661482175	39.2310554185328	1.0
4377.0	31009.75294425896	47036.74939229279	-411.06115333278814	456.3826415179556	181.92935617135976	229.2883657733707	4.666800110620046	1.7039526136842562	3811.156134550025	32.58987695193561	1.0
4381.0	27425.000006918042	50926.30268024689	-352.55292597359585	415.72221984611076	180.74044039987024	169.74232342172044	3.892006222862099	1.6027969355279823	3998.297053247565	36.50104926157356	1.0
4387.0	29075.43664278607	49963.3292901866	-359.48060233418335	420.3681391654113	180.7450523989575	230.51129034533975	4.113914876938982	1.5926794801112933	3785.82835711859	30.110926000661884	1.0
4389.0	29022.227623432278	49969.49917866662	-350.6633446803538	415.62720643146525	181.68650187701687	1015.082166308926	4.181209139789416	6.681149121002398	NaN	19.065915274743038	4.0
4390.0	30758.509978436017	47139.45503334305	-370.0779977577423	427.5626564468115	180.82287605348458	227.99522171864217	4.412676002529703	1.6598216572076834	4878.439800326596	31.002791590382888	1.0
4393.0	29082.5088596844	49925.15960072679	-419.7891601987814	462.7248866417684	182.33032809765947	210.87470201077488	3.832963821364661	1.707319193386931	4617.156950809398	34.82496743338369	1.0
4394.0	29108.83252102561	49997.94315948262	-426.08689212772475	467.3457793001235	182.65570916251497	219.7770098531329	4.1755682664679545	1.418419879162875	3494.9245652652626	32.38491143439343	1.0
4395.0	29013.619734240943	50073.858365913795	-463.6226103246573	495.6629838327325	185.22199286275085	243.67236385339638	4.348969919451932	1.6966759236244868	4715.187989623779	33.388073082684784	1.0
4412.0	29322.13573606279	49404.51829549186	-418.1001957161105	461.491987482104	182.24820547575936	190.0472415404576	4.493882620119623	1.618421711635296	3422.727528750703	36.59032596332956	1.0
4413.0	29368.82251327303	49396.704823377644	-417.5125474270441	461.06365066025376	182.22014200398223	242.89401498130232	4.419179927296197	1.5325810525917976	3609.9442059477265	30.71397851211583	1.0
4413.0	29363.57107800734	49397.71717879974	-425.27026504186495	466.7444775447067	182.61181140463327	238.53825780340355	4.570165418793198	1.5711341629874847	3544.847004595476	31.555056589142136	1.0
4414.0	29404.68580785147	49408.43828356949	-459.2112222751611	492.26610388115455	184.86470957124067	241.78587408416556	4.421001336950743	1.6471749260222752	3871.756120590952	33.06328983518062	1.0
4417.0	30899.891313832184	47118.84632891582	61.4473133353706	220.24709659427978	246.86816841184046	114.94356914991751	4.074006581883628	1.2673407390377314	3122.022905541688	35.72341130194309	1.0
4421.0	30818.476649638775	47137.316550405805	-285.3617850455215	373.0098690617281	182.5933851073627	274.19200448492256	4.569647264349821	1.7732328600046219	4510.89546112281	25.931475519843737	1.0
4431.0	29070.586291301886	49402.28726067673	-51.41870813936413	257.51268237114914	215.8891744253909	156.90335596395428	4.428105926218566	1.60405138237663	4289.374165810204	31.651393662805162	1.0
4452.0	28829.620383161448	50228.22482538859	-377.7269295361735	432.8212825398981	180.93222836486663	181.93330133274048	4.087023137378299	1.6327161872649798	4472.362951993354	36.038711715950775	1.0
4482.0	28903.531849570252	50211.42120080025	-485.2996919844371	512.62867211789	187.19890835871232	594.1416541343245	4.322131953970582	3.4403298519798478	NaN	24.341756899385175	2.0
4485.0	28842.806125208273	50201.979944310784	-411.4127148949999	456.6367167889204	181.94438507426216	215.6525776749346	4.242054871154476	1.3713456101168933	3113.0830272942194	31.964552043345076	1.0
4486.0	28862.504925597073	50179.17567002287	-373.31558373099807	429.78175656985593	180.863719735518	237.48171797893926	4.692501237564425	2.1328283750072754	6337.028904129053	32.920872946451006	1.0
4487.0	28808.173130687675	50213.06177782905	-404.4622490283151	451.63520672209546	181.66473667410057	201.09950719260002	4.043882540789306	1.5825316294413114	4029.7645438539953	34.444064339491106	1.0
4498.0	28985.623277950726	49390.645961183895	-107.51206407887655	281.8082055509438	205.15990131881227	383.65725880402186	4.306276477636741	3.348328386251027	NaN	22.947226101795817	2.0
4499.0	28978.71741712369	49420.08306566766	-43.007097540796394	254.3210965230837	217.86315652608127	219.22027050829928	4.696076132147252	2.464016681305898	7494.963045780776	29.154125845962284	1.0
4501.0	28935.035428843796	49390.78212792251	-58.534974826198294	260.26488234112344	214.2612814023681	168.17667957080457	4.0137600904945865	1.3488117045802546	3401.614803689687	29.147580141815556	1.0
4507.0	28886.214358897905	50200.66344887196	-464.2592752408777	496.15474724037585	185.27478173465184	349.3968502023798	4.82639664021819	1.9745993027225999	5444.205293733212	27.661126100123564	1.0
4512.0	28305.520957784924	50395.26560616013	-86.74143994444785	274.08279176915664	210.15988954993105	535.5485797314598	4.16416410885382	3.800832364989093	NaN	19.060415770853663	2.0
4513.0	28257.42043381467	50388.746229710836	-16.423770146522266	244.67331739223062	224.45604264373827	298.7665135663962	3.928129179217799	1.6425233101809738	4376.074340491854	21.31058359969475	1.0
4531.0	28241.45721239349	50461.290296963954	-65.80849233694019	263.12724852635273	212.63729853221358	149.15555634494152	3.794756586119852	1.4354485533556447	4107.982061335741	31.87119614663262	1.0
4532.0	28309.390697911076	50444.41283865743	-86.4453855615475	272.377825937166	208.9422691612021	1177.8440732582221	4.305739076202139	12.489972047584267	NaN	20.291347999512798	4.0
4534.0	28346.766605502722	50472.98053893653	-176.784738691376	312.9875448874063	192.85973918929668	158.2820990427629	3.7567440793596263	1.3883007710734216	3214.975464953648	31.922509144170725	1.0
4535.0	28968.73969207834	49440.0821109202	-131.4330595899704	291.2082921438018	199.8079849618218	129.76134265062413	4.05118593869114	4.087768115007235	11388.589794249849	61.67139203112668	1.0
4536.0	28981.30747307606	49409.977785181625	-153.68007630277415	301.6496263162755	196.20369793662195	381.72718929775084	4.753258721589601	4.336297392587525	11313.478461134551	26.551468249526856	1.0
4537.0	28351.230129773558	50398.49126659572	-130.2582601282763	290.669889939338	200.00880168876398	435.6930638742759	4.953398323305384	2.314575304100446	5499.842837665197	18.82672835734157	1.0
4538.0	28613.862808754297	50287.70355231593	-422.00126221219375	464.3437311713774	182.44117555736432	347.4198756937797	4.31794276654718	2.463091531329966	6489.291554120551	28.367970296973844	1.0
4538.0	28523.489801395757	50293.23712009209	-555.8968512667966	570.9230546539676	196.09495798368613	408.06805141990804	4.388242140643253	2.3369014101883505	6545.611482179978	30.132802221101322	1.0
4539.0	28505.26210685924	50322.70311248866	-401.5363644781077	449.54338433851467	181.5580264385253	229.22425881897232	4.325501380656137	1.8778059852125397	4704.465843325635	33.27153989187701	1.0
4540.0	28341.575371660914	50402.120767832996	-53.79436009061537	258.42615024588093	215.3414369442128	328.32556487997977	3.77191836131744	2.005143881108765	4900.770263031439	21.111435116086433	1.0
4541.0	28365.58199019696	50375.55162383299	-79.20740886318171	268.53076032258537	209.75122337039065	194.78773183260208	3.748431198968702	1.5746430692490818	3908.5882687324934	27.73119330312332	1.0
4542.0	28386.84331695713	50338.64234197716	-51.849350197143664	257.6778746916255	215.78956512491703	261.15538177687444	3.9139447823675018	1.61438934817815	3942.320050999118	23.167073144606015	1.0
4548.0	28974.231698102965	49405.14804891536	-125.0138350076089	288.61779591706727	201.18924466926615	671.3508957384244	3.97889555810933	3.3712448216461293	NaN	15.801653375145605	2.0
4550.0	29012.541290034576	49420.24456152194	-145.62233649383023	297.8139270500042	197.46558294714293	197.4380528541787	3.8463625129040913	1.403258464274172	3467.354973649149	27.535536658105556	1.0
4557.0	28789.743333732436	50214.71670663603	-448.8951959523798	484.531499808035	184.198104306288	416.55312293212035	4.222965373391588	3.2488631900334095	NaN	29.169090389289916	2.0
4559.0	28870.163058355378	50219.95454776131	-442.30806902467515	479.42012537040677	183.63298984487295	231.08145645048924	4.067445948772556	1.5386558651749496	4086.882425572662	32.678015150724846	1.0
4568.0	29042.101675722264	49410.08768458517	-165.62107070863397	307.44645620821495	194.42467104078727	177.5083660304153	3.786538971879841	1.554470258213426	4864.630078625449	30.376517120030254	1.0
4569.0	28964.4560174222	49420.158691267134	-148.06871547285468	299.20920107342573	197.26893451310787	1181.4530255769541	4.247040783950307	6.175977982554634	NaN	13.557569979033303	3.0
4571.0	28999.92609641809	49410.72797130942	-177.38403762100072	313.4702475836993	192.92543213812507	1241.2154514928566	4.128024076849859	6.218685725077526	NaN	13.353592416312605	3.0
4577.0	28818.056795943383	50229.582237370174	-379.88112357297746	434.31224403086566	180.97107256385507	189.79341060527824	4.43322548114834	1.5670003577543687	4071.756225721153	34.684784460862275	1.0
4580.0	28886.265177435864	49381.88933609332	-118.26537456859053	285.248095585816	202.1190046994197	155.3213709698819	3.8197814097167657	1.442898211891897	3901.7760787577818	31.69588383382866	1.0
4587.0	28999.64375483097	49412.11216513308	-150.14699733897905	300.7303397253823	197.37325847574567	1829.5203198963752	4.28251989335395	9.697490457490563	NaN	12.300330102410287	5.0
4592.0	29008.56106144288	49404.277885939446	-145.95493590309482	297.97104177273445	197.41251704616096	308.812784312867	4.291519445679764	1.9010116143140792	5143.971469292842	22.39540906756486	1.0
4597.0	28410.071580036674	50398.958447692974	-61.095556858373286	261.2755221175655	213.691969623374	473.52533492397254	4.070796545275824	3.6867079718287945	NaN	20.084126124606993	2.0
4599.0	28367.981344465967	50384.52640508801	-97.46725705411195	276.16715736088145	206.03840101967336	308.3348528085786	4.291187531594309	2.188042966946291	4480.2490135706785	22.74041514601624	1.0
4599.0	29455.483763899647	45909.494160250935	81.61900933648829	214.85222892842813	253.42739483903117	117.81256625290783	4.1805612026928465	1.3637995650242227	3392.5631160848684	35.86771851912965	1.0
4600.0	28389.72264300295	50362.30184766814	-130.30164909352007	290.68975164573385	200.00136620204592	319.6296375558784	4.295834400065527	1.6967840191143848	3603.929261560774	21.290390953036834	1.0
4601.0	28339.815734328622	50428.20644098298	-167.34891035741109	308.2963825027538	194.17624862421818	155.66277882255844	4.064633633460407	1.541305434444744	3970.2150085331577	32.96644029365371	1.0
4602.0	28099.899706303164	50628.95270488938	-685.7569898188179	690.4399094724888	222.38870054813373	505.00148773020123	4.581877746535608	4.058536401615794	10624.327067279854	43.83767818501376	1.0
4602.0	27695.776098639966	50677.247484174455	-758.1597790751665	763.9807744584606	242.62887293744296	644.0608038803194	4.62074543301391	3.6100537332398708	8722.778885175983	38.8230430442587	1.0
4603.0	27958.16279972975	50603.75974088299	-544.5056848270269	561.1978483677924	194.4016197649517	743.9741185418912	4.449197508595186	4.575099886813725	11401.234745989339	26.142474178954792	1.0
4603.0	27856.711114794667	50606.589100541016	-580.5154649191236	592.3591863604971	200.09240891598296	783.5366338170251	4.664946157177883	4.363226662417898	10423.644860090006	26.078480320637215	1.0
4604.0	28207.55237464265	50527.601222258985	-488.0989398466245	514.8437594752801	187.47378540132223	338.3896744144268	4.378923895813458	3.2037197084802767	8556.914093934443	35.991456010044544	1.0
4605.0	28360.431350366198	50359.45112161914	-90.83153883441571	273.4579406977708	207.44090609392376	975.1086342791307	4.434552748071569	5.045939091276796	NaN	13.889196296849274	2.0
4607.0	28357.561433339426	50322.108934210206	-108.47891736151193	280.93462755747385	203.93054835816656	1109.4973710541321	4.546298300582912	4.354630982924544	NaN	12.203632655129551	2.0
4609.0	28424.635646802722	50352.662498503065	-134.152523702294	292.45959651727236	199.3471632866911	649.9807509729397	4.996855423547251	3.065325560685413	5965.837536229697	15.751753838499281	1.0
4610.0	28390.446740033945	50396.750962602746	-115.76708714068036	284.1357292226901	202.5723849733359	659.2759199715896	4.67574786342358	3.9487730749433148	10375.029779341663	16.746900579188345	1.0
4610.0	28979.199164737383	49381.77595325673	-209.8601155986617	330.09443211197635	188.7807672762398	166.0259305515624	5.0176429800968805	9.148240810034459	23262.871640226393	104.3979293330467	1.0
4611.0	28332.708792339552	50519.010844623175	-606.9414316049366	616.0050469996086	204.89732789976654	1209.6204529580077	4.490216144614285	6.9694129086603	17395.219065678157	25.792551100385097	1.0
4611.0	28211.73878634637	50510.90800997819	-443.05500751734417	479.9820901690657	183.68282028318905	924.5448001330295	5.454775178630895	7.0284667686602855	17191.782501355625	24.07188334032419	1.0
4612.0	28343.605992695997	50382.23529334147	-195.3640133579777	323.3674305516711	191.1911734510517	2013.6033111143538	5.8688949891316655	17.071316261172715	NaN	17.284484043757526	3.0
4614.0	28266.18391615678	50444.6956867393	-279.757211849906	369.639499108292	182.90340769112711	554.0826923215134	5.351682976882687	5.903327275461065	15695.410452028225	26.351305267528755	1.0
4616.0	28134.27055573818	50496.60789918444	-280.8867021814293	370.31634692897785	182.83900276172065	720.0074865646063	4.69278744526695	5.816338239022509	15668.94040507064	21.180015685457455	1.0
4616.0	28127.97088249725	50504.85026939628	-388.5712577544274	440.371296632591	181.16368175973471	753.1889047722207	4.956868751483126	5.78211828017686	15142.768509578249	23.1835832653296	1.0
4617.0	28250.427057217115	50419.3574665597	-122.19132746744421	288.8695193866499	202.92052464524323	2095.048424777734	5.379190073064503	21.78171207338675	NaN	19.3996849554042	4.0
4619.0	27825.316883271178	50724.791439243854	-216.16648274499076	333.473243934605	188.09767975814364	257.019472777696	4.31933218689605	2.723464582684575	7295.588456324467	29.619026580848995	1.0
4619.0	27821.89881083377	50724.60992189674	-219.6133969287364	335.33587561402993	187.73713035020833	248.62836632722474	4.61360990039696	2.6818770331230555	6943.818106632603	30.20884414345336	1.0
4620.0	29001.30851138904	49426.21156632145	-200.2735572636998	325.03000436310487	189.87721179627044	135.32349306722915	4.296557082508009	4.988324863328823	13440.611905653717	73.3384190876051	1.0
4621.0	28266.9527214877	50323.28836096073	-194.74998685114815	322.1513418552473	190.54076285588383	401.2014777034418	4.653939358725058	4.884185889149313	13966.349524416528	28.14296854422267	1.0
4621.0	28923.690791441062	49386.41858044116	-71.6251890077316	265.452209513808	211.36759879307235	285.16511060434027	4.998999562854491	6.404007228913239	18454.614875416388	42.03172233739079	1.0
4622.0	28714.09287696259	50247.99874449235	-520.1847053943994	540.8433447480134	191.1171803126683	351.4322449838103	4.345551597084318	2.037447724273329	4967.9075320826505	30.063935756747178	1.0
4622.0	28744.26569197426	50248.019679418474	-498.86741476654043	524.3241815291628	189.30636836512207	633.6971054005635	4.21845281359242	4.023734052197783	NaN	25.661621089709914	2.0
4623.0	28789.459381473745	50244.98074484841	-467.3041459863487	498.7028556288289	185.6858336623691	770.8195423991467	4.332932350659271	5.16823800313185	NaN	23.974282440101767	3.0
4630.0	28971.130570295132	49381.255999478504	-197.71164763461044	323.89997146507557	190.3507540261395	1005.1435223368451	4.168833434021074	6.031704235492257	NaN	15.580608941754038	3.0
4631.0	28942.2045360211	49396.21434075091	-150.24839303058687	300.0085682373773	196.73506860639552	325.7263498489997	4.036589203323274	1.9583690559503288	5163.882005862959	21.865912566100924	1.0
4638.0	28420.048015322256	50297.49879498651	-86.51770833218332	271.55023760178176	208.23430027070464	140.90980325559445	3.648436691557534	1.4186064916245789	4453.759407447544	33.14245747674048	1.0
4639.0	28460.540317748488	50407.50282186077	-118.53572023976827	285.3688203326084	202.07022854430417	373.58172195811164	4.399805839551385	2.1090169037723014	5646.093491520358	20.157405901456865	1.0
4644.0	29244.87054932954	49650.48251291171	-337.4843578255496	405.77304189453713	180.85670837087142	184.08484350181647	4.244966963091379	1.6409979100253604	4393.9550270966365	34.32776507569986	1.0
4645.0	29065.71578542968	49669.09149019639	-554.0866423450093	569.3694115424286	195.819255111306	245.11778722387373	4.2091985588562375	1.6474393761618062	4029.0994857904166	37.44711654896546	1.0
4651.0	28371.255047624334	50383.77837902911	-103.79503502653381	279.07257281302844	204.96114582595504	529.7032367716888	4.242150669294431	3.489036186904827	NaN	18.508636271910678	2.0
4653.0	28309.478748115987	50385.45758829544	-8.457916237568716	241.91206715055824	226.53651072306081	207.08832304583686	4.191215492721687	1.7568887588182793	4242.8100162301225	26.95951540549082	1.0
4654.0	28314.184976773744	50415.288881148124	-24.847934948267078	247.65853641446301	222.30848838893277	307.29224756480335	4.264296502750793	1.786275743876092	3886.531022599219	21.31430231371957	1.0
4659.0	28950.844933233282	49425.97677425967	-169.1253263726897	309.1731386966834	193.9232141171218	328.17500150738806	5.005856599996595	4.494817123552978	12769.1305217986	30.861117201533492	1.0
4659.0	28394.100652424895	50365.859830802336	-117.3904817535231	285.3998568137155	202.71523856967832	565.9789965920265	4.673606451841529	11.072103131544619	NaN	36.190438215646296	2.0
4660.0	28977.377335067777	49391.436829125065	-112.9310725277928	283.1043189492233	203.2740050575609	531.399992793195	4.639609984483399	9.289474829321582	NaN	33.03063870843931	2.0
4661.0	28341.834315011143	50376.55930496906	-136.472412462641	293.5325569206137	198.95850565332825	338.9823370649213	4.504829931237452	3.7571033690658093	10124.691086742436	26.680811007832016	1.0
4662.0	28386.132221077485	50390.62883854613	-115.4841544028692	284.0101240079585	202.62403044276937	168.94728133102197	4.085124444695794	1.6672700650865149	4781.294135884744	31.19097760007753	1.0
4677.0	28975.634870625523	49395.51804428783	-150.17200726040306	300.36084012275046	197.06110730598985	524.4886736305266	3.8621652241044817	3.0695003691401213	NaN	18.261509740227623	2.0
4679.0	28974.462828406882	49421.85678328222	-190.98733724687565	320.2068751500761	191.00608722776872	204.14210387509524	4.67545988593152	2.2696594273385644	6917.161716877386	31.757996460456322	1.0
4681.0	28269.62447660789	50495.48317725319	44.2152076097925	225.159685597119	241.51041213645016	152.43698918591775	3.974001380643061	1.752911932620011	4835.132791075774	32.64226624582195	1.0
4682.0	28288.246702759672	50527.85567915332	8.930816526625016	238.41157422207118	233.12024358730594	477.22249166981646	4.323300841611728	3.5351833834756548	NaN	19.58893012563828	2.0
4687.0	28803.263814040743	50024.682082020976	-428.9449535714415	469.4551892301639	182.81334611546686	325.225674678658	4.3112828700518975	1.6754679808460087	3943.5077720045056	26.51948295871484	1.0
4695.0	27849.993008058846	50912.242022387014	-234.29076682252963	343.3926108778516	186.30323378741164	180.72985445702918	4.197859825297205	1.508092644501065	4257.49340301788	31.086831936945043	1.0
4699.0	28973.258260951585	49432.913870124394	-42.625138829479454	254.17775504586805	217.95407197601546	358.98625781340684	5.201594155100788	3.0682555056226404	9245.19297784142	22.541714917803485	1.0
4700.0	28953.39407667247	49374.539875079725	-160.96967802762597	305.4697157294732	195.34499768247133	1866.2418652391948	4.284831902832752	10.214920003493901	NaN	12.527755453707071	5.0
4703.0	28959.940951878125	49395.80845355913	-168.63463492486534	309.7627611537961	194.6653362790324	1675.3207783192365	4.488275766179134	9.460261377276257	NaN	13.156539904065102	5.0
4710.0	28957.65209695648	49400.69690406057	-135.4502597966634	293.0591806459917	199.12924437151764	283.4294476137359	4.7861938108562265	1.841900074675954	4603.94232855056	23.323846942057326	1.0
4728.0	28080.728154945074	50758.42044016432	-236.93395785352305	344.8651035638495	186.062453922676	167.73944603806896	4.319276958477382	1.6595944724356069	4332.837020943111	33.556150394422204	1.0
4743.0	28723.891968603122	50176.14397131761	-143.99421682785254	297.0463341416351	197.72656422046367	131.5601834395328	4.474646630113101	1.4688810095433453	3724.698760667143	35.7913535494081	1.0
4746.0	28948.77992934788	49412.352852061216	-133.0683826551158	292.03297187134166	199.58923944269156	961.3134651210257	4.730154499475325	9.15197707031071	NaN	19.709329258285216	3.0
4748.0	28573.301505799773	50182.18714065749	-240.48384241254968	346.8530711624186	185.7474566320476	210.25881464726038	6.234201019392502	6.216118222734216	19702.34892776067	61.17762209837229	1.0
4759.0	28977.67789774259	49402.8374740418	-120.90808493761942	286.4311724412675	201.64459207156284	158.77650103766965	3.9271312513244196	1.2074671469776954	2513.285076080559	30.144611234421216	1.0
4760.0	28954.410128360272	49385.48120072901	-130.22505975356032	291.6275896378928	200.80074347342028	1392.3493771920819	4.3061654039111135	9.468179400050571	NaN	14.904967169237226	5.0
4761.0	28924.64171237854	49364.36843631765	-168.89173349384063	309.0576782061479	193.95634999732624	264.15629267149666	3.9289457550437388	1.5474176952471417	3956.1299140791434	23.85489204933229	1.0
4761.0	30097.801650516776	47944.32171931784	-344.1288590635998	410.13375063236566	180.78411111454645	199.53493592338216	4.170771330995437	1.52675070540685	3799.4994662270096	32.125357267984036	1.0
4763.0	30161.776528821993	48001.074328677234	-345.247585611244	410.87205282156657	180.77519739285057	137.5762573881033	4.16910317252448	1.764888272664573	4428.964775429802	43.33390730243489	1.0
4765.0	30118.22563998102	48072.10544917457	-337.40978890265364	405.7243394195599	180.85771402337818	171.6576418834201	4.130982810790073	1.451363255781288	3980.085147245588	34.64055143433532	1.0
4768.0	30106.89168411858	48056.18763983672	-414.3726647515232	458.78050876897885	182.07465496511648	179.53933398255742	3.9389057334842126	1.558423821097645	4163.602911989778	37.362483029653475	1.0
4775.0	29027.129374104938	49459.75781294273	-153.69619230089754	301.6573593130999	196.201223666918	317.23644607339867	4.839001865931774	2.5900597480075014	6866.644473465345	24.11444126519861	1.0
4775.0	29027.317111931454	49459.769400364356	-155.4188242501942	302.4853482056301	195.93789139552644	317.6423579665791	4.831137877754478	2.5987635204513997	6836.781495032307	24.14415622320919	1.0
4776.0	28942.267035023506	49561.54936551039	61.40833094339554	220.2578938142995	246.85579272913554	325.77378631525335	5.250390355750132	3.271201836779322	9638.24848501798	24.443444769501767	1.0
4777.0	27620.562262020634	51112.71525908571	-589.9396361948119	600.71635286431	201.74491036484832	313.1891201502909	4.493353535357169	1.642590530516695	4091.5728897282693	33.5997769317295	1.0
4777.0	29198.943395731738	49665.98206931834	-302.39785970461196	383.4365578570962	181.79799139012894	245.33698013680925	4.5055226798603565	2.3763280112573235	6379.972760854651	31.145260097374265	1.0
4777.0	29192.204096513404	49664.621842079716	-283.1852484988357	371.69746754277304	182.71093930205328	239.4552551661677	4.5977942562290055	2.406659824923019	6545.79922415531	31.270532650739398	1.0
4778.0	29229.036220032533	49743.1096207704	-394.0124668815677	444.2013446836052	181.31358090236552	268.26732975739213	3.924518384207269	1.7220922594229873	4062.7409536626174	28.970187306391118	1.0
4779.0	29259.98747661646	49751.51690336133	-418.7011206006827	461.9303383836586	182.277175140913	253.71449425200387	4.340318680765617	1.9601033023478627	4724.114977314115	32.20292573938598	1.0
4780.0	28811.47023784645	50065.205276492474	26.66015212667747	230.45228620378313	236.2849487072632	376.1316685198013	4.734805747277653	4.246187994197174	12675.95313004045	24.91597601031467	1.0
4780.0	28939.77503088969	49949.21180037193	-852.7212748913159	867.4729655303333	275.07966556826796	707.5143172946287	4.1180213413675535	4.360422342253935	11860.825415684007	50.36781654676209	1.0
4781.0	29176.514087663156	49775.79477203703	-390.00634732031085	441.37874040137075	181.20102614208173	283.78327302474906	4.360283034549945	2.8887708225604727	8844.807084906966	33.79262766666536	1.0
4781.0	29179.66551878374	49776.16541067369	-385.4524744980222	438.18858368937475	181.08793560951082	276.14696476346455	4.543582176320474	2.843331630425157	8256.784480038717	34.01872541368847	1.0
4781.0	29177.90484330525	49776.2489909217	-370.4826009598768	427.8394383613534	180.82754354262664	270.4000221537649	4.617019199762859	2.833689429637731	8109.018975414372	33.85578848564666	1.0
4782.0	29235.14145540224	49722.7811712136	-318.027149628546	393.2429646823247	181.26281851122417	266.7183635555123	4.780426627421598	1.9603359717594608	5456.921852361487	27.92029063627859	1.0
4800.0	29215.919307610668	49755.589420508906	-312.740709288275	389.90027190159145	181.42300042007392	170.43622101915528	4.360059446884083	1.5603650073979176	4241.629278781626	34.710730481277075	1.0
4800.0	29211.174381392455	49767.45620031741	-315.1351944319824	391.85018781923736	181.70267938838936	1224.3112198260326	4.145047917654857	7.820608942318621	NaN	17.20730097166761	5.0
4803.0	29194.60602035399	49749.55677825797	-300.8849665077762	382.49953968426155	181.8596776233573	294.5751254301009	4.520928608184302	1.770616961500831	4137.367026948182	25.115982139305864	1.0
4805.0	29281.3856641914	49774.3768800056	-355.91796000813304	417.9828864179506	180.74588746615302	557.5330886414988	4.2261956827613005	3.173044374116968	NaN	20.839314173093754	2.0
4807.0	29207.577682990992	49788.10139938418	-343.1287046805264	409.63156714321167	180.91966126319667	611.8956717307856	3.950634054410026	3.4297157979967103	NaN	19.862614511640704	2.0
4809.0	29606.04297379159	48899.930572827674	25.165063458932647	230.9164635201738	235.85077135884598	207.33241807033224	4.892475635732893	4.138030933697307	12759.49314767137	39.403330552480334	1.0
4809.0	29242.268324254037	49799.54181764418	-325.93260057495996	398.9747369537397	181.6156903387785	1357.9523226752792	4.473209080593404	8.920492786483782	NaN	17.41417338920645	4.0
4810.0	29301.869852244814	49772.46106311983	-331.8325400325941	402.0965877429793	180.94494129326034	301.30558492523045	5.000007269894309	5.4831022124003015	15315.7120207946	44.69652154745456	1.0
4810.0	29658.472693670068	48836.148991102236	-121.0942928500671	286.5147815470572	201.6113652262507	362.86777371503484	5.026139861964275	4.538366081128367	14491.141920193922	27.81562288593112	1.0
4812.0	29252.005071766118	49763.19173901061	-329.6316409412809	400.67307269611524	180.9858861577357	228.22669582331937	3.9638597940066536	1.631148986445537	4236.883206258	29.614592069438164	1.0
4815.0	29189.255632711483	49826.29288480047	-338.1042029898622	406.1780782847066	180.8485130208045	207.75083210872327	4.4341879023633375	1.471614036616264	3583.3384549644097	30.848007142848857	1.0
4816.0	29065.546519442738	49803.22308758423	-229.1745028352496	340.5611149117981	186.78442416733395	122.34686280412093	3.67126317607638	1.2561770183014855	3185.203503268193	37.7678160970063	1.0
4822.0	28803.454006027903	50145.66410881121	-286.52285001265176	373.71179171966827	182.5321529119761	124.43823282382252	4.167293001032086	1.6045412195657611	4128.555119777558	42.20068325964198	1.0
4829.0	28736.867254069897	50092.177417868545	-121.33858792146592	287.1162694033056	201.96522176677303	591.500300005689	4.222624101232315	3.65433836091647	NaN	17.621042643678592	2.0
4835.0	28958.031994576577	49398.47685518486	-84.38212802303602	271.9370374815032	209.7029031801103	476.84722355559063	4.163692807834774	3.4904179632448793	NaN	19.85062348537487	2.0
4841.0	29216.062686001453	49787.13944007922	-424.05470086201774	465.85932316472486	182.55446481104605	464.21081203217	4.090822153794257	3.1734065380216974	NaN	25.732587539332965	2.0
4843.0	29138.806129527573	49790.25199917476	-439.32905439385996	477.1840748389427	183.4384806438345	253.90540929495225	4.125268692398163	1.4637757993597322	3779.695685806694	30.298136933309035	1.0
4852.0	28812.01661828511	50070.45141991353	-234.57555734873392	343.5509478646371	186.27703503713957	177.41822866012063	3.8440937463158815	1.2906582340911708	3250.3014518228583	30.355035843711775	1.0
4853.0	28769.177374870258	50109.90237310585	-133.97216882874278	292.37639408338066	199.37755048431936	406.5219259794857	3.9143902586381008	1.8391993417523675	4360.365695432492	18.77676946527782	1.0
4854.0	30937.623439556686	46562.39641328731	-458.36986603186307	491.6203221594354	184.798251202713	355.8720413567005	4.031864921225941	2.14041141815521	5725.589967298976	27.821909956495723	1.0
4855.0	28784.32515225	49988.79916726523	-89.49837492094343	272.7958477765476	207.6274855864718	234.73242604092516	5.081396847718626	2.526800626191799	7766.448950573596	28.504128694209324	1.0
4855.0	30981.331777093244	46567.478124995345	-343.1457712984408	409.48593734513565	180.79273145252867	260.8931930478499	4.214098539873781	1.7882049309699164	4419.251784565367	28.25200295074055	1.0
4856.0	28755.0831009083	50210.027617373686	-507.3300137084477	530.3104313309241	189.56330842798204	287.85888824689795	4.492856296612537	1.7934427219186178	4462.909892485573	32.31209247230996	1.0
4856.0	30954.465795079097	46533.910303738616	-320.1136128016504	394.56951886777966	181.20545938379854	315.7205234690712	4.061808500057066	1.6138951138587947	4028.9578958493234	23.988523144178767	1.0
4857.0	28453.647495663423	50459.1208466967	-522.5704589183765	542.8153340933096	191.4194245424996	293.9588737778006	4.145531334556042	2.1981514335678987	6346.3817091522105	35.12985299027948	1.0
4857.0	30903.901354811584	46551.21893662986	-301.69036977773135	382.9981016659034	181.82662123503678	297.35842768670824	4.063635914033123	1.6013198870272511	3656.818079331843	24.442989996022742	1.0
4858.0	27800.674318746187	51053.27931208033	-59.25106366879511	260.5444725889689	214.0996085274101	150.99109360312048	4.510303543520827	2.2602169626451896	6931.633275219143	36.80105551450756	1.0
4859.0	27864.310222951884	50723.117583599014	-338.9193831736547	406.71130746107815	180.8381807811379	221.1975978478555	4.261188387194787	1.6199900704560506	4476.977235211943	30.42045879532848	1.0
4861.0	28519.00745963373	50329.26334505504	-329.42776661347335	400.5414404000363	180.98986579221827	160.02369792197177	4.514370921238891	1.4099557771788294	3348.5033662611527	35.66417434848279	1.0
4862.0	28170.158688434898	50417.23747108304	-346.93214507034025	411.98600232604196	180.76357469364936	176.69640828590153	3.9817468116845256	1.41902268784377	3695.4362503489037	34.11988735009397	1.0
4869.0	28978.08654505113	49404.526719125155	-117.58618832449497	284.9451043051572	202.24179020154978	365.19867145704643	4.053576471026988	2.177913002578552	6184.264688459928	20.58604940740543	1.0
4870.0	29041.547086761573	49565.69188596726	-87.16344586862058	271.8193781537073	208.10226420275563	482.4974254139486	5.119439715429066	3.5040814598403163	8902.44494898936	19.610554847776903	1.0
4871.0	28997.189738275447	49511.82844983055	-59.63868707348365	260.6960182743545	214.01225700348888	463.48004359681516	5.091411284150841	3.7667573896402042	9439.30962082129	20.560229569670717	1.0
4872.0	28934.529908711593	49408.870305202756	878.07576676683	308.51348429980425	760.2493297767146	1124.3895809799988	4.1205484675235375	4.738320552354071	13972.508735672041	35.48330041925845	1.0
4872.0	28892.659511008835	50086.65911353053	858.8128882496744	299.18931471915926	742.2867857070943	1045.2087373869567	4.378423539001655	4.817395892567941	14585.415019045182	36.43934383406735	1.0
4872.0	28891.88211790271	49798.84678380889	562.6208328085008	199.8731948016302	501.69255203578865	574.7023421789871	5.482868488420162	5.097175137161279	15771.987152003361	32.14094874425836	1.0
4873.0	28866.209667902418	50005.65666473481	-158.9054667829107	304.1697786686469	195.41182241561626	460.31814414954795	5.253761980225443	3.77480492362173	9491.91771987135	21.627344291441307	1.0
4874.0	28933.129165890005	49958.75981469671	-196.7459248517902	323.18822454038093	190.2983062348205	407.4712288320965	5.036616022070777	3.896188527038291	9353.858420994027	24.598732655307153	1.0
4874.0	28945.615669797135	49952.24178889182	-213.88660920603283	332.24740982299414	188.34113109397052	406.1930890482314	5.146116492555205	3.9216800524527016	9300.496340817828	25.05646878977506	1.0
4875.0	28754.95802203561	50151.487645449844	-114.12852135542103	283.40935136116013	202.87232898376598	311.06165544867923	4.2709769269224385	1.9244599418223614	4320.635068940573	22.051378936390414	1.0
4876.0	29659.78656894354	48860.65370892646	-7.712660318467968	241.6567957762244	226.73362542219843	219.69404012111912	4.37022922136353	2.1326713570236673	6212.324424191456	27.441756065378172	1.0
4876.0	28759.676985426537	50113.770193241	-44.80844792459218	255.92439167991262	218.18378116914272	571.7984819890072	4.378821822723685	3.827144158953155	NaN	17.878055387049365	2.0
4879.0	30902.402481837664	46514.963594636145	-323.7257952038416	396.8758170997247	181.1140003214465	290.2455294496643	4.397070170946284	2.0360623437051277	4288.1616908723545	26.874321207353635	1.0
4890.0	29035.210053290368	49378.79929789702	-226.88601860634415	339.3025881630734	187.00611581648138	238.08398516965124	4.737217723301821	4.370009572406566	13964.236239102509	41.34115917817264	1.0
4890.0	29569.593748942192	48879.071585141945	135.75479912807367	202.27047524510175	272.56356546716904	245.67804398254623	5.011097133646141	3.8535775841201985	12587.961649655497	33.18858852884434	1.0
4891.0	28986.467093679632	49502.670814251156	3.165071029138761	237.9904762921277	229.6588819839079	530.7425580967351	6.17505359182161	5.197247337887743	18306.711077999058	21.372126134905372	1.0
4892.0	28904.360261980764	49593.54392620859	374.0735950670224	179.7452825183709	383.3637838567543	645.2255773211343	5.968415410547807	5.983837476097761	21622.732617775655	23.840742276601503	1.0
4892.0	28956.13162595252	49527.249822351274	40.89880895912481	226.13726783111707	240.50525450375392	561.4897429858044	7.252206609049508	6.865772895135512	26797.989725282256	24.045749170507502	1.0
4892.0	29632.28357357971	48924.66054938842	-115.23065831424574	283.8976510215504	202.67035447397905	345.7511904758097	6.3063920024783835	8.842893624861727	33680.16330108565	46.91652794698608	1.0
4893.0	28976.873634205323	49270.74782568525	1033.202969587308	396.35806269345306	915.2131228054506	1813.7959774128735	3.522730083318941	6.407293513852437	21116.634622963906	42.57584259996123	1.0
4893.0	28898.91736899808	49684.83692103389	425.79170548803074	181.92969704193888	413.1246009729266	676.6953519378566	6.9735965089518395	7.198341554786819	28856.063052156805	27.841459118256694	1.0
4893.0	29584.342671409035	48897.11056832584	-202.45797916544174	326.1763760860646	189.6212113224383	355.1243862638576	6.039671483037335	9.267233358760558	36134.82200667201	50.93377922295892	1.0
4894.0	28960.12105963865	49482.719798348546	10.500238907015364	235.5811619800899	231.68237303517094	530.3190191160171	6.49729045969201	7.061994755979184	27517.00153338895	25.77739904440218	1.0
4894.0	28985.98487450455	49152.015210647856	1027.9821081741468	393.0326028524826	909.6995361835184	1616.2293056143305	3.406224134205112	6.058970446363469	20161.650027711028	44.58819800543225	1.0
4894.0	29625.55191674408	48827.68288558424	-16.933556728605602	244.85206494411537	224.3245464445553	297.24771346104484	6.520640481627002	8.254515036174391	28459.692360199453	48.758770964641066	1.0
4895.0	28854.156502427817	49629.166417118744	650.6613669920995	220.75335291071988	566.2240836316073	610.288277686845	4.494289883395236	5.329317976068561	17630.013717094127	37.91636109913244	1.0
4895.0	28958.13748075512	49428.837582414446	-33.094096256383104	250.64549351273104	220.2586936358981	358.835659898838	5.951205099395195	6.820426287397237	25997.958662467652	35.50873549934062	1.0
4895.0	29670.68219562862	48870.549818598636	4.287096569761774	237.62639883208087	229.97201319390564	440.60574543814397	5.061433005030008	11.896212698872986	NaN	46.09465247765811	2.0
4896.0	28782.778622695514	50035.73129989496	59.13612267441172	220.88971901074794	246.13643919342408	416.0981899802299	5.525051769056568	5.244432919164269	16740.176510499405	25.899582415668924	1.0
4896.0	28833.443853052147	50060.533015447276	710.8747635279698	239.24294974686273	613.7605944988567	765.5077083227536	5.079443172426638	5.526689121374139	18649.775110713595	36.780008198676256	1.0
4897.0	28813.402590879865	49707.21288467932	602.4524455318398	208.4144671512691	530.1564313735236	583.8595717230193	5.0282061560538045	4.867518867089028	15172.159996494067	33.34619806795375	1.0
4897.0	28808.769872886023	49915.52918085609	718.2287025010914	241.7353923238443	619.7556275281975	736.0595576072611	4.611602487559384	4.753768157206503	14459.955731858037	34.85772726187159	1.0
4898.0	28781.813839795377	50091.58373101569	-98.4711384646989	276.59610584209076	205.84164813511032	379.6486921458492	5.5242150604584666	7.385808181789644	23200.148453359427	36.889483160776635	1.0
4898.0	28941.51954209593	49439.008933519595	-46.469685733412994	256.08649391928395	217.41554223296328	864.2652769106598	5.257089544438331	11.406087451469638	NaN	24.40758176254789	2.0
4899.0	28750.05172939604	50090.529511626955	-44.04744484885086	254.71221577666702	217.6160924361021	327.9871660321307	4.946199590174886	6.607051102482918	20714.740449211058	37.64336103165624	1.0
4900.0	28849.478346215696	49498.374700327346	848.8958711669326	294.5254394764287	733.1494809051744	733.6654030615427	3.8131577483523005	4.94640302594206	14289.168911722478	49.128326867777574	1.0
4900.0	28922.934627269617	49471.787206593064	-76.2795145587976	267.33554438222063	210.37019831985305	303.0863607172957	5.125972891146075	5.812771616476233	16601.265620573773	37.13578718321416	1.0
4901.0	28735.127563057507	50126.69273009823	-94.01996626460513	274.70139951169904	206.7198899938983	381.12090945581525	4.19762452876525	2.2642609849887596	5459.24218592982	20.055352672158588	1.0
4901.0	29582.924081813548	48719.36699339481	-18.480054048346524	245.39581598877976	223.92684907151047	172.5094450227584	4.230863758814367	1.5485050095207546	4116.973188987252	29.331199450239183	1.0
4902.0	28750.267328062226	50094.67643088607	-120.77354561019014	286.3707833635307	201.66861564429203	355.52086463464036	4.35691104672919	1.96956313520132	5260.658596840923	20.4871231275304	1.0
4903.0	28707.04578623931	50092.59962204719	-73.61921533326895	266.25657480252084	210.93826680249003	322.26261215088095	4.161152949172025	1.9412691619638667	4863.5284623410835	21.31902562769046	1.0
4904.0	28689.649495981077	50118.634007609326	-72.3098356371918	265.7279647171403	211.2198465546195	384.96209611211583	4.557405178842624	2.124369092316891	6015.487133345397	19.50339008055831	1.0
4905.0	28737.698119982237	50101.95672050452	-113.61766016476254	284.081333649756	203.6919287437949	1232.2901839980195	4.058350681540628	7.49689639036874	NaN	14.227044947804838	4.0
4909.0	28770.00200217521	50128.01409056902	-48.16905129999574	256.2717679635701	216.64539082203723	181.72045441424606	3.9398256731731975	1.4021911473108872	3227.3244458078875	27.96790274356939	1.0
4909.0	30969.533811068137	46496.2336987056	-352.7623321329753	415.8619909169022	180.7400437302703	201.99030264637315	3.8728807853216214	1.5741448709738257	4017.032505297425	32.422097908668135	1.0
4910.0	30999.023549585618	46509.14812391454	-421.3230655433609	463.846927677848	182.40679501835018	263.23221054200934	4.096696490033281	1.6356901843924052	4142.007141932432	29.827485461024775	1.0
4911.0	30945.6586442741	46519.15957679283	-323.8255456994782	396.9396801585839	181.11161576763337	265.27975814568	3.8643016742067684	1.6278372436399737	4392.688076597299	26.803853616568627	1.0
4912.0	28852.388067972734	50201.58247165332	-489.4141844916496	515.8904400867572	187.60771236394677	204.52749842623325	4.531978230430729	1.9002852873505116	5292.163520169785	40.661541932474435	1.0
4912.0	30955.825015039227	46546.67434450357	-412.771302083372	457.6196699246416	182.0033486346106	188.0579703456456	3.831347260866141	1.2475013432598583	3087.164572392347	34.074921452027866	1.0
4915.0	28716.32261113196	50103.917469657266	-43.28702899272409	254.4262365695493	217.7965966441845	206.9165237796426	4.328839061422676	1.6996981452979467	4312.438936161889	26.934554302922514	1.0
4915.0	30975.090174584406	46919.95845868248	-204.22397950667022	327.10645207653886	189.41690559032367	120.00667844533945	4.311619907719678	1.5570978407427916	4228.203898473776	40.104939412088626	1.0
4918.0	30942.87949061671	46542.876821113554	-345.33933073529533	411.12938391396915	180.93349844245498	541.6342305237804	4.0944494698136324	3.0113022348271743	NaN	20.64419256848006	2.0
4920.0	30978.93968816106	46534.563233466906	-441.73075568582374	478.9861398031808	183.59476690933104	363.1486107275112	4.217814852144343	1.6758987484314418	4042.2128794306086	25.151266746098138	1.0
4926.0	28734.574999427823	50152.39325234253	-23.57694794034031	247.2052401484557	222.63015110471162	640.4557583580533	4.51805371324798	4.261561820008382	NaN	17.056695267312968	2.0
4928.0	28764.103794455747	50166.01403117538	-184.19820118848307	316.7321545207863	191.8729926157031	288.48235743065464	4.106467741608147	1.8327890092210517	5762.880664316458	23.619905061104973	1.0
4929.0	28711.55090162343	50168.875876759346	-132.72050963637506	294.74413616055216	201.96858809128398	639.7117279673719	4.08300448352211	4.733438477265967	NaN	18.885993100162732	3.0
4933.0	28818.85477439972	50080.981548800024	-183.32991218954686	316.29089396690165	191.98639806060808	175.90685963091948	3.916829585347657	1.591072690780378	4434.073026770685	31.040983047660838	1.0
4933.0	28820.65973578757	50079.75975076523	-193.2950702599347	321.39788515644995	190.71941202537016	179.1344668720022	3.8388951442903174	1.6106427394068001	4515.673640269615	30.96842602324696	1.0
4934.0	30949.278320442787	46541.168821906635	-315.33486289907563	391.6436571326235	181.42768820239	895.2220597191654	4.384642446479254	4.682741860876721	NaN	16.739142766477194	3.0
4937.0	30925.5225120654	46533.65600199513	-329.2562160948591	400.49727702038047	181.0470367348571	584.3619438399772	4.276824433272958	3.382188482836346	NaN	20.092575976538512	2.0
4938.0	29660.656970093733	48686.144616340105	-33.667550227260186	251.6920692554691	220.7940737046572	2297.0067743162317	4.406023302640551	13.528576343383417	NaN	11.896313254203251	7.0
4939.0	30957.78045771639	46522.59140362885	-214.5406768165628	332.59858512388826	188.27088270385826	196.65615618626492	4.506557153102326	1.5213895737157068	3494.98273370352	29.170727887644055	1.0
4945.0	29636.773202740565	48648.553630670875	-50.830512025417	258.42165102017856	216.9421580570822	620.2815180135444	4.510503472999716	3.7888372462875335	NaN	16.89632106434479	2.0
4947.0	29646.681482289925	48680.358766754915	-72.03490576660654	265.80951364473174	211.43457272806754	1664.328958490099	4.396929706000197	9.647057396644131	NaN	12.657505133345875	5.0
4947.0	30932.36136616554	46563.70078462595	-341.5438156680778	408.96816948445394	181.24144734884354	823.1095181287742	4.085417187839265	4.784862283015307	NaN	18.51048233366404	3.0
4949.0	29656.551563390294	48657.229681835975	-106.8080660510868	280.1951094288651	204.23734943203522	402.6051091088401	4.160843917439635	1.8358722584216363	4223.88560179286	18.677814979262628	1.0
4951.0	30965.234628714	46590.422886325214	-325.149474110879	398.10218461757603	181.3344457918447	960.7784839143254	4.217123569262476	5.930165304468833	NaN	17.984739643787943	3.0
4953.0	29588.157868953534	48677.187695866334	26.179201742524484	230.6013759718866	236.14509370079162	206.5226824798421	4.461345394109167	1.7900598921502373	4498.308254833723	27.030285757564574	1.0
4954.0	30921.925869662053	46581.35827051442	-347.78330613933394	412.5815161036405	180.7841013156567	668.3579092379487	4.164851376504396	3.444219426498126	NaN	18.81033748366279	2.0
4959.0	30823.121958946675	46932.53804260348	-127.71822433690038	289.5102587121815	200.4465833688901	127.06821880359036	4.49675114697083	1.6448081742837666	3995.671747381275	37.65038922529567	1.0
4959.0	28965.853852588523	49382.60107955802	-156.1359398573983	303.56803741781226	196.42469144248514	831.1771412954622	4.130427090150583	4.016788978448739	NaN	14.75743554096408	2.0
4961.0	28905.610663574764	49368.560531945324	-134.61914286608018	292.6750025200111	199.2686597159509	127.41135160874425	4.737694117979074	2.9166796239269814	9390.935406371336	49.66485456613411	1.0
4961.0	30751.77988204599	46908.25041168777	-373.38527585395997	429.82963349232796	180.8646867633051	186.23780098842863	4.865792892407653	1.5344970986202622	3367.395502953825	34.64955794482887	1.0
4961.0	28771.19756020638	50202.45324735516	-136.36877451377674	293.72559123736573	199.17060750658183	751.3521524195471	4.185322481387844	6.121766219402729	NaN	18.821319786208765	3.0
4964.0	28783.17170651401	50178.9137148493	-177.81258657205387	313.50362582085376	192.72042959917528	277.01293353868783	4.165583545598496	1.6907600943710728	3946.1979523804944	23.70431220018964	1.0
4964.0	29657.373286650673	48704.199716994604	-58.74280152540082	260.345976543182	214.2143196835844	273.3323344660399	4.412591898606442	1.7707579200895123	4129.6627093045945	23.004039260851904	1.0
4965.0	29575.060588004584	48689.11249264758	-70.22718292686716	264.89050725760353	211.67040917693282	374.5495800884081	4.085854748204901	2.2002486232842027	5462.5557009357335	19.97868054931898	1.0
4966.0	29623.72788164309	48720.68356571561	68.9405260035941	218.19826210618245	249.26853420235577	140.0801356724521	3.9659606619671863	1.2415616891327537	3064.711826748576	31.52288047666077	1.0
4967.0	30915.3768459438	46598.84043317393	-318.16172816287576	393.3342388266565	181.26373364702883	450.7134133026966	4.141925208265796	3.3833085112676375	NaN	23.832208850562214	2.0
4969.0	30988.58377060895	46614.34891984356	-311.7201457336543	389.2579897258208	181.45637673180894	327.6145618791982	4.110991069120185	1.6710576979367675	4373.01732076038	23.45633358572586	1.0
4970.0	30956.96727952886	46616.433130011144	-345.4666534619706	411.01676455936246	180.77356359065945	380.88078186688625	4.2676902947264885	1.8051838425399422	3592.169200558671	22.43072328563797	1.0
4971.0	30925.999869964726	46614.29607639669	-426.45405338262253	467.61633371471726	182.67561152168315	147.3263425022229	3.918883737187013	1.3855062100286422	3620.513118685773	41.603522591265396	1.0
4974.0	28737.90179918297	50122.23408788875	-113.17718990606177	282.98878689148916	203.04741169299484	321.25174229370987	4.779036956070108	3.019520501714746	10257.094432479038	24.81971926991557	1.0
4975.0	28869.33286216982	50271.020051842934	926.810089832915	333.6657394858991	806.9565795327184	1041.847272480739	4.027413205443112	4.251456001702239	11626.259623590817	39.456771221918	1.0
4975.0	28763.898252470448	50105.042611651166	-45.91363701949293	255.59151379280988	217.31651548883826	1352.3270040433536	5.182567681408849	21.728135452285656	NaN	27.72186255584188	4.0
4976.0	28962.836801008736	49440.42850549579	-64.32694334382766	263.23789138434427	213.52869072990882	684.4350770393694	5.4193175052627325	10.504647248601746	NaN	28.416160288831964	2.0
4978.0	28934.24673348772	49477.57367887689	6.8919107849631995	236.7600152834176	230.6818496861894	339.5000203251665	4.902750372718872	6.31131427510451	19604.267398121472	34.85625156480775	1.0
4979.0	28799.585480295722	50062.86272058435	-54.69631588214838	258.77435741522424	215.1346057766757	260.93507111584813	5.348694244904604	5.901592631885108	18258.56038791545	42.411018561938704	1.0
4979.0	28993.368168651854	49444.1008503947	-72.08545042333023	265.63754036307296	211.26823133172866	365.1206268248466	5.378162024084166	4.544281051400182	13778.78000624848	27.08154462770712	1.0
4980.0	28749.608974483966	50092.46650158499	75.6179747036094	216.41709386086657	251.44363564195027	363.93980547055287	5.249182242746695	6.117547661698128	19710.889751397655	32.013562943354025	1.0
4980.0	28838.438608625478	50130.27725603201	858.5518588626036	299.065366747041	742.045318974028	963.9782888340038	4.367379354135077	4.915372663008552	13287.347835161818	39.541458585467645	1.0
4981.0	28887.475029402187	49270.67995557842	930.893755309532	335.87505820309116	810.9525765183204	940.5413619791342	4.064616235060795	3.6374411631434524	9688.37248995794	39.18580046548092	1.0
4981.0	28959.97576718696	49445.32009625472	-78.24540441617843	268.17824142106093	209.9870748571341	1056.915007745551	4.904844955808617	9.765568461146708	NaN	18.481546689327455	3.0
4984.0	28939.139363442337	49479.70478791599	-184.9134779775269	317.09618902814464	191.78000339199883	467.3504350813606	4.882686850389417	2.183664905882761	5316.312816711313	18.29898137581867	1.0
4984.0	30911.02978751281	46583.37874544007	-324.3138157020378	398.47640285035345	182.08922154780606	468.8571059072694	4.153005585786982	3.095567307707064	NaN	22.626535908688332	2.0
4985.0	30946.186890243753	46601.69341147898	-408.26004400445447	454.36242987651383	181.81297660783923	311.896823974392	3.9697755658681846	1.7695645217076386	4827.081732856949	26.95064885532573	1.0
4986.0	27428.232861349414	50972.17758216521	-487.74308417864523	514.5608475109095	187.43777640803276	245.6006415153545	4.839056922175289	2.094705308044932	5863.3690028158435	37.106939531592204	1.0
4986.0	28833.335638418648	50182.673260626216	-302.6897559722032	383.6175937042655	181.78629044445273	154.14388991727108	5.918907713876964	2.930195021118438	8727.820029602377	49.30602510795854	1.0
4986.0	29004.977536431987	49412.60906944421	-158.6904118644032	304.06555183638784	195.4440020747901	140.2302685893739	5.26634915590793	3.0387736080067804	9494.84663745886	47.85772194351175	1.0
4987.0	30883.65591783884	46579.31933513209	-350.5664830464942	414.39839739643224	180.74586534987137	226.4580834103097	4.094808000913003	1.553312395069949	3898.478186532858	29.985342327091768	1.0
4987.0	28970.897892573386	49384.09523607317	-150.43958929735766	300.1057529322488	196.71011270558975	941.9566634860589	4.550643136165376	7.1882058582874695	NaN	17.388587354646223	3.0
4989.0	30865.05532106378	46947.99030041739	-97.29877612668446	276.0952602786243	206.07149722551057	137.4008488658942	3.9384116083887437	1.3284572578966973	3374.147408304784	33.256385506739974	1.0
4990.0	28941.8950814421	49391.80626935964	-129.08695476638002	290.134384755435	200.21006827120866	300.64885738548713	3.9627551603059237	1.4386985688251046	3506.8742790784327	21.469329790699735	1.0
4992.0	31087.6546228687	46914.89515362593	-413.3471431164092	458.0368226199842	182.02876496697445	225.83036540058413	4.031228693531551	1.5126390246666963	3841.013451074626	31.894286415845457	1.0
4993.0	30714.455164217903	46898.115968299324	-433.1496653926921	472.572505066792	183.05657384519742	186.76384308138282	4.662865828334208	1.8401524032879448	4934.752845499343	39.545563759644075	1.0
4994.0	30780.044899158085	46880.44291066897	-527.6525546884768	547.033930451063	192.077722313216	206.18584270644297	4.452999632961033	1.595999600104778	3780.6192204295576	39.99484381266141	1.0
4995.0	30854.151287312692	46739.25170673399	-488.98903544093275	515.5519251592041	187.56427666018075	301.61013667940847	4.794609978646785	2.2073803526805293	5956.056420182724	32.86001612501398	1.0
4996.0	30953.29646488753	46634.86594258863	-336.63900667211294	405.22123314618375	180.86835724304254	200.5110225818434	4.090291691768836	1.3959360987969167	3585.1650574113887	31.09625198264228	1.0
5010.0	30832.925772140654	46938.79214614829	-413.8437016696668	458.396792316039	182.05088486086873	152.73273963216892	4.182646574368223	1.5642766903680432	4223.538573327607	41.67273404425328	1.0
5011.0	30737.370676465634	46905.44389879866	-545.7879491596531	562.2864695210695	194.58729373546427	173.1863818320557	4.0731454698225225	1.4772105328342633	3735.7605809087477	45.013410873124975	1.0
5018.0	30971.876750149546	46928.9004876403	-379.64894053726294	434.1513350179373	180.9667158173082	144.00139504572653	4.075808907346001	1.5698098079923613	3961.9635506918435	41.69679714345112	1.0
5021.0	27870.084140857558	50614.99763593989	-294.6589775767674	378.666159628574	182.13189395606267	197.0763346764122	5.129855340316549	2.2312153985618677	6525.074674904259	35.16086368263066	1.0
5022.0	28348.825917617472	50432.108647077475	-313.269889957163	390.23369351018107	181.40600669536786	202.0084872454858	4.741246215747527	1.7527875462408622	4667.009692433045	32.20576474789522	1.0
5023.0	28605.529649916865	50106.543685063945	-482.23814508951983	510.1995294922987	186.89302619511128	234.9367631404422	4.299518316297081	1.732676645522065	4724.728161432537	35.31515046032221	1.0
5024.0	28915.934107459605	49761.72135887859	-223.74891892845312	337.5853999809112	187.31650083006815	237.14246659216224	5.067106826001119	2.586721513831995	7109.744327020896	30.862842530747432	1.0
5025.0	28833.709786103424	49949.02162227879	-240.1812595561969	346.6831587234798	185.77393176458065	207.0739383692841	4.327097941450383	1.6624087155824658	4363.98184350915	29.38690805405218	1.0
5027.0	27499.895118354973	50886.99114261885	-431.3829359742425	471.26064514485483	182.95273350932393	224.47146441982719	4.417782471779035	1.7758189673645934	4762.590435985953	34.335400781847945	1.0
5028.0	27549.240446134565	50886.65142197904	-416.7201454826983	460.6029426049565	182.27675251251043	431.21984222410674	4.649814634660132	4.277947123471427	NaN	31.485021913261082	2.0
5031.0	27493.246137844846	50850.85723749398	-436.7703368352864	475.2701805870039	183.2768132366464	199.2959063688129	4.259995484826693	1.6500047309597696	4693.002854347726	36.515399763260156	1.0
5038.0	29618.296630003555	48760.619915428186	-56.041429755826876	259.2950744241766	214.8273039660972	319.1586974213276	4.460372432245709	1.6951678116088644	4806.303154474477	20.783088636000663	1.0
5039.0	29578.334625711977	48764.91808142273	-105.81748473719543	279.7640499672604	204.42519685647352	322.6308079872702	4.699997682956882	1.934178364266113	5359.745173533886	21.520176479007077	1.0
5040.0	29648.777753279162	48767.31939652908	-42.59104222209755	254.16496595878812	217.96219320227704	298.0566632113369	4.998333757606874	1.8398837034586748	4377.311504446888	21.918469679517028	1.0
5041.0	29664.385715471188	48796.493590816506	-88.51127074952637	272.3824125311453	207.82769390740145	403.730913260517	4.558060293093425	2.0481257801418455	4665.0716356509465	18.903596379324775	1.0
5042.0	29700.446421305	48818.9310855137	44.32682870543584	225.12696321411374	241.54438885465964	342.6395567373909	4.506284527075481	2.0029568837413407	5095.496517362141	20.282209660716344	1.0
5043.0	29659.30042460724	48857.357106121075	65.06953328051883	219.25007848980056	248.02316261502565	112.52964701253846	4.16156448671423	1.7361301588671132	4856.26816497293	39.91391838519602	1.0
5058.0	27579.452489318286	50833.82798509351	-342.266863544339	408.90754591132617	180.80106187032504	152.30838756995996	4.436507641296911	1.558087277086832	4356.516840801355	38.45037637115175	1.0
5058.0	30736.24698130218	46985.944015295	-588.8502928303292	599.7460639378023	201.55043738830102	212.02244477076184	4.551437711435015	1.7047209717540153	3731.4655903129637	44.31278356634504	1.0
5059.0	27502.44128618646	50898.18264677048	-440.71469306129416	478.2230952122544	183.52811203678067	168.9205600553731	4.032691582681264	1.4983685576936772	3960.267748096406	39.68021321072006	1.0
5059.0	29685.04798338595	48818.48792751761	-41.079455362402534	253.59909576793774	218.3231175281956	99.4452968958882	4.216824175475488	1.419155493079132	3851.885827473178	40.92175873189955	1.0
5060.0	27470.646989740733	50872.44492171318	-449.8446935967508	485.1144891673876	184.1552787942989	208.84992173123572	4.207876429301838	1.516816961096546	3813.064933245681	35.05714666450358	1.0
5060.0	31064.09787650799	46591.04906924645	-314.77621541068333	391.18423180743815	181.35880200050204	164.25557374940186	4.019370842158767	1.3588979182426135	3157.88747196499	34.27471958053005	1.0
5060.0	29654.607471014	48787.92442861218	-25.641918902888023	247.96901870216254	222.12961576755876	705.0697896456481	4.141904247459628	3.9840448877947265	NaN	15.587177333512155	2.0
5061.0	29679.22748989682	48755.649163378905	-101.92403014795077	278.078747788966	205.17077232129216	348.39840129835017	4.6315471753224635	2.345414272757067	5129.8457249745325	21.47808908249048	1.0
5061.0	30994.22700405371	46601.51064126068	-339.20140390114443	406.8959299747941	180.83472413644378	328.22845769300113	4.180700057101514	1.8968964278992337	4614.636463289744	24.722416157588885	1.0
5063.0	27525.463037795416	50884.163994492206	-517.9472391176312	538.9988024032818	190.83766385806814	250.35801643814764	4.15842082419488	1.9593064175986104	5265.685321567378	37.261484224275364	1.0
5063.0	29695.60937805998	48807.10836584762	-62.50492725585055	261.82100421040826	213.36989922268393	384.7780219767014	4.318386736514975	1.7835873713063601	3998.7407427661583	18.823981599052125	1.0
5064.0	27564.55738403603	50870.9460556276	-476.69501028324316	505.83682615990347	186.3678321131593	211.7755639244405	3.7639582407515695	1.6474650477177686	4044.2998041583874	36.933314833365664	1.0
5065.0	29678.983154629783	48779.1272069488	2.6512239769937644	238.82355285262898	230.05398730049524	1027.4260715364762	4.124730132696249	5.47809450695407	NaN	13.530809477223105	3.0
5066.0	29677.08308129752	48742.24511693451	30.16728026696092	229.37170666130723	237.31011207541997	373.54336025876705	4.304270225873175	2.178311504843985	5694.469311146124	19.610215792422263	1.0
5068.0	29711.73147907157	48803.78133418725	-4.654996562952408	240.61494155885646	227.54678581974227	373.7395946456557	4.245499785092121	1.9815965486168212	4377.656147062231	19.285802635904684	1.0
5073.0	28873.280213163474	49784.707510401335	-382.68792829191744	436.261456147795	181.02699051698062	258.0455179936184	4.325799905564163	1.7273881283732897	4945.50288445156	29.35589416687592	1.0
5090.0	28131.965440512115	50422.45641562248	-298.28454821154145	380.89400063350365	181.9697820977548	213.9831622836062	4.617639658610128	1.963601391450328	5170.605835819503	31.731759074215308	1.0
5092.0	28380.91012950886	50304.60545045633	-148.1934111321322	299.03117586600314	197.05756362675075	238.79558862495207	5.229728596103957	2.277008212087821	6613.058741396458	27.84048286748538	1.0
5092.0	29652.604351646252	48853.18959832282	-42.16786425755849	254.0063299750858	218.0630606616186	265.2294328232033	4.272641164900219	2.0584516648926368	5268.3545136595985	24.20105805595306	1.0
5093.0	27806.72950755192	50985.02939244391	-121.93488654665147	286.89262299803335	201.46169900675733	224.58770325508328	4.10167207264493	1.4713658555539917	3583.7982702830896	25.471333573133098	1.0
5093.0	29699.335536261297	48824.16730206859	-85.64128775332695	271.3482401080493	208.54546913213517	928.6857717670003	4.039505703595439	5.53980172282504	NaN	14.914097401846904	3.0
5094.0	29712.278134664604	48854.09023883697	-74.14578416395312	266.46961189883854	210.82539750215514	328.3529269265974	4.074807141973859	1.8440092212923018	4340.722730588995	20.86043525168131	1.0
5095.0	30808.728125712976	46865.91764843423	-476.5826517206192	505.7486943920982	186.35742863841386	234.0247075862258	4.4989354340835375	1.5057763651607705	3572.7395940993033	33.64477939833706	1.0
5097.0	29728.982375753116	48784.46977005016	-70.25503783948975	264.9441082738522	211.69864901388058	638.5940004107056	4.250643304471886	3.73418488869019	NaN	16.490406659057815	2.0
5098.0	30766.85286343085	46871.54129006282	-708.268514856079	712.7757245490476	228.25382111653008	294.86075046652473	4.681803526739433	1.9545862942126209	5285.043816785665	45.95088246542897	1.0
5109.0	27690.294617339558	51068.466518792775	-263.961159689391	360.29976469049717	183.90599424377245	337.25948071668836	4.423420218033201	1.8100400458570585	4680.601731306212	22.557950085391237	1.0
5110.0	27721.38132415407	50975.58992567466	-281.5286176470827	370.7015513375668	182.8028332403584	269.8335816544092	4.053267038386646	1.8848578986223152	4854.25869451109	26.53097314472302	1.0
5111.0	28169.267157137263	50570.27143488573	-465.53008272291396	497.13746872222885	185.38107401453195	259.6547310032247	4.4727001410657925	1.7982408006738155	5005.658259745291	32.70143219113758	1.0
5112.0	27769.234275473736	50974.26136842456	-140.2223944695941	295.2776751206366	198.33893380449393	207.04664643661937	4.48069378956356	1.8763784027002255	5246.012823623187	28.62877584783966	1.0
5113.0	27706.210664338094	50833.17640352381	-179.05590853492637	314.1292274142149	192.55299168796876	213.53608338350602	4.2654403757298285	1.5027559332419484	3746.2555335967	27.086413818461097	1.0
5114.0	27742.978269376912	51047.8098374475	-344.8609528987783	410.6167615850981	180.7781701249233	263.3163521555022	4.01336533658017	1.7640410929316745	4721.443565624804	28.028974090799828	1.0
5116.0	28312.623026184603	50561.37288447314	-327.5708992410878	399.34435059100537	181.0275700084017	156.4216044513072	4.1767323977764965	1.2123657189200572	2845.708870589498	34.78138358099658	1.0
5130.0	29621.84331060242	48827.12414937372	-83.8038614404768	270.42341711202386	208.79268361029892	166.0818923119115	4.038148245101711	1.5069492480729791	4216.532540050993	30.334742546575338	1.0
5131.0	30801.52547720089	46863.36789123618	-656.9179930345643	662.5242620227664	215.43932508779588	229.84814979830205	4.147663729057061	1.6699780352144862	4140.508560532795	46.65773067172481	1.0
5131.0	29556.354163603726	48803.322712556575	8.703792800387138	237.31077563158146	232.10773737319727	692.6509281815961	4.425442923843044	4.16166403055845	NaN	16.02193518008631	2.0
5132.0	30732.041508827017	46936.937879483885	-540.1649731052156	557.5241644760614	193.78237816872382	235.0612227928003	4.828204283274037	2.127001435065367	5791.577982360441	41.84548808076062	1.0
5132.0	29566.88798283111	48774.29132154624	19.62687787925887	232.6560500999925	234.25875868303348	678.2221521591935	4.4315651193733085	4.402949756124073	NaN	16.489755410476683	2.0
5136.0	28764.635894136645	50230.951656879835	-285.1325808582819	372.8714537539058	182.60559429173205	150.57224878430148	4.462830197253221	1.8355990881453317	5373.367050489959	38.89430375810174	1.0
5136.0	29571.01138430134	48799.83776227744	-4.082724323459429	240.4883963639712	227.75429367195235	542.6246182882428	4.394810987394934	4.132316900709588	NaN	18.865568381678617	2.0
5138.0	29571.76662110905	48753.03746763122	-7.710102096825021	241.68726578261342	226.7596347086657	1053.9428423141162	4.31459223648639	5.781523250240975	NaN	13.564542362073743	3.0
5139.0	28931.135698570095	50169.092854671064	-362.3807009101746	422.3264758022614	180.7578435911834	167.0414888374112	4.199233231215738	1.7888004907503545	5063.342501176863	38.768505371932896	1.0
5140.0	29573.33828347866	48798.19403675276	-36.85341275417755	252.3583287902922	219.6079793283031	620.7687683567386	4.42003484504864	3.705176648121203	NaN	16.6289866468574	2.0
5154.0	28406.371289490027	50426.451634533136	-293.88888510607205	378.19454920821494	182.167617344505	243.6731980948608	4.754935096610434	1.9067871677200503	5226.09600939753	28.727664234134213	1.0
5155.0	29573.14185883063	48758.506841411756	-112.79456941686709	283.13764679098773	203.3748294728645	699.4502171392837	4.333419541307198	5.874129600375923	NaN	19.213093612002755	3.0
5157.0	29567.942663912974	48789.5246799999	-44.52535878952831	254.89222996003284	217.5028728147665	236.98934185753532	4.895559388032932	2.565728158796167	7924.197733471596	28.067555245872214	1.0
5159.0	29610.100373689067	48761.86234821422	-93.1253316202115	274.69883246957716	207.2020890751401	871.9722328820519	4.199845329169668	5.12160007768327	NaN	15.146214595241712	3.0
5160.0	29618.21198927195	48719.29391777136	-3.09683051383549	240.0874104359265	227.96390779566696	248.04617605825266	3.9954270402832397	1.6659426856506145	4331.556009832641	23.817232924528618	1.0
5163.0	29670.226311469058	48819.99621838622	-78.98787463404939	268.44096083263446	209.79748725381143	909.8812270558487	4.555305488879389	5.00716443542917	NaN	14.457827510462316	2.0
5164.0	32451.551634434458	49686.34621555399	190.45124201529683	192.36516743042327	294.1662066054481	122.10253492383461	3.7806116340325326	1.373208263606009	3528.0540466981497	35.98531885388048	1.0
5165.0	29611.450410617163	48830.45880506402	-170.92803268267173	310.06591275910887	193.6688933668498	138.70455770391206	4.177762413151246	1.5353099672401962	4284.935590813743	35.541224446506305	1.0
5186.0	27622.25496029022	51108.70826795044	-364.899672546175	424.03388682788886	180.77415529548463	227.77269414072668	3.842347363900795	1.736849871508981	4848.491709322265	31.26394902281367	1.0
5186.0	27624.81211974598	51108.41132082902	-377.7745271742411	432.8541785555461	180.9330484329641	225.70004539473146	3.9555964102484373	1.763510543065665	5111.692249783733	32.04135258978273	1.0
5187.0	28710.17787222512	50123.451267453784	-303.1330223735535	383.8926638833705	181.76864585357225	292.6099505970297	4.836728857425911	1.5438869170981224	3567.835894503044	24.531261059919725	1.0
5188.0	29580.196067743396	48802.04013911448	-61.41377133259257	261.39769704854143	213.61845363565453	692.04229015952	4.168133655016241	3.9650844971459964	NaN	15.9019978538215	2.0
5190.0	29631.964189996204	48779.15291866484	-78.05819680205137	268.0606687395789	209.99339500466166	385.4705960087376	4.193868305031569	1.8813457755575917	4345.465370647757	19.0593936860172	1.0
5221.0	29608.551926633023	48799.73512308513	-85.74637989532683	271.47173766230077	208.58838703393096	1828.8124800131363	4.171803577061403	11.13984585929202	NaN	12.865331286223109	6.0
5224.0	31022.505538022524	46824.67032807824	-170.01989704297876	309.61578371636756	193.79670103436735	123.84540870854914	4.5097684091107935	1.5713728583435929	4482.676905218387	38.559630966672	1.0
5230.0	29611.65482373466	48824.43217435162	-16.167929714080195	244.58370387580723	224.52210969180086	310.60345761135414	4.140505900292231	1.6944238400675542	4121.359373719957	20.942273572739968	1.0
5249.0	28192.545557199515	50847.2789737258	-492.3410522554336	518.2255155703497	187.91047666969658	219.23374106052844	3.76789199848096	1.5089920808944004	3939.9096727116043	35.85558766534301	1.0
5250.0	29634.44645535457	48742.39337777023	8.851519497030145	236.11828096433302	231.22398220500415	123.64944393106236	3.6073522795667015	1.4704264717745905	4807.918341358705	35.56814517931725	1.0
5251.0	29565.284032509222	48798.65224581278	-75.90235942751023	267.18217102253374	210.45040622999238	266.9949555964042	3.862280761881634	1.4717927847725447	3911.2120871578163	22.647244180236388	1.0
5253.0	27400.053395628565	51031.743431150266	-253.80694339141692	354.6930869877945	184.87149484542374	1066.61574949475	4.038158092797218	6.658670114830418	NaN	16.40941246930646	3.0
5256.0	27972.189107518996	50581.17569743088	-112.16664448654036	282.54297990908833	203.23414757676048	417.4202300240229	5.411252446638888	6.856056074830527	21143.121688997384	32.33462305606161	1.0
5256.0	27471.14454988599	51012.933080709496	-308.48380908469255	387.2451739006581	181.58156653691188	898.1437050980937	4.807619806335042	10.551899047163412	NaN	27.310851283937097	2.0
5257.0	28049.17446648571	50447.12082207629	-218.79596889353923	334.8931431910748	187.82181480649623	226.9830980969087	5.124779705839994	5.495639137863795	16053.549477605018	50.58059439291803	1.0
5258.0	27395.906489453017	51028.03072278874	-276.9720864188637	367.97565155140654	183.0663734414075	274.3911511044182	3.7285763591058685	1.579681047232654	3653.108157825355	25.083033384854257	1.0
5262.0	29678.627555378545	48827.76242107273	-18.930518172151253	245.55462407551866	223.81135045867896	158.01953965328093	3.914289195094684	1.3192874227117497	3139.3007099936885	29.865651317047366	1.0
5263.0	29650.269542272123	48827.65416693631	-54.68135112480126	258.8911469611236	215.23709042773896	1305.3729482256037	4.073929142625045	7.028118091327264	NaN	12.829772216862532	4.0
5266.0	29606.05607145503	48824.93638734014	-152.04462693254143	300.8661563761381	196.4558157356714	354.39593866525865	4.192629157980618	2.0541092398087453	5826.154943395098	21.00755535867272	1.0
5267.0	27432.79542001155	51047.14889379754	-285.6986707199854	373.308892377858	182.6526832010174	777.060616164305	3.8763087671098204	3.4550640516264304	NaN	16.051009546017113	2.0
5268.0	27478.12159380352	51039.147984277995	-338.75572807477977	406.60420640775857	180.8402144459779	364.8987417892941	4.0607224968197455	1.9327459139383882	3676.948162421757	23.239373975162998	1.0
5270.0	27400.8698816177	51049.408469850445	-270.33029747225856	364.2763739214005	183.67204159393577	3690.0090264885594	4.098872171735432	18.212735469162343	NaN	11.430536697730373	10.0
5275.0	27458.62308321798	51052.89414359883	-329.3958011380694	400.5208053142668	180.99049263212171	382.2948938339223	4.024733393427962	2.119100040952305	4639.2669698362015	22.89953535973476	1.0
5279.0	27433.160229669313	51041.28686724857	-256.55693893438024	356.0028650285554	184.44140204332444	457.0093365006658	4.128613960950327	2.1312857349478387	5133.798605202515	19.32045640126259	1.0
5284.0	27952.71460859775	50641.021890024786	-107.60162994236781	280.54110274048566	204.08740261836826	293.83509829678945	4.1852833324695515	2.110388746498089	4828.132776194474	23.309707802357217	1.0
5285.0	27568.021739592128	51000.84715898875	-298.9191466447447	381.28522345552364	181.94243716377804	295.0187845787826	4.308686036002724	3.3679960881835713	9484.521235365313	31.900404197382727	1.0
5285.0	27865.125071386192	50770.97280756162	-21.829020980462797	246.58104857836477	223.0718756841197	223.76309442496296	4.770612749759521	3.7472995398904874	10650.854898661137	35.09766290146561	1.0
5286.0	27412.820004384652	51043.120661624846	-329.069191773041	400.31002017665924	180.99694203662594	203.56248136557934	3.481515508317187	1.5189671693474704	3919.4386576750244	31.22621898838304	1.0
5292.0	29272.06754239176	49164.68146087278	-339.8165249361553	407.2988740233376	180.82739506231007	194.17195274553907	4.282920863745682	1.4410649796172372	3641.4205598170615	32.061886132945865	1.0
5293.0	29329.942848041897	48853.927114761536	-199.09738630364836	324.41462047192596	190.0165577660075	203.02870099276672	4.629139654788609	2.0263384081147824	5847.060488368023	30.73418133330081	1.0
5297.0	28251.99468037863	50210.09480370699	-336.3224409833517	405.02201281192146	180.8787160743121	583.649819188975	3.8946309396590086	3.3876378057239815	NaN	20.26380873654001	2.0
5299.0	28105.645820742066	50342.03395349646	-298.85056091460746	381.2429228175157	181.94537773984578	450.2036004891883	3.9489066039593816	1.7909257918368537	4096.24020113277	19.46812382568403	1.0
5300.0	28087.55200623236	50448.35917439539	-161.13089645225324	305.2508987864123	195.0808906409325	361.30860417362214	3.857845779898387	1.7690374806267812	4465.384695341419	20.23453805385902	1.0
5306.0	27961.600393557455	50860.03000729963	-112.15957404195935	282.53986414086415	203.23545684624506	395.4185785186014	4.442521150525325	1.944933659709735	4396.707233952605	19.109276066663224	1.0
5307.0	27971.088309941933	50951.62049802734	-127.32246780574457	289.3301273362278	200.51523574758662	332.10964110065675	3.979662507729709	1.7487305070031591	3968.618605836715	20.902569176133483	1.0
5308.0	28121.997701716824	50955.25678320547	-243.71893917982547	348.67510431770995	185.4687559519368	303.72768538160426	3.955879130107406	1.63666878908989	3865.980776546766	23.19969436946239	1.0
5309.0	28156.81763693359	50856.706287278765	-178.37197533870122	313.7849127524932	192.64495104611328	421.90759694460854	3.5421517162374068	1.900502866067456	4541.370715403775	18.86941155490316	1.0
5310.0	28094.904322245056	50786.70849229129	-77.3106876648354	267.7555644792486	210.15145667764838	430.11287785401396	3.932707273366929	1.8185404709709723	4391.027243688375	17.775337353484474	1.0
5310.0	28094.804060738898	50786.71638010111	-75.94337411707336	267.198843496312	210.4416785643325	426.4033483956738	4.033656970211166	1.7973254848563351	4220.57910262184	17.825187252380044	1.0
5311.0	28032.083837749273	50754.01459597375	-110.42833388798728	281.77836883599423	203.55718596312332	337.7635815894374	4.0702946914570015	2.0195260009427365	4646.867722086266	21.164561199167043	1.0
5312.0	28093.11512734677	50747.43777589783	-84.25910699769416	270.611955500716	208.6986234676093	373.53909413289665	3.920165718266826	1.6343157099039762	3696.7148055712696	19.010181147916477	1.0
5313.0	28059.17573454061	50734.05617441893	-69.9297675841932	264.7712470556822	211.73502196454336	415.6354568804704	3.8568861012053737	1.7477419064500421	4846.200490762085	17.983024761878124	1.0
5314.0	28023.06583033953	50850.1961770137	-121.75549366159473	286.81193112446863	201.49359439424174	370.0347425437005	3.9186990350854156	1.9287466850799915	4975.1983432429	19.923021192044725	1.0
5315.0	28118.66864129757	50925.53273483975	-230.3897416342064	341.231429736999	186.66832315847336	243.64088093735026	3.9406031483225146	1.398863375254264	3391.8878191498716	25.45261899371443	1.0
5320.0	31104.898227558795	46586.224732571834	-103.42236290763702	278.72561687208486	204.88248224453346	139.54937737311573	4.972064109456341	1.7689185121816426	4913.022517253736	35.864569437452005	1.0
5321.0	30717.402655133104	47266.21407460524	-364.21934652177987	423.5721579945579	180.76927316951011	194.77606632245863	4.685307218961002	1.491430562782023	3492.278736155279	33.078489989961824	1.0
5322.0	29657.573628858274	48833.42416424156	-144.53912352782058	297.30295741796317	197.6389928734452	301.47350178520537	4.269703907838079	1.8903604864132273	4118.794336606177	22.68410848243521	1.0
5323.0	29656.471857349028	48784.072747218284	-230.72292433600106	341.4154535809786	186.63668826618596	174.46840267043544	4.592040081260353	1.8269014712152587	4796.1940809542275	33.57192644564914	1.0
5342.0	27991.344704342773	50488.10952814564	-275.0821042758782	366.8507331350109	183.18032867250753	412.70784734715755	4.000270401425566	1.487979421764954	3357.0698570887216	19.545107921386546	1.0
5342.0	30901.33164808994	46629.901079403855	-242.0954320546064	347.7594980678357	185.60762264340931	117.9068717320594	4.060310274916158	1.3387190925415178	3451.7161176239856	39.71371030446042	1.0
5343.0	27972.363721491056	50527.94297804607	-275.0337896727406	366.82202041207836	183.18327745430494	236.20034561410245	3.6140273161695933	1.5547079733957692	3116.600385383821	27.33910198826287	1.0
5344.0	27891.694423625293	50485.160430222	-299.15793347095354	381.4325311915965	181.932227275533	183.52496209335592	3.685150463002276	1.4394219593232005	3615.85306345386	32.00217986855478	1.0
5346.0	28238.609735408445	50658.92678905677	-267.97303633081367	362.6495764620871	183.63334285218522	201.71815876784711	4.494571287365847	1.922900541233885	5386.769284741871	31.91754975642253	1.0
5347.0	29682.527777783733	48821.171455200354	13.6149070368775	234.8446880578099	232.7731851220143	739.7750100324005	4.101414934478851	4.289060998379682	NaN	15.408478051042485	2.0
5349.0	28829.182182303422	50044.38319584915	-382.44698834154354	436.0938416237858	181.021954871228	190.51462561013548	4.408634333763192	3.670533229656062	10181.090377280945	53.195614166495766	1.0
5349.0	29698.650150407273	48830.083995323184	10.831885887604756	235.6552182357452	231.92174543932455	2318.5253133069136	4.1618578074307395	14.734094038013044	NaN	12.32392736737771	7.0
5350.0	28832.677922593703	49886.975893802046	-287.27278292608526	374.1658399239882	182.49314907156048	194.49741756704506	4.81408662947372	5.4102040240986735	13774.520996751731	61.769224186418015	1.0
5352.0	29730.05143575639	48845.14394675612	5.410723055839485	237.24747890575637	230.2740159914255	400.00263878326206	4.2680102083851565	2.267930919155256	6032.750405160907	19.01882301636374	1.0
5361.0	27446.648492072683	51064.12223194535	-425.93562402366376	467.7492036650833	183.063621481772	506.82296039016546	3.975636203856926	3.022102762147637	NaN	23.807108118861937	2.0
5363.0	27393.148881662026	51119.93497729862	-482.1394404740963	510.12159101466017	186.88346947982333	263.1628602984946	4.194525389202656	1.7184778998420904	4528.08630506582	32.6631217095031	1.0
5364.0	27397.960063072915	51182.29843152934	-614.7151857940405	623.0863290527602	206.412101887533	325.51231757959744	4.335029845731907	1.7944653360340248	4644.567329835246	35.06804420944264	1.0
5365.0	27447.246819692667	51148.188459321194	-376.76149410828	432.97698047267806	181.58065522178305	431.42413107424886	4.374766507356463	3.104326138217476	NaN	25.400511394736164	2.0
5374.0	28107.88740825982	50734.345281938426	-510.8399701526577	533.1709641125328	189.97509279370803	438.9452283519467	4.687249438166682	2.1039787607822222	5608.3111719681865	25.877820137303157	1.0
5374.0	29667.08468258224	48829.199657765676	-40.62576534362467	253.42967502015762	218.4317856678036	237.88910477216982	4.222544594419711	1.6666126173188107	4460.191880657427	24.595136367071774	1.0
5375.0	28184.70718423257	50666.26080989169	-574.6614014991013	587.2100914002424	199.09999664875318	550.395735468518	4.910970646826597	2.5796873292820344	6683.993573632069	26.217279679457647	1.0
5376.0	28081.753416828342	50878.39653572691	-412.35886763890403	457.32108496415833	181.98530001818298	336.93653721885755	4.965145648393039	1.8974282822439015	5251.926655433786	26.268692249085635	1.0
5378.0	30568.048059959823	47696.00961544276	-142.167007047618	296.1878551583399	198.0218646674508	171.3682003254943	4.535436175568972	1.8550970149937651	5413.688298151934	32.32974425292086	1.0
5379.0	30535.75634104362	47566.196979030006	-169.7087485662161	309.46173787400375	193.84063548782083	218.61064349298772	4.79421506619365	1.8834922550436712	5367.2336317321615	28.098454191619812	1.0
5395.0	29669.395685075877	48813.495527092855	-93.55332379090564	274.5038483803616	206.8128356922157	189.16266125191967	3.89462316545856	1.4774838689759766	4152.9641477472705	27.96624341471724	1.0
5405.0	29669.4660477907	48880.627761658165	-52.96168679862595	258.1053711664328	215.53293103902075	138.562097643541	4.617280699134692	1.7968908979610394	4847.856289717176	35.607240910785706	1.0
5406.0	28636.898377238766	50265.75383345158	-161.8019568378895	305.5778183214821	194.98184148453794	157.75898126358743	5.2102152020702475	1.9966597150888363	5997.304411138796	35.49037593633563	1.0
5407.0	28808.68358035922	50361.59943327162	-506.86951230870085	529.9359955130677	189.50997960418496	157.63018262580135	4.538896672552524	1.8824558926984056	5303.403921766447	50.25932455794186	1.0
5407.0	30066.888231477984	48388.39277324558	-247.06572897363253	350.5704303191689	185.18882685334776	239.06797296571767	4.25388460530443	1.8352061689983667	5274.095068571747	27.6910645379921	1.0
5408.0	28545.492872905976	50392.814493426544	-624.2925438821339	631.8889069471959	208.34164355421996	244.44950569004718	4.5556273722239204	1.961998710884667	5148.504489092542	45.24041062215113	1.0
5414.0	28410.049759631987	50379.44057802632	-428.3220663129046	468.99480697650716	182.77846012278894	264.97362628303904	4.058694205276918	1.7391198898356188	4767.342696130874	30.467925422776677	1.0
5415.0	28197.872626563083	50544.116803827295	-345.32206130109995	410.92124486028786	180.77463785176877	266.1986713475083	4.249915286994303	1.7247972094832411	4149.723338989128	27.6835595961093	1.0
5416.0	28519.077894704114	50410.182536392334	-302.8527877527406	383.71874198034715	181.7797834186167	240.50367496982668	4.338316057491678	1.697114845191319	4899.30977122053	28.25622151447089	1.0
5417.0	28319.312639153068	50289.08632338649	-370.1424976913409	427.606769370547	180.8236117636334	185.34520281407765	4.300907917320704	1.7274346429532386	4719.44878680057	35.970260834919436	1.0
5418.0	28116.300860261486	50636.85879147344	-58.317909917309514	261.0851056452009	215.04164840379303	1277.1205616133016	5.058752922676344	9.804120767691193	NaN	15.79545332308695	3.0
5420.0	29074.72213179614	49600.97346689085	-193.85080841592193	321.6854492950482	190.6509825385049	266.0984304216162	6.125915717025597	4.274209298129844	13669.171372169145	36.11380496519107	1.0
5421.0	28083.131975084492	50676.32167962916	-0.32620145960059693	239.15504405776764	228.71017695151355	147.13773772524624	3.820964884442618	1.4692977888832557	4527.96101634024	31.88200557454927	1.0
5426.0	29622.267527251646	48771.3997671117	-41.75133051940002	253.85034961856948	218.16247770172095	227.16758437071684	3.9177484215725302	1.6155927025730892	4045.482321800758	25.13232333896554	1.0
5431.0	30742.569369702174	47131.2564050707	27.32975201401113	230.24508024423238	236.4799544486424	288.73262806703855	4.075235460565577	1.594104705164558	3359.582204114046	21.523581863712472	1.0
5432.0	30742.692020930543	47071.21094395719	105.57763337905342	208.94308079989554	261.6209004238175	111.30824332199634	4.0343616130181434	1.439726943156786	4076.34921383802	37.865392426504414	1.0
5435.0	28635.02864004655	49875.01226042005	-388.55294129737536	440.3584508927689	181.16321526676055	255.53850649492261	4.154991059846196	1.6697255704300609	3605.0548962662933	29.452777669133052	1.0
5435.0	30736.20847902581	47588.31623997038	-215.67795901184888	333.2101636482889	188.14951223914096	167.8308789863585	4.189645974656994	1.3221302929840757	3190.83528777913	31.16521195789781	1.0
5447.0	28217.182753303354	50563.19249663941	-251.04387451624265	352.83703993695497	184.8671941389354	164.52559126102628	4.490335138630139	1.510486685772427	3524.421884891669	33.40611258480965	1.0
5447.0	29641.580621436467	48821.26240157608	-120.2296174973637	286.1268107836201	201.76588100132858	372.51308194988195	4.832844464451752	2.0212904124184004	5290.6372864999885	20.02083389453384	1.0
5448.0	28012.453783844143	50639.69115082055	-380.24302144180746	434.5631502417958	180.9779452397162	252.63193968040326	4.69987724880453	1.6766904384997507	4040.8473081475663	29.435233169275804	1.0
5450.0	27816.95717235578	51041.263784709074	-292.2007557547056	377.16268275011714	182.24750831045264	226.39803170848862	4.089786575314428	1.691971873782463	4580.7072715728245	29.06542691418125	1.0
5450.0	29623.208117749695	48549.46024512973	-236.65951204772787	344.7119062983766	186.08720667748383	213.21440827845802	4.317235835269495	1.4981037560804866	4033.096525754377	28.066655496101095	1.0
5452.0	27861.935187094787	50990.363179448235	-171.99728854340472	310.59690002151643	193.5192159000742	192.12307800139763	5.188084247990118	3.1548514950693143	10038.678349450835	38.41492097200843	1.0
5453.0	28084.60639482022	50689.83291816373	-97.02612083629865	275.97896483032906	206.12510315918684	435.8029958497086	5.742713273108463	3.065807496007939	9756.42584646378	20.107298592916734	1.0
5455.0	30776.865603130234	47187.43831923944	89.32598816521083	212.89232531444182	256.01534410497766	420.8377360860599	4.3296432801765965	2.023642700490947	4596.1730913330075	17.995940660746488	1.0
5456.0	27743.646812100065	50984.17476744527	-376.355151152119	431.87412743264	180.9093356834339	292.85551421275716	4.424836843553692	1.915111671286263	5187.420202699969	27.681493337692167	1.0
5457.0	30799.375877018578	47161.545440432135	-21.47172124065441	246.4540926566046	223.1626850887409	213.05977059691025	3.8733189623649475	1.5694086075603526	4166.002149623126	25.860918059226922	1.0
5465.0	29644.70341569792	48812.21601279924	124.19972143954729	204.72401078161323	268.29153751027746	306.19923015674163	4.222065602551758	1.882460406060086	4670.245223462081	21.55736181635078	1.0
5466.0	28097.272564536863	50673.34059074188	136.11873783097855	202.19524398746324	272.69977016492095	195.21837744565056	4.3236276431784635	1.3968737616628026	3469.9189744794394	26.667699440977252	1.0
5466.0	29674.3945354887	48799.2066430886	138.47763350958778	201.71065543918778	273.5850384464509	161.39858459531195	3.9862089602075783	1.5200739961420175	3935.9993185150515	30.514101123835733	1.0
5467.0	28116.594377809222	50655.85381979056	-37.615035384383425	253.68243184968162	220.2657872202517	2330.20375159716	4.031510383114349	11.364145382661894	NaN	10.622272227114745	6.0
5472.0	28110.044248155937	50622.82718769158	-73.65729793029305	266.2719733348809	210.93009676190562	316.7254726700441	4.248641501614896	1.6677758126999294	3580.983778452076	20.917208142781394	1.0
5474.0	28148.81128239905	50669.990863691695	-33.63556122093115	250.84386860308572	220.12591174802733	297.8990856730931	4.13016197500254	1.9799635570325245	5092.88391484145	22.240833041286617	1.0
5475.0	28089.055589455835	50672.575177397455	22.93295829442186	231.6133836220431	235.20573278407025	323.7999926583878	4.118155609957158	1.7804473708040178	4419.534396668218	20.52148117524264	1.0
5492.0	29322.97879915675	49206.13877258378	-537.142001221455	554.9762219878971	193.35960626657422	291.49269893771293	4.4518085124988565	1.5789525161693099	3798.170280998316	32.172162046427765	1.0
5495.0	28087.682868821095	50619.035324087505	31.536461070496046	228.95299706050542	237.71287935999348	315.90495996354844	4.772413994439094	1.7552310728727947	4051.9045598213665	20.757549781255836	1.0
5496.0	28103.262476609947	50663.4556480644	-42.912550841438566	254.29588933470984	217.89396416717437	795.6622052153907	4.118374549278345	3.6644799773738463	NaN	14.082446182547535	2.0
5498.0	28080.967014419166	50642.448558262215	39.01094522418494	226.69839015135972	239.93681115841883	308.4226283925736	3.959614499465334	1.9373773920566077	4862.885112113741	21.46997687271773	1.0
5503.0	28745.341927597477	50304.08515164091	-479.00251411032565	507.6494179707075	186.58361562728643	409.61260879485224	5.037669195181061	2.302102115556753	5497.76238900204	26.683342426967283	1.0
5504.0	28593.03734951382	50210.33359784367	-644.0560937131673	650.3270603817796	212.54435134014997	513.5824059422987	4.6195723548160075	2.181273344304932	5481.177859742073	28.969521727054193	1.0
5505.0	28533.443275552912	50331.3286424246	-485.8503498095219	513.0580947267702	187.2478725805777	282.1471796677039	4.567981818067193	1.6972074031701907	4374.811940587982	31.25148701185494	1.0
5506.0	28856.78619538267	49956.91527867507	-378.38736490801733	433.27791813359335	180.94376134826592	231.12281598583883	4.320226072228978	1.5442662925078576	3966.675007935794	30.410624715780898	1.0
5507.0	28651.358508208097	50407.059560886584	-514.2222733303781	535.938454054507	190.38078393430402	322.6162306128638	5.132660119299206	2.511641403612441	6496.547597380099	34.386301417410394	1.0
5508.0	27994.384026596148	50849.82435062995	-343.4700519793999	409.69952387654155	180.78980654668362	171.16636744457918	4.040823087316277	1.3525441799099345	2967.7553518740265	34.26574256534849	1.0
5509.0	28097.93187524588	50724.01413219679	-326.8031223686325	398.8503284651141	181.04392780346177	212.0538116046782	4.261212572068649	1.5871856910794455	4128.176157556474	30.71826244179349	1.0
5514.0	28127.04535256672	50696.45122185641	-18.055296781590435	246.5836269039379	225.11670967599244	858.6552300263136	4.079383722206818	4.703135765468891	NaN	14.546123340269357	3.0
5532.0	28133.058580349993	50740.76521459357	-51.44598589272808	257.52314080445797	215.88286077485557	195.9542461284601	3.79339218881329	1.5185945543357686	3924.1967108652602	27.192090082064528	1.0
5533.0	28113.828716893862	50702.50813011953	-84.59382009959285	272.83290483525934	210.31231237392964	1181.635122091241	4.0853958471507505	7.900801573432314	NaN	15.023256016913875	4.0
5534.0	31246.03918261204	46656.85431973325	-323.30100944887647	396.6039624303664	181.12423980627597	246.8312857888668	4.122239142114162	1.6791726406898548	3943.0002874971156	28.234495095401556	1.0
5535.0	28096.864943774162	50659.743659684915	95.67539107438881	211.31973827844075	258.1814374736413	349.5777603717335	4.6032775981864535	2.3601945193090184	6809.083958806726	20.87427390018108	1.0
5536.0	30751.10300853828	47453.38385171962	-120.76781024445421	286.3682093770398	201.66964006758536	233.78347542445997	4.963501815552651	2.0514888734571053	5306.1118575434575	26.93008026915388	1.0
5549.0	28108.18645539529	50667.27448635937	-62.68673471969561	261.89262408254825	213.32936521591398	120.16375474071116	3.821801274928945	1.3200667279877036	3213.2299900805087	35.692279264614626	1.0
5555.0	29799.56882117514	48455.622592401916	-577.0738690234026	589.3281256733495	199.50580734247805	266.2347722757678	4.000459125764189	1.5809337304271796	4282.643191391551	36.21255783910731	1.0
5556.0	27389.163756543414	51016.355845259015	-307.60793072598733	386.6799575876553	181.59890466044118	158.27623903093038	3.899468472851112	1.5471292817098827	3623.685583691134	36.16159857401349	1.0
5563.0	27836.000201520714	50839.64971894277	-356.9506530658584	418.66622902416253	180.7391285532795	198.90314059426842	4.232955706572415	1.9907600397883394	5042.535684128623	35.58247234551909	1.0
5565.0	29977.52341883855	48289.37227685346	-245.8567491712208	349.8845523515323	185.28896237528238	150.25239080269057	4.21123750939322	1.3750020929724982	3241.1537789430204	34.37566854275861	1.0
5572.0	28082.680059814207	50708.020372042665	1.1650180988171026	238.65621850934755	229.11425876298546	230.12310086912302	3.7733780335486258	1.5965505236315785	4298.909756335658	24.68807454568131	1.0
5578.0	28115.999525148713	50762.30321499361	-131.52017481231533	291.24826826167674	199.79313563428147	111.57835945414648	3.8896656019028484	1.4808536028216783	4115.744642078081	39.71759100146662	1.0
5579.0	28127.32963151755	50681.63556606784	-52.22664790200064	257.8227480935305	215.70241075214926	174.1550062088062	3.692572201774417	1.4769717958484994	3197.648503067818	29.049026025646388	1.0
5587.0	28167.887076272746	50736.43353890795	-41.12791255977261	253.64461995413888	218.3336778327361	556.0597741644705	3.9626023051266612	3.653196508851569	NaN	17.814053705418427	2.0
5588.0	30075.294282886123	48076.09091564851	-304.81870286406667	384.9404096307229	181.70291341012376	194.64583340365124	3.9490543300397563	1.5779723209418153	4090.4687908152396	31.742108834327496	1.0
5589.0	28147.979321216342	50711.76802392453	35.892622262672255	227.63259766148997	239.0038201342972	277.0983272622162	4.011876898593174	1.7112056870024017	4610.58874449793	22.326914144006174	1.0
5589.0	30167.1672245299	48232.61305770325	-747.067519261034	752.3935011986068	239.2688945439848	311.6793800285091	4.11578981828703	2.0531967341272703	5760.684630456556	48.70122779646929	1.0
5592.0	27447.319226576827	51025.616143820924	-353.14887626640314	416.120103823258	180.73939929440928	178.1145465664515	3.596256964383316	1.3311488067063217	3252.378547309392	33.611496785630465	1.0
5595.0	27456.380291569138	51046.17471054051	-377.52056122958095	432.6786805307897	180.9286927799441	174.63396110283404	3.5389563172947747	1.466147963615891	4408.607538994723	35.801878129570476	1.0
5603.0	28654.37581260869	50332.20734500454	-507.00664043753665	530.3458324963021	189.7669628821417	669.3713259580436	4.135852633729882	5.126591772999587	NaN	28.54829412002524	3.0
5620.0	28107.743051427195	50683.89862647429	-56.071423973516836	259.30670515564935	214.82046726840716	215.70785728959405	4.122405808490252	1.7375662769203648	5008.8265763053	26.47316944561435	1.0
5624.0	28651.90172417341	50357.08011303307	-475.9520684890236	505.25429864409443	186.29922035688006	202.07222555643872	4.366875692334675	1.5464705647546193	3647.171693916595	37.27890150122628	1.0
5628.0	29375.769733395136	49110.053583401736	-325.2835256648539	401.20835538648635	183.77215100139273	388.6055997852304	4.348008466619786	3.2452808421272312	NaN	26.67576259035336	2.0
5632.0	28109.241556205045	50670.19251052487	-48.450405291168344	256.38225420947623	216.58238146669913	592.8868526592114	4.012375459286163	3.227202955507213	NaN	16.429950440751295	2.0
5634.0	30286.579811941112	48217.64719465581	-352.9307722351672	415.9744486283998	180.73974891271533	224.96066318921123	4.1530926538346025	1.530623738031503	4061.1513501661343	30.069167166660602	1.0
5656.0	28801.872537493102	50387.85723088266	-365.33772767966565	424.3314204094205	180.77748552869807	143.81879628842864	3.850892970096548	1.3045729769595615	3375.6154919699707	38.72787597583402	1.0
5657.0	28729.634183215327	50364.78617228196	-297.7595462550503	380.5706298601163	181.99263648462775	145.23540985998275	4.152840719172608	1.846767641704966	6136.446424630949	40.46252211318164	1.0
5658.0	28068.434724191255	50665.92186481032	-13.928942556652618	243.80208509888055	225.10242386348358	365.57357595499013	4.159272667801228	1.921535762145166	4780.858848931795	19.453249540323775	1.0
5659.0	28678.19626934878	50407.91943110948	-282.5934882170997	371.34142209734074	182.74352435037505	208.66133203997188	4.197597184411628	1.9234129372369257	4995.210383284902	31.59781785330077	1.0
5660.0	28759.29429595418	50371.5712922211	-321.5730696860195	395.49986829101533	181.16730931377407	274.4282521887543	3.9483293268275816	2.036200504307772	4247.547704779953	27.82084127067604	1.0
5677.0	28592.40979568272	50417.70240810753	-450.73051468086686	485.787296973157	184.2195092252172	194.3613840284679	4.560304669580069	1.6715252809121057	4678.698219066862	37.98066608725986	1.0
5678.0	28703.155432745432	50376.25365585758	-605.4861061486152	614.685692273922	204.61886487774285	241.38379429964857	4.179189158800738	1.73441153580991	4515.482639137302	41.88335890864292	1.0
5692.0	28701.33137609508	50413.35982268795	-301.6543495319317	382.97579129046335	181.82808906374015	146.35056208803715	3.7752213192990354	1.4512247418938085	3451.225358785835	37.12275924829426	1.0
5693.0	28802.333375157705	50379.47519839078	-342.98938237644234	409.82221022906447	181.14914688769144	687.666628769402	4.02201914989723	4.472649231511392	NaN	20.49031811752316	3.0
5696.0	28849.24645224247	50377.56405662385	-338.48749021151076	406.4287177220514	180.84359185620218	271.0153234344869	3.8675661314430605	1.7224456287130117	4282.9783934758325	27.18363516144305	1.0
5697.0	28750.87125436716	50388.83594494475	-309.70101142835506	387.99016023329693	181.52474882160354	263.36140722347335	3.856540056138295	1.8848870688301536	4446.503420228151	27.613269604461692	1.0
5713.0	27335.02597639501	51054.15301183328	-353.0404540149323	416.04769119057784	180.7395685626352	393.09089477410134	3.969529485414085	1.6372123508919876	4520.365160745553	21.750767388616314	1.0
5714.0	27368.376122031135	51069.508593512684	-384.95058725559215	437.9768090797453	181.18846483306692	733.7660059985825	4.0315114660276725	3.558267284307023	NaN	18.62534290590154	2.0
5722.0	29287.404512378274	49540.840069301354	-465.2446786995462	496.91663182555504	185.35709522015804	215.82642054454845	4.2711575474924555	1.5760322882643525	4249.632069337885	35.40683548201767	1.0
5725.0	28779.694531405996	50259.04918801779	-195.0659523461247	322.50153540398884	190.65273872469584	660.020837251479	4.173997003095487	5.6825627973167405	NaN	20.757405519310204	3.0
5726.0	28762.887429039623	50286.83935808983	-230.56640039211007	341.3289890627787	186.65153929983646	295.9986736117706	4.498357059576098	2.3431459009837505	5993.416737662677	25.63820427016888	1.0
5730.0	28820.01322872463	50240.51371201713	-114.14298008196187	283.41574985704835	202.86967332577424	275.3172695324819	4.5325343250594194	3.181486551059637	10164.901585698419	28.38921361099809	1.0
5730.0	29327.443641983722	49530.443253206955	-413.8849874537397	458.4267320481842	182.052732455083	220.87938613022692	4.77897852734526	4.391401778296018	13361.934196629725	55.973771182454335	1.0
5731.0	28748.954444286584	50221.027044896786	-223.2047737596077	337.28848984184685	187.37110191019295	265.5289909762146	4.798988228765411	2.260031039835039	6883.8430417192685	27.090313519291513	1.0
5733.0	31046.16222919916	46779.19833595369	26.28364809123344	230.5689801155533	236.17545054926728	409.62522686130995	4.740217973058661	1.8476184973703114	4125.359498988186	17.99102983492116	1.0
5740.0	28718.517343212166	50397.457596687775	-388.7028733847262	440.80410387869756	181.44221254259378	681.5329019771438	4.406434790885528	6.092470462446027	NaN	26.031737158752062	3.0
5741.0	28783.055291850476	50406.78769185647	-449.6996040334223	485.0043597972085	184.1448154200033	199.4377350196109	4.490125207404374	1.8224804014343663	5196.4570318191	38.475158279704885	1.0
5742.0	27420.20494465852	51013.95628323256	-367.5877394438132	425.8625137162955	180.7968954853748	373.8144721200498	4.445449116010462	2.46729150228376	6069.023581058031	25.306725162027014	1.0
5742.0	31024.443371472535	46825.776596916054	-1.0280629814592288	239.39054842984035	228.52057721513526	165.55399781473596	3.943975206551983	1.359343635610439	3589.7702369218896	29.137874122871256	1.0
5743.0	27387.21037808573	51022.4368857064	-352.9190578314113	415.96662673306366	180.73976871662924	400.3496539259538	4.599381543256916	2.076838242063195	5428.690752221177	22.63633801096351	1.0
5743.0	31083.875066329547	46832.04241377519	-200.92267226597366	325.3701861876069	189.80075986015493	313.0169404422981	4.530627076204855	1.9316918188503913	4705.362378465764	22.960902075826063	1.0
5743.0	28679.39322394578	50429.57333799237	-408.080441699148	457.1577394164889	184.1692412641059	481.2369364796388	4.463655091680836	5.625359427444743	NaN	34.46005732143172	2.0
5744.0	31051.331081577555	46795.2456958784	48.833722259041544	224.5154352914879	243.48980066098414	659.8354764955064	4.48670847967723	3.809271321883922	NaN	15.968733732186577	2.0
5746.0	28743.947109498808	50386.033015668094	-350.02237379788244	414.03643662669043	180.74787597133272	184.33299338212805	4.012412731324281	1.3740897930072802	3293.1197373549962	33.05554832015008	1.0
5747.0	28792.518192965053	50392.10603534233	-391.77162923936544	442.62064550619806	181.24911566299778	214.64650545180461	4.597194686607334	2.105033789577214	6050.200236330036	35.92886383584717	1.0
5748.0	28740.34290579634	50315.89940257859	-171.8445236288607	310.5209716932148	193.5405470160309	239.33772963735134	5.4507358826071295	3.1273934424190015	9743.290298022108	32.28678032037643	1.0
5748.0	28805.73170945124	50056.169331165955	382.20926101484986	179.92172537054012	387.910285064244	264.31872762700755	5.4958749182100135	2.943306923974597	8506.541366520412	32.503380329786935	1.0
5749.0	28647.473684147666	50416.143198797334	-402.37117487090035	450.1393978816299	181.58780771442738	356.3917494515687	4.630944702190116	2.178478524102493	6362.741193921579	26.078989698104344	1.0
5752.0	29306.77548833562	49535.3631158215	-478.6574789552473	507.37806647953823	186.551092052789	252.32912197670117	4.3495039530905695	1.4701099397697404	3344.601078552911	31.957197850167642	1.0
5755.0	29155.57750347749	49683.99457649796	-452.5271445371228	487.1541638468934	184.35161835148125	180.89016723186785	4.31146520879515	1.3092586127955743	2979.2652361437827	37.0078506046176	1.0
5756.0	28754.415656515954	49956.33667767597	-340.8138371149001	407.95293620924224	180.81612500422497	200.6857926979044	4.2951567851381505	1.6457571418304888	4377.709086275946	32.58497105654	1.0
5757.0	29057.585089379434	49603.755967939804	-245.39664053967172	349.623885793725	185.32736417791915	258.3294228614416	4.489976884153802	1.8871071370338677	5294.127522971286	26.526245277133423	1.0
5760.0	28703.085635666714	50408.75839668126	-399.2900858803961	447.9429152314247	181.48052926222772	217.91823188897075	3.7924073991250316	1.4942926756928507	4033.4375244504904	32.00540338366216	1.0
5761.0	28746.44965604878	50421.02418272504	-381.4908668215854	435.42923690077674	181.00240805351095	230.18642636483108	3.8985551611324163	1.4169422632140571	3745.9829919264234	29.96110898238607	1.0
5762.0	28756.47625777462	50384.53041423079	-326.07713303913164	398.383705649401	181.05980853062798	221.72568447857813	3.9805638613063055	1.513311984527851	3666.3458127875956	29.494743163373297	1.0
5763.0	28850.58357920822	50393.79209238766	-436.44660468453617	475.02847227018907	183.25671444711287	212.0538959055831	4.170500003530709	1.6892483403634626	4512.776765240898	35.296788624523465	1.0
5765.0	28656.565830654567	50371.4317875224	-302.7989076046367	383.68531085323406	181.78193167560934	227.42282937939183	3.8672488322852883	1.5329133407941045	4107.877709116474	28.531483054310087	1.0
5766.0	28801.365427673158	50370.808070627725	-385.71121683072624	438.3693182851258	181.09393772424045	262.96903097711237	4.243502559586616	1.4695412402335173	3824.4388602525173	27.967668173215376	1.0
5767.0	28703.522251431055	50428.89684156363	-455.3680412081999	489.32171557146114	184.56553434963908	298.92904787253593	4.335979853109576	1.6594431331755783	3926.8954152279975	28.782359619745158	1.0
5768.0	30934.289103223142	46628.37987403705	-284.45197959968976	372.4607338858798	182.64208432029702	191.7458867530389	3.9349620887260888	1.7047509537044643	4263.00868170361	32.197207946733485	1.0
5768.0	28755.847151595022	50404.072355094766	-327.7607147408351	399.5424156156192	181.08488850645185	719.1669335879758	4.172655139097116	4.783213618061855	NaN	20.09044797430648	3.0
5771.0	28811.426839368596	50405.41668503039	-391.02926310954666	442.0980205718216	181.2286028857058	264.7300941353744	4.060550743349657	1.4511584833949698	3557.119671898846	27.933808224014125	1.0
5771.0	31016.404026739634	46635.18890777904	-404.8950339609814	451.9453059458855	181.68107470458344	251.1014627070739	4.234964478100383	1.3667196258593108	2969.67263757113	28.90283681322499	1.0
5772.0	30977.960029020207	46616.65285755931	-334.60614950725045	403.8987168293426	180.89996218891554	852.1364962954849	4.22132273688341	3.9673163218446548	NaN	16.54708379538611	2.0
5788.0	31000.772917602702	46704.66407545319	-149.74942381161043	299.77088196273974	196.81307762752073	178.4016655051465	4.00261550387023	1.3055922708190684	3172.7661717119204	28.90168502074408	1.0
5789.0	31062.003849271765	46756.90288718866	123.76246746214974	204.8193270861368	268.13187844358885	336.3967032881122	4.3928675138820354	1.685198365946683	4044.030608973458	19.970232908680167	1.0
5796.0	29232.95689955128	49019.20316814533	90.23009312905795	212.66608002820485	256.32190278593635	105.41211858723459	3.6198359285135635	1.2645429234430388	3314.2254855579454	37.74783151254399	1.0
5813.0	28725.657461249582	50419.733790817074	-346.6141214911414	411.7754977975218	180.76560331203765	263.01209301039444	4.438254834950372	1.6783728126131454	4173.2589815790925	27.73453774987488	1.0
5816.0	28808.587445024074	50336.43612735663	-185.30019416126544	317.29320613049396	191.72989092336226	170.2467502834332	3.926036822102745	1.391853702886587	3485.8546020580193	30.685244045656642	1.0
5817.0	28765.75325340437	50330.628948431644	-162.02967639163307	305.68885263600805	194.94830784939936	317.44959907495644	3.8330834051648255	1.363746604234338	3500.531589468792	20.963324964903478	1.0
5834.0	28723.569631305614	50396.66105584245	-360.9871123876505	421.3844435885793	180.75089702452553	164.14811557941184	3.7219044327684885	1.4373684635171375	3380.248786449826	36.4029982686798	1.0
5835.0	28794.77009034756	50408.37532330981	-261.03694670708666	358.5965759631981	184.11245553934654	294.35675660747046	4.1836109201198965	1.5920800622625129	3583.7133972613806	23.80048640479692	1.0
5848.0	31100.326359358576	46748.14962101338	-20.549251110698762	246.24319218630572	223.49158599161797	724.4217497913559	3.988684249103592	5.197637443690885	NaN	17.009051777990166	3.0
5857.0	28656.802553395664	50399.899304695384	-358.130095548403	419.45889513258635	180.74128325048443	151.47808810455464	3.687299780783219	1.5145193166077007	4437.001149923312	38.87049847421524	1.0
5858.0	28716.34883045036	50364.73708303187	-257.95825434842476	356.8121256733418	184.33686592247193	176.65703330268653	3.785284034730148	1.4946689649001448	4021.0675934936007	32.009746172000995	1.0
5859.0	28783.274418963145	50384.21914499265	-278.0900085780197	368.6426249243691	183.00025037839256	264.35489611965664	3.7354004804262444	1.474036268374796	3202.7560255956278	25.32241458044694	1.0
5860.0	28751.07852417145	50391.340006676364	-289.3549299209397	375.42925986898854	182.3871040558915	220.33250959320824	3.777171669930013	1.5517983495094287	3392.5212808889	28.853121669903015	1.0
5878.0	28676.499806497748	50426.046643648384	-442.065590165395	479.2378076952071	183.6169047939416	248.87380975904748	4.229387358701249	1.6861584922154045	4570.048140716724	31.97573431381685	1.0
5883.0	28675.727000901486	50348.962220012734	-299.30713977372255	381.52460394505385	181.9258696710651	213.26741552471995	3.588058951607345	1.288904588104028	3085.8857626645236	28.523336862746984	1.0
5887.0	28763.426204722848	50379.498856347054	-319.72291182141754	394.32080237177064	181.21594771684425	385.8767014667364	4.1594912802058746	1.7950241815040102	3640.8499716020256	21.717438133598172	1.0
5888.0	28716.283646935077	50380.74997527981	-263.3034273542978	359.91596990247103	183.95186476892223	268.3609878238397	4.0064910451630675	1.9580334933347212	4823.178496120321	26.51539745114772	1.0
5889.0	28665.305953405095	50429.551872067794	-241.4163509854537	347.37725526546853	185.6663036727323	178.3996412175037	4.183570072320521	1.4324927307787554	3656.457996777816	31.100403854240707	1.0
5890.0	28768.72903957221	50389.54145390969	-361.5060165824168	426.0615862812898	184.24986744720576	622.6786211387621	4.135070641308814	3.50118208703942	NaN	20.579467458691276	2.0
5896.0	31110.86539718537	46720.83307455544	2.5467842802788097	238.2218450063517	229.51117975776003	419.80659257490294	4.148809765774889	3.229730387627912	NaN	20.45367150554991	2.0
5922.0	28744.22702926423	50352.61616306928	-290.6480321208944	376.21595551368284	182.32290868007388	149.6611055674127	3.564168514894924	1.5706354315528785	4546.808556536956	37.125599404920266	1.0
5923.0	28814.296225481205	50359.05400392525	-297.929960972108	380.99739547902925	182.2452824051785	462.7943090903616	3.7544991338298264	2.924760423011425	NaN	21.698798089117084	2.0
5925.0	28786.69551959852	50374.35213978724	-267.86452052212877	362.92342410483286	183.91339485528323	442.84002494527226	3.721697033814113	3.5419523980210337	NaN	23.492773771220662	2.0
5928.0	28820.58858567191	50354.9571398255	-305.67906796016575	385.4762080365773	181.67019851409637	184.9038781655639	3.585949494548006	1.281223333889489	3342.139955085692	31.19340053965533	1.0
5929.0	28742.208871949195	50352.52111900421	-248.94183617352104	351.6375118036651	185.0356410262165	306.09768405718546	4.054301161711444	1.7185960402553204	3842.893145928565	23.404976370385153	1.0
5946.0	28766.041542842868	50380.01233827211	-385.7371012087855	438.38740230471933	181.0945409783847	165.23113002158303	3.8456647740703125	1.4501138746896072	3186.6544106439314	37.32221674911871	1.0
5960.0	28761.025854108844	50415.81203065804	-259.80855242500047	357.8835109152532	184.20112890673522	305.518787294388	4.217089332922185	1.8682974385074453	4337.443253613618	24.066573397179543	1.0
5961.0	28760.305644708955	50365.64447419372	-238.30847103483882	345.633433593223	185.93934779206202	295.996584162907	4.364856306219526	2.0523213860088556	4510.220432312862	24.761578334427174	1.0
5964.0	31110.52752338333	46882.20916653441	-305.5191980357146	385.3765951153638	181.67623480449174	192.47029035394334	4.268314980924507	1.5222267026405853	4021.2167520599314	31.68166695066475	1.0
5968.0	28774.86513059771	50400.61257960734	-336.19873188744225	405.1791928726939	181.07270680855436	333.98889113053445	4.234205767605455	3.0776818226479654	NaN	28.97390772793782	2.0
5972.0	28775.934800662628	50450.54376801429	-286.1142301971075	373.4646153463795	182.55358552755268	143.47839999646277	4.11823712548273	1.5023347618576743	4163.081462397059	37.48795085484876	1.0
5977.0	30929.445633732084	46947.87733230731	-155.90164116345858	302.7179178658024	195.86449074110624	202.83198206526495	4.693257228722495	1.8131804983993212	4356.494609886331	28.950159605825913	1.0
5978.0	28716.029306477474	50384.10422170441	-190.88881223447942	320.15613864380106	191.0184167102601	209.2343856852423	3.9648767224398935	1.6386520429226688	3822.4706909656343	28.16695488761845	1.0
5979.0	28768.491954292338	50364.8455446314	-247.8540905200999	351.4729348669145	185.4914436436714	1012.1191816942842	4.091943882967525	6.842914883181199	NaN	17.269327274360297	4.0
5980.0	31107.232930561364	46707.413509929735	-427.8800073569122	468.6682987148227	182.75388115156113	192.32240164338347	4.628951060479541	1.893618874720396	5176.06516152535	38.918478708627326	1.0
5981.0	28728.688587695862	50347.267055196964	-188.33528522717543	318.8443657444531	191.34054719974077	264.7996375734802	4.229359785849479	1.6621653078035534	4543.738592239712	24.41381502404547	1.0
5981.0	31234.2787335908	46721.41500157877	-249.23100248355306	351.80227737868825	185.0122689233649	212.9294762342056	4.3950547590071265	1.4986473998063443	4007.1824810299095	28.340299376811526	1.0
5982.0	31118.78096455407	46581.83121513621	-369.69608900700365	427.30154103504805	180.8185848248888	164.59765910207275	3.905908137424172	1.5290762005147152	4298.830161980558	37.36888731218523	1.0
5984.0	28761.404674055077	50387.00566759545	-267.3528694813337	362.2853443630993	183.67468853920053	357.0252969935114	4.216325472375435	2.0109065566179214	4488.730983100582	22.367874051741072	1.0
5985.0	28697.506428662386	50362.97369010434	-188.4272727525091	318.8915139121315	191.3288565818416	264.96756290408257	4.277049145204669	1.6963572663107611	4592.5011107965765	24.512689755514838	1.0
5986.0	28737.879050584972	50360.97783285679	-264.41246633013316	360.56334358073224	183.87471065366344	248.35768797017604	3.9090146871982143	1.6641020294181565	4640.269837935077	26.70804595486259	1.0
5987.0	28772.125807486424	50371.47600202461	-260.4550627880202	358.25862341795056	184.1543162991026	346.5322668243466	4.015348373264723	1.844319334793593	4144.281608530458	22.221055985139333	1.0
5988.0	28746.800623388885	50326.85768882183	-266.8806528118776	362.0082485614014	183.70636714868047	199.14730271145038	4.081184363666316	1.4163845193973692	3377.209890642064	29.536436632524378	1.0
5988.0	31558.184292570826	50196.202635821675	174.80362875675632	194.91078806745213	287.7532719937212	144.31673755702624	3.976703656748732	1.482293943364193	3943.131437726789	32.85392400274928	1.0
6015.0	29101.290331825636	49997.645662983494	-445.4061681503629	481.7544380800207	183.84244865925257	183.00932877744452	3.9544042126607555	1.6996258628715295	4846.483693789075	39.531146554220534	1.0
6016.0	29157.059301269583	50127.12131638155	-785.2138166442581	792.7287495740567	251.2171126668701	402.10898699109134	3.6468310558217643	1.9741044806030994	5553.621816313109	42.63975974300186	1.0
6016.0	28928.292353231358	50123.333442493706	-650.103750623978	656.0427460279985	213.8898630275607	302.8248150636754	4.2835800423104775	1.8599625279766603	4550.417261420912	39.66395944264108	1.0
6017.0	28790.593772802968	50327.31734820011	-250.5456194331233	352.83469649406436	185.1350101588261	806.9944730330149	5.15969983197297	6.396079153425198	NaN	19.882003846821263	2.0
6019.0	28776.838252456768	50235.163592872195	-152.2279686867815	300.95386160146666	196.42745066805037	268.7668773828747	4.5710678415087065	2.8706612840837873	8880.941262539063	28.13591106220299	1.0
6020.0	28946.6696157393	50124.304419671076	-407.07259568407346	453.5082534234159	181.7654456278274	318.333506385153	4.584767243270908	2.5235144439235326	7019.904591262578	29.875923297553822	1.0
6020.0	28816.978436835147	50144.52408801161	-702.0127521147589	706.520841693394	226.58520385126639	458.22071392901785	4.259867657977091	2.335798632163992	5972.504439744824	35.72714055829999	1.0
6021.0	29000.449089630787	49985.37231863338	-411.83448430634115	456.94168540763036	181.9625395780132	219.10971509046445	3.9611207501509624	1.310054381591954	3078.031560015748	31.344604556485237	1.0
6023.0	30280.037629729915	47848.990425351614	-356.57269968706487	418.412496012952	180.7386623732952	205.19064622138362	4.421239531744469	1.696677120139462	5089.437493625029	32.9402221962989	1.0
6024.0	30441.5884080019	47522.00201135337	-213.92287827060315	332.266872473684	188.3372271734934	212.61332107426034	4.132377018895345	1.5678028768708965	3910.7355891802767	27.984593417602888	1.0
6028.0	31103.367985745994	46564.488382607204	-389.5696970827482	441.0720030583842	181.189497357278	325.52388770658376	3.8696062164370977	1.5878384014149516	3964.92048007955	25.081981124810735	1.0
6032.0	30925.407330719594	47022.06619303136	39.62765051303752	226.51471963410089	240.1222048789806	214.66756172699223	4.535961787042592	1.9730482350552612	5070.981660764911	27.072241116663815	1.0
6033.0	28786.532243334696	50368.31543666547	-292.6582816149354	377.4420792522444	182.22564128935645	269.09940800017773	3.8968876262152152	1.587587579309057	3910.066955619744	25.7246720904728	1.0
6036.0	30771.266231145975	47268.4053428454	26.706004642674504	230.4380837756318	236.29829131175387	202.4625516905649	4.660413574928529	1.9377880575275936	5136.699852388544	27.989057411889366	1.0
6037.0	30591.119312098606	47637.4163876626	-187.99701763861876	318.6710554568161	191.38359280402767	158.6143114850074	4.552780397798418	1.763474022532912	4957.4170733694045	34.344703119132916	1.0
6040.0	28945.21541965231	49978.22086187436	-340.2005386150996	407.55060871931875	180.82296579906355	199.2573253569418	4.589767845808418	2.006625864377995	5042.397629797606	35.00449016810622	1.0
6041.0	29037.03587742365	49957.35117235521	-452.7048926138891	487.51618283262553	184.54796932200338	498.4036304265113	4.131724953947203	3.283885840122737	NaN	25.8448787927101	2.0
6042.0	29015.169082281238	49957.41604871285	-446.3361980399873	482.45695047888074	183.9067543981315	229.3497135359973	4.280263537412258	1.4551179484886425	3543.454117467947	32.50727079696956	1.0
6043.0	28959.9072438297	49954.367367274564	-551.1106667540986	566.9776056254384	195.49722630411802	606.249702620968	3.961146715344242	3.2714621841448173	NaN	26.02274116933714	2.0
6046.0	29028.60865694261	49935.48194677872	-443.45395966432056	480.50035609233066	183.88570333030492	476.7896836062673	4.004433887018385	3.223301347993869	NaN	26.123167877557975	2.0
6048.0	28973.177145818627	49926.726787579486	-437.6503248089742	475.92770594664034	183.3318505913687	286.76647455259666	4.196880928879971	1.6342541555234018	4547.497233522727	28.801726567863664	1.0
6048.0	28960.408083755796	49930.48761469897	-455.3615319736066	489.316740446478	184.56503718209228	291.0653481763512	4.243284736331176	1.668085858164658	4802.573314257109	29.311531653828663	1.0
6049.0	28949.127375185446	49977.87282984016	-386.87276272337135	439.1814497582822	181.12151104243807	194.26856545479586	4.555079482441761	1.7025886170092506	4369.591124132202	35.3438513114817	1.0
6050.0	29043.55534295968	50006.50886655271	-425.3793111633795	466.8247343912102	182.61764377334168	199.96736958653963	4.53213587183364	1.6934202575258042	4787.752596454217	36.23261523955393	1.0
6051.0	28897.678535856114	50085.10681869793	-329.04004995516493	400.2912176981823	180.997521437096	384.2842235606553	5.427257706139934	3.177379887057905	8328.523806418436	26.303230539996893	1.0
6051.0	28913.589126959894	50085.61505814416	-308.60054678432175	389.9300513393969	183.6881734334454	703.4325269939197	5.279329967110055	5.5532568312553465	NaN	21.95269585885373	2.0
6053.0	28937.999417514853	50025.459938710526	-347.61574232408424	412.43880833942956	180.75947504962022	335.1297337149142	4.770864868024456	2.1377237133093567	5306.41526145518	25.427626477340212	1.0
6053.0	30752.125306333986	47328.34972409802	-224.99072117121207	338.2640289779933	187.19273993643043	174.04150435256435	4.915850313296519	1.9594838725880106	5773.070128683511	34.32903459392228	1.0
6054.0	28835.094051535918	50183.944429494426	-118.94144158983093	285.550127365408	201.99713223431124	333.56055823825443	5.184989364101135	2.9000826859824063	7774.048956129276	23.86023393649454	1.0
6055.0	28943.9741019161	49969.36478861581	-441.4915650552482	478.8064243651986	183.57900492301312	315.92965866763933	4.055090792087044	1.5786443822955694	3585.1278030281487	27.017861275385613	1.0
6056.0	29015.39703505497	49960.85939146716	-486.0512801161065	513.2174647963554	187.26790300068768	267.15556590199054	4.1077344014079955	1.8645222433541244	4777.687667319599	33.39654629751844	1.0
6057.0	28959.330786102335	49930.07516032947	-547.2549668550956	563.5338449128423	194.8012571617205	262.33772150460277	4.174964463191806	1.7683197775002808	5192.316880128713	36.28806862139548	1.0
6062.0	28789.990714344647	50348.61277001021	-254.8061042692094	355.2695802525243	184.79653633211495	2421.612914866836	4.07421021772248	15.392092701832844	NaN	14.314304075884346	9.0
6071.0	31245.69629169097	46565.47358258212	-682.1694684713797	686.9245374042978	221.48969088292114	295.59081916774574	4.028128931699462	1.9458646002418543	5339.261096001864	43.58785389779079	1.0
6073.0	30567.90737851605	47554.03712722507	-58.16647878594289	260.1211949238637	214.34462981602437	193.16126072310223	4.420483044281779	1.5816577445509143	4215.353748814298	27.731889445462762	1.0
6098.0	30627.395882591773	47592.4388963928	-513.2493344104095	535.1412644038245	190.2631913063869	233.39123651111737	4.513047783528652	1.8087636473806674	4255.970515328206	37.657844534683456	1.0
6099.0	30306.337353158106	47861.59338566989	-185.48042323886665	317.38507412957347	191.70657494299837	172.24248878802564	4.199364130796007	1.60303976597986	4220.414494923104	31.56364657816064	1.0
6106.0	28176.77927171234	50691.91320558529	29.972759514727585	230.05999355195476	237.7610589987669	909.3570936948565	4.117739297713387	5.109808084754052	NaN	14.289228681395059	3.0
6109.0	28203.72085884709	50709.97463943427	-15.09917308962946	244.39157854534815	224.94536999827528	1430.816408390374	4.022583481840369	8.022588207985452	NaN	12.657481585238585	4.0
6113.0	28201.388016264547	50762.4058135955	-15.237599315395482	244.25835632007716	224.76277440416115	320.8779008572925	4.15892342111627	1.7108611400117903	3959.9564782240423	20.577335219143308	1.0
6114.0	28158.92065340184	50705.20258615477	6.6952645399773445	236.82461308961362	230.62760839576384	309.22814055643653	3.911625331133426	1.6577896050194827	4259.18247893833	20.852541728534252	1.0
6116.0	30973.698263565526	46708.795844064996	-273.1986069586953	365.73302563975255	183.2966011544557	232.69340903324414	4.337226971139973	2.018671920179412	5452.289511215479	29.620303948547086	1.0
6119.0	29332.900206380833	49253.7781259587	-294.7657694515304	378.731603929503	182.12697573064264	245.26735574243284	4.180233655187206	1.6514525960757287	4401.249948796654	27.528199810362764	1.0
6123.0	28163.932887487725	50678.60322053175	68.32815729516193	218.36371250828302	249.07076322774364	152.2332357151131	3.7525737114823787	1.3519007310930309	3361.1610158364256	30.513060304529912	1.0
6124.0	28150.34163555198	50704.71458789421	22.906641580131463	231.95722312516085	235.46936304518601	602.0869588843767	4.347769945267711	3.5627630450851533	NaN	16.59097678850421	2.0
6125.0	30580.09537100737	47925.67624792381	212.00887947053985	189.23625322380653	303.30689780081497	105.01175084974291	3.6885024768008776	1.469338957253698	4083.628258980179	40.87429952419621	1.0
6126.0	28133.35335328507	50670.4139253124	44.94386515509067	224.9462873297583	241.7323819640743	336.1365433486488	4.60839495279348	1.9027266574376245	4780.8755595556	20.303237969214223	1.0
6127.0	28178.67637005099	50682.95848773374	-84.9366135067418	270.89290435699445	208.5589335178981	256.9438420439226	3.9626512610111178	1.703175487643839	3679.9191125228863	23.87026070347156	1.0
6139.0	28178.995718213715	50712.76813850374	-41.170636084874225	253.67577490903952	218.33572925377047	657.8210207561877	3.812888725051743	3.7346282426490482	NaN	16.033762467585873	2.0
6151.0	29477.57836435093	49473.84435735307	-250.2942714317618	352.44239970398485	184.9540303094609	524.9184840025662	3.9439523121779336	3.0903730599800783	NaN	19.483175287972966	2.0
6158.0	28688.37332707225	50430.18859975899	-349.7568022340191	413.8598703905372	180.7489392619436	210.16003891012227	4.506700852345691	1.8888575669301857	5046.120347254038	33.34651083932026	1.0
6160.0	28820.059841085767	50396.89559796982	-505.26829197465463	528.6355924215018	189.32580663493133	367.7023233874593	4.121219077941893	1.799490523317179	4937.054832876739	27.517321855451442	1.0
6161.0	28793.28914945179	50365.02688733305	-266.36062051978274	361.7033379450663	183.74145008678434	152.03111035885152	4.5521477908121195	1.9272888968208963	5926.678440335227	38.73517516204914	1.0
6176.0	28685.55228596614	50405.30202457905	-439.202098191457	477.08896734693	183.43034153189592	268.03772510570417	4.112588443310262	1.6016261563384553	4513.324380235143	29.951727451273324	1.0
6181.0	29356.270946932	49538.321783314546	-275.7032523714642	367.22006921545625	183.1425766381751	323.6044373483612	4.509326789520996	2.419754431192392	7948.691508723781	25.309087605900444	1.0
6181.0	30898.385930450102	46660.143706243885	-139.95668882373255	295.1535879424427	198.38248090594266	107.94368542402643	3.890549626189423	1.312605446920982	3103.1229519346166	39.28354925717623	1.0
6182.0	29440.79361651089	49519.496647863256	-394.26700804688284	444.38119890860247	181.32114566985277	176.54367281649314	4.549510111681384	2.380674496942939	6976.2172974719815	44.06073628227297	1.0
6184.0	28797.154962795958	50443.92019253331	-477.7409607699625	506.6578196608416	186.4651401426402	250.12753629605382	3.645951412112638	1.3958631261643273	3542.821892613989	31.68689412112645	1.0
6185.0	28989.989254948505	49390.777341467605	-85.0585964519635	270.94353431015986	208.53381993731344	218.58283947038458	4.401209320896153	2.406684552855517	6023.516524504666	29.338624357615668	1.0
6186.0	29020.815091660403	49405.87293024378	-159.46692579295177	304.4420965618157	195.32797484512636	352.9417852101166	4.567420867355506	2.3910325612445176	6370.135501140434	21.985684711224962	1.0
6187.0	29093.698606582253	49429.21874813791	-215.04741615583393	332.8709357862254	188.21668185797444	425.8008271160246	4.868377673642757	2.7697812976603915	7597.351124642194	21.041774481982923	1.0
6188.0	29266.24728214592	49455.93226305206	-332.034094937665	402.22717934549723	180.94137614076945	447.13936536262435	5.504685583656033	2.5943938416646057	6641.03123785627	22.00572507880026	1.0
6189.0	28703.03059887745	50313.230973126665	-391.362040105473	442.3322309418515	181.2377461147506	193.89852400505555	4.361140287933062	1.7992881279926323	5276.306601002825	36.26464326187902	1.0
6190.0	28794.917928534043	50422.04892105535	-309.7520354310869	388.02215123624694	181.52298277733965	191.3088804142111	3.6722691903098705	1.4399387769890366	3731.4718073158183	31.474662115049203	1.0
6191.0	28751.54953469962	50416.54048308922	-334.417701152001	403.77447265900304	180.9015623612291	238.5426258163567	4.091388651256958	1.4789843356342647	3967.6455735328454	28.264997858657743	1.0
6195.0	28710.038936649533	50416.157296015175	-359.1462838092584	420.1428952364248	180.74398989043482	245.16574726948	3.996226330792497	1.6955627431833786	4250.038559260906	29.43628951445638	1.0
6196.0	28783.63141785288	50428.44470628081	-420.0045568388305	462.8823138694634	182.34095764539228	176.04157296843974	4.167121742617161	1.5390235809255104	3908.096336665364	37.95659246585246	1.0
6197.0	28659.935773767364	50334.63472814032	-351.481575328864	415.00777884086267	180.7429926693612	220.85187017499305	4.159445347712142	1.642037397657468	4171.273876504224	30.9457511869915	1.0
6201.0	29399.584572093612	49291.65840321812	-72.86409910670643	265.9515292544671	211.10049370889865	159.1947646792679	4.9294265617142665	1.7142511024393696	4048.733663448334	32.167951622337306	1.0
6202.0	29009.5532830685	49403.72413725979	-215.89679294804932	333.32798249013837	188.1262714194151	170.46033653802633	4.071543400953439	2.3017265759815047	6058.582418810956	36.963258054059224	1.0
6202.0	30055.718430201043	48313.52076348863	-136.39201037061497	293.4952856432938	198.97190703536484	138.44792628674705	4.37211751151418	2.264924283713527	5500.7164502354235	40.56667286041962	1.0
6203.0	29041.730990404707	49377.65337590242	-164.83950786942046	307.06292929879925	194.5377886011811	130.61621902598952	3.9928705968481224	2.245040371872928	6656.489276769839	42.88823922562586	1.0
6206.0	29527.51025105785	48876.28842594243	-169.86520892960112	309.53918809330304	193.81853391704428	236.5370296409848	4.698864958636719	2.1530153926226347	6466.070981678603	27.81878523349309	1.0
6209.0	28722.808727280026	50419.92117080319	-347.78305869493755	412.549703676851	180.7585258768264	177.6527474520835	3.68585351032849	1.3363192294875377	3490.3588740177393	33.521374435804354	1.0
6210.0	30274.53142667709	47559.03622703764	-47.312848550784814	255.94647581723763	216.8459743611481	109.3101974115325	3.8820110826218386	1.265660494187805	3482.662571620585	37.319084141483	1.0
6211.0	28688.117327965716	50454.40839995963	-408.35460849433395	454.4305108498557	181.81680801495978	236.61354530519495	4.423230148042004	2.4596549783956303	7110.275802534309	36.6431884938793	1.0
6211.0	29050.82003325056	49414.46664183492	-105.44207702860295	279.6009300593131	204.49658214619555	186.33504223741937	4.625684372797409	2.6014808458650056	7523.125253614102	34.27084773131231	1.0
6212.0	28711.42194515024	50409.76995416729	-398.42903583877654	447.33068030486055	181.45184234274356	199.51319538469124	4.643102940559259	1.9710913762154287	5834.917700692551	37.12943099007699	1.0
6214.0	28109.272104891956	50679.43981549075	-19.97090636253967	245.9221372463911	223.5451868568694	101.62213629815103	3.7486064926625984	1.3352654737986847	3700.2471728462533	39.425763574112416	1.0
6226.0	28987.11205673448	49410.85247465542	-197.95469277474913	323.8180016651961	190.15294720925678	337.085042214006	4.414757285485125	1.7481108131012566	3972.3475779047226	21.45248555325298	1.0
6236.0	29442.200380139908	49484.90142197911	-245.78579561196096	349.84434182509295	185.29487381303906	121.92039873927907	4.056009604810244	1.607341435254728	4116.351935409085	41.36576007260157	1.0
6237.0	29453.736682430783	49532.71308435794	-291.64517118416035	376.8236703056327	182.27427643688804	261.23390605837693	3.8825326712299755	1.693598200277738	4532.459601966427	26.563257650044708	1.0
6239.0	29419.67843427885	49523.34859263868	-209.7305416556063	330.0254024662358	188.795120121271	145.48263892521928	4.061874274444409	1.5232115732895164	3579.8751244228506	35.20070353901801	1.0
6241.0	29386.750442220753	49506.69540116666	-343.2367963446816	409.54588071718166	180.79190234584962	212.96867557777745	3.8127736569710238	1.4058944195253351	3701.6438345886386	30.20140421649536	1.0
6242.0	29362.869122888373	49549.132253185366	-196.56329200951828	323.0931912810105	190.3203653722578	140.26816087576307	3.8306607442982212	1.4773945890040547	4235.780145181566	35.42138567112982	1.0
6244.0	29407.971547958812	49489.2761517885	-253.31831375986192	354.13964202159616	184.68872488281292	139.05929278895945	3.657589134654913	1.497350642004107	3982.2807710009847	37.20911950492781	1.0
6262.0	29868.056174176007	48568.73004242886	-101.79172295551557	278.021729070263	205.19631139325566	165.90358883664678	3.6638889876384733	1.503906666591835	4015.435059749962	30.533436805567977	1.0
6262.0	29868.024846083066	48568.82410155821	-100.4840739710749	277.45907633278824	205.4494425446934	164.79195352505283	3.6954860171745296	1.4943607355141786	3983.8087001344034	30.598679614237195	1.0
6263.0	29842.993905140625	51756.415778682465	157.181651955033	198.0540389464087	280.7545749969384	101.20852007484345	3.5720288238767233	1.2702708083854735	3724.4403191173733	39.26214075910019	1.0
6263.0	29839.51820710977	48586.22853459002	-77.29953703673833	268.07223585778104	210.41341227773168	824.9239479925052	3.95713963041983	5.121925075537719	NaN	15.656680949006429	3.0
6266.0	29878.065697264417	48604.685798319835	-42.66102971181044	254.88230554944045	218.50403017740547	399.42537262700864	4.113856815878147	3.00453749800462	NaN	20.876061395776254	2.0
6273.0	29454.023462829507	49446.489278848116	-251.9891314523842	353.37780894721175	184.7925435591496	135.49476529382443	4.077166738699467	1.3706013948539135	3157.2752317803406	36.83636582315854	1.0
6280.0	28683.807917184517	50350.884576124576	-217.09416860418904	333.973441708342	187.99975269625153	198.61533409470826	4.842753603252878	2.2912780373857666	7413.267573522525	33.09761949400662	1.0
6281.0	29044.40772229584	49556.45338655249	-174.41581818469	311.80190738042427	193.18387753755883	193.49221625408492	4.3251052201734295	1.6905788483478377	4215.211126344872	29.551074376819205	1.0
6282.0	28963.832019006113	49518.12359918486	-379.64389970224516	434.1478421491626	180.96662168535067	214.74028445404284	4.3961944966989375	1.4863958505987305	3800.0602758660048	31.579618659872988	1.0
6283.0	29020.701830079295	49457.287506819186	-359.6501759714164	420.4824280806111	180.74562388590883	229.13859184922885	4.644989969497207	1.5747905421414137	3616.107081954274	30.141060433564515	1.0
6284.0	29855.42792394256	51874.414073642605	167.52639298532318	196.25931554222302	284.90385955442116	580.5484642974765	4.014395056576154	3.9134727050857885	NaN	17.858779423334713	2.0
6285.0	28253.66470379859	50419.79661014117	-270.57599202903265	364.1822821395838	183.46300417991665	205.66890830624354	4.416785012424611	1.686381277535489	4542.232413747936	30.323819544147785	1.0
6286.0	28048.994272307616	50742.13745783577	-153.69244790788795	301.65556260581326	196.2017985213971	274.5964899465165	4.394263636140607	1.91379659182931	5075.807051872767	24.21134845125592	1.0
6286.0	30641.750296060243	47085.6642728645	-390.91445593539095	442.0172428488762	181.2254680766948	337.52243770507914	4.08962466387443	1.565936113700537	3692.5443536195708	24.50710984223335	1.0
6293.0	30993.675173416	46662.30908766794	-380.11647375468823	434.47539984177195	180.97553066803624	154.35936825090172	3.738743257662698	1.7403641671309624	4605.474480713657	41.3531188421539	1.0
6305.0	30640.949363235573	47095.568060130674	-254.13626352461947	354.60928553807605	184.62550635370488	329.8012604160965	4.28983354493858	1.649521080000443	3464.2139233776425	22.28396310356945	1.0
6306.0	30666.66853547272	47063.77561833818	-318.96648721419876	394.09573594225884	181.4435184132287	1654.383185549541	4.219489368816619	9.322693339361768	NaN	15.082178060781679	5.0
6308.0	30708.547116945105	47023.95790160338	-400.64874609103884	448.9103893515916	181.52694384585618	362.1914200412488	4.351576920207717	1.8511240660476749	3759.8808903433624	24.61291453774271	1.0
6312.0	30621.766127438088	47035.7902410134	-265.7659133024029	361.3549557495157	183.78182343378256	307.66466351358497	4.638195011632957	1.5858020108252031	3191.0594472547627	23.245104687184465	1.0
6313.0	30644.15047487676	47013.620910534555	-345.10382644306696	410.78042171335284	180.77896333312287	925.0408370344985	4.041442783856778	4.902903706622156	NaN	17.214595837635752	3.0
6320.0	28945.12992775817	49799.83768880289	-152.24086249593347	300.9600308080998	196.42545681235345	214.16309237982048	4.3508650831903735	1.9398452511960746	6024.834183931797	28.458428164643603	1.0
6322.0	28781.608738205712	50422.91391141816	-404.9149654971566	451.9595915522832	181.68183057680125	296.7680487259635	4.304427984116234	1.7409737513239478	4143.061009278577	27.5868655835703	1.0
6324.0	30647.01715370277	47127.71285967771	-299.14275344608114	381.4231650247051	181.93287503951828	374.0606118216107	4.3377067901910555	1.9156699041913618	4223.066680097979	22.04755957426187	1.0
6329.0	28584.99521673558	50510.36912888352	-642.3205832734196	648.6931855099014	212.1633737926341	260.61303397105127	3.955181388864784	1.8356854971947463	4685.89810209814	43.28144589722227	1.0
6330.0	28462.543601060097	50565.38805697325	-154.64828871411305	302.11464177742937	196.05540071953794	225.5449015195419	4.360177634049048	2.096836459401892	5988.865739654817	28.225059092733225	1.0
6331.0	28535.35166300313	50454.17823235349	-388.16393468415004	440.08570659002504	181.15336822356656	220.2787585568522	4.267870161562694	1.942407479229705	4988.675055120936	34.05387274406751	1.0
6331.0	28545.16915099778	50452.961939261695	-400.4739895581375	448.78585125021453	181.52089497162902	228.66314800393505	4.131613497683694	1.9320358796715134	4886.4934695684715	33.62126605007356	1.0
6332.0	28645.435545230146	50524.70186182697	-678.2573573192503	683.1049371014896	220.5205208782507	325.05673131599946	4.211632199175774	2.107864299736394	5453.468902256545	41.88652210294894	1.0
6332.0	28610.392040182975	50529.04109869314	-587.2838434333103	598.3527734822886	201.2723751836936	273.0229654895793	4.5845476513090295	2.085825139189915	5298.29172044464	40.23341799723151	1.0
6333.0	28470.797263780194	50662.91683280131	-384.95346541889063	437.8401982024981	181.07650404749532	232.64031914322982	4.484321803454756	1.9650838916079465	5382.709949691248	32.825870907792506	1.0
6336.0	28323.709325295946	50649.652771934496	-156.62989529727292	303.06912883708065	195.75411335664066	156.20500644620867	3.8348353231837815	1.380313965356769	3557.8235299549665	31.80291652122775	1.0
6337.0	28511.96666670334	50626.91090900543	-364.2114909926784	423.5668290933775	180.76921885697064	241.8372117739272	4.381483241290049	1.9855243190953287	5577.278256356704	31.3521011159632	1.0
6338.0	28390.202592423728	50705.993676793	-198.04893405838502	323.86715997811893	190.14166112166285	224.80396392127173	4.474578851054699	1.9340902882233293	4684.508768896798	28.28353179480347	1.0
6339.0	28543.546299990743	50575.28629809577	-437.59888785223393	475.88925225457194	183.32861731455301	288.2760502763834	4.4490912934760045	1.9224730388763138	4834.474795721716	30.078030905808138	1.0
6341.0	28759.840995555416	50433.18767612707	-311.98271068611734	389.42313869438306	181.4477140207541	214.6653099322875	4.189084521592754	1.670200703815748	4278.404477921518	30.48703280417591	1.0
6342.0	28606.95380237017	50495.976604816016	-401.98636146377265	449.86457839572	181.5740137813025	235.54409678140402	4.308782589456182	1.8609261270789914	4950.888569087049	32.58647319744707	1.0
6344.0	28511.16222176405	50570.779582382514	-341.2517480237241	408.24042543979226	180.81141591161773	253.38322285251832	4.127095283645838	2.330103629131262	5880.467826445103	31.436866889967042	1.0
6344.0	28532.975146356832	50563.82384704387	-407.9445827180613	454.13537695038076	181.80024455851427	260.19251828006946	4.291549043540288	2.332661348157694	5991.421775491618	33.38979871910291	1.0
6345.0	28743.40622642846	50454.52631734513	-376.1933098563884	431.76249987411165	180.90672940121277	256.8112057434998	4.33216444032205	1.8956237718301672	4697.456014569151	30.05817780366235	1.0
6345.0	28738.326039612923	50455.64276602688	-382.59274090790456	436.19523066644507	181.02499581373334	256.8913161809754	4.358407080813635	1.8963523583622377	4563.6311573961	30.269894415557193	1.0
6346.0	28452.045726982986	50585.30322809554	-408.5133756958203	454.54483303333274	181.8232560071481	230.6947952200986	4.204099282061681	2.1182615163054015	5834.2956929493175	34.9577101964779	1.0
6347.0	28498.479995416237	50633.47946247915	-569.30952051338	582.5309817097999	198.21556969254453	279.10890683456597	4.05423855360062	2.109744976394413	5974.679938264672	38.61182728883864	1.0
6348.0	28537.52713908616	50571.65014699607	-668.8826905327637	674.0106861422357	218.24554347066217	384.5938618663174	4.081420241324369	2.240353773371312	5793.307611316655	37.44864700079095	1.0
6348.0	28416.270306319933	50592.64272068296	-656.2974927506093	661.9322474813489	215.29676766803763	363.7856704295042	4.4651406599723975	2.2018981531965016	5669.368616924455	37.81150981122693	1.0
6348.0	28356.427585600217	50598.57000266023	-685.7432796476644	690.4264519264026	222.38524619733852	394.9175849900339	4.344257883349737	2.197324384458648	5930.321636066881	37.56388794748415	1.0
6348.0	29799.731377816253	48699.12222155273	-108.85381401016848	281.08826196761675	203.85177395398233	135.7136367360375	4.024740749636843	1.5194935841445227	4512.273043690455	34.87332117596102	1.0
6349.0	28415.626665709482	50672.487969182046	-305.1025678739304	385.11711139814213	181.69205724562235	236.45637261515773	4.517349303057609	2.0176796270478112	5132.034118908573	30.1423817759886	1.0
6350.0	28650.34669038492	50536.55411260536	-280.4370687488746	370.04675966730963	182.86452493195662	196.77867315178773	4.643558721003462	2.133750259402969	6539.389576763493	34.101315747970894	1.0
6352.0	28510.42462640746	50719.95047467208	-169.75230284129756	309.483295572752	193.8344811427053	194.3887400974163	4.760661631757667	2.1833861360632385	6886.672435015796	31.93667709668329	1.0
6353.0	28507.693051685226	50624.414221886145	-177.56813440092	313.3807964448673	192.75348850624604	207.1116881230499	3.832140689880993	1.7298343483655936	4552.158807929061	28.52806846517375	1.0
6354.0	28533.897095762135	50654.9516608102	-198.80022854252107	324.2593511206318	190.0519301359984	245.2275450744084	4.2536041265703135	1.9372107293791772	5339.148599977779	26.762677270534255	1.0
6355.0	28499.23814613201	50717.522163264315	-246.15142236601724	350.0515992039879	185.26445297351984	205.12982574989528	4.006565180954409	1.5228692760287244	3601.9038910402933	29.041630161851984	1.0
6356.0	28392.27690025104	50630.41887608957	-196.1529263204029	322.8797716498098	190.3700237361165	194.9641349384952	3.589629438601173	1.5643936247568038	4409.983741524415	29.191090176240404	1.0
6357.0	28417.600358048057	50694.77661750843	-213.46541114546517	332.0214780071283	188.386541327472	190.37573285509373	3.8459069777543156	1.424562147685232	3702.652499056817	29.294893651411357	1.0
6358.0	29829.849725066895	48708.620166170454	-88.48112548304555	272.3698010524103	207.83381977299888	120.05695004667277	3.8170910940328895	1.4553893747921816	3869.1433759926313	36.98723125218308	1.0
6361.0	28813.60249129727	50420.59935007992	-313.9495041407624	390.6622863234782	181.3844950954408	161.09148717193344	4.065463394227139	1.3699508768298592	3390.893436348156	34.74178805974514	1.0
6377.0	30563.608371305665	47193.32343117104	-249.23154442858743	351.8587920851664	185.05764822569893	488.6329171155539	3.9280701120253116	3.3774852817312553	NaN	21.109501287907953	2.0
6378.0	30607.0333157003	47191.17676256322	-241.33249802065333	347.33008606910533	185.67357398658436	338.7690522739321	3.7090417533911437	1.931948709712218	4194.350952092846	22.453968060621406	1.0
6380.0	30895.340585636193	46696.78153743353	-386.5155800851896	438.9315787772094	181.11292259703998	248.0655708351859	4.997888424877336	4.757726428664212	13807.524804740395	51.46650081982949	1.0
6380.0	30632.91595781049	47151.47252676784	-242.65073632679182	348.7795348291436	186.13137968505464	959.7801767782628	4.675237270009803	8.467962493811493	NaN	20.48871671267806	3.0
6381.0	30814.872733315147	46718.39098957729	-284.05217910155625	372.2196714555242	182.66368397695877	201.31796251978545	5.003055867175782	4.326943278284796	12222.140207921871	50.22983421974033	1.0
6383.0	30612.098700595387	47203.40428605761	-182.819895488853	316.03203722843335	192.0532781579005	357.0348782645222	4.154514199080977	1.8071710849988234	4399.742711045079	20.686715152945087	1.0
6384.0	30568.052594679622	47224.34335719499	-275.27244457110174	366.9672378299968	183.17144967798717	1077.0005193765173	4.240356793509783	5.736801320384673	NaN	15.403656307244546	3.0
6387.0	30536.37778363822	47195.46943055945	-345.8411573756779	411.264258991827	180.77085525587688	165.9993836272918	3.623102552216508	1.3135636460459152	3246.713816808115	34.754358671549774	1.0
6391.0	28737.451992412298	50399.824388466215	-314.7684160172951	391.17930463642136	181.3590419615822	215.06414613835142	4.25897334504992	1.4739785022422383	3398.3248333254937	29.56817493507879	1.0
6395.0	28763.70646487622	50393.39930101144	-393.4377348973753	443.7954740892607	181.29668192224509	244.32309489601366	4.066812428510375	1.7537639908138976	4276.268278557136	30.90767480105135	1.0
6396.0	28818.113948174123	50379.39645875185	-427.27746016698296	468.2235493439113	182.72061869745852	229.3273728527589	4.1077905886063695	1.671550226717814	4355.808500776667	33.03020932389013	1.0
6397.0	28745.18886758571	50407.90675769768	-398.0847876083004	447.325396910333	181.63391715279784	451.033340420096	4.224312209945175	2.776889556975576	NaN	24.098928005249103	2.0
6399.0	28715.90633652899	50434.478048767945	-361.0346150216407	421.41652407360937	180.75110944374478	210.44844431344302	3.6424723168987696	1.4408589196696744	3921.5365997634635	31.13267455601047	1.0
6402.0	29778.73122433442	48616.140992709574	-168.91969793836523	309.071497784724	193.9523809622939	124.1881098775296	4.604221452988066	1.6319098685220297	4393.527782048865	38.96581190737492	1.0
6403.0	29192.57673722373	49919.40288063221	-325.07943896221144	397.74325801401824	181.0822879853168	240.43481369105342	4.482129792377087	1.9495449913563807	5203.484783255951	30.039853928193477	1.0
6409.0	29126.78493991136	49935.7336917046	-413.767599276327	458.7577578234329	182.3837959631525	671.5611511920977	4.013572750866101	4.852426933468732	NaN	23.810852527568066	3.0
6412.0	29041.253045774156	49992.27288932337	-486.721464441786	513.7493040902751	187.33493506122417	210.78042103398678	3.641458991817661	1.3602127508230064	3263.2043532644593	35.44449791847651	1.0
6412.0	29059.576745103866	49986.08193106623	-426.92662544764573	467.96475053734196	182.70137899754107	195.0842248969346	3.784636712470809	1.3650972640451975	3377.9955838219776	34.59264482284955	1.0
6413.0	29216.250910286646	49708.44690466991	-86.29374521371484	271.45698260386325	208.2801689638909	160.5380377454899	4.664369890422164	1.9463117270961179	6163.923740097843	33.51706411951875	1.0
6414.0	29120.147625859114	49941.733164629484	-371.63858832426575	428.6310795358084	180.84156639699174	207.59873447001874	4.133972847446654	1.514288196137627	3674.395598149342	32.14474466767192	1.0
6415.0	29181.730315747558	49952.12999526914	-303.4708421633212	384.102423293374	181.75529919970697	295.671856990279	4.618984610354274	1.970490245512318	4533.8559718773995	25.817210565960785	1.0
6415.0	29177.16197112634	49950.012526542094	-271.08842835356063	365.0991729752253	183.92660809009	570.4963563590139	4.479004734289976	4.159193865036775	NaN	21.111305607612657	2.0
6417.0	28908.444009610565	50172.76950407529	-991.7460136424055	1034.9394478162296	335.16327655777616	486.38597830373016	3.807272477484606	2.4069044025827435	6624.40011748414	62.95887985930641	1.0
6417.0	30955.471012007	46630.03247073516	-299.84204990615694	382.41669276789116	182.35726443098196	1215.8384750024202	4.338025227648013	10.203877063806107	NaN	20.276172735246572	5.0
6418.0	28806.396420441622	50326.99249629273	-281.1187009140733	370.45552125290584	182.82589426811452	201.38815772149778	4.4590739822117955	1.715258943997004	4628.826753151488	31.156596392930098	1.0
6419.0	28876.285796513206	50369.33273888045	-444.71654302687114	481.23404577364124	183.79519101875002	350.3089476251767	4.249509329629862	1.901501707990523	5083.310424757599	26.646693935310605	1.0
6419.0	29713.652559705333	48736.57927936066	-64.21713963863286	262.4967358695877	212.9891596582686	145.60303088482817	4.007059913108104	1.6348217699314433	4836.058053869963	33.51710146338746	1.0
6420.0	29043.64583715783	49958.819935510095	-374.91339303032163	430.8805669018768	180.8868208623922	258.21559280409855	4.552662652120805	2.6048880447879528	7649.042775471031	33.83020555664014	1.0
6421.0	29162.401983571086	49907.22229948559	-336.8068173778737	405.33071912285396	180.86600149996795	211.5695944476655	3.9771494413177826	1.5906565762240212	4085.910854007579	31.074835889262097	1.0
6421.0	30968.27640107777	46619.97240465228	-367.27449894567945	425.6490730333525	180.7939621107712	392.01643774937736	3.8434609444000407	1.672326974869924	3556.838035102572	22.168810006314644	1.0
6438.0	30986.420416590023	46579.032212197926	-320.37328154786866	394.7965065078727	181.24833966759235	827.2430574842512	4.110177825481816	4.11927814964883	NaN	16.883967868454548	2.0
6449.0	29666.319631672835	48710.49666528522	-115.70506618974078	284.10818916947795	202.58370082179212	203.2951652617851	4.256967579638444	1.6266023632133535	3966.080003960105	27.57701009824918	1.0
6454.0	29176.778219495165	49488.86981762666	-87.10587476183659	271.79536680495085	208.11402305255007	92.7665855298053	4.349823702357709	1.7125434736429421	4957.041496365853	46.722289680615724	1.0
6460.0	29096.421341848018	49981.65336240066	-371.1974792405148	428.3288513272964	180.83609530620424	183.7801356152844	4.007230644815264	1.4054451141584696	3646.022883144654	34.026079590283366	1.0
6461.0	30987.67573478161	46587.932210241364	-293.09798374163046	377.71077738184005	182.20477646603425	406.92998898480937	4.180927779779563	1.880300831475333	4343.018371913785	20.764101299827903	1.0
6462.0	30539.48684173062	47219.0784129339	-314.4459957816547	390.97566981198275	181.36900231706616	231.8338825772544	4.641718989582382	3.348255769572672	10319.699536610455	39.03499123457139	1.0
6462.0	30918.070550389355	46657.13536604429	-205.2545968363078	327.6505926374611	189.29877341082798	181.67674063827684	5.042889395531279	3.519317066752995	10973.033745635847	44.010831384802806	1.0
6463.0	29161.38072339385	49952.1007116913	-331.9639411919755	402.7813884473387	181.4272380307185	837.5058868069744	4.1020665604038875	6.20531328436453	NaN	20.72157489693604	4.0
6464.0	29105.877796388806	49956.160057967754	-337.2849974852341	405.64284734578285	180.85940646716003	201.55855885647725	3.8175642410706345	1.4138535443893059	3667.6753732387187	31.10766625609588	1.0
6468.0	29175.819474095766	49987.905663566125	-274.7066486061975	366.6276627619786	183.20329063533984	258.42139340180717	4.225890158124625	1.6763984339133289	3922.148945301853	26.314179188915272	1.0
6469.0	28952.239001791997	50075.32195071316	-326.8838397503948	398.90223950552985	181.04218695506142	177.58250603472527	4.75079078939044	2.0579770195440363	5616.43184864098	37.803477836196144	1.0
6470.0	29106.87255577062	49965.86713280791	-336.4176457462916	405.0768496233791	180.87149755577357	237.31504606353462	4.410537654175097	1.740829424491122	4508.747152288234	29.597350088005708	1.0
6471.0	30592.78281430788	47218.26617994238	-325.4922969851694	398.0081692389883	181.0728937056981	296.8432885132038	4.321604381592076	1.6061080668610175	3844.3204288454526	24.989240456930666	1.0
6472.0	29087.357547559503	49943.082038259854	-286.6919671794633	373.81413769235206	182.52331973760528	181.8425723276102	4.34498582286873	1.5942280089620626	4634.724702721654	32.73179208275318	1.0
6472.0	30624.775314748927	47187.348797018094	-359.52256005818435	420.3964152271989	180.7451917620543	482.8049218043518	4.684108518938643	2.0350030695325967	5196.228479161603	20.198347950717338	1.0
6473.0	29020.190841100808	49994.894850024466	-328.9300279238561	400.2202380323968	180.99971474015723	173.43103534804982	4.313111669743235	1.5938586749459074	4226.7035285022475	35.07641196959791	1.0
6473.0	30583.206521363107	47167.40808745601	-379.4840858301039	434.03711718733837	180.96364737914766	343.44146356433924	4.52071086046725	1.924130254555807	4729.578633798183	25.118329676213182	1.0
6474.0	30691.31865625744	47120.96271301291	-312.8918392507617	389.9954676303235	181.41812537073056	293.4256854233442	3.862484976247679	1.6540720410751637	4198.946885755025	25.04549981462707	1.0
6475.0	30641.866904161703	47227.17464075673	-272.96035137082305	365.5918780455915	183.31150183028527	269.2871161872077	4.320838293644119	1.5528530250984627	3351.7584549221583	25.20223520646905	1.0
6476.0	30649.01152276634	47136.5900043487	-336.435761466059	405.08866393583924	180.87123915608322	396.04348575330096	4.8224212115799	2.218032835829037	5575.069466746186	22.82279173122305	1.0
6477.0	30590.715743865803	47192.04491861606	-307.0029430118947	386.3020239565969	181.6209607807992	439.6539908165745	5.1362227332341135	1.9654127531455514	5019.086763619409	20.230077499841894	1.0
6482.0	29161.62169572613	49908.87212042926	-375.06649928876095	430.985984175912	180.88913662300706	191.82151663621744	4.1548181306088985	1.3903526769653225	3243.970304973586	33.16615116607215	1.0
6483.0	29152.918486329723	49931.74213598359	-322.92186697741266	396.4875322513901	181.23537931010458	436.3673896739981	3.9410759894596206	3.1524356683806625	NaN	23.802330310798787	2.0
6487.0	29198.094223424854	49867.131198370196	-233.38630358979879	342.8902572775815	186.38684799335863	207.08962060163347	4.7022155137607875	1.7868519220223251	4754.426772297694	29.838825400452418	1.0
6487.0	30538.07657741071	47168.31585814338	-290.79395453251817	376.30483058877803	182.31574445409123	171.6539067794254	3.861478658477707	1.3129522269377973	3293.0233903701164	32.407317332221886	1.0
6488.0	29169.93402717322	49906.32150608064	-311.6147262970895	389.1917009523848	181.4598695793186	282.44118245290804	4.2414472645577925	1.9564711039549654	4907.64954327904	26.72847873097318	1.0
6488.0	30660.9130779853	47104.40553206447	-366.5563051783022	426.2280593825104	181.65063766406104	601.7758042946398	4.301460973839205	3.1683597302596915	NaN	20.10460045176842	2.0
6490.0	29820.85702980061	48684.04267599364	-64.18041285662204	262.48221247982707	212.99730303535523	142.95232597478844	3.997561466221714	1.2717034144090822	3106.502039235081	31.80954789899273	1.0
6498.0	29152.08753471841	49913.107279804964	-331.1424769089535	401.64977164022787	180.95738174816648	201.05812188766743	4.167000787809994	1.5918293104062495	4112.709637255446	31.932994466383064	1.0
6503.0	30581.202996449167	47138.66804399888	-331.2149586417386	401.7924604761952	181.03346148990533	935.0305019223392	4.386601250420914	5.47613936260769	NaN	17.72481630845802	3.0
6504.0	30622.343946696015	47132.332453749055	-396.10493250747	445.6816567023076	181.37723280853126	286.6643766254327	4.089699391374237	1.6458727410138336	3863.556901812649	27.524964649471723	1.0
6508.0	30600.995759923015	47128.12256572895	-300.3345724694018	382.159185760906	181.88255194547853	183.93461381375	4.227105841675259	1.5064760060113445	3854.886256278433	32.36660798818956	1.0
6510.0	30646.20156232037	47114.769474918365	-299.1188034496936	381.8143744890268	182.2619974031844	368.5094573339672	4.060522728354592	3.074423101718821	NaN	25.961794418533927	2.0
6511.0	30567.356795119587	47104.017862840825	-353.75802177434844	416.5356583945263	180.7454960872699	534.1499893372275	4.040033378310124	3.394365375861997	NaN	21.981572744409522	2.0
6516.0	30644.650205368474	47181.062290024995	-412.9724686091604	457.7653641166519	182.01219895364795	266.9013397328889	4.214883457840424	1.7882290635830949	4445.240068590804	30.02189730079509	1.0
6517.0	30685.464808032175	47188.98609796128	-352.78747798827817	415.8787776507738	180.7399983449311	303.7275221837049	4.444330472861449	1.603956899360047	3750.7381863282603	25.266709806029706	1.0
6518.0	30586.083369196902	47116.47339063595	-339.2701868549732	406.9409695381232	180.83389027857785	244.94954929260842	4.407065737891392	1.5563823331755697	3775.120264228976	28.261382163334297	1.0
6519.0	30513.07661812017	47153.777825794576	-417.7929104251729	461.2700500904616	182.23518183426995	602.8756806529793	4.223485238339208	3.460909988599986	NaN	21.978409200328652	2.0
6521.0	29870.64535047635	51704.69954141128	188.10153109447947	192.73269568294353	293.1913072111673	147.1856021853919	3.615116282191486	1.4394442188129348	3811.642553369675	32.355687613081116	1.0
6521.0	30566.41860915027	47113.117618968536	-395.11095270299694	444.9779521901694	181.3465803117674	398.430645274953	4.278491431781101	1.6577838735620765	3742.9033401579622	22.54050889275196	1.0
6522.0	30616.475674788635	47184.787937386995	-387.984680538678	439.9600741157787	181.1488695235444	433.10384982906527	4.874522036281117	1.97007201521661	4133.595141746262	22.059454751655423	1.0
6523.0	29920.243063322407	48584.69628538736	-88.8197412637133	272.51151253401406	207.76504894532462	110.4831440341468	3.9702379703262842	1.3451566070181262	3618.104470386097	38.14979716971843	1.0
6523.0	30648.783596429344	47135.230739448314	-317.6920069258207	393.03026668602183	181.27234119996496	250.53181239694814	4.129250580313614	1.8471569695314343	5197.049346190677	28.559451420585603	1.0
6524.0	30608.56895975627	47150.61510488112	-368.9664030241153	426.80302876914897	180.81069495370596	250.23548403086164	4.472364830909842	1.7735318267149962	4330.664906329321	29.726056278999355	1.0
6525.0	30561.275395986264	47164.60667090447	-445.60552163542167	481.90495412399343	183.85617719870595	229.20699987975453	4.087335818395148	1.5556258970672192	4169.309853183446	33.08386805616661	1.0
6530.0	30651.861985214215	47052.20966365751	-364.4773188862623	423.7471892650392	180.7710829020645	338.82143554895686	3.856683922749267	1.6428160728675678	3843.5773206887457	24.039954388302924	1.0
6531.0	29880.74675336605	48672.26249814722	-39.665631366148524	253.07177375414452	218.66227486622188	77.31472515015307	4.16606244774821	1.7861203408608461	5128.257188984661	53.550772201484406	1.0
6531.0	30673.846425468295	47077.620912114224	-262.74402959451	359.58987555993866	183.99113684154852	264.56462841271303	4.209295230747131	1.6402870422836227	4387.0629254721525	25.573119596922876	1.0
6533.0	30984.75956020331	46680.709421944644	-264.83943388986756	360.81420675246	183.84632574764476	984.5069921820156	4.342208100141699	4.90139784107798	NaN	15.19776557948772	2.0
6535.0	30953.577222086264	46677.4815544866	-294.4494049472393	378.5377603866361	182.14157094167052	440.7256565229607	4.110492613468892	2.2828261340312257	5619.083509451375	20.68891873345227	1.0
6536.0	31005.633168711793	46644.62131554195	-245.6531613891304	350.0743165319112	185.55252517958263	1563.5185547999101	4.184996923325795	8.243455509815677	NaN	13.618444228156251	4.0
6557.0	28277.428995122944	50977.5602153281	-278.76116839958206	369.0436176541695	182.96101004451802	130.74704708962193	3.712694510580314	1.2154402995788676	2757.650311876762	37.28416320227741	1.0
6562.0	30951.81209482656	46601.87884841461	-340.78745275204017	407.93562060771626	180.81641339744453	269.1005818842841	4.2041882291760295	1.696240209316974	4653.284407228658	27.25922229120005	1.0
6570.0	29798.40771292787	48708.390605989334	-44.23982890102843	254.78465450864272	217.57049499442178	150.71198687078416	4.250078479258199	1.4540828304713986	3807.6995531109505	31.585523776719576	1.0
6588.0	29873.556942953608	48649.91897733092	-236.06259480887942	344.37894882431664	186.14124189974171	121.31508372610163	3.511699949330232	1.3036981379325043	3691.5019307989087	38.53269046155161	1.0
6617.0	30372.50282924465	47721.1841292937	-272.38744283171263	365.25269416212745	183.3475090248856	191.95077165997225	4.05490942606126	1.3295855174453712	3398.0833911336617	29.923259414408427	1.0
6618.0	30388.08564446054	47568.31898757432	-312.59112315187633	389.8060698280564	181.42784281044996	216.5263559603933	4.339266858690979	1.492941605793557	4097.21613529318	29.47646784235526	1.0
6621.0	31009.029296251418	46760.44255186404	-263.7710086159799	360.188767312819	183.919221578757	175.40593091863914	3.8284127157320493	1.383813094488264	3685.0820427435046	31.685885929304227	1.0
6622.0	31268.563084229303	46555.78601025614	-137.11165642714116	293.8291024233878	198.85213207077607	191.15546105014604	4.092937901596809	1.5367857093245278	4413.643123666323	28.525712842501925	1.0
6623.0	28508.63509017328	50673.25445850907	-218.11360964891523	334.52404877488624	187.89289627974904	165.50531713057896	3.708655202405665	1.6790503098724114	4615.687528505394	33.52246147039118	1.0
6625.0	30313.497094819362	47791.69725486973	-279.58106305001326	369.53405026465236	182.9135395489705	213.08425650385837	4.215153478112763	1.5385091646592985	3754.942784925144	29.16456409697614	1.0
6630.0	28462.53494779216	50685.14203935333	-305.18564149949026	385.1688378734241	181.68889178430396	196.9125596229894	3.8857676832863195	1.5166152539965492	3736.763384095697	31.19057121367421	1.0
6653.0	30845.168875025774	47317.98157960008	-32.395106857922144	252.26739631306523	221.9478121962743	590.2764833046017	4.043647607048485	4.5279823514475055	NaN	18.771998795024718	3.0
6661.0	30869.075993836675	47247.69197569912	249.65492955385665	184.8231223230331	320.118542543115	119.70393007695888	3.911583689961397	1.4414740948798273	3947.518675726554	38.01548925085827	1.0
6678.0	30809.907651814705	47266.808001048885	1.4856140356155172	238.54925033732206	229.20135328096342	211.32329167776982	3.9919540781651843	1.7836736640063906	3383.101469015162	26.68415384577446	1.0
6679.0	30804.99653853338	47322.21042061679	-46.56893124769838	256.0009994949755	217.2927269820415	1068.5120956616097	4.5762230357669855	6.2071359841814715	NaN	14.005479614063654	3.0
6682.0	30834.362522591837	47293.388129099265	-56.293522661391	259.39285382783487	214.76986479289326	426.51171975019616	4.793315179230263	2.3761918016864776	5662.364848834919	18.70144385824167	1.0
6683.0	30869.682734856768	47215.01096267366	-94.39994285178994	274.8624126851418	206.64432896101678	209.6751046401394	4.491422533577647	1.9765669374561894	5374.463097774435	28.280880810432908	1.0
6684.0	31122.209236036222	47045.21787289672	-427.05889241055434	468.06230573377206	182.7086214732227	242.7679166996029	3.8326207863618658	1.7086987796431576	4955.361803523621	32.03080625961955	1.0
6686.0	30805.915888636373	47302.15027571237	-24.833904220052986	248.887555624671	223.30932178719726	904.0235211982729	4.053214527179385	5.429078528902905	NaN	14.879826300814534	3.0
6688.0	28745.540734394075	49479.79643111282	-466.28323739388003	497.7206055609345	185.444649877804	204.18196316674602	4.772189355727992	1.9795743796589258	5513.472738301853	40.05361624793248	1.0
6689.0	28934.708455797172	49424.391066131626	-501.90634791734476	525.9131158351128	188.94547270609527	183.19124504876882	4.380505053218508	1.6278574234476069	4096.37424060454	42.051357992360536	1.0
6689.0	28507.78253164988	50690.785748465656	-268.51129328098386	365.84488006863336	185.9242812827104	544.3530834298772	4.180847230035133	3.5555383937107568	NaN	20.592215761520848	2.0
6691.0	28462.281950200264	50702.27823216719	-239.53797526990635	346.3222156269436	185.83044914962167	184.10703906738019	3.845928869366809	1.5698677179051974	3733.066751115064	31.164103698978373	1.0
6692.0	28536.628524001186	50707.55400691408	-272.37511201208935	365.2453972454014	183.34828676443203	252.84031016793728	3.878020029783611	1.6976996918327578	4116.520644442796	26.70461114344418	1.0
6693.0	28554.059044709553	50641.64260360516	-236.28079390842447	344.5006202360788	186.12145819767312	138.181103815108	3.756747013527735	1.4875061447194764	4153.973113244155	36.812557974750064	1.0
6694.0	28463.568198797802	50715.464318797094	-289.32243950073155	375.4095137014706	182.38873343709702	287.37464676102684	3.7654387986492424	1.7607210054495133	4503.532410840648	25.224360880339447	1.0
6695.0	28519.025538273865	50662.403988633065	-277.1024052066776	368.0533415054255	183.05861627972118	283.96838989428863	4.1670686699690505	1.685866053277539	4041.6304131510797	24.912343063938035	1.0
6697.0	28993.177364102496	49480.663715200746	-335.29507154728327	404.345357590951	180.88799770978258	273.91364722938835	3.824519821155528	1.5853324035753626	3942.254304282909	26.40009145272523	1.0
6703.0	29023.574459298936	49703.13592166987	-440.9820362972708	478.4237707516418	183.5455737865921	219.96525777912447	4.702570264521053	1.4654244187840586	3320.189976306857	33.22133839203923	1.0
6706.0	30764.974580378308	47327.43129068548	-17.500394649429207	245.05110427447917	224.17856676002762	153.31951835810008	4.028183395459909	1.5011424755494154	4020.1870300261558	31.323465741669423	1.0
6707.0	30807.921098307117	47310.86259665035	-29.95561729572361	249.5011028753595	221.03273466351817	329.79531902745344	4.147796552333758	1.6320722424106613	4175.27447647727	20.145543074770735	1.0
6716.0	28923.333998315542	49460.19688084059	-20.032225456430265	245.94382983594627	223.52952527084972	100.2711290780824	4.0730489554001466	1.4002868941651079	3746.832750774224	40.341667323714354	1.0
6739.0	30845.674703198718	47321.62848800774	-76.53868863220944	267.4410174964152	210.31514376110323	173.2475861167488	3.8386118054104	1.3227837757647531	3153.247909642123	28.66898092024488	1.0
6740.0	30833.124507089822	47346.35716849365	-34.26925135377976	251.61046187384042	220.40241611867884	546.4122733580094	4.414103368365501	3.853143584342211	NaN	18.408695670488605	2.0
6742.0	30729.759191887126	47439.57548888648	-310.0685580389744	388.2206592713451	181.51207161775312	198.22926084815623	4.765968490305024	1.9550789877709265	5346.74884305836	33.74030843076907	1.0
6743.0	30851.2171206516	47303.29547311878	-275.9206419047813	367.349415480333	183.12943363501842	222.88822533202512	4.206455591829746	1.5450180347666818	4145.027833795735	28.310396768988923	1.0
6744.0	30820.3654808637	47340.35451669161	-230.96940574891946	341.5516578387548	186.61333989475486	254.94552130602253	4.600709576375062	1.9357378219880241	4887.741067684618	26.662174190639544	1.0
6748.0	30823.4994800239	47389.503379546564	22.676541488208464	231.69374434904907	235.1318760485827	159.2433381380018	4.18407091177276	2.344033728313871	8035.782249038769	35.38699171191675	1.0
6750.0	29457.28240970442	49166.8467431258	-1.6338748666840857	239.59419759498218	228.35722604138303	162.8989736852146	4.697950083754425	2.2362115684565502	7074.60668178145	34.228113153654284	1.0
6751.0	30077.44656762347	48366.85020457948	-107.28830337735224	280.4044216253568	204.14654948735605	152.2617396376744	4.991828085502093	2.8625200538104796	7734.246482627647	41.99236089896826	1.0
6751.0	30825.676479448455	47355.8110968478	-3.839306186333303	242.371131071565	229.40760017638533	471.79524834849343	4.244013129164296	4.546876351403528	NaN	22.083190495750003	2.0
6753.0	30890.13154337005	47333.2483128458	-191.17637671798803	320.30424867407453	190.98245142280715	141.0366387773207	3.883383904929918	1.6282270892853652	4484.207273175685	36.24113416679349	1.0
6758.0	30863.579677657857	47348.15678640833	0.9553818575908266	238.72621692656725	229.0573504052927	110.21075752357203	3.9308193291413294	1.339097432858953	3508.6363691804695	37.33416912649929	1.0
6764.0	26345.796383229306	46461.600240244334	-13.593731087481041	243.68547138017342	225.18963479839147	150.60059326549978	4.086338541182326	1.5045623362483858	3571.236922053573	31.67431800350564	1.0
6768.0	30863.016802649036	47291.76070045952	-88.58649158510848	272.41388542001647	207.81241118672583	116.00164211467435	4.273454766396754	1.4282866545544137	3839.2764221405187	37.61163727706541	1.0
6770.0	30801.002722151716	47318.14535634415	-37.07770053488203	252.1114214416806	219.2870308748674	225.3931823874392	4.639169849913987	1.6030155178093441	3943.9488224521115	25.18435643419757	1.0
6771.0	30837.951767621027	47332.5547785313	-1.3553202719643205	239.50051595710042	228.43230079240368	279.12493968123505	4.504215821887315	1.7753189411585015	4163.986270758636	22.467969070842337	1.0
6772.0	30802.860427849693	47373.48215262386	-47.76410216470193	258.1873614190414	218.41269045789025	760.941389572921	5.0822282400190515	5.3252620760274745	NaN	16.890167072698375	2.0
6774.0	30867.079970601782	47369.23893183858	-56.6493146623618	259.5309570299253	214.68888027480224	175.70948617809492	4.029908759072511	1.61293292388588	4229.563009571462	29.545317175866703	1.0
6775.0	30823.20753600924	47348.11763717949	-31.80121421611825	250.17294195080996	220.57664705617438	196.66818536645295	3.8913626185893606	1.6126470082601274	4225.722929605303	27.37772094777762	1.0
6778.0	30859.977348344994	47334.52644463817	-97.57748270706557	276.21420923431464	206.01676012118722	281.09547505465065	4.25321855179021	1.6395864602956947	4100.7543168086695	22.544125765369074	1.0
6781.0	29162.56946367176	49802.65844497718	-177.1814536724473	313.1866168498084	192.8058749293099	305.1302631973943	3.849508109979239	1.7002250493315116	4443.223939724788	22.384913663695166	1.0
6782.0	30828.824034197252	47320.81032050802	58.26831485010753	221.132312189674	245.8627401121275	163.48170258847625	4.084436399419264	1.7833187114114022	5044.205763712001	31.342421173335612	1.0
6785.0	30442.495006371515	47234.93553634514	-436.8237377664065	475.31006084985023	183.28013628754607	192.05411006934997	3.9916977542010788	1.6721901867889382	4575.007634242598	37.60808291185665	1.0
6794.0	27688.837091193986	51000.80234590984	-339.3891163206754	407.018855917279	180.83245699976368	193.47680744963657	4.0941141886972146	1.6741713674114849	4715.618001441077	33.49727695976408	1.0
6806.0	30328.65891203115	48441.03815725773	-130.36494314806689	290.71872827752225	199.9905221899923	109.58274126730186	3.9735921221067088	1.227457127637952	3121.138846889047	38.05137365705838	1.0
6808.0	28241.10182894546	50957.988826000794	-302.371908861317	383.4204668748227	181.79903479796312	144.54568019710504	3.6909745139355747	1.2812472602009468	3215.5639804594052	36.18643352506043	1.0
6813.0	30808.48705600141	47348.9709097396	58.61216075943383	221.03610610817856	245.97111748694434	127.42390912990571	3.854917315643173	1.27933052755228	3157.725369918627	33.594188711800754	1.0
6817.0	29024.218296754214	49583.07673886339	-265.24689664384033	361.05118597755927	183.81727857994727	173.66269765345274	4.758539829478247	1.534788362921091	3475.8213602807773	32.77271538340155	1.0
6828.0	30909.11487925749	46733.94322832574	-327.3405044777029	399.1960458745176	181.03243148372613	163.81594429737834	4.389494313845673	1.4371825457285456	3371.667104768936	35.25155811117944	1.0
6829.0	30263.722968375227	48497.96807375351	-263.64364390039134	360.1144394459416	183.92809676369177	194.85341528361474	5.018551273100703	2.220515127266096	6111.465800234348	34.38075103245378	1.0
6830.0	29396.989117390334	49173.930761561736	-341.06967649212004	408.12087321716217	180.81335607546933	189.25852575942545	4.881467536898831	1.6979170681752327	4239.985773145464	34.19656902969801	1.0
6832.0	28289.169577202207	50699.7655229339	-306.17738222108375	385.78685597465085	181.65150838567678	148.5599010329736	4.004654493865579	1.4033374997020027	3772.6473555672333	36.558128714300345	1.0
6838.0	30806.01137028245	46846.01967190289	-546.2369645458131	562.6680426722494	194.65260811411838	237.66260981159115	4.052519898252522	1.6311416624214783	4309.599151881482	37.651004889102644	1.0
6856.0	30448.53850724214	47471.37787755446	1045.2908570105021	404.1561683663712	928.0584840008688	855.8079282561955	3.5456198761361755	2.4367654943693724	7016.701576421148	43.124574325662245	1.0
6856.0	30413.04418386898	47943.474153947696	726.1202632608451	244.46677620814052	626.2347816823869	385.81679223787074	4.709711993727371	2.303386677922526	7174.448943156626	38.960723351750566	1.0
6867.0	28112.351619157682	50541.55478995313	-135.71118878218184	293.1799276416387	199.08558353221287	169.82669235480756	4.3815280103253	1.7767614955711075	5053.646204436779	31.972499526401677	1.0
6867.0	30806.748714211855	46875.35254667549	-451.76302224136134	486.57245148352513	184.29513055792276	208.64962688890336	4.301044535796148	1.7639886635774318	4964.338463548657	36.94906788203167	1.0
6868.0	28071.72060364807	50836.19365038982	-410.3666792850715	455.8810842289462	181.89994491636656	167.2534037341373	4.3173098958658995	1.6190639600751762	4116.086979760323	39.49718489635218	1.0
6869.0	28147.798161450457	50777.80221507256	-315.6482323046632	391.7354795200694	181.3322653229811	232.9590680878703	4.230330067219048	2.1480712840097693	6322.8433307314735	31.449081652747115	1.0
6870.0	30722.074252409733	46843.933431014324	-627.6757654379453	635.0191106121362	209.03996660168647	218.85582770731256	4.633826131242748	1.7977855536893224	4307.1953511296615	47.39391342143141	1.0
6873.0	28930.132563788116	49827.644971628695	-507.2263109868485	530.2260927222159	189.55128493168016	257.67379853274923	4.575565825346263	1.7778172559887189	4655.297131599907	34.68203947059704	1.0
6873.0	30773.091034235822	46902.45167545328	-408.0714895414098	454.2267067192363	181.80535741261966	230.295148344569	4.343672523847692	1.6334959695076923	4146.071476736908	31.978957505246996	1.0
6885.0	31121.032871370862	46851.343619981235	-289.77628093201196	375.68542759699704	182.3660463428656	192.41203695115814	4.316522034177683	1.6646186808800516	4759.014447200865	32.04317950111115	1.0
6885.0	31123.66649178277	46850.55948742081	-304.7197065312269	384.87880374962253	181.70671387920598	192.8616241754046	4.350150371612552	1.607340014656726	4274.322454657611	32.09136903794921	1.0
6886.0	30829.41327324818	47238.34455320181	-538.7416817449708	556.3234553997559	193.58245892243585	279.1999132352974	4.862924959084387	1.501961624262492	3400.136373113975	32.690396254082316	1.0
6891.0	30859.26567159633	47359.65714676545	-72.80821780153912	265.9289761598509	211.1125163499985	361.01572694977733	3.859433017497533	2.0600606145711757	4531.973910826852	20.14883697183973	1.0
6892.0	30803.193825735918	47338.30417363329	17.557416141460788	233.3110471658232	233.6678801088909	165.07263818515585	4.04348537863856	1.5170623541939448	3716.260169822832	29.850421057293403	1.0
6899.0	30907.637784990962	46809.65801332664	-374.7862799115042	430.79306331303206	180.88491182566725	158.21032416186816	4.418867556263045	1.5277100201218181	3855.781438469174	38.56297985144366	1.0
6911.0	30556.46740747933	47528.82283605533	-149.10233703513526	299.46298887803755	196.9145259846386	204.23925227324162	4.488124269984008	1.6463777527938843	4248.504512856598	27.992616438527286	1.0
6912.0	30808.9639010522	47053.57294374714	-79.30038772930403	268.568848302427	209.73167409174437	241.36811370365112	4.965833418962398	2.273738751386344	6004.6792829301885	26.810930215490593	1.0
6913.0	30850.98240287104	47367.22776460984	10.80460222109855	235.48228693686266	231.76722119610005	307.792137078922	4.44161219586593	1.9948695322343653	5084.333634939537	21.681692477817446	1.0
6914.0	30712.877479108567	47529.1970813921	-19.85550238106049	245.88132089716922	223.57467010261738	153.72998787471977	4.479951018486394	1.4148722805390883	3570.130736567339	30.839215912140123	1.0
6917.0	28753.700340389973	49721.279841683274	-401.9320997263462	449.8258379057463	181.57207780601055	259.91246366517566	4.196402902982455	1.7212741782796308	4021.856639098053	29.821620210293254	1.0
6918.0	29086.638365188588	49713.116372230346	-78.6141703854628	268.28793731071283	209.8761098938655	256.48301149046216	4.305301827905567	1.6199625062850525	3774.8649499618805	23.60682568941182	1.0
6919.0	29183.823367888686	49571.66933263686	-467.4188236355932	498.6008548120831	185.54132513099228	239.61716621516598	4.569756413471256	1.5521821441842991	4043.586212314443	33.03013046167681	1.0
6928.0	29754.533776202894	48784.361031662345	-96.59642453993031	275.7958291036293	206.20969945103505	93.37668759622615	3.737738510014205	1.3205545857510068	3467.892743615485	42.428926443540504	1.0
6928.0	31196.79481093865	46454.6810359637	-245.70407079980748	349.9549026951571	185.42846253490603	517.3056213849883	4.08112379210911	3.4170036321525794	NaN	20.334887586213696	2.0
6929.0	27610.050190661797	51213.48702413742	-169.45893625911552	309.33812490074644	193.87596261560378	424.48244595209354	4.134894870239278	2.077780238493153	3898.1788340639882	19.03632203054423	1.0
6929.0	31221.1261968376	46443.86415604263	-280.7362483874872	370.22611794180114	182.84752569377042	328.6428771262315	3.688372644484175	1.6806163012547788	4013.55327906194	22.855716908085913	1.0
6930.0	27624.98386438782	51184.20610381929	-57.40756048034302	259.82567383826506	214.51661206668103	346.9197176962353	4.112862158043608	1.8061586186606882	4168.747089574363	20.01807654158811	1.0
6931.0	27614.88050617722	51149.630907879626	-46.50539010487638	255.640336202375	217.03565039815246	410.2871891717834	4.164373044535996	2.0040870568368567	4519.050423819236	18.42626767388513	1.0
6932.0	27584.525404917375	51179.52940463979	-203.37509094540314	326.65901211127294	189.5148154823128	373.0356543218264	3.87010897172534	1.681568472900436	4254.586991072751	20.133921074932225	1.0
6933.0	27625.89441929966	51262.20845467893	-243.54496848369013	348.5768714897111	185.48354044453387	370.4366341436331	4.004781672700444	1.8256823748830016	4272.618509104512	21.045823922564637	1.0
6934.0	27620.182610209868	51186.450254947995	-160.58119843407334	304.98341958659785	195.1622822983351	365.72590368096536	4.194352207960404	1.8087786298579582	4668.123914165357	20.16534942744312	1.0
6935.0	27594.97544195565	51145.354255444545	-219.70595351691233	335.3860454919378	187.72757370482265	400.2221708831999	4.15654006758143	2.1521675140986987	4920.685019458593	20.475452082366935	1.0
6942.0	29851.61021702713	48795.926252285564	-91.20866347312786	273.51435423461663	207.28235609083626	126.70625597429544	3.5922470713553634	1.32740911245461	3523.8905535977137	34.890443019103174	1.0
6961.0	27640.572606045316	51054.88634956253	-229.9896171808871	341.01057089602625	186.706425813644	272.3881772984527	4.518643471622254	2.386929564698036	6603.110522705116	27.276031290944037	1.0
6962.0	28415.83049906089	50488.65206883075	-374.8714329547207	430.85168025834844	180.88618932734116	203.17434850024736	5.076170793939173	2.5325689869316217	7330.945828972188	39.87873938755075	1.0
6963.0	28957.090617665366	49719.267196731285	-268.0635622546607	362.70277385556653	183.627332126255	213.32071208547796	4.821026068220804	2.479197278276716	8242.174738108926	33.92378045096644	1.0
6964.0	29153.97500755218	49660.78655233151	-172.26452673105237	310.7297776103301	193.4819432375006	180.20416267744244	5.670479650572523	2.751158482723935	9124.501365672257	37.481562446865084	1.0
6966.0	27585.496007149017	51235.46181840553	-103.38301722054901	278.7086032525844	204.89003076564578	325.59907826100226	3.986630799541653	2.1176942308451663	5000.834160244169	21.8360623150812	1.0
6967.0	29356.09896168634	49105.446262607154	-559.2239536106038	573.7866569190708	196.6082035116059	228.75386080882367	4.348582230759206	1.809254290854218	4963.379525970477	41.00258190285833	1.0
7004.0	29020.764174331496	49861.946393265614	-120.9123874712996	286.4331039503715	201.64382403140837	229.98791370123877	4.3265766734492495	1.768572818331057	4673.900170144991	26.122999944188404	1.0
7008.0	28962.679937723333	49644.05364711439	-333.2241491554165	402.9990210063197	180.9209572232125	207.9186713084198	4.619723737646689	1.6973528387846217	4691.263042632502	31.89926823317295	1.0
7009.0	29102.600296995835	49588.79254321998	-575.4145818678649	587.870759470194	199.22621588033184	166.59424345877468	4.264094807189056	1.609912737358601	3999.648404124256	50.216265817470116	1.0
7021.0	28207.78448504786	50713.848610705456	-280.43728864466254	370.04689146389734	182.86451241253715	200.68627307162345	4.134224182505628	1.5163951967116864	3866.5772341844486	30.18635185494345	1.0
7022.0	28338.145032693454	50561.61608610533	-132.49527812476944	291.69621970569585	199.62731793482888	173.07600530783228	4.371569809943199	1.8549341919989029	5376.767049220382	31.964479899449902	1.0
7023.0	27985.931233044772	50658.113892903624	-95.6524891331002	275.39413703039844	206.39603044500313	200.17200519862942	4.233505780639504	1.5267583328995975	3772.2160883050174	27.232929755794302	1.0
7024.0	28470.421138181457	50291.38026428792	-534.1741541764334	552.4831253185347	192.9513187428751	226.70156395755154	4.2274567980290305	1.6273966832525584	3943.485517394608	38.13856359620011	1.0
7069.0	30873.0125620352	47332.2448242714	-77.88510567384527	267.98997276891873	210.02995743773232	125.60690538605373	3.8430212978627454	1.3742755999236305	3549.29202669071	35.236144091984386	1.0
7072.0	27900.034260009255	50854.44392611293	-278.13392032594203	368.6688475539008	182.99767251880047	186.70093154466483	4.110936009252769	1.5583158784067805	4115.0893770619905	31.753797897673493	1.0
7073.0	27645.986850925972	51037.588015591646	-106.96885772741757	280.2651665162273	204.20692848415766	233.73000908003294	4.154371402317219	1.9089187314827278	5623.631123212826	26.228683221558473	1.0
7074.0	27744.655202038088	50964.41482928658	-475.973277954426	505.270921393055	186.301173248947	225.07785432046109	4.43488995034777	1.5712309482955817	3702.3481651726242	34.90579203265548	1.0
7075.0	28348.694938441065	50407.70505851544	-218.89710005883964	334.94788333209084	187.81131014918066	292.24230967533043	4.426725470623867	1.6846622077380604	4247.165029355737	23.49209403781472	1.0
7076.0	28465.839334391327	50491.34388303376	-326.98454877313907	398.9670162043843	181.04002190508592	261.01760637854164	4.190715298498091	1.7312007560526999	4576.461789321308	27.568664556143673	1.0
7098.0	27705.327873341725	51158.75861845713	-101.24749412859741	277.7873634187107	205.30150341997015	143.59036946136314	4.099390317961107	1.4926268223580859	3929.069169605114	33.367441879374155	1.0
7117.0	29005.421069718443	49804.29117101723	-305.55454792655456	385.39861910830575	181.67489840331442	224.82552666279017	4.686116447513554	1.6787954237440106	4340.13212245917	29.472695458471748	1.0
7118.0	28989.60773762946	49647.33314851771	-299.95308351528956	381.9234473712383	181.89854205324056	223.24449247549776	4.437560135576298	1.7281663709197403	4444.2961446661475	29.69638307970209	1.0
7123.0	30281.403994429504	48428.361965207965	-236.67668551011067	344.72149054300996	186.08565608882552	144.26741248512363	4.0069854903791216	1.8343464356077255	4878.204240770261	38.44436852832223	1.0
7126.0	28305.332994224373	50936.60296563027	-230.53221617118368	341.3101086219409	186.65478519200175	297.1961180522313	3.9037300827226105	1.675466600690353	3599.1817102445875	23.40490005146312	1.0
7127.0	28260.944314007735	50938.56031296855	-340.6584161628221	407.85094557950015	180.81783146865314	204.88534604441494	3.835002539214974	1.396688916989926	3217.16195481797	30.80586834286867	1.0
7137.0	28229.744934827027	50952.342190245596	-402.84963477055544	450.48129097623547	181.60511586764233	167.51771438669496	4.101138484042136	1.3768430936323939	3045.1158135515457	37.14669549077045	1.0
7178.0	28272.23996625149	50889.603108796626	-234.21747404906822	343.3518741550325	186.30998621410077	216.56449117857426	4.897357258641211	2.3328817638120745	7811.165501186636	31.783048656695573	1.0
7223.0	28193.735175950955	50900.71724020644	-618.7509055186565	626.7850258975967	207.2166527025454	310.3229009855278	3.8864314888747074	1.5128694590220264	3712.194342205777	34.489319434108	1.0
7226.0	28185.056877203468	50994.18638347594	-308.71280297035077	387.3710580292607	181.55934405121388	191.81958761037262	3.908201107895695	1.5517120851389556	4190.962194808258	32.0033915233348	1.0
7233.0	27922.918860458372	51017.486431263846	-420.3609433252964	463.1428826144113	182.35862250978954	184.22939821295267	3.853339891271622	1.5537242985370203	4389.156669734627	36.961879142979235	1.0
7234.0	27961.978344301453	50940.92987381964	-238.059534204131	345.49414992658217	185.9615366621456	283.9304139597806	4.613987943455206	2.4702695661532603	7252.8209868105905	27.013097955972373	1.0
7235.0	27852.542310966535	50736.87042097151	-492.4328375946691	518.2988731922868	187.92007680740812	280.06753731331764	4.406332595716137	1.644014715124124	3971.3869974876593	31.387825875551595	1.0
7237.0	30599.313023759543	47576.95027166205	8.94012268163111	236.08935068639383	231.24856373423916	193.62582433966716	3.863055636510942	1.460857455373471	3756.4649730815318	26.876405070783395	1.0
7238.0	28166.20067318432	50668.9556510266	-442.7603677030648	479.7603528511742	183.6631132239497	183.20075233362834	4.449399436910213	1.5895285369640169	3991.89363739819	38.43971648846973	1.0
7239.0	28156.910513236722	50942.39808067341	-248.57217643475923	351.426996290584	185.0656118774969	286.6424401527601	4.271788031295899	1.6321495032278444	3936.664148413705	24.08646041211774	1.0
7246.0	28808.990967817397	49662.185963617914	-603.5005953512741	612.8889085441989	204.2415590723333	182.11114292551068	4.461202633604637	1.6585298975649139	4294.921005886562	50.05164961708434	1.0
7247.0	28929.998113725575	49643.18253477832	-311.7709309866423	389.28992773033093	181.45469709392182	129.11018057976963	4.55459168872785	1.5576289394669791	3989.8764208747907	41.68127630975554	1.0
7249.0	28001.098182298316	51007.223963933764	-199.7305158009963	324.74571776709064	189.94141721425225	179.8303841203222	4.686317864282115	1.7509190857542494	4903.379889512347	31.77377190656428	1.0
7249.0	28649.462940244848	49741.09239627776	-714.2322042105491	718.7729351273024	229.87230106316255	243.87286419007887	4.500716782722682	1.8824541188835144	5162.806879249981	52.56491746710689	1.0
7250.0	27776.66921526998	51166.56831214196	-353.23332156756584	416.17651050268324	180.7392736649314	208.26408084486366	4.034639476604721	1.6118762491687029	4535.334680579193	32.02106133100729	1.0
7254.0	29113.70126821648	49821.88407237909	-144.82676367761457	297.4385341778779	197.59285779776138	229.6087343313025	4.4238559471909635	1.6510496215223331	4342.6503684844	26.000941475764694	1.0
7255.0	29141.279898450026	49660.90456135341	-197.39678494245612	323.5271563005045	190.21989942070917	147.67886900884986	4.105618493228927	1.6471394879842998	4594.159154411525	35.42458731731655	1.0
7256.0	30612.74889148913	47568.86408623951	7.094608050598524	236.7899007655777	230.81572362191454	537.9717110447189	3.969374406461349	3.384431905376637	NaN	17.587863043116478	2.0
7257.0	30645.33651470193	47542.19962636075	4.124369077028675	238.9590558735086	230.96092126995416	420.74679902885094	3.940751517615424	2.853055074851148	NaN	19.71076839322929	2.0
7260.0	30681.164386238794	47474.12469295473	-68.04961584752832	264.01925780722587	212.14504060919882	267.5988693018981	4.153597011517435	1.7661274957320032	4488.409775341558	23.34892631610701	1.0
7261.0	30649.911776629266	47493.264286502876	47.316647208492476	224.25485242194608	242.45800307260438	218.7753806883036	3.8112567944041054	1.35296911032794	3477.547270956691	24.60448786763686	1.0
7261.0	29577.142978161166	49399.52307735506	-282.1594877291102	371.2029137147454	182.8665163658027	960.7946129733848	3.8563476273011936	4.889503078263255	NaN	15.697260181783335	3.0
7262.0	29606.35452715025	49383.56659320658	-338.38663392326197	406.362752279514	180.84487593274025	172.04504889624332	3.727510113967676	1.4249975418555343	3913.2349559916966	34.45143757594505	1.0
7266.0	28791.329888084463	49712.70650746855	-705.1378050582593	709.64084205461	227.41502999881354	281.41918099244253	4.164917172525004	1.580392555853003	3967.8223397563243	43.14568859147607	1.0
7272.0	27819.25979319531	51000.751296996874	-829.7614219919307	841.5695717376369	266.57407103942063	350.86325219581687	3.72472612361503	1.626776637827656	4322.4989083421	47.070724414695306	1.0
7273.0	28104.595107781446	50700.481248075215	-818.1423898090338	828.65037348884	262.4228368950381	422.1476279731883	4.071208536017927	1.7971584178086262	4630.9827841578335	42.10252547552408	1.0
7273.0	29643.70475232749	49314.684860014306	-270.7355140759967	364.27642173347834	183.45273289996877	241.54092015146546	4.23130979214491	1.6969600109609253	4115.887077876776	27.438887168538134	1.0
7274.0	28433.74404114188	50870.74065709877	-1080.6773662315113	1151.6229853092066	381.3223726277756	796.0704600727431	3.541933065596474	2.0979083549146815	5631.480852734828	47.512684409021404	1.0
7274.0	29623.190081238485	49338.89103477221	-326.74093684883627	398.81033984367065	181.04527235757226	337.6018816190906	4.3315064780439005	2.150314544050747	5271.171791519577	24.834209585982453	1.0
7275.0	29651.35611685079	49382.342523435254	-247.8246037251287	351.0016589834702	185.1265409836761	222.48499163528214	4.152209531736051	1.6791768697091989	4211.261410393194	28.31616285118547	1.0
7278.0	28902.63559701395	49699.11317328956	-579.8094893332578	591.7365133739077	199.9713432472974	232.69652371926117	4.395591966592161	1.6463471436499986	4235.817397829473	40.37242268578711	1.0
7289.0	29127.09492500842	49418.10712301311	-127.86970823675705	289.66279105234014	200.48785361896861	620.1795999696576	4.3497120422845095	3.7918273548631545	NaN	17.30810529395912	2.0
7291.0	29124.970779554587	49362.168803363886	-161.89198979450637	305.62171185829783	194.9685786446621	111.27300093907633	4.178694758981498	1.5764862716964803	3878.0993286384078	41.29714450427488	1.0
7292.0	29129.969522055435	49408.56779608997	-125.07173222915483	288.61293361632437	201.15397489656124	1660.2207523565844	4.2565816726291255	9.467943457364903	NaN	12.869309197183885	5.0
7296.0	29060.218648661357	49418.5953393694	-111.01300256058688	282.03522241969836	203.44827723258356	178.07164004036645	4.0824164346604235	1.3120483902380538	3170.3988958319	28.49154048937904	1.0
7298.0	29117.711253771253	49440.11200746529	-123.34610393314864	287.52845446913364	201.21164514730762	266.2143792852195	3.9364744467563497	1.6316036306809343	3647.9075006544003	23.491706449401693	1.0
7302.0	29141.894188638948	49420.12576352144	-138.05808288784536	294.2688575935024	198.69521354240496	172.2692554920536	3.6738855406399074	1.5894433097897194	4107.222997393395	30.710019822164643	1.0
7309.0	29065.47381197258	49481.064754993444	-99.49190149310523	277.03324212170423	205.64237409445303	137.653501511341	4.329362302549051	1.6000170221135332	4906.878084782478	34.96164160713807	1.0
7310.0	27878.905251593485	50778.441465760974	-454.87513128944903	488.94508870627556	184.52797783737174	294.07832911325625	4.30637010859952	1.8924543106409097	4816.557002895924	30.193332542798206	1.0
7310.0	27866.41287699806	50780.626144635135	-464.0107326430027	495.962726116444	185.25413714514795	282.22197658466837	4.683716714514686	1.8900323814479145	4778.976612829746	31.387296787195194	1.0
7310.0	29095.62823373922	49405.1579559756	-86.11228906653042	271.38146157966645	208.3173600629663	112.98051712806125	4.190202290477714	1.389000428974871	3624.652841454992	37.91480001471587	1.0
7312.0	27816.448286104154	51020.667414729054	-249.91515456932382	352.19241792668834	184.95722551319867	299.48760945961726	4.642637932561241	1.7992960400194582	4846.555385228825	23.97483271865448	1.0
7313.0	27803.92514381377	51050.23661538346	-243.55488997874687	348.5824729101166	185.48269666928678	204.87818768252336	4.582772362643023	1.6163221904201375	4057.0437229914223	29.439583068861673	1.0
7314.0	28938.92885363711	49736.02734277645	-350.96641901980934	414.66462701065757	180.74453135339803	144.41583774970843	4.88121509407633	1.63223929051493	3990.0213254867936	40.88491679461177	1.0
7325.0	31297.94546539261	46340.4111930588	132.21704104923813	203.00828799838587	271.24481303025595	166.0945144130167	3.79306829229012	1.3498616180456584	3275.1908625113965	29.152360925514742	1.0
7326.0	31297.72952252011	46299.601999403356	185.1668992698584	193.19902581427166	291.9796322216411	177.81140464575608	3.852202061289966	1.4878106211327982	4331.413790282506	28.977325276809186	1.0
7331.0	30418.753242881066	47275.7750603165	164.70265904185902	196.67668883452134	283.7126498383319	121.4993084981761	3.4615681732904653	1.3681277890506225	4270.83487664683	35.747719091716796	1.0
7333.0	30409.73763026618	47228.32359273605	273.48231001419265	182.72054972830304	331.31730917015165	135.46412970639346	3.730642603887436	1.4199925118751258	3908.196252837285	35.466993543442165	1.0
7334.0	30383.487646867612	47214.11591668936	209.25681639637884	189.6112902437105	302.1202698758062	135.98395113367505	4.204624340098224	1.3522142943259625	3596.5055917099385	33.754307708252924	1.0
7335.0	30412.567250254426	47187.5272773481	173.62559324904385	195.27332946135914	287.40858071282224	246.36638350718556	3.663144470817222	2.8450232701641376	NaN	28.749387877691298	2.0
7337.0	30408.52781572334	47165.25142641869	189.43349764865613	192.52371797049105	293.74342603932524	133.17546044142924	3.7299838537422336	1.416246394719391	3892.6227995283434	34.328757233917145	1.0
7337.0	30401.634700137114	47162.69191719581	154.090620140865	198.96580024275764	279.8182168847975	364.8707466758734	3.7515934343163813	4.302568218069263	NaN	26.12096003216454	3.0
7339.0	30434.358351268602	47202.64324672812	153.09796209576956	198.82424495738533	279.16648364034535	167.26630540732305	3.599649676509039	1.5302487773941391	4191.903337412053	29.997778910080243	1.0
7341.0	30428.662662649716	47220.77490831504	149.98859505208398	200.44641904886873	278.79432440206625	478.1877768863168	3.7674566209315397	4.510306849833072	NaN	21.854555165563507	3.0
7345.0	30380.66142131244	47150.664977839275	87.11799601202988	213.44809824547738	255.26928927641637	132.22529882503693	3.9159134104376463	1.2823009377960832	3062.8377609355966	32.90230483868411	1.0
7346.0	30410.60134731329	47193.00967933307	77.71210496565111	216.10669257531617	252.32635442744856	474.36851382961083	3.7947032460434293	4.6915008219239915	NaN	22.023116387332017	3.0
7348.0	30412.227590928745	47221.120921766626	232.20683895051795	186.7023424252536	312.1924384588564	174.80392139504843	3.602725701727669	1.2950891165210032	3565.568287163344	29.001870087464148	1.0
7350.0	30400.24133814197	47145.70441956608	40.22308005310891	226.33772588065477	240.30147771079484	147.15298312474386	3.953183721499719	1.4127502265890588	3603.884279834503	31.466354358858684	1.0
7353.0	30393.08597888033	47211.53830438224	134.65750899588346	202.49805658395027	272.1535136830571	129.3572305307444	3.7667748752733594	1.2536432027967441	3065.5686137970974	33.407848036925515	1.0
7355.0	28884.860986554544	49718.373459153474	-340.593788872399	407.8085424426593	180.81854647129416	162.62086392570717	4.381968661139402	1.6879856318187858	4127.401466392808	37.754571766509436	1.0
7356.0	30398.00025762614	47159.98705472046	94.02560767634563	211.94368808112154	257.79264348714787	234.2805675200563	3.7456064543681613	2.6711689979736564	NaN	28.467143877766453	2.0
7359.0	30411.704889373374	47230.70528151477	179.10262317833093	195.25558536556753	290.3590054965101	476.8366185116526	3.8804696278542257	5.3224014369086525	NaN	24.23005684605898	4.0
7360.0	30444.193749838447	47204.515817230684	191.71336040583893	192.16990352345837	294.69159888968426	107.93144982914531	3.8498078309587696	1.492152762112744	4191.486200912746	39.98511446083242	1.0
7366.0	30438.994839701747	47229.92828119508	-38.0353160270193	252.46604576529174	219.05525667634072	102.79129681089658	3.972648839042753	1.450430858272278	3916.105439406717	40.28847058139856	1.0
7369.0	30453.780460197395	47156.17979554625	0.2680841090143618	238.9559991823265	228.87100980940377	104.0039708402618	4.25832548397513	1.3306809807097533	3445.425826172027	38.67761884946276	1.0
7369.0	29083.912312878954	49464.864976888566	-106.81418656032307	280.2017072535208	204.23936841346756	536.9594418144263	4.727595335909552	3.8088090992356127	NaN	18.955931566687035	2.0
7370.0	29107.536180442818	49411.84972500502	-121.9566926111107	286.9024335504372	201.4578236414329	243.11085623999796	4.062829807496002	1.5033443660601369	3675.8695938478786	24.39904961533434	1.0
7371.0	30385.050811699537	47187.89700818382	185.14964646108706	193.20179139929377	291.9725281458862	130.59675060503014	4.036536785484512	1.4014653939339934	3772.543449977417	34.60480069564427	1.0
7372.0	29068.90570974573	49423.05851668257	-131.83219138298057	291.3915075970704	199.73999793757338	371.6757576615708	4.488393862716094	2.083411456753247	4973.481688725748	20.278847560183433	1.0
7372.0	29069.251088138724	49423.07142342019	-134.40128877947322	292.57440870574305	199.30529063248744	373.4263711571457	4.444278339536072	2.123041609331265	5437.30255725555	20.32965776552148	1.0
7372.0	30480.1165799461	47845.464338269005	839.2637113264302	290.0843146461118	724.3463887851766	365.20181168478666	3.8980296520346003	1.8487522270814258	5676.92029436741	46.1504722165033	1.0
7373.0	29117.97717806058	49405.88372430554	-67.6314343108735	263.85245425719114	212.2366027955432	197.35361336623086	3.9578352922394764	1.4978931290670425	3501.172927222317	27.11301807149213	1.0
7373.0	30418.940416837155	47221.54482225573	268.95240883856525	183.07905970425844	329.15496532904	119.77521488000156	3.7022954201323683	1.4133285683238814	3919.2849943131428	38.225306460218626	1.0
7374.0	29092.38340373012	49444.23619046293	-78.42480164996192	268.2104952123567	209.91603162067327	318.4596282423536	4.739378123722124	1.9379015430517945	5080.035962800358	21.4971748999113	1.0
7375.0	29044.634896188996	49510.41649931341	-117.08573064949498	284.72212385514484	202.33248952783106	278.13536005423816	4.9805648263837154	1.9530845016360978	5278.017286110956	23.74158507545608	1.0
7376.0	29062.047103296885	49455.25733387556	-175.40767783440646	312.29768611140145	193.04764136193998	261.8715320359417	4.726698426548346	1.8133589291597134	4255.34818382508	24.890658456833066	1.0
7377.0	29110.5118560631	49407.76714752958	-127.78991669471232	289.74084992375333	200.5941291807616	1424.673719275705	4.018718905410675	8.48714422648712	NaN	13.65060717812087	5.0
7379.0	30432.56692813024	47176.664991036	106.47090939428611	208.78642865220695	261.97783936578867	249.96793174561628	3.9041774765745316	2.6700880041511623	NaN	27.217388690087667	2.0
7380.0	29163.365502058314	49428.57243216984	-169.99212243134048	309.6020291315074	193.80061983619726	269.15695625975604	4.174645745116533	1.4554920099063686	3309.507111105652	23.35341856578505	1.0
7385.0	30717.557182986257	47214.35698105763	-233.82002328253873	343.1310559864091	186.3466744485279	180.0071073530328	4.455304648207127	2.124233869786955	6456.246149285487	34.832987498447686	1.0
7386.0	29504.020543947976	49556.33642854081	-356.9018396691183	418.63907938821046	180.7436105535623	519.332996191159	4.031909455674427	3.2437272792603387	NaN	22.09225083204076	2.0
7388.0	29461.74641797303	49534.6671801095	-338.05248902701067	406.14427206221046	180.84918556721266	257.0901349771822	4.208270131114847	1.624636920408576	4557.342604002729	27.67770213717039	1.0
7388.0	30479.1141477537	47405.29756022575	-24.31083822312899	247.4662114266257	222.44379513282718	141.39817774832673	4.414266432690033	1.656671299071805	4760.75719101004	33.961323696486275	1.0
7398.0	29604.879867117834	48904.186363982066	-32.522154304817015	250.43625290571237	220.39919196120437	137.8012211534562	4.222513179056805	1.4638362413231467	4180.108476317698	33.38063775937813	1.0
7402.0	30419.741186303105	47273.73456095666	189.2519460425398	192.55210387039514	293.66809076496276	139.47892577985508	3.9126762758205116	1.4480876739536876	4270.306261517535	33.53393622249178	1.0
7403.0	28858.222668268947	49623.23883893366	-466.7125355005272	498.0532328636514	185.4810815454113	199.78125487931234	6.436994065275963	3.1300971437434555	8991.843950540213	52.321606618726534	1.0
7403.0	29700.785683121572	49002.125408679036	-177.1867113166773	313.18925613727754	192.80516187422975	170.77239887185507	6.0951407862102736	3.2745056840875977	9995.750320273044	43.28664045339596	1.0
7404.0	28847.135378433537	49665.492723150164	-483.6737938023072	511.3341754464785	187.03286703201573	214.6127461663909	5.313809183565369	1.9443643221994007	4945.439297590767	39.34289503921323	1.0
7406.0	27649.196336915524	51027.51996696001	113.76390557432572	207.0480961843199	264.5207600659701	193.97125395710341	3.7731645296166105	1.5055647266113277	3851.1494837903497	27.06644234242519	1.0
7408.0	27643.478552625234	50992.57637465807	10.135556317918462	235.69974730151276	231.58080248351206	235.8940565723207	3.982575532873014	1.7378019248509333	4435.5410992008465	24.74035596014022	1.0
7408.0	30470.979122850484	47242.49129832055	111.25311590449881	207.622582925435	263.62592192764936	134.66633088111442	3.960385554182269	1.4727130509752804	3831.7503611715388	33.74827539634647	1.0
7413.0	30827.34215358467	47370.44939645476	-191.5292632229578	320.4861093618784	190.9384025212727	311.0183274281338	4.502563105629738	1.6538807186008417	4044.8676823352844	22.188878684244866	1.0
7416.0	29275.31214130695	49846.258567899466	-52.66040884331395	257.9894679220874	215.60234763623424	167.1240125760368	3.827286475278453	1.5656389731652034	4467.160580104855	30.22601137250167	1.0
7417.0	29280.897694994976	49726.53876568434	-226.82695952347132	339.27017464086623	187.01188985953664	218.50281509828798	4.187921297815224	1.7892490112934643	4690.9349304877105	28.703819814461887	1.0
7418.0	29220.46608284926	49715.7373699072	-155.9286085355808	302.73091434964	195.86039624177832	231.78469577452773	4.921707509002159	2.098234240290007	5682.796780559362	27.744520034473013	1.0
7419.0	29134.13780107612	49664.80352761425	-369.016988890717	429.1419663601749	182.67353728670952	766.3411245414022	4.8542377126268415	4.733350766442256	NaN	20.2306340666535	2.0
7420.0	29046.62334359099	49672.788083657724	-432.6412554182062	472.19469079473635	183.02644804106077	226.60056197519944	4.7606384395402035	1.780344594871169	4605.175475019157	34.20267718317813	1.0
7422.0	28210.934736690553	50911.15261838804	-250.02221898186608	352.2535117911831	184.94864393221994	143.98211291861242	4.964395737843733	2.718373529610123	8346.90678381708	47.140593129809986	1.0
7422.0	29153.807221967494	49693.43904098751	-315.04734786387013	391.3555520647143	181.35048898543266	244.06600170791395	4.517570931250585	2.166180844521469	6449.372943782714	30.538611183383765	1.0
7423.0	29305.47253691447	49661.10071867037	-46.95555742127411	255.81093670086585	216.9298425503568	177.83483331825758	4.350661437831352	1.86478049702136	5105.528049414604	30.476782086088484	1.0
7424.0	29345.21001971094	49690.956761446134	-152.70119739841832	301.1803865991285	196.3543551657194	162.3304346507883	4.015736301615954	1.5789869078157983	4476.140403272897	32.06292191231016	1.0
7425.0	29290.240693617696	49719.58820059242	-70.40051126088355	266.3665737586475	212.7694760447547	397.36904395155364	4.246848480126852	3.247966783850057	NaN	21.81339535069938	2.0
7426.0	27771.403736871416	51070.53671714844	-59.44166325003969	260.6189719108727	214.05664231239672	114.03880465776659	4.1719828860029	1.6491152633869448	4637.479019855986	39.48603239313167	1.0
7427.0	29241.43820745235	49625.13109966088	-36.17026014053088	251.77617595705863	219.50730596120272	200.42004381670088	4.0956704085129525	1.5296461862429065	3511.527581787558	26.769210567836332	1.0
7428.0	27681.081720403046	51023.814585836815	11.462175192352476	235.26896694292827	231.95077557182134	197.28532716717638	4.122115231940972	1.3939375635203262	3325.59255804069	26.331529172149047	1.0
7428.0	29174.95308636608	49580.82402931729	50.67992443536547	223.28388088944826	243.49387896718676	149.2501821139478	4.080251749620904	1.4743801934575425	4162.137935070682	31.508853041261023	1.0
7429.0	29141.26057892359	49610.23966360321	72.0049881305714	217.3756152962644	250.26252825600736	126.08563466334193	4.244604395857692	1.3203935395756499	3313.00060254233	34.076438575423666	1.0
7430.0	29083.627351949497	49810.70727717424	-27.513245614892796	248.61696226128336	221.640289107135	237.24892078110008	5.139609589119854	1.640029935494182	3639.7345845267996	24.484726044644415	1.0
7431.0	27619.388309937967	50973.744512333964	73.44977509644458	216.99083784293987	250.73364427159893	123.72882680080181	4.361273790773641	1.6814629383201967	4914.758509218151	37.000403677008016	1.0
7431.0	29042.653574161886	49665.63364147402	-188.9882824720222	319.43581195293183	191.4650544256868	604.0922281806786	4.871180309879093	4.105798774331614	NaN	18.8425381870995	2.0
7433.0	29144.81649516328	49632.28122973004	-176.28503899093673	312.73700629821224	192.92775695982817	291.9133273587418	4.9278132662403555	1.9453855564691844	5232.86442863457	23.678916208997073	1.0
7434.0	29264.649500332845	49579.46259904275	-280.3102761992837	369.9707729655009	182.87174980206115	318.35322568331657	4.736716392859273	1.9134462551002716	4647.45342217053	23.975621103556456	1.0
7435.0	29365.434268684672	49609.880228144895	-366.68708702404894	425.2490626131068	180.78866282400332	208.92980301607577	3.9528994727916027	1.4935207826650425	4203.651076466291	31.736450299369203	1.0
7436.0	28252.585004068223	50913.60622222231	-206.53776034799023	328.32947124165753	189.15282501761982	107.98351522162908	3.772182151674108	1.3805678932796006	3777.2890001012706	41.408840289118125	1.0
7439.0	29263.484349414848	49487.58131089322	-435.2952544748859	474.16963979404	183.18588045040937	203.4197006433204	4.1918344311429045	1.6256011152026835	4515.027968563226	35.77880169304957	1.0
7440.0	29056.964148296323	49567.17251540711	-584.9067473369464	596.2428670702473	200.8539861973525	260.5839121689551	4.631222818460482	1.84913274757373	4775.39172435844	39.36014035933006	1.0
7441.0	28982.24265142162	49572.45719380196	-528.1256489950845	547.4278804328319	192.14000496091157	237.34772029340348	4.203355639658945	1.746006919766761	4805.193390747064	37.56556635314547	1.0
7442.0	28899.700229137063	49555.722595951614	-691.4087471495906	696.0026244580044	223.82489212500596	394.38236786562004	4.203369542245861	1.9056147701264834	4433.761853374438	35.82148343894384	1.0
7443.0	28833.604831187135	49572.165140248806	-448.6051338003248	484.17424834900146	184.0664028408115	212.40785622265182	4.450578796076437	1.614229804783807	4345.37294178524	35.28286621666984	1.0
7443.0	28824.398173143767	49566.32482319946	-654.7563369928533	660.4634134402722	214.94396284038834	276.55655798389756	4.121720505717439	1.6649231679126284	4636.504604023018	40.78293740512813	1.0
7445.0	29181.71032947447	49459.513920759586	-218.8994698614668	334.94916617131616	187.81106408742073	154.34026178812158	4.189110149508886	1.4523896103853782	3924.738805529873	33.64763842722196	1.0
7448.0	29506.08658019753	49660.5757127394	-306.7434011256525	387.8214799610078	182.98940958847624	379.53793242703335	4.414193559754008	3.6338254316915863	NaN	27.87822241776635	2.0
7449.0	28320.93743860671	50933.51265783803	-304.1276389203164	384.51055022482643	181.72959926296855	158.1259766257718	3.77336158804397	1.4555168812191248	4105.825031264226	35.42328226638286	1.0
7450.0	29384.463665968848	49761.1486937302	-178.87998735193383	314.04062071570513	192.57661140433777	170.1076330178639	4.593301696598568	1.8024671099269074	5270.5188065081775	32.83774484494756	1.0
7451.0	28266.119283867873	50965.257942029944	-120.20538334754706	286.1159473318817	201.7702198045219	109.71506850092597	3.940854110992383	1.2921675002043018	3224.064027610433	38.36529495538417	1.0
7453.0	29385.928560675307	49817.89035117139	-278.0659081006963	368.86937152540895	183.1965426570964	307.68989281301816	4.354977225287511	3.565966189040342	NaN	31.21441933533125	2.0
7454.0	28183.41849871182	50907.003868423424	-398.59808165370646	447.4508222875887	181.45742973237245	228.23947031269122	4.721180290983158	2.074184250506918	5203.516894091336	34.49785987241913	1.0
7455.0	29332.239830866052	49731.03020677677	-277.39802498611266	368.2296355339875	183.04106763809156	162.54503262928415	4.6873875557232445	2.2746177700481383	6567.191662001661	40.111650658459695	1.0
7456.0	29232.75518238301	49513.48053744245	-239.60390834049167	346.35919234334557	185.82464192595452	361.28651835690454	4.505040248367664	2.2272215367658568	5848.657149396552	22.32372710660626	1.0
7458.0	29482.10113406412	49656.4343176747	-316.4595670429318	392.2490108167158	181.30809571026856	132.97278842279368	3.774105003566891	1.4259738212918542	3768.289259172965	39.84858418640406	1.0
7459.0	29251.926439080373	49515.20085099408	-249.04150495907223	351.6942936937932	185.02757801845362	250.1420411759246	4.08254349498334	1.5340897524980674	3734.095862847133	25.82486035060851	1.0
7463.0	28180.24807263543	50956.76738615403	-137.4234534465584	293.9738849880813	198.800360388105	147.74217887280568	3.9292051299601067	1.520576847808915	4012.791104430147	33.445353618995604	1.0
7469.0	29104.435118216996	49396.48691556797	-176.33175025015427	312.76041633332204	192.92139068678912	311.57547700802166	3.7797959357444735	1.6927254387834645	4567.431238616768	22.079169876135207	1.0
7470.0	29077.315226228282	49419.49616936492	-109.59110348612067	281.4111224612653	203.71359406889724	141.0870747887469	3.735360935153858	1.5116617102248213	4236.068202059965	33.97338390046639	1.0
7491.0	30598.66787835094	47563.663364558786	-64.50475684798747	262.61051638731493	212.92542225087465	145.44375915516784	4.200320314688465	1.5353025488508134	4389.311861230497	32.941044486349384	1.0
7492.0	30662.974965006142	47675.26695506281	2.4472456735312567	238.22897930956805	229.46306425432442	203.09588623875618	4.514314487947382	1.5830166955226899	4021.841911543705	26.57726491245665	1.0
7501.0	28285.333887057193	50957.61327235387	-323.36834435927295	396.64704412237796	181.12260752296896	152.06266266461296	4.178071033171841	1.3853496182855374	3247.1301796616026	36.45701311971248	1.0
7510.0	30708.446670888385	47510.333356574774	-110.93844060111846	282.002448316086	203.46215171414312	144.3512420456322	4.177791545876953	1.598521617333772	4147.065525779351	34.041617719907826	1.0
7510.0	30708.82990671498	47510.2371314785	-113.07897448345193	282.945416435238	203.0655265044759	145.12640652698073	4.15505143949353	1.6401409636251036	4359.618497851966	34.22000437195285	1.0
7516.0	29060.07166568683	49501.264060147354	-49.636565866233006	256.83092013997873	216.30289401932055	260.6357308555623	4.534305642154359	1.7878710650298009	4375.540406640534	23.673954208419282	1.0
7532.0	28668.732095911608	50558.20202656644	-159.01131239456825	304.2210929888096	195.3959971913417	167.85073719648202	4.30863975237188	2.0713246335158826	6099.365040929536	34.428241265378205	1.0
7533.0	28317.325375191274	50906.750702648555	-249.06321401218685	351.70666271075294	185.0258228030282	265.57474023725524	4.47249975730556	2.4728540739737057	7116.484913649553	28.54494872985009	1.0
7534.0	28739.03845289885	50474.52299205807	-199.1711755082605	324.4531893351626	190.00778464943969	328.3402530966857	4.757990975875446	2.2846105501456515	6877.735112973861	23.2613129975207	1.0
7568.0	28704.17753113535	50518.00688928603	-148.44705983761207	299.151601061839	197.01758360322083	94.35674889341131	3.8142336883966292	1.521673211497895	4587.405615078002	45.294355006415145	1.0
7573.0	29163.346978412494	49395.587917418554	-168.43801828320812	309.0456885658773	194.19226056413723	437.8558948389608	3.893115086407238	3.3090534680401547	NaN	21.36588948087633	2.0
7576.0	28751.860302124045	50456.42001329923	-231.97584667409998	342.10840606071275	186.51848356556405	198.32236643366286	4.0679927713178285	1.9304243582204728	4930.807486814791	31.422196150255342	1.0
7577.0	28735.56239191421	50477.76551209451	-232.03579905879803	342.33770152267016	186.67133716180098	498.1659499513406	4.205894784411858	3.0105826636091626	NaN	19.739412327870205	2.0
7579.0	28726.02170365916	50509.97439433652	-328.9473569374767	400.36398002086696	181.1065002476735	574.6870420317182	4.303982716673493	3.305949907078721	NaN	20.15242801181488	2.0
7583.0	28729.01282119149	50491.11996225643	-251.99068834830769	353.3787003218513	184.79242116678574	163.48128319854442	3.976715261515061	1.6905233750994553	5231.157529139708	34.72347127318426	1.0
7584.0	28699.24948770954	50518.603911426624	-276.0704424780129	367.43857240702675	183.12039790571285	303.3541290819732	4.233443679680842	1.6855612636267192	4104.235979512146	23.91193775094212	1.0
7586.0	29527.696261244084	49505.41820349272	-308.6781385502308	387.34935785299854	181.56057109520415	167.03391209081596	3.9882308885009676	1.5521485755778308	4013.411129627107	34.981929064837416	1.0
7594.0	28269.291423354818	50937.675900887705	-364.1775547307181	423.54380865376504	180.76898476462515	276.19651585369303	3.9306136506408893	1.6320770653076169	4334.172016853073	27.187592985530895	1.0
7595.0	28202.539761747325	50934.586908338955	-341.362208880444	408.31297173436286	180.81025114790074	145.7476692542824	3.8629091164173186	1.5095948689272947	3926.202769037384	39.14552679075745	1.0
7601.0	30690.951771156153	47572.715117800304	-39.62316511534925	253.3566323305357	218.915472203986	594.4227134145931	4.17871444866054	3.844405265930927	NaN	17.35820407253758	2.0
7602.0	30665.844121891307	47577.35152500701	2.7546852509578965	238.2796177883638	229.6704077754421	572.523266212172	4.133542739591537	3.606954341306474	NaN	17.25111239941965	2.0
7619.0	30647.365177043786	47542.85944433238	24.50427622711156	231.14085015122916	235.67442063734933	562.932057567608	4.010711870837602	3.26696146878215	NaN	16.845386675005283	2.0
7620.0	28673.68884366752	50535.988668258266	-301.9304749482546	383.14685030401415	181.81686218802787	134.67866318983857	3.996915058533301	1.3164168048420923	3238.9554321420346	38.093308316263915	1.0
7633.0	29578.399216879836	49570.00277404338	-220.0383101259861	335.56626446845604	187.6933110598687	196.1674777608836	3.9978070224019384	1.6234877922783513	4267.002060834705	29.800906250851117	1.0
7634.0	29527.819026391913	49518.68300553389	-293.01916597666406	377.66259912245494	182.20850570198505	331.21649776746733	4.494466933526843	1.7940931067190014	4384.968235774136	23.287137282359115	1.0
7635.0	29414.08372219943	49497.63267293962	-287.33451949227214	374.20324206380025	182.48995726106276	373.9643917917979	4.927585781443802	1.9646307242461858	4896.895623111791	21.962494269775924	1.0
7636.0	29451.92009962894	49507.29360357335	-235.90321381680118	344.290103732816	186.1557156058278	319.4683440931857	4.337593424936222	1.8052680685559062	4790.888892787589	22.8387006518415	1.0
7637.0	29570.132349689793	49508.005873207905	-286.1825355132813	373.62958650042	182.64993357495905	717.2647875102616	4.614111374431421	10.841651634465434	NaN	33.289965104443766	3.0
7638.0	28700.466409828077	50535.121793813334	-263.11228186075266	360.2784908615376	184.34830676599637	1173.9081576659487	4.147429726825527	10.173915444688573	NaN	20.000285064605094	4.0
7644.0	28711.87955834552	50564.01618501913	-368.5285173658234	426.50411187016715	180.80615504667975	209.68098031053378	3.776772783997589	1.481246434639497	4182.1376766047315	31.65804351694553	1.0
7650.0	30617.035516072472	47552.44500439065	-127.92590584882947	289.6048455073153	200.410604352442	300.51350003978905	4.111807318804355	2.2181396941051057	6068.577197773468	23.497300814700534	1.0
7651.0	30628.162777764894	47609.9635277106	-74.44295306978985	266.58995471713956	210.7617930351967	308.6531222568709	4.39893915794509	1.9447318584110243	4673.430313835782	21.901904662345114	1.0
7656.0	30614.113438732373	47549.63803562249	-13.405441616613608	243.62001551703614	225.23865904973243	195.56662232544213	3.8894629761787254	1.4655687809152342	3862.745573789635	26.813518486287137	1.0
7657.0	30563.91108494925	47615.664626940365	111.4829766857012	210.13881156518363	265.7838512211365	648.2831499563579	4.267497239675253	3.9323110090561526	NaN	16.574426186798437	2.0
7659.0	30563.20689559076	47593.843663081934	4.264311738851204	237.62618685980132	229.95950825676996	346.94618357558335	4.393334764334505	2.187970217053247	4940.275637239123	20.593578318084557	1.0
7675.0	28232.70391014044	50972.99414445023	-330.13520859480707	400.9983711887741	180.9761922453682	204.9764292466081	3.8911582112738015	1.5334376390913793	3891.932647957	31.198053684808052	1.0
7682.0	28788.724145885277	50373.48443487544	-385.46591687894676	438.1979717975264	181.0882461795183	228.9420482697236	4.1115266416737795	1.5771127756996837	3880.69696855235	30.99487750139033	1.0
7683.0	28700.024407777455	50381.27486793378	-283.664679804862	371.98616996427927	182.6847352977601	246.2047509175469	4.057008496507997	1.5800523869953744	4252.614262379669	26.933322740820635	1.0
7711.0	28166.412808775774	51031.8413862647	-328.308490786488	399.8194736563749	181.01227842126931	256.1330872618414	4.32863300130615	1.569386664250294	3856.032638466551	27.26978018266829	1.0
7713.0	28659.610733437556	50514.343736300674	-200.47020649161036	326.63052884920774	191.06423624340763	919.4451070571172	4.194548737050096	5.286446529374511	NaN	15.781691332942902	3.0
7714.0	28631.088843461705	50536.83016226267	-233.9381331783458	343.1966606605055	186.33575928459038	340.45998439899154	4.312527841021472	1.9755140625770222	5241.986804098671	22.386838327344986	1.0
7717.0	28669.732404819268	50478.51667932677	-212.0000441992833	332.2417136187282	189.35774200930285	641.5353438623481	4.048997127389012	3.6084483886525485	NaN	17.537293192946784	2.0
7718.0	28602.800223316415	50511.10773167309	-189.8449305901227	319.61914294202364	191.14950313678554	174.8515437241054	3.968548510300662	1.519027519496042	3259.174690895697	30.901291253936055	1.0
7721.0	28642.882143672945	50517.34430437046	-183.45000393265647	316.3916138628162	192.00278865930727	558.3860734628552	4.255490163838784	3.902892864847408	NaN	19.414102493416607	2.0
7722.0	28661.49143369907	50488.43276867321	-190.34534140636336	319.8764370537994	191.08655994464445	305.2481773371967	4.177451873520537	1.6784863829983143	4095.829191128425	22.484812478878336	1.0
7737.0	28975.304706824732	49782.97655622662	-35.14797107722024	251.39943084930863	219.75621150624715	125.4454747904834	4.483094340484954	1.9631428375207107	5996.939098964272	39.27722470475207	1.0
7744.0	28941.851169261277	49681.180379873396	-464.8846462686365	496.63815931913683	185.32693491726752	211.6028568967878	4.696250194968857	1.5959769404453275	3838.888497101082	35.995221990142554	1.0
7750.0	28646.468741694505	50472.13388835808	-141.9957571299432	296.10755808083616	198.04967125117636	262.03486545061384	4.437168948853035	1.9540914005605774	5531.967421376231	24.9257005004958	1.0
7751.0	28720.21649924298	50526.690099562176	-310.9325519511366	388.7629963760351	181.4826766958756	296.5452862091991	3.995399476871885	1.9351735921033302	4602.143224295047	25.81189494515086	1.0
7752.0	28724.385214130987	50490.801870652875	-183.07651853940897	316.16225447124873	192.0196015901413	163.7879256475764	4.165221365053399	1.6824716022055075	4803.345579638562	33.0220945900624	1.0
7753.0	28695.353762806735	50516.40920607172	-242.5119724072297	348.0170394028334	185.59027907020055	502.9312641516632	3.9089092757689694	3.183075196249658	NaN	20.132572635474933	2.0
7766.0	28631.679976667816	50427.873302913285	-122.8267715659448	287.2942481251392	201.30348924531248	206.04728650804302	4.248977804593341	2.067256112274777	6138.811237153525	29.36936458113794	1.0
7767.0	28636.319952705893	50484.90430425528	-268.6753067172251	363.06246693294526	183.58687731724706	208.00796894684922	4.225404130320754	1.6368676102752133	4184.154015263786	29.816956749763	1.0
7772.0	29095.929979842855	49441.81005241429	-139.85638640776625	295.106763026677	198.39893368548388	260.3652649268311	4.236223020318894	1.7436865107074035	5187.67441756271	24.315621411133346	1.0
7773.0	29140.68048751641	49389.02856462849	-52.75168304926273	258.02457256058955	215.5813101019828	316.20509646328867	4.687250646742833	2.2110482106986753	5241.506335997441	22.126199786635215	1.0
7774.0	29088.318147034795	49407.25101742983	-73.84015168014646	266.34592850117036	210.89088367170385	106.06879190213778	3.8882950246079715	1.356847028996658	3455.989473521032	39.06212403781424	1.0
7775.0	28151.343925602036	51020.83022944942	-459.8676101215386	492.77037692499	184.91693197583314	155.46059981554188	3.4223100119819168	1.497728577431951	4614.586860146723	43.015651094209595	1.0
7785.0	28682.915368668142	49760.873574355355	-585.7404566344749	596.9822593076096	201.00023576363955	237.16736093550838	4.325824731347411	1.6887775578272053	4320.8602331254115	40.61578622556126	1.0
7787.0	28655.3016421584	50417.039529167036	-92.81781306840436	274.1928899086959	206.95967140497032	167.4200903394949	4.57885480337592	2.062486653169918	5833.839110619996	33.354166019011096	1.0
7794.0	30873.857160128493	47274.028435375105	-60.93312440810409	261.203120101932	213.72138367039383	503.3196855214177	4.332444120164678	3.10328984664576	NaN	18.12437539775749	2.0
7796.0	28764.201917229904	49707.57562375591	-521.12620240679	541.6209156355075	191.23593771511517	202.14269512593225	4.226270220042054	1.689379539347759	4921.711387689532	40.99870506031162	1.0
7796.0	30854.17884672702	47324.924549742194	-77.72678640697701	267.92533483966525	210.06341957006637	117.90147608371142	3.7867333883628156	1.367714797751703	3287.1306852074235	36.630079979176784	1.0
7797.0	29024.501278187174	49564.461475417804	-72.5140101956375	265.81028569432624	211.17585319682027	138.4078804208303	5.086559779131822	2.0400982254909277	6103.088537648205	37.64450742479561	1.0
7798.0	28722.56237108665	49705.733913231146	-489.9054350711779	516.9326462390776	188.18405854805766	584.6676401086921	4.309992117276214	5.140079578689576	NaN	31.07368580508414	3.0
7801.0	28689.05653120463	49698.96577953983	-579.4265416790868	591.3989487941451	199.90583158276573	259.80730535045495	4.4012420397290075	1.8071286285778005	4822.789409482048	38.73864200043885	1.0
7805.0	28693.48649186702	49738.33150156826	-516.2642978759977	537.6610216521564	190.66752018400987	481.58028388658227	4.442116394037905	3.518157657151474	NaN	30.21379467437978	2.0
7810.0	30205.856840338703	48652.98692289819	-411.886882866911	457.14615425746115	182.09941836686858	492.08979722255333	3.8001104126966023	3.2121550500831737	NaN	24.43524894046466	2.0
7811.0	28890.085846376216	50096.67765962483	-68.59460730389509	264.23689058853853	212.02591300593335	148.4197865970069	4.012767293706012	1.4918385369002707	4115.518400378156	32.31003888846406	1.0
7811.0	30235.944927589626	48639.94388564352	-348.6954139075063	413.15486651496684	180.75372550718944	368.39600778810166	3.735884598647478	1.7346689531908646	4387.732366059655	22.766725583790127	1.0
7814.0	28559.780856104062	50352.899436836924	116.2177597538498	206.49238081458543	265.399948703611	106.9377754155322	4.214608156937385	1.431836376946533	3668.519356684151	38.865496556376364	1.0
7817.0	29219.114790913238	49148.07795433153	-215.9667269880956	333.52431236684174	188.24708054343398	1088.2598945415166	4.1743641644075735	6.200168998542792	NaN	15.086480355981836	3.0
7819.0	29195.288964445368	49154.58608117718	-199.41255072155752	324.5793895614445	189.97911549755088	397.9600983084436	4.3718103418875165	1.913007644257283	4879.511109036638	19.787342294759483	1.0
7827.0	28719.957675721504	50470.21969613308	-125.84249622772904	288.6578167467702	200.77302606494834	157.42770158525678	3.5769297670341054	1.3265297417493989	3443.064575396187	30.93092731795898	1.0
7828.0	28695.88651192822	50505.664697602	-223.90212588430668	337.6754467807383	187.30634035143166	466.23985686127446	4.00855204250449	3.7143238470030004	NaN	22.243189509404804	2.0
7829.0	29178.97565296205	49374.926481710696	-15.762276081954736	244.4417416437924	224.6269660564339	139.64227322055942	3.9788850423882853	1.9706682827569793	5369.7372555656475	36.330983892952595	1.0
7830.0	28906.973907478354	49718.50466994642	-420.38334435920706	463.15926492787264	182.35973608604496	186.64868975778603	4.75928349231161	1.7798839816081544	4562.510970399437	38.414302352115136	1.0
7833.0	28826.02405092108	49745.81748750419	-454.23408637859393	488.45561632260757	184.47941139859302	213.45515466575023	5.665208774547676	4.498326506599613	13131.207179001356	62.88997046989398	1.0
7833.0	28732.817697668805	50477.71880269432	-138.73177784111567	294.7139188710747	198.69021515162595	647.6989391945735	5.182096485939374	6.3967752736072905	NaN	21.726415710044716	2.0
7835.0	28694.020001261073	50477.01731446627	-104.88610596640498	279.6069422103777	204.80239295421273	539.9311871769108	4.917737089452685	5.816112784737719	NaN	23.316748904958498	2.0
7842.0	28698.08495314381	50475.90379348875	-264.690099355874	360.7255864171663	183.85554285499325	366.83117479512106	4.325160649842186	1.731181643724995	3883.4531160682836	21.270465914921562	1.0
7843.0	28625.371208715012	50568.091303242305	-188.92588387568028	319.1472156834956	191.26560072107438	392.59624026973574	5.129076551096445	2.7528743978573504	7548.277132418495	21.78616418229679	1.0
7844.0	28638.661607488502	50537.19394898085	-128.2345909927477	289.7455087112876	200.35718807214187	307.3777097084594	4.77307531814465	2.6381772729563275	7277.735899652656	24.47520835584824	1.0
7845.0	28737.106523212206	50482.5136738697	-185.50127100506822	317.39570281848404	191.70387949439007	263.0303937269266	5.0924931004759495	2.463758785309483	7638.699729396488	27.406301095205162	1.0
7846.0	29204.707104768884	48912.44600422625	-276.3533248522725	367.60699344693234	183.10338153637886	237.18410950816974	4.945417559459684	2.922456580400877	9126.819021770125	34.191346809299226	1.0
7847.0	29345.23453648385	48936.602289362534	-207.79871877015015	328.99811448548576	189.0106246747082	396.01603526468915	4.8236901626464705	2.260554604397633	6777.628149138292	20.700180839741794	1.0
7857.0	28616.873882523952	50082.17704035868	-338.7080966564031	406.5730396519257	180.84081017401903	185.60998697195123	4.521806143243035	1.6780840221935114	4251.366642009537	34.42629750029087	1.0
7858.0	28247.44617300928	50944.92902626094	-231.66374899513195	341.935656067918	186.54781597147115	151.42206414632122	4.577103917922072	2.6695440504922474	8952.256425633548	44.10851057098425	1.0
7859.0	31003.11981058844	47228.43843335499	-14.164431624331957	243.8840706509859	225.0412086091487	196.45382623486492	4.191963009994477	1.6233590033975525	4017.132588732159	27.34841783989624	1.0
7861.0	28471.41233016998	50553.888602870546	-56.829102886305186	259.6007885127431	214.64799400407495	343.335115375895	4.817665951059214	1.9588506269435144	5175.700086977875	20.45889329899772	1.0
7862.0	28233.23952922832	50760.53849447409	-709.1686096703859	713.678729706745	228.49636027079978	499.325010932369	4.585958712650338	2.489853614703135	6495.332136501211	35.019616255497844	1.0
7865.0	28228.852010819166	50959.51735629807	-226.80294249507443	339.25699426479923	187.01423869820934	226.18252845883276	4.015315454633007	1.6027214949402797	4104.856575301817	27.30401866996117	1.0
7866.0	28264.402527874063	50945.5732221704	-276.6327521898469	367.7734315301914	183.08663287196973	134.85529296470003	3.8683658267035743	1.3408253798248002	3527.6525430073502	37.44229276252142	1.0
7875.0	30920.023660959592	47253.77068063633	-56.98119390646752	259.65988593371804	214.61342568543324	128.66326789234552	4.021135060574966	1.2517961754125728	3286.9136222531342	33.73177453658207	1.0
7876.0	30949.443681710236	47242.33205547787	8.779747703698176	236.14172096603662	231.20407466073954	120.0110731257531	3.626912862893592	1.3335637158327576	3475.3068216741767	35.3060906009565	1.0
7877.0	28190.470320454682	50996.92204138611	-361.60177591193144	421.7997155531588	180.75377847620666	148.10396588170445	4.0214263734854265	1.6772833462518153	4636.624773751669	41.07083768489493	1.0
7877.0	31137.83698192542	46855.53086527762	45.78380080532918	224.70092082064536	241.98875230928792	352.46169928544856	4.752730129339049	3.4013134002891756	9045.707810328717	23.497106554418703	1.0
7877.0	31138.40311734511	46855.378103210336	42.27301687637594	225.730931059588	240.92074217754927	352.04769581009054	4.7643555931877115	3.4303550031824277	9314.98513426888	23.6056969172897	1.0
7878.0	28263.37594245812	50938.12812219172	-240.61664530096	346.92767258616965	185.73585879248856	166.97391744525382	4.4379155235076135	1.4848294083652886	3668.8473861724874	32.68981449325929	1.0
7878.0	31236.907930956375	46774.69070718176	-83.51344464822964	270.31898908439086	208.86549472152387	706.4853122734185	4.280456223523059	4.0489691547348645	NaN	15.914714499479649	2.0
7879.0	29089.07279805916	49368.21290667807	-49.07408300265945	256.6163629781415	216.43397545440766	110.23230835021872	4.180601423156009	1.4981277006348361	4201.785186193084	38.98107012317233	1.0
7880.0	31277.50334379016	46763.96543360905	-44.403451981219206	254.84629128295788	217.53173646160286	130.04819896528159	4.750054954189778	1.5948282963335163	3878.1333348886897	35.61677844543935	1.0
7887.0	29042.993645749582	50085.15129828246	-295.1638083561789	378.97562526496176	182.10872089509087	149.5142134537264	4.155097458590685	1.7436067770297003	4850.438252364398	38.68124977351653	1.0
7889.0	28957.153559766706	49847.59856453844	-474.8654941972966	504.40327227518674	186.19963112984482	270.57747728691453	4.984519953059189	2.0519199080671475	5029.058070012304	33.75254944509359	1.0
7891.0	29136.680719269058	50006.58808750972	-172.91220271463771	311.05209789653003	193.39183535732937	263.19545060689103	3.8958680459729815	1.9731895559087358	5294.8534077236745	25.32158221392941	1.0
7892.0	29082.18373107236	49737.039369895945	-422.64164736099553	464.81323450358946	182.4739610355598	248.42530500420014	4.193384371138148	1.661239351146001	4483.598717355825	31.130854747379484	1.0
7893.0	28338.00308462675	50437.46697923879	-326.6652864940599	398.7616975283659	181.04691201708664	406.0216952075489	4.70144374361092	1.8717571150880667	4567.521127506575	21.37347120741761	1.0
7897.0	29184.816142969135	49569.16873852584	-303.4743456841886	384.1045992669828	181.75516123755455	407.98488519325116	5.223535430775752	2.2718101235766035	5972.201290241856	21.86540619230605	1.0
7905.0	28832.463374976018	50020.94851948391	-184.15787991411253	316.7116476898954	191.87824617339675	251.20131814746648	3.966510759455936	1.5454205876456897	4415.389734620834	24.772424583257962	1.0
7907.0	30965.08058532149	46684.53120167991	-514.5844327184394	536.2354218520586	190.42473996480874	212.12699234494391	4.115648517029025	1.566415871105412	4053.954444230606	38.248129141152425	1.0
7913.0	27984.151336961575	50751.32690271061	-198.55006408761022	324.12870102980105	190.08176080034374	299.5806568411576	4.888531090270661	2.1528825663864093	6210.933053706302	24.247463440873993	1.0
7914.0	27865.58152120576	51129.76096973879	-297.12027177615175	380.17722477462723	182.02074899563831	244.5549691026231	4.092375185134633	1.3921139774612221	3311.8706538650176	26.631957301902847	1.0
7914.0	31273.97686868624	46716.28519947518	-34.51963149406588	251.1683573221681	219.90959397757936	271.755468836594	4.132509638802568	1.6170414681620404	3816.704127845698	22.545741375118837	1.0
7915.0	31295.338477894635	46676.74676242403	-147.2216905512951	299.32153775832467	197.8182220909383	1726.3799656475576	4.135168744572378	8.557693291777694	NaN	12.00218809270952	5.0
7918.0	28046.782636238968	50808.09890045139	-128.8986621907503	290.04842060850325	200.24252032406832	175.09500560251416	4.376977421734268	1.9805200929708595	6236.82801053718	32.37708495980543	1.0
7919.0	28826.593867692845	49711.668423751726	-436.5618960802601	478.6377105443735	186.11113138842748	320.77181817449105	4.453169472711827	3.493341343655434	NaN	37.039269599194114	2.0
7921.0	28732.58508296615	49776.20305450434	-851.9399637995956	866.5833169623941	274.7836219331622	343.8953605937134	3.9775834626680444	1.9760768987792703	5268.304381881882	54.78251483008308	1.0
7922.0	28581.723929969077	49763.3224636046	-744.2189051688229	749.4364867261256	238.42114751665258	269.48059735560037	4.397570949155843	1.8274064211503267	4766.605646196019	50.96127999296173	1.0
7924.0	28483.02974519401	49809.186823599826	1268.1303663405233	572.5976327243469	1184.8103517518048	1060.7759313033162	2.6412255798644813	2.532320162171567	7827.288257001605	59.46272112936229	1.0
7924.0	28491.466252944083	50596.16765290005	135.83706497531685	202.25345880963218	272.5943447750533	143.32376305847768	5.257805563953625	2.6813286730060986	8353.361223093892	41.240203151099514	1.0
7924.0	28704.7294632335	49697.2334886173	-425.10480723337247	466.62272368030943	182.60297914458525	142.72926673617178	4.91500786937544	2.80875066012655	9025.08632483018	60.229420604803266	1.0
7925.0	28971.414652761217	49707.72361556752	-480.9040030075577	509.14685031168335	186.76448080663576	249.35636762199456	4.68594095587456	1.9313004441000783	5183.497482847769	35.19473772656037	1.0
7930.0	30893.22298117875	47260.11345459103	74.37264433730175	216.74608842127464	251.03540600584995	107.20346605499203	3.8305085583265193	1.446488738339609	3909.609169612411	38.74396922900503	1.0
7933.0	31294.95437529857	46656.385151858005	-54.01421338982307	258.51095564332076	215.29096434279222	383.6844626736617	4.0721136885626725	2.0832944232208184	5451.120630869753	19.363592167747207	1.0
7939.0	30918.09106636829	47312.84517221307	3.0387267064401575	238.03241993323954	229.62438766160528	112.39315033608409	3.792419955641351	1.2526412648227339	3128.397453315298	36.23890397168949	1.0
7945.0	30939.90319719187	46647.424458097994	-475.411783251633	504.83099744768117	186.24958841369363	218.78318878006965	4.122623495800019	1.5550666794239867	4226.6288889704365	35.419555125042464	1.0
7954.0	31291.381343608104	46675.185264877844	-151.55266631637238	300.71648158942196	196.60115789225057	730.4166567368866	4.3247182895774126	4.111156116330917	NaN	16.136733840462835	2.0
7956.0	31267.845799738938	46668.76015932739	-156.03424551866752	303.23384077441625	196.2096566851328	1021.838997959016	3.963455570766565	5.223722328922555	NaN	14.083658901008004	3.0
7959.0	31220.867551945914	46701.562777824016	-57.662878135689496	259.9250333351622	214.4587042686755	329.80029203612685	4.06480494350863	1.96220799660325	4203.756736640492	20.9754956081932	1.0
7960.0	28913.597804183162	49750.131902776666	-555.3795894860484	570.4787904463184	196.01592187014597	260.9564226498703	4.24762907316971	1.8223031352342722	4661.046114511738	37.28889991202058	1.0
7976.0	28975.877044086817	49717.80492208583	-146.48720751678783	298.2226955559547	197.32776906075162	122.28549717325038	4.571078114871974	1.7275732413017242	4888.579906826959	39.704495621126384	1.0
7976.0	31218.67228375396	46724.97254185598	-23.963011781606667	247.3418059618989	222.53153772273012	344.2515578914827	4.1531093766095015	1.7905131060651418	4702.10667192945	19.932234889903754	1.0
7977.0	31222.630884805083	46697.36737059354	5.242235928416083	237.63380569681846	230.49502447852635	361.3295219163043	3.994717099988698	3.2116511000983383	NaN	22.663681754796222	2.0
7979.0	31222.558026837025	46746.291074261906	52.546418950815955	222.74963011292556	244.07247134652786	260.2165683028569	4.258877946616474	1.8835295460953785	4737.543631150554	23.67127591558787	1.0
7981.0	31260.43113265943	46733.25221909368	-44.34817326486433	254.82546498010697	217.54482843203667	208.39217787617764	4.2013438139523345	1.6251676407556044	4205.935241832866	26.54000732017361	1.0
7982.0	31288.257680653995	46701.23400464843	-46.509460464934584	256.1738592254811	217.4646165577689	323.0448098731439	3.8117456983246036	2.64272519014673	NaN	23.042467644816842	2.0
7992.0	31255.914981299626	46698.86297523546	-99.07159900251155	276.85313084329056	205.7243296601462	113.25215690188143	3.90767969193191	1.4646907690639859	4292.729417469171	38.64825263026628	1.0
7994.0	28810.01255826043	50486.784385962885	-343.22489093928124	409.5380401216293	180.7920104279643	190.76787008135372	3.6547267122657936	1.6919059263810556	4540.093809905182	34.053545216327514	1.0
8002.0	28265.12477047503	50566.39894169529	-131.91927720450911	291.4315029999165	199.72518011020762	188.60110534921697	4.354857432303714	1.813088387162549	5892.97676670269	29.987918253863803	1.0
8009.0	28239.298830355783	50868.81577166452	-370.4916109986071	427.84560372708376	180.8276489021821	213.18849750252593	4.526692234232291	1.6095020938278304	4164.228078393794	32.10079512984893	1.0
8023.0	30840.52678914656	47263.6407600003	-79.23696643949332	268.54286744150403	209.7450080256024	104.40053474684659	3.856197599106564	1.3345681383612231	3580.938889752722	39.344080540606136	1.0
8042.0	29185.48151248575	49427.14032297274	-211.8418830061542	331.1521782225121	188.5628422113547	256.80619480990936	3.912141226051044	1.4367433343852773	3327.548610906351	24.508977346844013	1.0
8043.0	30902.13799747598	47385.623400028446	75.52051346829501	216.44278867059964	251.41164441055838	116.87195764659668	3.9701438907477473	1.4000703230772733	3726.9868092452894	36.29470293749753	1.0
8044.0	28117.07372889845	50949.10575754653	-331.71477295225486	402.0203017408186	180.94703871580984	168.41769411996995	4.01250102667746	1.3485638989495867	3476.0936171995813	34.204432142697904	1.0
8048.0	28238.8247336752	50938.126835741874	-72.88021564647977	265.9580342639469	211.0970267414615	131.22365026829658	3.8346880836461743	1.413083114871082	4086.6404543303947	34.47334757398155	1.0
8049.0	28238.613673994318	50736.2087454758	-355.86209378351015	417.93580672777074	180.73808064477956	245.3165067792667	4.488363277457282	1.9403350007560323	5265.523317867327	30.538057135066502	1.0
8049.0	28234.345144921368	50738.193298906954	-328.6276471206825	400.02521873473955	181.00579025750645	228.5771143225386	4.824707039573593	2.465585414709629	6697.952351756326	34.18343848236294	1.0
8049.0	29117.676850546606	49440.926195535576	-152.08105579466002	300.8835803335047	196.45017773446622	364.6941762856601	4.660480535015294	2.3859973076101415	5902.536965329785	21.43301650583028	1.0
8050.0	29152.83928760795	49508.595105101616	-118.19633462075429	285.217276363054	202.13146991461934	299.8008518973204	4.912209647528672	2.0226790327066038	5232.114002236981	22.863930623014756	1.0
8053.0	27881.197416121173	51282.36378050891	-166.35087640543102	307.80510503223485	194.3194647219795	287.75855966412087	4.276890728367994	1.7580488218082537	4607.737545160851	23.21537488630394	1.0
8055.0	29202.823206568257	49631.928959824414	-460.9480187819009	493.6012907058832	185.0036046182307	185.2023222660105	3.897360242374876	1.4109151448420036	3653.501098815795	37.62017768523051	1.0
8059.0	27659.680705585157	51148.38477857967	-208.28038860782172	329.2539233403883	188.95662582183695	163.90912771727312	3.8036138888884836	1.1705681514817396	2976.9752850675	30.719363425136365	1.0
8061.0	27647.581563602304	51075.2236609628	-232.4267833602653	342.35816742686745	186.47623352923392	298.34572040640205	3.7803095288853843	1.894542654359458	5337.424491594944	24.029159294727865	1.0
8068.0	28290.807306047052	50917.72583799475	-117.19735559084508	284.7718382247168	202.31224289263216	178.30431194837217	4.371720374062223	3.1134752093295512	9627.083575337205	39.112200694185006	1.0
8068.0	29005.50408911162	50100.65144293969	-372.58326924047446	429.27894989530813	180.85378214948608	197.06103519688807	5.209899474227967	3.006500480323288	8045.269267212712	44.79049576876102	1.0
8070.0	30832.027212912115	47329.83104153135	106.91684113818819	208.628753144153	262.0917998607849	102.02439864918838	3.935358149238509	1.3514067050558445	3376.9032758376693	39.32770453952235	1.0
8072.0	28172.821131990968	50938.53724838004	-184.7096350444665	316.99239561191285	191.80646417170817	102.6201898488765	3.6047699659276775	1.4399160365933807	3934.321371549401	42.828695606689784	1.0
8076.0	31240.803056603	46817.84526788011	-33.94684401901353	250.95803761958453	220.04967791538516	214.34863587963017	3.858751912306604	1.5719257739528556	4248.474909702049	25.83794861558111	1.0
8077.0	31254.765410076812	46775.63588795685	-25.359219430569826	247.84187122433906	222.17988858015906	152.35055437406155	4.242861102525149	1.4426809559487954	3964.2196317443663	31.18610495416088	1.0
8078.0	28962.570352791772	50138.4733523354	-377.71539594422177	432.87341249863493	180.98060070492016	434.77093760055095	4.510667867144319	3.566899330399284	NaN	26.85218721165606	2.0
8078.0	31193.346653908346	46808.7977374228	-49.13151414050425	258.17882121728536	217.66559644484926	265.7587141540311	4.162311812319342	3.8549962661935826	NaN	31.67368328767575	2.0
8080.0	29139.58924035674	49430.77705495633	-142.46112693638406	296.3258290610169	197.97415931544955	236.51268570168511	4.5953528656784615	2.747763053883289	8207.073688957704	30.09389792681917	1.0
8081.0	29040.779789088578	50150.96804458891	-460.31683437585923	493.1157297484649	184.9528616409572	252.5582839200471	4.462416174332794	1.7265982671604134	4385.347802191924	32.64998626996647	1.0
8082.0	31191.51812578769	46812.03187174027	-53.598610324610625	258.3506808150296	215.38640700108434	214.3361248133754	4.0564404594520145	1.5507313093214898	4346.298174724612	25.882682150600854	1.0
8083.0	29007.497698793617	50136.724166864245	-478.832352900395	510.7784998414546	189.20450962741126	541.1362710991327	4.3118513203984605	3.998888204859406	NaN	28.285217254658363	2.0
8085.0	28968.85060538605	50169.236166637325	-370.2124663343085	427.6546269011432	180.82441343704625	192.85162099757807	4.053973325361851	1.5963501713900525	4173.385187028888	34.15812703894682	1.0
8086.0	28899.8581600129	50155.967566628424	-403.33038969127796	450.8250414575316	181.62268276262114	246.22902751061696	3.8497265227989512	2.091689563844939	5692.788231679419	33.027298170721046	1.0
8087.0	31206.23118950663	46745.914333849316	-124.63954400614207	288.11287022111264	200.98379330182078	150.34333124538566	4.1059969780443	1.6455454765754753	4562.104564171127	33.642014539968045	1.0
8088.0	31234.12507639916	46836.599310233425	14.324179003752196	234.3452679425446	232.75351127999448	122.38781845791559	4.267414326867709	1.932431835010629	5741.88159066877	39.35426381039201	1.0
8094.0	29140.492937223025	49410.8826657709	-150.15843307327043	299.96569805056197	196.7491189568742	324.0074496752639	4.131299714708598	1.749332332348829	4084.0284038809536	21.42634013298479	1.0
8117.0	28636.13659475407	49751.79806136098	-865.8547673902805	882.5137305127661	280.12566443192344	363.6911650032756	4.443911069790759	2.0562263201259423	5193.764638943248	55.18388683333188	1.0
8119.0	30882.915457084375	47286.64080631158	-37.14349447211762	252.13575859686694	219.27108423638884	176.410016222846	4.418880237589658	1.4490773836139752	3219.764757253616	28.598353700533636	1.0
8120.0	30945.258861078975	47303.2454900842	-226.08883137919833	338.86534364601	187.084278824717	116.79200019990948	3.824530007288964	1.4391878592777794	3786.1295889697753	40.38614732770324	1.0
8121.0	31469.7724653963	46611.04004729479	-260.2523967355817	358.1409919074582	184.16895669310807	220.5442183423897	4.059623569206862	1.6795099978430472	4191.192978118954	28.740962864904166	1.0
8122.0	28210.567011533018	50923.56415795303	-148.9148478438609	299.37385263455656	196.9439796116636	136.75436474790112	4.020567508403362	1.5042374205232805	3579.1852881253876	35.23627394196873	1.0
8122.0	31484.223239432224	46639.41710570435	-336.5378863835569	405.1552713126741	180.8697871419381	140.52827009869475	4.057692532881968	1.2973451916281664	2926.5726162800447	38.12664888696038	1.0
8123.0	28869.619193524835	49676.10827542915	-472.6610966686366	502.6801653371676	186.00035294197124	136.9821513336501	4.520254342025956	1.6186129100011097	4142.207120461613	49.31541936680797	1.0
8132.0	29136.871030825827	49410.09955614637	-82.72037431258848	269.9754807206309	209.01718259304494	304.75785573930955	4.13262490808122	1.7527560097276444	4576.678608475753	21.652932327492827	1.0
8132.0	30868.71655800924	47288.392125123326	-43.25507443223338	254.414230952341	217.80419152687048	123.34324725259934	4.091984671471706	1.511992213310958	4128.468949668598	36.26078989314321	1.0
8133.0	30891.904009497513	47307.670047314576	-50.16163255114115	257.3985231740007	216.47738220065582	992.3029317902033	4.044331269286797	6.803803430025835	NaN	15.499045227595348	4.0
8139.0	31544.8102817083	46634.09901421692	-358.70282272019244	420.8236223065031	181.53417252089213	496.94391924403294	4.409909062737933	3.5643483685322455	NaN	23.88329752217833	2.0
8140.0	31578.991372341512	46597.978016357214	-347.58633556614063	412.419320611201	180.75964407624554	276.49688262928197	4.221847901530908	1.863974057769503	5035.978280777823	27.66106723904888	1.0
8142.0	31480.50014802245	46630.884821610554	-409.52234145888787	455.2719061806385	181.86468195926753	152.68241808545721	4.069678208428115	1.6355952648360408	4927.055688349484	42.15106187716126	1.0
8144.0	28205.853931195852	50946.723392397515	-152.61340283711786	301.1383451658781	196.3679031297932	257.19826522900473	4.120917524918257	1.8922800370905024	4976.491743756048	25.139480840443696	1.0
8145.0	30902.94363025101	47234.66741271632	84.18539005607097	214.19337157279472	254.2841403416523	115.37486762042842	3.9934441709694406	1.3331357372001316	3139.5354933535386	36.13453226380518	1.0
8146.0	28235.640623997013	50954.96365969037	-124.59260911137913	288.09163601611135	200.99203903948637	133.4904799686854	3.71219656907185	1.4133560313158446	3850.8539294965512	34.76842122581201	1.0
8146.0	30980.98990504959	47283.11635495625	-92.86771823595336	274.21397263175226	206.94969541141708	322.12819636608674	4.534880745060282	2.2380659982579334	5534.55662432447	22.215111153241658	1.0
8147.0	30869.030299439633	47271.350811032724	38.14018153320367	227.13801418857446	239.82074358112007	191.77035948721158	3.628460275021685	2.665665595001041	NaN	32.76556932695293	2.0
8149.0	30902.749247000935	47310.1681205404	-65.06263310818025	262.9292856704823	212.88105399358273	438.64938742078266	3.9551108056759254	3.0593535199676154	NaN	19.79255868094863	2.0
8154.0	28369.262826308306	50601.1899965334	-101.46133749871292	277.8794192026433	205.2601434849321	135.3553271608412	3.8953140573253004	1.3915225579405266	3683.811822488268	34.00461667757606	1.0
8161.0	30890.91344325722	47021.24668172447	421.7588696923637	181.67708533321877	410.7374417662854	797.3622825240249	4.911294959847849	8.052135815252944	NaN	26.044250247347527	2.0
8161.0	31000.812386688092	46643.389237895375	-227.27787208056313	339.52271132317645	186.97189577106613	652.6907108454961	5.15765998118308	9.691281251474688	NaN	31.0143412102566	2.0
8162.0	29206.119309024616	49457.45974848611	-77.77935671601334	267.9467954047246	210.05230626687435	200.7753368422455	5.323924717889768	2.6754065599528944	8381.769899927373	32.499990704583574	1.0
8162.0	31010.2264884392	46691.34476241563	-218.90703255973435	334.9532601029411	187.8102788646377	321.9415769125609	5.019232694284792	5.5688966124315735	16904.546404427365	37.63131141317538	1.0
8163.0	29039.120073321614	50067.73339701558	-455.64872402800694	489.536284503052	184.58700328381138	204.94314750028846	4.609770954255759	1.7019987279320685	4359.813587192521	37.1179767125064	1.0
8163.0	30905.271734934428	46874.979146722246	656.7472788119824	222.46681959493355	570.9031888120235	522.6269189750626	4.808946997231333	4.119960729249998	12665.797568925651	36.773572918832805	1.0
8164.0	30957.661644782846	47278.0020821179	-31.62650717670797	250.10920699184248	220.6197097750693	370.2494483111006	4.704142567941467	2.1272764946892466	5207.667213373897	19.774570700936945	1.0
8165.0	28809.97764182983	50075.452517336686	-495.75566838135273	520.9599299482451	188.27194633165988	294.5676248936048	4.397322412938092	2.1621904577806843	6386.731906729138	33.46206226075096	1.0
8165.0	30894.272684159638	47288.07200666847	-51.95484929833949	258.1765637495977	216.13547575433785	495.6269808747291	4.011881132350293	3.3018753928379008	NaN	18.678082296324092	2.0
8166.0	30925.958284946268	47313.5758866543	-78.3330526929223	268.17298675676545	209.9353834842683	155.4530124322535	3.949092800645216	1.3328914460304395	3064.0799459014843	30.663955003245228	1.0
8167.0	28991.534987550967	50058.63428672011	-489.12853565344517	515.8707921142749	187.74645799397263	656.9275710769178	4.27811483011805	5.1197958282083755	NaN	28.076512663580324	3.0
8168.0	26513.06627114638	52218.39024701388	125.57441790821925	204.42551733227972	268.79444379827913	175.41176600615503	3.7427557869767027	1.515221169977692	4329.38462363554	28.879729227846227	1.0
8171.0	29013.11641759244	50104.12202427941	-472.5268596459702	502.575384576717	185.98833749890397	262.8619628768665	4.291235997891348	1.7846406370245191	4793.163728987542	32.659124694741074	1.0
8174.0	31158.844061832337	46580.39602262269	-366.3575633149541	425.0248090253354	180.78580518878437	366.3607805318505	4.212139864798615	1.6729753055779464	3432.3187980754255	23.06381495876667	1.0
8175.0	28779.807607323193	49971.78770474552	-927.9606634439888	955.8420265575955	305.7678475083466	565.9611396943365	4.404466998851131	2.191277201402595	5254.337008505493	46.235332949532534	1.0
8175.0	31024.516246191008	46635.64431381447	-299.91200645557353	381.8980722782205	181.90027041218295	219.32027795681023	4.188017340796477	2.2528030455700203	6317.3599219728685	32.89696258056093	1.0
8176.0	29049.618316121574	50088.51233891178	-431.8052366514077	471.573950836348	182.97733808409464	199.41803570247828	4.125515294067999	1.5295388159284342	3804.856210782281	35.41304911627619	1.0
8176.0	29005.963840866512	50090.30426410499	-486.4269472497076	513.515531423013	187.30543519360813	212.64079337474297	4.118803030302056	1.5403196374460821	3838.381931341366	36.51522754070067	1.0
8176.0	30902.874316214147	47090.774862240374	430.47618067257207	182.25213446231174	415.9209283693492	432.8723005102625	4.696921899040893	4.115251827523583	12224.678717605751	28.32352261627494	1.0
8176.0	31023.00338025317	46690.18721484139	-167.0471878426838	308.14776196863903	194.2194652128541	267.24729721194467	5.275837595829218	5.922473963740606	17689.170639221447	44.37265008422715	1.0
8177.0	30917.34448331343	47295.37252230164	-39.37611185072683	252.96402252980477	218.7319146143876	210.47483698714277	3.9484402438786925	1.3099722487896879	3331.931921902016	25.284105687089163	1.0
8178.0	30975.59138959119	47270.19474338198	-108.66648720887609	281.0063128647676	203.8869480039729	144.02909645383363	3.84462917030169	1.3891917103891898	3666.1219478742946	32.78677720681565	1.0
8180.0	29096.34748197941	49473.44566572069	-55.445195014425906	259.06405104002545	214.9633483258024	119.26945677515924	4.609162586408561	1.556825510108749	3769.1063762100453	37.52910546998314	1.0
8182.0	29025.24397028688	49836.44403790988	-238.75686625070313	345.88446446911183	185.89949943717065	292.21101710493855	4.690272802717469	1.854603053101323	4966.9385223140225	24.32231088087996	1.0
8186.0	29021.89839411341	50082.8999901109	-464.3201370696124	496.24239811665	185.31267221210985	651.3038246281723	4.298970393368388	4.936283248246022	NaN	26.52640066728384	3.0
8187.0	29146.975699408682	49482.5519665824	-125.77704740652689	288.62813282913106	200.78446487442187	391.83313177572575	5.406876603394739	3.1319847747176692	9439.118951560715	22.055486020518508	1.0
8188.0	31463.907308625417	46686.216908942304	-287.336752533241	374.20459498434366	182.48984186619035	216.10279968744533	3.769771953872429	1.4479110678524312	3247.865192982881	28.691592444913727	1.0
8189.0	30899.542904968886	47262.767698717485	67.00247826704218	218.72309722568986	248.64360011770358	279.4453521267855	4.8386053497897725	3.9291229097898235	11422.94995736755	30.00849895364861	1.0
8189.0	31428.58985313586	46773.019667235494	-321.581323528135	395.5051355199821	181.16709817522528	259.3818253691128	5.069200780706688	4.709785992400555	13368.931288119044	44.90861268667322	1.0
8190.0	30924.681039977237	47211.589747602644	96.29469081069003	211.16838822966656	258.39435555084856	275.94621943446356	4.814135812202253	4.53104287947126	14314.719348602552	33.07954361747089	1.0
8190.0	31389.429274235656	46755.48973164553	-352.2649157405892	415.5300509350164	180.74104055554568	309.57074678924135	4.9782948376860565	4.577090396211166	13102.905059676794	39.40665004059196	1.0
8191.0	31311.32823210578	46847.634352339715	-161.58725291618657	305.4731751180283	195.01349465342975	334.3298320469743	4.7824761476402	4.448300752259783	12921.421989208953	30.06012176053264	1.0
8191.0	31325.96170194028	46842.254582050715	-190.75837665365088	320.0889835311923	191.03475088140826	324.8702061294555	5.231443804607613	4.36621947735585	12164.030391444487	31.055613480625507	1.0
8192.0	30966.022841848477	47283.25616437452	-85.31975383481505	271.0519768555358	208.48009155728639	406.7051780236692	4.6866546101871815	3.2916411512163033	10069.742971432668	21.53277734258985	1.0
8192.0	30966.034878289414	47281.98377898914	-86.01216340141363	271.33980313644366	208.3378924780966	400.3522844478474	4.880103257364144	3.2260559128104775	9177.159694895383	21.606445201144208	1.0
8193.0	29130.469778846935	49395.04383589904	-117.61575150980032	284.9582836609922	202.23643835455604	154.1257477502893	4.0559893317266615	1.4630669296423642	3874.253247524967	31.950724138702075	1.0
8193.0	30963.668910647462	47245.47427719519	-44.545716951402376	254.89990298103152	217.4980537544994	294.58625112109326	4.9095715487927425	3.7270456947260064	11228.565310922988	28.417092157638237	1.0
8193.0	30964.64110693979	47244.35932298236	-46.54103694263998	255.6538383641213	217.0272662935679	292.65307185889696	4.969122284882601	3.7690564304853797	11735.524298427896	28.74680650525008	1.0
8194.0	30941.556721755987	47335.629949587725	-33.82268511606279	250.9127612151845	220.08029586018142	614.0215368636209	4.639276448894378	3.9520705182522766	NaN	17.100057392906873	2.0
8196.0	30902.97087625217	47322.904249251194	-5.235250891823238	242.54428169345368	228.79189555409943	497.79879022974825	4.170685567207646	3.1579581909612227	NaN	18.285555328467858	2.0
8206.0	29183.76604633537	49380.07374264758	-73.85688480652507	266.35269778582193	210.88729651587278	102.82719062810105	4.0024832078877495	1.4127992277101862	3896.8074719543683	40.35027169827549	1.0
8210.0	27863.186647743525	50739.82037541766	-447.54804980978184	483.373565234777	183.99153542300922	309.041605745179	4.302324910567489	2.1165159840002405	5865.656084495994	30.038683308409155	1.0
8211.0	27759.542970341172	50761.64650783675	-357.75838078424925	419.20893579174015	180.74048976505347	240.71496939102727	4.262769327551981	1.4260141884203303	3791.5978051708826	28.509879344847615	1.0
8218.0	28819.60702029353	49981.21501388233	-86.83829409958038	271.6838071838131	208.16870932913113	208.8552274510573	4.752938838003679	2.076795854500415	5834.296990364649	28.72424413261376	1.0
8219.0	27772.665821855375	51150.43294149798	-104.85999575064713	279.3482703776647	204.6074796214703	287.09618507187975	4.085801406244309	1.7793678887792896	4131.776407179766	22.683004540036745	1.0
8221.0	29201.948209890244	49780.26278912414	-266.5236151814225	361.79887919151656	183.73043180278316	200.01406612969052	4.387106453394555	1.5332033576339044	3991.229259342144	30.00056757917983	1.0
8223.0	28862.542709517977	49899.752227180004	-347.0399292527771	412.05736791649116	180.7629046450651	173.98457774370132	4.65656957608858	1.6284732538888287	4125.064272929716	35.88846615220214	1.0
8223.0	30849.992378436065	47353.4368925374	-0.27951373165177734	239.13939481885902	228.72280241578164	134.4416517470665	4.328867206959821	1.579184310721236	4145.107020530309	34.44701770868245	1.0
8224.0	29165.183902173885	49529.462319564074	-451.4965389126506	486.36971208091563	184.27553541060917	219.97769118739535	4.230769386127896	1.7410257667292084	5240.982023878529	35.474289095349015	1.0
8224.0	30935.042095375156	47320.87638259398	-72.15715778484002	265.66643234501566	211.25276471193774	361.4872971070668	4.286110466101088	1.9863274660641532	4992.819273358682	19.974796613582065	1.0
8225.0	28409.811560241025	50358.294285920754	-297.2004259407809	380.22652996133377	182.0172070870591	285.0156912912404	4.057039892688891	1.6426177887192088	4116.756615166738	25.11833009708263	1.0
8225.0	30938.682319398144	47107.24749102177	414.65308508424334	181.2461155726186	406.54272716098666	413.05715168790954	4.820609002173543	3.5989346403358042	10728.613026499748	26.775679146658575	1.0
8225.0	30935.560245103054	47064.75330407886	401.26497629001256	180.5810417253745	398.75814241019356	786.3259045711134	4.702540309020863	7.333393077918487	NaN	23.955760457295813	2.0
8226.0	29162.801918443838	49696.04975893723	-211.67315923052152	331.06197956579416	188.58127935789557	242.95782255773224	4.952348324978215	1.9992740434887055	5500.243396797936	27.40104047768623	1.0
8226.0	31038.26688465469	46746.815196946605	-180.03840477832864	315.1639016890138	192.857335319905	1012.7557560426562	4.896946635522937	14.37465803157723	NaN	27.606909769173498	3.0
8227.0	30938.672555683246	47006.43719115536	453.2534838412107	184.92376274765002	430.409574813759	820.9964399052039	4.730007643555442	8.254953249912653	NaN	27.337597199518665	2.0
8228.0	28787.67543814643	50302.30559519805	-121.64358006014054	286.76160716309425	201.51350463883756	108.26628246762262	4.5667645173647955	2.2788613408084575	7199.836352611087	48.59612123351896	1.0
8229.0	30925.000767350637	47275.9852680075	0.04806433123974241	239.0715376611803	228.84528419560166	548.2640939479955	4.107713176394888	4.162445359173033	NaN	18.76989242232249	2.0
8234.0	28263.65170633548	50948.2734548129	-363.702482605215	423.22166062626656	180.76579986075475	172.1689939348953	4.284254695236819	1.702915006157801	4784.60380308896	37.34976943752875	1.0
8234.0	28264.073141096356	50948.60339750512	-351.6447014895207	415.1164913137817	180.74254760081806	159.6441037569816	4.573736655192913	1.647883403600523	4371.952566541425	38.35037883797516	1.0
8234.0	31211.337449590304	46712.04576277696	-259.2841539173437	357.5795385842509	184.2393335962659	198.81048870294302	4.194682613435408	1.4993974283556175	3845.3747798069603	29.78564249402658	1.0
8239.0	30883.45969542192	47330.137328232995	-55.092094616226206	258.92739309945114	215.04404385130994	180.9828360947202	4.100313877768828	1.494244907782156	3818.206595258769	28.467987593001418	1.0
8240.0	29010.20164375982	50090.896764448014	-374.2080439505969	430.3952029076159	180.87638305612882	187.3452554226424	4.006251763703918	1.4416131825409215	3781.1645077664452	33.94857847801628	1.0
8241.0	29041.46286753632	50131.61271228403	-374.86735892973917	430.8488756590899	180.8861280812419	287.89748035091907	4.140834285044782	1.731605164346627	4347.626624198014	27.17949181362696	1.0
8243.0	29086.001030260453	50107.67670436115	-367.07788990059635	425.51515176824125	180.79215914086865	219.3632422137615	4.570531425883611	1.6769886714790183	4935.54999343343	31.777079233085374	1.0
8243.0	30911.57116608792	47298.08341274071	-37.08951099606667	252.1157898266706	219.28416810138023	205.3454933446511	4.121885351382088	1.3808702760553104	3241.456780559881	25.86735090525481	1.0
8244.0	30926.43318410386	47268.58166460207	31.38134285099205	229.0003450152736	237.66717699767113	210.0901074077801	4.083581723475879	1.591750906572177	4027.2819419457105	25.99744900532815	1.0
8245.0	29063.00027832165	50066.953848144534	-435.1433311669261	474.05640823069854	183.17660918857976	203.59738956715242	3.9643301007354474	1.7087811591545505	4449.0665126133845	36.352757492049555	1.0
8246.0	29017.85271299767	50122.58588362253	-383.07781419353654	436.53280376266156	181.03523285281588	216.75566708441283	4.255516529665384	1.5272604547493593	3633.5875599649985	31.732117787063295	1.0
8250.0	31184.643154813803	46703.93404886551	-374.3133279638025	430.46762103278417	180.87791698283115	154.9470741350083	3.6774856936180806	1.3114265452086076	3301.3400649575265	37.336439435216626	1.0
8253.0	28260.20413169546	50885.86033976701	-37.500484798983734	252.2678803626118	219.18461712414685	170.61793152345643	3.9675911961154657	1.3688677064065609	3447.283110061495	28.83716404097758	1.0
8257.0	29150.087423502282	49569.51389064441	-413.2699477787138	457.98088236444016	182.02534307002077	201.30598408217125	4.541852690455332	1.7215435261685308	4677.127861143741	35.73771148327098	1.0
8265.0	28352.800598430124	50942.13255347462	-412.402045328293	457.35233625358984	181.98718344933533	241.57976401097218	4.301128054839305	1.6618918997192231	4745.322122402995	31.319909043719317	1.0
[truncated: 2,071 more rows]
