# Supplementary material for: Membrane-associated effluxosomes coordinate multi-metal resistance in Mycobacterium tuberculosis
Source: EMBO J. 2026 Feb 13;45(7):2306–37. doi: 10.1038/s44318-026-00715-1 (PMC13043812; doi:10.1038/s44318-026-00715-1)
Supplement: Supplementary file 19 — Source data Fig. 3 [file 44318_2026_715_MOESM19_ESM.zip › Figure 3/Figure 3C/Figure 3C.xlsx]

## Sheet: Feuil1
		Number of clusters/cell
		PacL2	CtpG
		22	16
		13	12
		14	9
		15	6
		17	12
		8	11
		7	7
		8	13
		10	12
		10	12
		9	16
		10	11
		6	7
		7	4
		14	13
		11	10
		19	13
		17	4
		16	18
		20	9
		17	10
		10	7
			7
			9
			10
			9
			11
			15
			13
			9
			8
			9
			15
			18
			7
			6
			10
	Average	12.7273	10.4865
	SEM	0.991701	0.584615
	n	22	37
