# Supplementary material for: Membrane-associated effluxosomes coordinate multi-metal resistance in Mycobacterium tuberculosis
Source: EMBO J. 2026 Feb 13;45(7):2306–37. doi: 10.1038/s44318-026-00715-1 (PMC13043812; doi:10.1038/s44318-026-00715-1)
Supplement: Supplementary file 19 — Source data Fig. 3 [file 44318_2026_715_MOESM19_ESM.zip › Figure 3/Figure 3D/Figure 3D.xlsx]

## Sheet: Feuil1
		Clusters size (nm3)
		PacL2	CtpG
		5790000	3350000
		5130000	2860000
		6180000	2650000
		3900000	363000
		4880000	377000
		2610000	430000
		3450000	273000
		3720000	430000
		2770000	328000
		1450000	208000
		1850000	264000
		1280000	205000
		885000	202000
		1290000	187000
		895000	112000
		619000	209000
		677000	15800000
		622000	15600000
		529000	4640000
		343000	3610000
		515000	4900000
		318000	907000
		14600000	858000
		7170000	737000
		7960000	698000
		5380000	813000
		4240000	496000
		2810000	761000
		2210000	2355210
		1560000	1840760
		487000	1066180
		332000	946000
		380000	452000
		410000	313000
		326000	370000
		7150000	246000
		5030000	268000
		4840000	15200000
		3830000	10200000
		3400000	2580000
		2350000	3320000
		1740000	1180000
		1450000	1070000
		1420000	19200000
		562000	3500000
		321000	2550000
		183000	2300000
		144000	2190000
		155000	1840000
		13800000	745000
		12800000	1060000
		8570000	775000
		5260000	1070000
		4240000	645000
		4120000	452000
		4040000	8600000
		2600000	1500000
		2220000	1270000
		2200000	1250000
		1160000	820000
		1470000	477000
		1540000	520000
		473000	522000
		623000	427000
		16400000	383000
		3420000	264000
		1590000	8090000
		1440000	4590000
		1500000	1420000
		978000	905000
		873000	859000
		440000	1000000
		474000	601000
		472000	10200000
		364000	9320000
		552000	4560000
		274000	5060000
		177000	3530000
		164000	2900000
		224000	3040000
		151000	2280000
		20500000	1890000
		5840000	1530000
		2080000	1450000
		1510000	1310000
		1050000	934000
		404000	841000
		464000	1260000
		358000	2520000
		36000000	3070000
		18300000	1670000
		8170000	1390000
		11400000	1130000
		7760000	1230000
		4880000	1020000
		3910000	555000
		24200000	744000
		15500000	858000
		7840000	666000
		2440000	685000
		2390000	580000
		2310000	15000000
		1850000	7140000
		1360000	5560000
		19500000	3290000
		3930000	2860000
		3730000	2990000
		5080000	2340000
		1400000	1800000
		1430000	1780000
		812000	1070000
		486000	918000
		710000	1090000
		555000	9250000
		14900000	11500000
		7510000	6590000
		2990000	5460000
		1060000	5910000
		427000	3730000
		358000	3360000
		297000	2260000
		317000	2580000
		216000	2080000
		148000	2060000
		13200000	1830000
		6390000	1270000
		2930000	1100000
		2480000	910000
		1100000	1020000
		496000	5330000
		347000	6730000
		171000	2140000
		64800	3960000
		9040000	3120000
		4040000	2560000
		3480000	1210000
		2570000	1080000
		2840000	1040000
		2070000	387000
		649000	568000
		536000	394000
		471000	370000
		383000	328000
		52900000	284000
		4180000	222000
		3440000	183000
		1220000	80200
		1200000	5810000
		766000	4230000
		23700000	1000000
		4550000	427000
		2770000	4160000
		1390000	2460000
		921000	1160000
		832000	784000
		396000	920000
		21000000	629000
		9580000	686000
		7480000	486000
		4270000	521000
		6420000	342000
		4280000	256000
		1260000	383000
		788000	292000
		584000	2050000
		449000	577000
		553000	900000
		392000	389000
		307000	355000
		309000	565000
		6450000	403000
		6850000	433000
		6540000	509000
		5210000	420000
		4330000	3422840
		2670000	1665470
		1460000	1304070
		530000	1264740
		629000	946000
		420000	753000
		365000	351000
		51000000	440000
		25100000	171000
		15900000	178000
		14100000	255000
		8130000	208000
		7710000	153000
		7750000	212000
		5160000	169000
		4660000	192000
		6220000	141000
		4520000	5050000
		7030000	2070000
		3960000	1370000
		2770000	1340000
		2980000	1100000
		1920000	1910000
		1900000	1450000
		2190000	930000
		1720000	1270000
		26900000	874000
		5740000	682000
		5340000	708000
		4630000	1380000
		3550000	641000
		3330000	534000
		3030000	829000
		3490000	651000
		2700000	922000
		1180000	7890000
		1410000	4900000
		936000	859000
		1100000	1030000
		792000	506000
		1050000	553000
		740000	586000
		283000	604000
		66300000	506000
		34100000	17900000
		30300000	5240000
		16600000	3120000
		13600000	1330000
		12800000	953000
		8120000	787000
		8320000	776000
		5920000	481000
		5810000	540000
		5620000	508000
		3750000	4520000
		3090000	4760000
		2330000	2600000
		3390000	1630000
		1950000	1660000
		10700000	379000
		16400000	151000
		6970000	4990000
		4970000	5190000
		4750000	4560000
		5150000	1780000
		3610000	1080000
		3100000	811000
		1810000	839000
		950000	498000
		1390000	685000
		1360000	7040000
		1070000	2250000
		1000000	1760000
		698000	1460000
		847000	1030000
		836000	880000
		499000	508000
		516000	384000
		606000	217000
		7660000	5580000
		12300000	1260000
		10500000	1070000
		14000000	453000
		9080000	298000
		6760000	411000
		6930000	405000
		5570000	207000
		3010000	202000
		2060000	215000
		1430000	7020000
		1280000	3290000
		1640000	627000
		1550000	454000
		1410000	326000
		878000	466000
		1040000	286000
		19200000	470000
		10000000	251000
		16800000	5110000
		10300000	4600000
		7940000	1680000
		6070000	1460000
		5100000	502000
		2130000	467000
		874000	483000
		710000	468000
			363000
			237000
			299000
			2720000
			1270000
			638000
			881000
			505000
			234000
			432000
			263000
			316000
			342000
			251000
			152000
			268000
			194000
			143000
			3440000
			3290000
			2060000
			3340000
			2070000
			1310000
			1000000
			1340000
			1450000
			1220000
			763000
			647000
			726000
			3440000
			2300000
			1000000
			787000
			721000
			436000
			329000
			252000
			395000
			2110000
			2580000
			1960000
			1890000
			2050000
			1520000
			1040000
			655000
			4910000
			3370000
			2930000
			1870000
			1090000
			1040000
			580000
			607000
			601000
			4030000
			4630000
			2950000
			3280000
			3200000
			1210000
			1490000
			1170000
			946000
			632000
			741000
			443000
			389000
			486000
			468000
			1570000
			2040000
			2200000
			2180000
			1020000
			1080000
			910000
			1250000
			1160000
			956000
			519000
			419000
			380000
			326000
			521000
			332000
			400000
			407000
			10448700
			6942200
			3218930
			3291500
			2213730
			1931840
			1475090
			2540000
			988000
			647000
			337000
			376000
			247000
			1190000
			921000
			680000
			824000
			1220000
			643000
			572000
			389000
			304000
			177000
	Average	5043385	1.88263e+06
	SEM	475869	132625
	n	280	393
