# Supplementary material for: Membrane-associated effluxosomes coordinate multi-metal resistance in Mycobacterium tuberculosis
Source: EMBO J. 2026 Feb 13;45(7):2306–37. doi: 10.1038/s44318-026-00715-1 (PMC13043812; doi:10.1038/s44318-026-00715-1)
Supplement: Supplementary file 19 — Source data Fig. 3 [file 44318_2026_715_MOESM19_ESM.zip › Figure 3/Figure 3E/Figure 3E.xlsx]

## Sheet: Feuil1
		Mol. % into clusters
		PacL2	CtpG
		51	24
		53	23
		52	16
		56	17
		45	28
		61	17
		65	11
		67	28
		57	14
		38	23
		51	24
		58	25
		79	7
		72	10
		54	14
		55	8
		59	20
		46	3
		51	14
		56	11
		55	27
		54	26
			18
			20
			13
			13
			18
			20
			13
			12
			10
			12
			24
			21
			11
			9
			15
	Average	56.1364	16.7297
	SEM	1.90726	1.0701
	n	22	37
