# Supplementary material for: Membrane-associated effluxosomes coordinate multi-metal resistance in Mycobacterium tuberculosis
Source: EMBO J. 2026 Feb 13;45(7):2306–37. doi: 10.1038/s44318-026-00715-1 (PMC13043812; doi:10.1038/s44318-026-00715-1)
Supplement: Supplementary file 19 — Source data Fig. 3 [file 44318_2026_715_MOESM19_ESM.zip › Figure 3/Figure 3G/Figure 3G.xlsx]

## Sheet: DCoef
X	Y
-5	3023
-4.94	0
-4.88	0
-4.82	0
-4.76	1
-4.7	1
-4.64	0
-4.58	1
-4.52	1
-4.46	0
-4.4	0
-4.34	4
-4.28	1
-4.22	0
-4.16	2
-4.1	3
-4.04	2
-3.98	6
-3.92	2
-3.86	4
-3.8	1
-3.74	8
-3.68	6
-3.62	8
-3.56	5
-3.5	10
-3.44	12
-3.38	7
-3.32	13
-3.26	19
-3.2	14
-3.14	19
-3.08	26
-3.02	23
-2.96	25
-2.9	36
-2.84	47
-2.78	53
-2.72	51
-2.66	68
-2.6	70
-2.54	71
-2.48	93
-2.42	110
-2.36	91
-2.3	107
-2.24	151
-2.18	124
-2.12	143
-2.06	141
-2	182
-1.94	164
-1.88	173
-1.82	173
-1.76	196
-1.7	171
-1.64	175
-1.58	191
-1.52	169
-1.46	197
-1.4	154
-1.34	171
-1.28	165
-1.22	177
-1.16	171
-1.1	139
-1.04	139
-0.98	152
-0.92	134
-0.86	139
-0.8	140
-0.74	129
-0.68	128
-0.62	114
-0.56	118
-0.5	99
-0.44	91
-0.38	100
-0.32	84
-0.26	75
-0.2	70
-0.14	67
-0.08	51
-0.02	43
0.04	59
0.1	30
0.16	42
0.22	26
0.28	22
0.34	20
0.4	20
0.46	14
0.52	8
0.58	7
0.64	7
0.7	6
0.76	3
0.82	2
0.88	0
0.94	0

## Sheet: MSD-9
X	MSD-10031	MSD-11	MSD-11083	MSD-12145	MSD-13947	MSD-1466	MSD-14819	MSD-1522	MSD-1595	MSD-16016	MSD-17242	MSD-17306	MSD-17776	MSD-18256	MSD-19044	MSD-2003	MSD-20412	MSD-20705	MSD-21684	MSD-22339	MSD-23027	MSD-24230	MSD-24461	MSD-24764	MSD-26067	MSD-26188	MSD-26524	MSD-27706	MSD-28066	MSD-28107	MSD-28328	MSD-28381	MSD-28659	MSD-29115	MSD-29380	MSD-29521	MSD-29806	MSD-30163	MSD-30399	MSD-3041	MSD-30781	MSD-30909	MSD-30960	MSD-31412	MSD-31583	MSD-31600	MSD-31744	MSD-32466	MSD-32468
1	0.0206719	0.00673044	0.00354881	0.00457684	0.00321928	0.0970377	0.00545792	0.0217629	0.015551	0.00381627	0.00471736	0.00918831	0.00348908	0.167864	0.0127223	0.0610956	0.00512013	0.215151	0.01359	0.0029294	0.0153824	0.0240668	0.00205536	0.0118066	0.0125363	0.0175407	0.00905945	0.00883233	0.00711927	0.0393777	0.0168677	0.00980505	0.0149772	0.233283	0.260413	0.0247699	0.0346925	0.0168194	0.023899	0.0553949	0.0166497	0.0371895	0.151335	0.167052	0.00965905	0.0296905	0.0113591	0.0883208	0.0116852
2	0.0182128	0.008325	0.00475442	0.00739655	0.00371042	0.175121	0.00475481	0.0471306	0.0157521	0.00392806	0.00609101	0.0125708	0.00497687	0.418842	0.0167673	0.112861	0.00586495	0.479379	0.0127289	0.00424949	0.0176763	0.0195176	0.00215619	0.0214482	0.0233465	0.0161834	0.00629326	0.0106488	0.00859367	0.0414866	0.0246575	0.00793682	0.018403	0.17511	0.55459	0.0260416	0.0472702	0.0267538	0.0256521	0.10985	0.0441809	0.0640657	0.175084	0.299976	0.013901	0.0538661	0.0109944	0.161082	0.0136122
3	0.0181215	0.00979197	0.00492188	0.00467224	0.00410794	0.257129	0.00435314	0.0532305	0.023004	0.00371807	0.00486201	0.0130546	0.00353755	0.631148	0.0191284	0.16317	0.00570478	0.774365	0.0134438	0.00391664	0.0217714	0.025521	0.00204191	0.0354227	0.033461	0.0178343	0.00757793	0.00927999	0.00562899	0.0337466	0.0116236	0.0124565	0.0140623	0.140466	1.1144	0.0388287	0.0447451	0.0283861	0.0245355	0.120075	0.0685604	0.110022	0.111489	0.438683	0.0169192	0.0824128	0.0116284	0.221425	0.00473278
4	0.0155016	0.0116136	0.00444624	0.00492619	0.00422031	0.275087	0.00472842	0.0596037	0.0248777	0.00368027	0.00553231	0.0120995	0.00206744	0.938942	0.0186495	0.195601	0.00585607	1.18692	0.0131458	0.00256263	0.0220273	0.0275255	0.00175441	0.0489144	0.0458437	0.0178737	0.00871367	0.0079256	0.00827312	0.0380567	0.0171442	0.0115539	0.0153794	0.353783	1.29818	0.0389906	0.036585	0.0309443	0.0373275	0.130893	0.0773942	0.128094	0.216905	0.448082	0.0209527	0.105309	0.0120686	0.278909	0.00962813
5	0.0180924	0.0139314	0.00397608	0.00517362	0.00387554	0.267799	0.00508613	0.093136	0.0357919	0.00345693	0.00573285	0.0104734	0.00454677	1.44135	0.0164507	0.240875	0.00571851	1.51582	0.0138178	0.00189663	0.0277791	0.0176573	0.00345436	0.0663423	0.056019	0.0165288	0.00779174	0.0119993	0.00752078	0.0561895	0.0195432	0.0116865	0.0134911	0.123254	1.03947	0.0461613	0.0602956	0.0265965	0.0422104	0.138392	0.0650105	0.129384	0.340736	0.724593	0.0210046	0.121991	0.0124459	0.469986	0.0118835
6	0.0180456	0.0142998	0.00425426	0.00605733	0.0038442	0.152529	0.00494966	0.129938	0.0370148	0.00299114	0.00583314	0.0105691	0.0109256	2.06382	0.0190956	0.29377	0.00675644	1.69082	0.0137759	0.00580023	0.0291772	0.0388203	0.00416357	0.0839396	0.0581983	0.0109606	0.00891733	0.0142811	0.00772697	0.0555263	0.0155041	0.00866341	0.00938929	0.444323	1.15884	0.0462417	0.0628938	0.0229329	0.0449291	0.152424	0.057663	0.133545	0.305815	0.827234	0.0243134	0.122731	0.0120969	0.69531	0.00220357
7	0.0226039	0.0167499	0.00437572	0.00589292	0.00363392	0.104791	0.00537261	0.113587	0.0460477	0.00324854	0.00677095	0.00963852	0.00475215	2.5207	0.0185736	0.391859	0.00693525	1.00687	0.0145514	0.00544403	0.0286668	0.029786	0.000653707	0.107102	0.0587935	0.0132573	0.00811381	0.00996996	0.00926536	0.0553385	0.020555	0.015635	0.0117107	0.680608	0.61396	0.0504807	0.0729048	0.0270448	0.051923	0.229497	0.116621	0.138303	0.0965743	0.778103	0.0238174	0.129341	0.0113773	0.759428	0.00545319
8	0.0227263	0.0181596	0.00505128	0.0104632	0.00397246		0.00647332		0.0498261	0.00387287	0.00543217	0.0140698		2.6159	0.0209046	0.533608	0.00635862	1.11592	0.0151595		0.0279984	0.034171		0.134717	0.0607052	0.0160663	0.00946223	0.00999176	0.00649509	0.0635556	0.0216514	0.0165513	0.0161718			0.0568424	0.0663935	0.0199759	0.060602	0.273487	0.164604	0.131589			0.0251256	0.134654	0.0124389	0.785882	0.00822681
9	0.0238855	0.0177449	0.0046231	0.0215537	0.00375452		0.00516244		0.0588838	0.00342875	0.00602807	0.0152826		3.02946	0.0201797	0.605848	0.00719807		0.0162869		0.030671	0.036389		0.162175	0.0617995	0.0117368	0.010494	0.011458	0.00746983	0.059183	0.00228874	0.0183506	0.0162405			0.0581138	0.0785251	0.0194202	0.070463	0.203882		0.123048			0.025638	0.142533	0.0109536	1.09697
10	0.0225994	0.0177578	0.00484559		0.00394323		0.00624185		0.0632026	0.00369406	0.00935147	0.0233107		4.12496	0.0159918	0.721326	0.0063875		0.0158304		0.0306472	0.0261404		0.174278	0.0619431	0.0194369	0.00848097	0.014946	0.0090122	0.0521701	0.0187141	0.0326847	0.0181393			0.0714161	0.106576	0.0235744	0.0758436	0.215023		0.147645			0.0247468	0.148253	0.0124724	1.10225
11	0.0233239	0.0177243	0.0043239		0.00366622		0.00584957		0.0677148	0.00377925	0.00757175	0.0124989		5.86043	0.0168134	0.813231			0.0142869		0.0359815	0.0467534		0.185667	0.0627025	0.0190752	0.0118817	0.0143239	0.0061075	0.058166	0.0504375	0.0161873	0.0140187			0.0801051	0.0961036	0.0174285	0.0818555	0.249822		0.153079			0.020879	0.157122	0.0131469
12	0.0259697	0.0201435	0.00515139		0.00422282		0.0077638		0.0739098	0.00379522	0.00709577	0.0145229			0.0172879	0.983352	0.00712537		0.015888		0.039306	0.0284055		0.198662	0.0638157	0.0213848	0.0112046	0.0139088	0.00722673	0.0950993	0.0097465	0.027343	0.0197742			0.0818343	0.0947443	0.00683093	0.079659	0.298055		0.199006			0.0177775	0.156555	0.0131527
13	0.0229625	0.020265	0.00550889		0.00395556		0.00637554		0.0814146	0.00344107	0.0102051	0.0162938			0.0180195	1.04716	0.0086767		0.0161635		0.0432582	0.0346129		0.21272	0.0637132	0.019912	0.0103936	0.0113935	0.00841497		0.0074242	0.0552045	0.0193419			0.0798591	0.130475	0.0111844	0.0922781	0.352263		0.21709			0.0172291	0.156591	0.0118003
14	0.0245523	0.0204298	0.00514449		0.00458464		0.00498349		0.083655	0.00409901	0.00981268	0.0151913			0.0186743	1.3132	0.00740029		0.0139441		0.0452169	0.0335156		0.234813	0.0681445	0.0283886	0.0141537	0.0179351	0.00612919				0.0182926			0.0808318	0.164834	0.00396051	0.0925358	0.350131		0.222444			0.0178884	0.154259	0.0146425
15	0.0210454	0.0199552	0.00595699		0.0046203		0.00626588		0.0931734	0.00356867	0.0087296	0.0719668			0.0157209	1.53151	0.00793841		0.0135638		0.0474045	0.0315686		0.255321	0.0687024	0.00902821	0.0109506	0.0160315	0.0064408				0.0190761			0.0867189	0.141816		0.104994	0.0935		0.257024			0.0172017	0.155343	0.014012
16	0.0234499	0.0225832	0.00483389		0.00469003		0.00681524		0.106167	0.00348518	0.00760701				0.0173852		0.00727749		0.0148959		0.0475813	0.0558766		0.292141	0.0715802	0.0290069	0.0155243	0.0177088	0.00952873				0.0178945			0.0859492	0.220312		0.112499	0.0311925		0.281703			0.0171181	0.163853	0.0134378
17	0.0208784	0.0235418	0.00539206		0.00478314		0.00502736		0.119513	0.00365864	0.00942849				0.0185511		0.00843412		0.0162912		0.0508847	0.0229735		0.309083	0.0695645	0.0182539	0.0139019	0.0153847	0.010593				0.012279			0.0937027	0.276723		0.124107			0.3508			0.0172066	0.17698	0.0139554
18	0.0312589	0.0317544	0.00572517		0.0048185		0.00843464		0.125744	0.00339162	0.014033				0.0236432		0.0096565		0.0156469		0.0459233	0.0331936		0.318519	0.0672592	0.0194147	0.0144218	0.0186285	0.00866944				0.0257848			0.0983237			0.125371			0.425357			0.0185712	0.182153	0.0140472
19	0.0248124	0.0335424	0.00610868		0.00473386		0.00633501		0.138171	0.00338563	0.0149824				0.0200466		0.00781637		0.0161975		0.0478446	0.0350777		0.320645	0.0664141	0.0346649	0.0140563	0.0244099	0.00980306				0.0347247			0.110183			0.121703			0.561225			0.0210496	0.181798	0.0141227
20	0.0242935	0.0388509	0.0063217		0.00439045		0.004895		0.149306	0.00373594	0.0129996				0.0154037		0.00839472		0.0149274		0.0485162	0.0326716		0.353885	0.0662758		0.0134038	0.02091	0.0108095				0.0211966			0.112586			0.130883			0.758714			0.0218837	0.186085	0.0161257
21	0.0214038	0.0444497	0.00725935		0.00510137		0.00531382		0.156697	0.0044902	0.0136393				0.0193015		0.00843762		0.0153903		0.0504229	0.0786558		0.349892	0.0686589		0.0143074	0.0194488	0.0136189				0.00617377			0.115949			0.167307			0.933454			0.0237591	0.182536	0.014141
22	0.0298092	0.053078	0.00674804		0.00456232		0.00599282		0.168992	0.00360342	0.0200491				0.0188514		0.00818158		0.0149428		0.0560239	0.0211406		0.386788	0.0697732		0.0132842	0.0139558	0.00654967				0.00989847			0.11251			0.209706			1.50949			0.0238995	0.193802	0.0143502
23	0.031353	0.0624035	0.00726214		0.00486375		0.00412137		0.176531	0.00375159	0.0203637				0.0210593		0.00757472		0.0160292		0.0594878			0.413795	0.0694514		0.0158491		0.00400558				0.00707983			0.121268									0.022803	0.206534	0.0141876
24	0.0344779	0.0696275	0.00837853		0.00456909		0.00482304		0.18925	0.00462524	0.0122913				0.0211		0.00769279		0.0142632		0.0637862			0.461012	0.071307		0.0157333		0.0118798				0.00255994			0.122396									0.0220827	0.211268	0.0147459
25	0.0303309	0.0741944	0.00733499		0.00534834		0.00721498		0.192493	0.00318866					0.0213282		0.00845514		0.0156142		0.0644646				0.0730165		0.0134604		0.00951675							0.141734									0.0269215	0.217523	0.0152241
26	0.0363564	0.0740116	0.00707607		0.00565029		0.0046829		0.208616	0.00381175					0.02104		0.00679308		0.0153138		0.0703401				0.0720583		0.0135194		0.00826511							0.148755									0.0304199	0.230574	0.013984
27	0.0413151	0.0693559	0.00778836		0.00589823		0.00814333		0.219442	0.00465705					0.0211749		0.0068017		0.0145722		0.0739859				0.073066		0.0133703									0.16835									0.030698	0.241655	0.0160911
28	0.0487198	0.0598915	0.00725096		0.00607151		0.0056319		0.238032	0.00431183					0.0247407		0.00680738		0.0157178		0.0783062				0.0731695		0.0121977									0.176898									0.030676	0.250429	0.0151349
29	0.0499887	0.0641107	0.00953258		0.00575911		0.00889408		0.231815	0.00441842					0.0264453		0.00745544		0.0119025		0.0794919				0.0747258		0.0153335									0.187728									0.030626	0.264364	0.0147256
30	0.0661598	0.0529471	0.0113307		0.00575003		0.00861218		0.24613	0.00478992					0.0218115		0.00757706		0.015082		0.0832474				0.0754847		0.0147035									0.198956									0.030464	0.271535	0.0146404
31	0.0622631	0.0236794	0.00854497		0.00569196		0.0109427		0.244122	0.0041439					0.0225785		0.00584969		0.0157329		0.0881605				0.0747643		0.0168675									0.18138									0.0355523	0.286309	0.0139527
32	0.0861378	0.00339474	0.0120234		0.00599996		0.0284992		0.246384	0.00453262					0.024479		0.00834839		0.0162324		0.0929308				0.0750298		0.0182532									0.201587									0.0377825	0.310201	0.0149233
33	0.105859		0.0143661		0.00613187		0.0212837		0.237639	0.00549532					0.0219772		0.0077656		0.0157361		0.0943091				0.0751311		0.0205383									0.222653									0.0406671	0.34573	0.0156623
34	0.073032		0.0146101		0.00667675				0.235537	0.0050673					0.0190634		0.00697968		0.0164634		0.0980583				0.0780032		0.0171137									0.237778									0.0370739	0.37442	0.0137586
35	0.0693922		0.0124192		0.00576658				0.229413	0.00482157					0.0184311		0.00737198		0.0154409		0.103717				0.0793338		0.0183049									0.255909									0.0357035	0.403241	0.0136486
36			0.00935561		0.00644127				0.219793	0.0050599					0.021425		0.00823394		0.0151929		0.107358				0.0829839		0.0185892									0.240915									0.03889	0.437609	0.0151219
37			0.0217618		0.00611092				0.21159	0.00529799					0.0217984		0.0063147		0.0181811		0.109806				0.083756		0.0197884									0.226265									0.0366302	0.463415	0.014473
38			0.0246131		0.00625472				0.209928	0.00438257					0.0278769		0.00614446		0.0147909		0.115286				0.083834		0.0208256									0.188796									0.0354442	0.505052	0.0141429
39			0.0273616		0.00680529				0.197253	0.00570223					0.0262902		0.00716987		0.0166367		0.116315				0.086424		0.024201									0.2199									0.0219946	0.546603	0.0146811
40			0.0471538		0.00610309				0.211267	0.00590086					0.0261648		0.00745699		0.0154015		0.117805				0.0867163		0.0198414									0.260504									0.0240577	0.589533	0.0139922
41			0.10396		0.00643005				0.212579	0.0057052					0.0322453		0.00755622		0.0152181		0.119702				0.0899574		0.0169915																		0.0258321	0.673506	0.012952
42					0.00603925				0.245677	0.00609141					0.0299462		0.00824215		0.016012		0.123787				0.0947695		0.0137049																		0.0349099	0.806076	0.0137958
43					0.00645001				0.232321	0.00614126					0.0297509		0.00708415		0.0157047		0.125532				0.0957587																				0.0370331	0.967186	0.0136114
44					0.00602898				0.245864	0.00507614					0.0277631		0.00746472		0.0167546		0.128008				0.0986021																				0.0184081	1.06811	0.0126483
45					0.00656227				0.228265	0.00509786					0.0240376		0.00650226		0.0178766		0.131687				0.10247																					0.987723	0.0134515
46					0.00606934				0.391165	0.00712782					0.0336072		0.00887139		0.0156803		0.136089				0.102145																					0.864787	0.0152096
47					0.00587543					0.00716952					0.0311439		0.00800305		0.0176078		0.137974				0.106477																					0.39944	0.0123376
48					0.00609468					0.00678261					0.0395608		0.00675353		0.0183438		0.14372				0.108556																						0.0134125
49					0.00645635					0.00669898					0.0414186		0.00746923		0.0153551		0.146475				0.1146																						0.0155296
50					0.00622632					0.00810848					0.0318208		0.00842173		0.0170218		0.148059				0.117153																						0.0152819
51					0.00637499					0.00748174					0.0514979		0.0092814		0.0176124		0.148537				0.115232																						0.0153169
52					0.00642927					0.00955144					0.0465544		0.0111706		0.0195863		0.152612				0.119118																						0.0146065
53					0.00634027					0.00856144					0.0509967		0.00937564		0.0145129		0.156726				0.119239																						0.0133581
54					0.00619817					0.00942789					0.0610542		0.00945052		0.0141527		0.159725				0.118885																						0.0133879
55					0.00519779					0.0106564					0.0672155		0.0121216		0.0191298		0.162671				0.119714																						0.016721
56					0.00566588					0.0103461					0.0748985		0.0160326		0.0154361		0.169125				0.126697																						0.0138253
57					0.00580556					0.0102458					0.0752776		0.0139887		0.0180447		0.173245				0.126235																						0.0139376
58					0.00593364					0.011105					0.130435		0.0234403		0.0158544		0.168797				0.128031																						0.0153239
59					0.00570185					0.0114581					0.19353				0.0153267		0.16492				0.128222																						0.015373
60					0.00620109					0.0102822					0.32493				0.0150436		0.153366				0.131813																						0.013696
61					0.00668258					0.0106126									0.0169856		0.146857				0.131331																						0.0141434
62					0.00626897					0.00831365									0.0168119		0.13785				0.138353																						0.0170179
63					0.0063519					0.00927891									0.0174391		0.12917				0.146487																						0.0121826
64					0.0063989					0.00959085									0.0157421		0.128845				0.150603																						0.0151884
65					0.00664521					0.0134159									0.0137741		0.123683				0.155227																						0.0143132
66					0.00668721					0.0106805									0.0222342		0.123394				0.16063																						0.0130959
67					0.0071293					0.00731426									0.0206481		0.117289				0.165824																						0.0147395
68					0.00696661					0.00601157									0.0226797		0.123357				0.170003																						0.01488
69					0.00680868					0.001115									0.0187621		0.127058				0.180329																						0.0143329
70					0.00628401														0.0257044		0.116124				0.188136																						0.012464
71					0.00608668														0.0237961		0.114778				0.197142																						0.0162023
72					0.00626211														0.0302461		0.110515				0.201681																						0.0141543
73					0.00730486														0.0232977		0.107896				0.211709																						0.0129977
74					0.00865452														0.0279072		0.0941639				0.218343																						0.0142831
75					0.00764017														0.0247855		0.110496				0.226392																						0.0118076
76					0.00646796														0.0254879		0.128235				0.245114																						0.012516
77					0.00640664														0.0301264						0.260562																						0.0117926
78					0.00651958														0.0294582						0.271877																						0.0100912
79					0.00652788														0.024095						0.288573																						0.0097577
80					0.00842496														0.0227804						0.305676																						0.0115454
81					0.00773396														0.0305433						0.315973																						0.0113595
82					0.00704042														0.0274249						0.336426																						0.00709565
83					0.00745729														0.0285414						0.360038																						0.0118433
84					0.00844712														0.0326632						0.390401																						0.0104191
85					0.00973219														0.0285238						0.436699																						0.00966535
86					0.0118082														0.0317829						0.495019																						0.0105914
87					0.00884564														0.018766						0.562503																						0.0113906
88					0.00773175														0.0246019						0.705265																						0.00771083
89					0.0122712														0.0228118						0.917259																						0.010897
90					0.00942456														0.0221906						1.04128																						0.0107701
91					0.00956746														0.0170064						1.07901																						0.00628998
92					0.0101473																				1.25915																						0.00984158
93					0.00713585																				1.43069																						0.00335319
94					0.00954584																																										0.00840386
95					0.0176431																																										0.00612211
96					0.0175615																																										0.00118653
97																																															0.00925412
[truncated: 146 more columns]
