# Supplementary material for: Membrane-associated effluxosomes coordinate multi-metal resistance in Mycobacterium tuberculosis
Source: EMBO J. 2026 Feb 13;45(7):2306–37. doi: 10.1038/s44318-026-00715-1 (PMC13043812; doi:10.1038/s44318-026-00715-1)
Supplement: Supplementary file 19 — Source data Fig. 3 [file 44318_2026_715_MOESM19_ESM.zip › Figure 3/Figures 3F-H/20240912_PacL2-SPT_001_trcPALMTracer.txt]

Width	Height	nb_Planes	nb_Tracks	Pixel_Size(um)	Frame_Duration(s)	Gaussian_Fit	Spectral
512	512	5000	65880	0.17	0.03	X Y sigma	False
Track	Plane	CentroidX(px)	CentroidY(px)	CentroidZ(um)	Integrated_Intensity	id	Pair_Distance(px)
1	1	396.294982910156	304.111358642578	-1	375653.16796875	61	0
1	2	396.287658691406	304.124633789063	-1	377243.94140625	266	0
1	3	396.300140380859	304.117584228516	-1	376960.65625	311	0
1	4	396.293823242188	304.114105224609	-1	377488.25	511	0
1	5	396.291595458984	304.133728027344	-1	377160.546875	593	0
1	6	396.266754150391	304.116638183594	-1	379475.755859375	749	0
1	7	396.245483398438	304.080047607422	-1	384950.90234375	862	0
1	8	396.290130615234	304.092102050781	-1	385572.158203125	1030	0
1	9	396.273834228516	304.113800048828	-1	385183.248046875	1218	0
1	10	396.261047363281	304.095886230469	-1	385941.369140625	1314	0
1	11	396.281524658203	304.125762939453	-1	385158.96875	1501	0
1	12	396.292510986328	304.099334716797	-1	386315.12890625	1682	0
1	13	396.286956787109	304.109924316406	-1	384328.052734375	1859	0
1	14	396.276580810547	304.111053466797	-1	386509.1015625	1986	0
1	15	396.278930664063	304.082946777344	-1	387864.833984375	2054	0
1	16	396.282135009766	304.099670410156	-1	387456.70703125	2270	0
1	17	396.272186279297	304.108551025391	-1	387610.203125	2391	0
1	18	396.277679443359	304.113403320313	-1	383941.5078125	2449	0
1	19	396.30224609375	304.104309082031	-1	384516.806640625	2672	0
1	20	396.288787841797	304.13330078125	-1	377569.083984375	2790	0
1	21	396.3046875	304.118286132813	-1	378659.614257813	2866	0
1	22	396.311981201172	304.114135742188	-1	381822.681640625	3124	0
1	23	396.292144775391	304.125366210938	-1	384317.5078125	3211	0
1	24	396.276214599609	304.104309082031	-1	383978.455078125	3328	0
1	25	396.282897949219	304.102783203125	-1	387156.49609375	3522	0
1	26	396.293182373047	304.073974609375	-1	387382.064453125	3693	0
1	27	396.2900390625	304.100158691406	-1	387521.337890625	3742	0
1	28	396.279479980469	304.082214355469	-1	389757.138671875	3904	0
1	29	396.296264648438	304.088317871094	-1	386579.076171875	4104	0
1	30	396.272216796875	304.119201660156	-1	382560.45703125	4162	0
1	31	396.296020507813	304.113220214844	-1	380480.77734375	4275	0
1	32	396.300811767578	304.118469238281	-1	376895.259765625	4513	0
1	33	396.319946289063	304.0986328125	-1	379501.287109375	4556	0
1	34	396.318023681641	304.120819091797	-1	377682.1640625	4702	0
1	35	396.303436279297	304.138977050781	-1	377378.572265625	4920	0
1	36	396.296875	304.127868652344	-1	377447.3984375	5019	0
1	37	396.307342529297	304.120513916016	-1	375611.689453125	5062	0
1	38	396.307312011719	304.122131347656	-1	375523.73828125	5290	0
1	39	396.33154296875	304.117523193359	-1	375871.21875	5397	0
1	40	396.298187255859	304.102874755859	-1	378336.416015625	5598	0
1	41	396.313934326172	304.10986328125	-1	378296.443359375	5734	0
1	42	396.307342529297	304.127716064453	-1	379083.908203125	5816	0
1	43	396.285461425781	304.129272460938	-1	379949.310546875	5973	0
1	44	396.300476074219	304.114898681641	-1	378956.837890625	6094	0
1	45	396.284759521484	304.113433837891	-1	380334.75390625	6186	0
1	46	396.29443359375	304.122344970703	-1	379227.755859375	6374	0
1	47	396.327545166016	304.111480712891	-1	379155.908203125	6549	0
1	48	396.284484863281	304.122833251953	-1	377181.044921875	6637	0
1	49	396.288482666016	304.139770507813	-1	376841.873046875	6836	0
1	50	396.317352294922	304.136016845703	-1	376351.4375	6886	0
1	51	396.314971923828	304.125793457031	-1	375559.56640625	7016	0
1	52	396.313903808594	304.122863769531	-1	375577.123046875	7224	0
1	53	396.304809570313	304.134552001953	-1	376658.3984375	7329	0
1	54	396.291381835938	304.120483398438	-1	378056.083984375	7516	0
1	55	396.304656982422	304.135650634766	-1	377550.392578125	7578	0
1	56	396.270874023438	304.107849121094	-1	382751.767578125	7706	0
1	57	396.291381835938	304.1015625	-1	383246.38671875	7877	0
1	58	396.280334472656	304.090301513672	-1	387243.51953125	7993	0
1	59	396.263458251953	304.098022460938	-1	387682.974609375	8168	0
1	60	396.271240234375	304.097839355469	-1	387030.615234375	8249	0
1	61	396.299133300781	304.116638183594	-1	388098.408203125	8405	0
1	62	396.288848876953	304.119110107422	-1	384302.51953125	8545	0
1	63	396.271484375	304.116577148438	-1	382041.953125	8712	0
1	64	396.285858154297	304.118591308594	-1	382762.533203125	8774	0
1	65	396.301696777344	304.099334716797	-1	384156.353515625	9014	0
1	66	396.280181884766	304.133209228516	-1	378088.359375	9119	0
1	67	396.297576904297	304.132659912109	-1	375441.623046875	9239	0
1	68	396.312377929688	304.145202636719	-1	374693.65625	9368	0
1	69	396.314575195313	304.135101318359	-1	376095.06640625	9562	0
1	70	396.303558349609	304.133636474609	-1	376227.326171875	9697	0
1	71	396.302734375	304.130218505859	-1	376366.283203125	9777	0
1	72	396.31787109375	304.138122558594	-1	374209.478515625	9907	0
1	73	396.322937011719	304.131988525391	-1	376065.298828125	10008	0
1	74	396.332183837891	304.133636474609	-1	378201.3359375	10173	0
1	75	396.286865234375	304.135223388672	-1	377482.15625	10285	0
1	76	396.307495117188	304.134582519531	-1	375075.03515625	10413	0
1	77	396.308288574219	304.12744140625	-1	376395.072265625	10608	0
1	78	396.306335449219	304.130767822266	-1	377947.4453125	10619	0
1	79	396.303070068359	304.129516601563	-1	379277.048828125	10822	0
1	80	396.305816650391	304.134979248047	-1	378999.689453125	10893	0
1	81	396.280059814453	304.121917724609	-1	378890.048828125	11009	0
1	82	396.289978027344	304.134857177734	-1	381139.94921875	11239	0
1	83	396.292144775391	304.138000488281	-1	380252.146484375	11324	0
1	84	396.303131103516	304.128753662109	-1	378707.845703125	11490	0
1	85	396.299163818359	304.138610839844	-1	379050.427734375	11597	0
1	86	396.297607421875	304.128479003906	-1	377769.265625	11721	0
1	87	396.296447753906	304.131927490234	-1	377105.6328125	11858	0
1	88	396.290283203125	304.128997802734	-1	379060.212890625	11999	0
1	89	396.335968017578	304.133605957031	-1	376675.427734375	12178	0
1	90	396.309417724609	304.138549804688	-1	378509.400390625	12291	0
1	91	396.279022216797	304.127868652344	-1	376147.07421875	12374	0
1	92	396.305114746094	304.14208984375	-1	376138.5390625	12513	0
1	93	396.345153808594	304.139709472656	-1	374217.91015625	12700	0
1	94	396.310913085938	304.12158203125	-1	375416.427734375	12795	0
1	95	396.282196044922	304.140594482422	-1	376505.19140625	12940	0
1	96	396.302764892578	304.140808105469	-1	376237.859375	13061	0
1	97	396.330871582031	304.137634277344	-1	374657.68359375	13099	0
1	98	396.330108642578	304.161560058594	-1	375218.09375	13249	0
1	99	396.320068359375	304.149108886719	-1	374704.5	13395	0
1	100	396.296691894531	304.148254394531	-1	377407.3671875	13445	0
1	101	396.324340820313	304.134368896484	-1	374359.3671875	13656	0
1	102	396.3310546875	304.131103515625	-1	374119.435546875	13735	0
1	103	396.314453125	304.134796142578	-1	374777.078125	13839	0
1	104	396.301086425781	304.169647216797	-1	374552.05078125	13939	0
1	105	396.3173828125	304.14111328125	-1	373886.25390625	14084	0
1	106	396.303039550781	304.138397216797	-1	377716.474609375	14202	0
1	107	396.293487548828	304.136901855469	-1	377316.087890625	14395	0
1	108	396.31884765625	304.151550292969	-1	376100.97265625	14477	0
1	109	396.324096679688	304.140014648438	-1	376477.2734375	14661	0
1	110	396.311553955078	304.150177001953	-1	376304.93359375	14731	0
1	111	396.358093261719	304.131561279297	-1	374835.025390625	14974	0
1	112	396.307281494141	304.139678955078	-1	374856.765625	15071	0
1	113	396.308807373047	304.142852783203	-1	375370.814453125	15230	0
1	114	396.298461914063	304.129913330078	-1	376500.84765625	15369	0
1	115	396.301574707031	304.141235351563	-1	376367.4296875	15383	0
1	116	396.307678222656	304.135375976563	-1	375502.880859375	15629	0
1	117	396.289154052734	304.119537353516	-1	377844.30078125	15645	0
1	118	396.296630859375	304.133636474609	-1	378060.68359375	15808	0
1	119	396.296417236328	304.143005371094	-1	377959.5390625	15918	0
1	120	396.335632324219	304.120880126953	-1	376645.537109375	16129	0
1	121	396.292175292969	304.139251708984	-1	376308.083984375	16221	0
1	122	396.317779541016	304.126800537109	-1	376602.076171875	16413	0
1	123	396.307067871094	304.132843017578	-1	376801.326171875	16513	0
1	124	396.294311523438	304.13427734375	-1	376441.90234375	16579	0
1	125	396.310089111328	304.142944335938	-1	375856.18359375	16805	0
1	126	396.307495117188	304.137359619141	-1	378696.787109375	16909	0
1	127	396.306823730469	304.137634277344	-1	378184.16015625	17008	0
1	128	396.316833496094	304.133117675781	-1	376357.9765625	17152	0
1	129	396.309478759766	304.135284423828	-1	375284.541015625	17292	0
1	130	396.305816650391	304.138458251953	-1	374979.44140625	17395	0
1	131	396.305847167969	304.147674560547	-1	376842.759765625	17507	0
1	132	396.287689208984	304.129211425781	-1	377412.8359375	17589	0
1	133	396.290313720703	304.104827880859	-1	379134.63671875	17741	0
1	134	396.293975830078	304.128723144531	-1	380848.1796875	17858	0
1	135	396.296661376953	304.133270263672	-1	376844.51953125	18074	0
1	136	396.293395996094	304.127593994141	-1	378151.513671875	18169	0
1	137	396.291687011719	304.137878417969	-1	377255.619140625	18233	0
1	138	396.299835205078	304.096710205078	-1	379658.046875	18369	0
1	139	396.312194824219	304.122009277344	-1	376210.59375	18556	0
1	140	396.304138183594	304.141510009766	-1	380093.94921875	18680	0
1	141	396.297821044922	304.133850097656	-1	378584.056640625	18807	0
1	142	396.296813964844	304.111724853516	-1	382659.771484375	18902	0
1	143	396.308776855469	304.113311767578	-1	383335.748046875	19089	0
1	144	396.316192626953	304.087554931641	-1	387400.19140625	19255	0
1	145	396.279296875	304.131622314453	-1	383076.458984375	19303	0
1	146	396.281555175781	304.109161376953	-1	383391.544921875	19436	0
1	147	396.275360107422	304.125061035156	-1	381157.34375	19626	0
1	148	396.302337646484	304.105377197266	-1	381619.029296875	19665	0
1	149	396.305969238281	304.127075195313	-1	380704.306640625	19889	0
1	150	396.303588867188	304.136016845703	-1	377816.7265625	20024	0
1	151	396.317352294922	304.118408203125	-1	377271.5625	20144	0
1	152	396.305694580078	304.137969970703	-1	375012.61328125	20217	0
1	153	396.329315185547	304.143310546875	-1	373061.48828125	20375	0
1	154	396.34033203125	304.123992919922	-1	373095.171875	20546	0
1	155	396.338195800781	304.136932373047	-1	373847.91015625	20612	0
1	156	396.318206787109	304.134460449219	-1	374843.93359375	20691	0
1	157	396.323120117188	304.130615234375	-1	374072.0703125	20859	0
1	158	396.343017578125	304.127105712891	-1	376632.4609375	21046	0
1	159	396.314575195313	304.160186767578	-1	375221.740234375	21061	0
1	160	396.296142578125	304.150451660156	-1	376351.193359375	21196	0
1	161	396.310699462891	304.144104003906	-1	376480.775390625	21360	0
1	162	396.323577880859	304.130584716797	-1	374543.2890625	21529	0
1	163	396.317199707031	304.135986328125	-1	373377.892578125	21636	0
1	164	396.304962158203	304.132995605469	-1	376522.0234375	21767	0
1	165	396.329376220703	304.126434326172	-1	375181.298828125	21872	0
1	166	396.324249267578	304.139465332031	-1	373152.390625	21924	0
1	167	396.330963134766	304.123748779297	-1	372755.98828125	22080	0
1	168	396.334838867188	304.148193359375	-1	372279.921875	22174	0
1	169	396.310455322266	304.136749267578	-1	374539.587890625	22352	0
1	170	396.314636230469	304.140655517578	-1	373603.802734375	22503	0
1	171	396.322875976563	304.147308349609	-1	373837.90234375	22634	0
1	172	396.331695556641	304.136505126953	-1	375377.08203125	22719	0
1	173	396.318511962891	304.143951416016	-1	373440.921875	22880	0
1	174	396.353790283203	304.124725341797	-1	371271.4140625	22946	0
1	175	396.327392578125	304.148529052734	-1	372031.041015625	23061	0
1	176	396.321350097656	304.144836425781	-1	373576.046875	23262	0
1	177	396.304962158203	304.139190673828	-1	374372.0234375	23376	0
1	178	396.307464599609	304.126647949219	-1	379016.555664063	23435	0
1	179	396.318481445313	304.110076904297	-1	383790.337890625	23643	0
1	180	396.300109863281	304.115112304688	-1	382336.275390625	23731	0
1	181	396.293548583984	304.115295410156	-1	381726.048828125	23779	0
1	182	396.296905517578	304.097686767578	-1	384626.37890625	24014	0
1	183	396.286926269531	304.103698730469	-1	383898.1171875	24071	0
1	184	396.288177490234	304.127197265625	-1	381612.60546875	24201	0
1	185	396.299896240234	304.118774414063	-1	378662.0546875	24389	0
1	186	396.297515869141	304.136291503906	-1	379670.21875	24512	0
1	187	396.306457519531	304.134643554688	-1	377831.06640625	24605	0
1	188	396.299438476563	304.118743896484	-1	376325.765625	24749	0
1	189	396.349151611328	304.121124267578	-1	375652.251953125	24863	0
1	190	396.353668212891	304.142822265625	-1	371808.087890625	24925	0
1	191	396.302032470703	304.126312255859	-1	374667.533203125	25070	0
1	192	396.316314697266	304.138061523438	-1	375131.150390625	25238	0
1	193	396.330902099609	304.126617431641	-1	375133.111328125	25386	0
1	194	396.309783935547	304.153747558594	-1	374252.931640625	25539	0
1	195	396.34130859375	304.130676269531	-1	371909.734375	25568	0
1	196	396.343414306641	304.147125244141	-1	374941.783203125	25746	0
1	197	396.340576171875	304.116119384766	-1	375325.138671875	25831	0
1	198	396.334106445313	304.133880615234	-1	373543.8671875	26010	0
1	199	396.317993164063	304.135345458984	-1	374882.583984375	26046	0
1	200	396.335113525391	304.133056640625	-1	374950.15234375	26258	0
1	201	396.309265136719	304.128967285156	-1	376572.30078125	26343	0
1	202	396.328643798828	304.141693115234	-1	377459.0546875	26401	0
1	203	396.315155029297	304.130187988281	-1	376831.123046875	26624	0
1	204	396.305969238281	304.112365722656	-1	376886.10546875	26674	0
1	205	396.320281982422	304.135803222656	-1	374677.13671875	26863	0
1	206	396.307556152344	304.13330078125	-1	376796.236328125	27010	0
1	207	396.324462890625	304.146331787109	-1	375170.919921875	27122	0
1	208	396.34228515625	304.127746582031	-1	375594.603515625	27174	0
1	209	396.330108642578	304.138488769531	-1	375443.087890625	27381	0
1	210	396.335296630859	304.145660400391	-1	374562.513671875	27443	0
1	211	396.327514648438	304.128082275391	-1	377987.876953125	27547	0
1	212	396.341735839844	304.121704101563	-1	377465.310546875	27711	0
1	213	396.330444335938	304.128814697266	-1	373968.705078125	27855	0
1	214	396.343170166016	304.118530273438	-1	372922.896484375	27886	0
1	215	396.334228515625	304.123474121094	-1	372594.71484375	28090	0
1	216	396.333129882813	304.152923583984	-1	373208.111328125	28140	0
1	217	396.328887939453	304.128814697266	-1	372513.859375	28353	0
1	218	396.328125	304.125457763672	-1	373570.603515625	28393	0
1	219	396.326599121094	304.130187988281	-1	374640.525390625	28552	0
1	220	396.333190917969	304.138275146484	-1	373367.30078125	28753	0
1	221	396.355743408203	304.125366210938	-1	373097.482421875	28804	0
1	222	396.312255859375	304.154479980469	-1	374462.734375	28974	0
1	223	396.314300537109	304.164367675781	-1	374106.470703125	29016	0
1	224	396.318817138672	304.143707275391	-1	372981.814453125	29159	0
1	225	396.338317871094	304.149047851563	-1	372406.19921875	29293	0
1	226	396.322357177734	304.129760742188	-1	374920.220703125	29469	0
1	227	396.334259033203	304.136108398438	-1	375912.08984375	29620	0
1	228	396.313934326172	304.1279296875	-1	376318.03125	29746	0
1	229	396.326110839844	304.132171630859	-1	374602.751953125	29832	0
1	230	396.310760498047	304.132568359375	-1	374166.517578125	29939	0
1	231	396.317474365234	304.147064208984	-1	374388.66796875	30073	0
1	232	396.319793701172	304.13671875	-1	374260.08203125	30121	0
1	233	396.329162597656	304.146209716797	-1	375304.93359375	30319	0
1	234	396.344177246094	304.132934570313	-1	373168.482421875	30503	0
1	235	396.319061279297	304.13330078125	-1	375859.828125	30539	0
1	236	396.33837890625	304.116943359375	-1	373580.166015625	30728	0
1	237	396.319366455078	304.152374267578	-1	375491.85546875	30854	0
1	238	396.313201904297	304.139678955078	-1	374308.359375	30937	0
1	239	396.314880371094	304.127166748047	-1	375935.951171875	31114	0
1	240	396.316040039063	304.133056640625	-1	378281.03125	31233	0
1	241	396.319396972656	304.130920410156	-1	377923.119140625	31295	0
1	242	396.329284667969	304.128845214844	-1	377141.13671875	31456	0
1	243	396.335906982422	304.127899169922	-1	377792.0546875	31529	0
1	244	396.312377929688	304.137969970703	-1	377517.380859375	31692	0
1	245	396.308624267578	304.137390136719	-1	378330.796875	31873	0
1	246	396.314178466797	304.151428222656	-1	376664.923828125	32032	0
1	247	396.30810546875	304.140319824219	-1	376502.828125	32141	0
1	248	396.314331054688	304.149719238281	-1	375249.5859375	32290	0
1	249	396.312744140625	304.128967285156	-1	375372.419921875	32339	0
1	250	396.315979003906	304.15234375	-1	376229.05859375	32448	0
1	251	396.329650878906	304.141418457031	-1	376017.5625	32631	0
1	252	396.329162597656	304.131134033203	-1	376431.859375	32724	0
1	253	396.333374023438	304.119537353516	-1	375299.091796875	32908	0
1	254	396.321075439453	304.127288818359	-1	373843.1328125	33045	0
1	255	396.324951171875	304.156524658203	-1	374527.298828125	33160	0
1	256	396.308685302734	304.167297363281	-1	372967.23828125	33269	0
1	257	396.367156982422	304.152954101563	-1	372767.212890625	33360	0
1	258	396.329040527344	304.135375976563	-1	373323.34765625	33580	0
1	259	396.330108642578	304.131378173828	-1	375781.431640625	33688	0
1	260	396.330932617188	304.143249511719	-1	372053.236328125	33722	0
1	261	396.356719970703	304.142333984375	-1	375084.40234375	33977	0
1	262	396.361389160156	304.119415283203	-1	375214.259765625	34073	0
1	263	396.324432373047	304.171875	-1	373656.96875	34135	0
1	264	396.333526611328	304.159423828125	-1	372176.265625	34283	0
1	265	396.352783203125	304.131164550781	-1	371943.611328125	34460	0
1	266	396.351409912109	304.154571533203	-1	371876.55859375	34560	0
1	267	396.333099365234	304.123077392578	-1	374284.64453125	34637	0
1	268	396.341918945313	304.152130126953	-1	373011.275390625	34819	0
1	269	396.329833984375	304.149291992188	-1	372677.140625	35002	0
1	270	396.356140136719	304.163696289063	-1	370925.162109375	35074	0
1	271	396.343231201172	304.135864257813	-1	372720.34375	35158	0
1	272	396.338989257813	304.153167724609	-1	370614.78125	35329	0
1	273	396.352691650391	304.153045654297	-1	374702.19921875	35390	0
1	274	396.331726074219	304.146728515625	-1	373476.2109375	35555	0
1	275	396.334899902344	304.155456542969	-1	376225.21875	35732	0
1	276	396.325012207031	304.125518798828	-1	375449.998046875	35785	0
1	277	396.322509765625	304.152801513672	-1	374414.1171875	35888	0
1	278	396.322296142578	304.135559082031	-1	374493.08984375	36016	0
1	279	396.347229003906	304.131134033203	-1	375949.439453125	36197	0
1	280	396.304382324219	304.126098632813	-1	377307.556640625	36289	0
1	281	396.309875488281	304.156799316406	-1	375346.80859375	36451	0
1	282	396.297668457031	304.128997802734	-1	376802.607421875	36501	0
1	283	396.304718017578	304.154418945313	-1	373836.435546875	36689	0
1	284	396.313812255859	304.137420654297	-1	376430.875	36780	0
1	285	396.323486328125	304.139373779297	-1	375152.1328125	36866	0
1	286	396.345184326172	304.140777587891	-1	374318.0859375	36971	0
1	287	396.320373535156	304.146270751953	-1	374912.81640625	37088	0
1	288	396.321380615234	304.134979248047	-1	374663.9140625	37234	0
1	289	396.349456787109	304.145812988281	-1	372214.740234375	37389	0
1	290	396.325622558594	304.142852783203	-1	373603.166015625	37469	0
1	291	396.374969482422	304.143585205078	-1	373731.54296875	37593	0
1	292	396.328063964844	304.148223876953	-1	375919.0703125	37696	0
1	293	396.326110839844	304.162078857422	-1	376062.35546875	37887	0
1	294	396.343994140625	304.130706787109	-1	373926.07421875	37989	0
1	295	396.318023681641	304.138641357422	-1	374456.646484375	38104	0
1	296	396.307678222656	304.143737792969	-1	374521.708984375	38174	0
1	297	396.325408935547	304.164855957031	-1	371588.359375	38349	0
1	298	396.318023681641	304.162384033203	-1	371747.345703125	38389	0
1	299	396.319152832031	304.146820068359	-1	374204.951171875	38519	0
1	300	396.319244384766	304.159088134766	-1	375967.15234375	38707	0
1	301	396.291809082031	304.124206542969	-1	378043.6796875	38838	0
1	302	396.333740234375	304.12255859375	-1	379037.33984375	38891	0
1	303	396.325164794922	304.106170654297	-1	382308.373046875	39059	0
1	304	396.32421875	304.1357421875	-1	379293.8125	39079	0
1	305	396.310852050781	304.134765625	-1	377042.16015625	39220	0
1	306	396.314025878906	304.156158447266	-1	377365.923828125	39424	0
1	307	396.316741943359	304.141143798828	-1	375219.662109375	39452	0
1	308	396.343719482422	304.133544921875	-1	370892.357421875	39575	0
1	309	396.330841064453	304.146453857422	-1	371099.8125	39716	0
1	310	396.323822021484	304.149658203125	-1	370886.970703125	39835	0
1	311	396.339324951172	304.163208007813	-1	371219.986328125	39937	0
1	312	396.320892333984	304.151428222656	-1	373484.275390625	40139	0
1	313	396.330871582031	304.143341064453	-1	373560.744140625	40222	0
1	314	396.330200195313	304.141937255859	-1	375286.013671875	40306	0
1	315	396.326599121094	304.154418945313	-1	373493.6796875	40415	0
1	316	396.325714111328	304.136077880859	-1	376652.76171875	40568	0
1	317	396.326812744141	304.149932861328	-1	374819.716796875	40694	0
1	318	396.336059570313	304.148773193359	-1	373048.99609375	40779	0
1	319	396.348968505859	304.138458251953	-1	372396.33203125	40969	0
1	320	396.345886230469	304.169769287109	-1	374934.46875	41100	0
1	321	396.294464111328	304.149444580078	-1	374802.982421875	41156	0
1	322	396.331512451172	304.140258789063	-1	374417.197265625	41259	0
1	323	396.326507568359	304.159301757813	-1	376062.658203125	41447	0
1	324	396.332946777344	304.155731201172	-1	375794.599609375	41564	0
1	325	396.317779541016	304.153442382813	-1	375492.150390625	41711	0
1	326	396.33984375	304.160552978516	-1	370759.005859375	41806	0
1	327	396.347351074219	304.1630859375	-1	372806.681640625	41961	0
1	328	396.332702636719	304.145935058594	-1	372544.671875	42028	0
1	329	396.339233398438	304.165069580078	-1	371102.2421875	42178	0
1	330	396.346557617188	304.146270751953	-1	374022.736328125	42359	0
1	331	396.339294433594	304.164215087891	-1	373376.21484375	42431	0
1	332	396.344543457031	304.145782470703	-1	371865.822265625	42615	0
1	333	396.357025146484	304.153137207031	-1	370800.59765625	42721	0
1	334	396.346649169922	304.151519775391	-1	371246.009765625	42851	0
1	335	396.341125488281	304.1455078125	-1	369862.6953125	42941	0
1	336	396.328216552734	304.147033691406	-1	372394.71875	42983	0
1	337	396.319122314453	304.129058837891	-1	376278.802734375	43164	0
1	338	396.324859619141	304.112701416016	-1	375425.46484375	43298	0
1	339	396.323059082031	304.149810791016	-1	376134.58984375	43416	0
1	340	396.315093994141	304.134979248047	-1	376463.951171875	43541	0
1	341	396.312927246094	304.13037109375	-1	377570.0859375	43584	0
1	342	396.312744140625	304.161895751953	-1	374800.61328125	43758	0
1	343	396.328735351563	304.140167236328	-1	374076.5234375	43913	0
1	344	396.322448730469	304.124450683594	-1	371797.66796875	44044	0
1	345	396.334075927734	304.130493164063	-1	373210.310546875	44131	0
1	346	396.350433349609	304.135528564453	-1	370189.466796875	44243	0
1	347	396.350555419922	304.165588378906	-1	370724.02734375	44401	0
1	348	396.351165771484	304.149688720703	-1	370985.1875	44543	0
1	349	396.328918457031	304.153533935547	-1	372402.19921875	44643	0
1	350	396.326965332031	304.145416259766	-1	371813.6015625	44690	0
1	351	396.327453613281	304.138641357422	-1	372653.650390625	44852	0
1	352	396.342163085938	304.153228759766	-1	374909.34375	45052	0
1	353	396.327972412109	304.176147460938	-1	373840.947265625	45085	0
1	354	396.356903076172	304.153167724609	-1	374226.6171875	45256	0
1	355	396.320770263672	304.164276123047	-1	374393.365234375	45401	0
1	356	396.324890136719	304.147979736328	-1	374081.3203125	45427	0
1	357	396.310577392578	304.155212402344	-1	375526.162109375	45613	0
1	358	396.330993652344	304.179748535156	-1	372028.931640625	45760	0
1	359	396.336700439453	304.175323486328	-1	372715.826171875	45800	0
1	360	396.324676513672	304.142425537109	-1	374449.619140625	45984	0
1	361	396.311676025391	304.137542724609	-1	374288.11328125	46133	0
1	362	396.312072753906	304.118286132813	-1	376410.880859375	46211	0
1	363	396.314880371094	304.122650146484	-1	378904.903320313	46339	0
1	364	396.314880371094	304.133819580078	-1	378908.076171875	46483	0
1	365	396.313903808594	304.132995605469	-1	379180.470703125	46547	0
1	366	396.314788818359	304.118743896484	-1	380718	46736	0
1	367	396.311218261719	304.130554199219	-1	378147.3046875	46906	0
1	368	396.344665527344	304.125885009766	-1	377014.296875	46974	0
1	369	396.313659667969	304.148986816406	-1	376358.5390625	47097	0
1	370	396.309631347656	304.151275634766	-1	376038.107421875	47210	0
1	371	396.328308105469	304.148315429688	-1	376883.47265625	47391	0
1	372	396.320068359375	304.152923583984	-1	371728.423828125	47499	0
1	373	396.334350585938	304.139465332031	-1	375100.044921875	47645	0
1	374	396.341949462891	304.156585693359	-1	373125.212890625	47708	0
1	375	396.357940673828	304.156982421875	-1	371117.962890625	47861	0
1	376	396.327545166016	304.154052734375	-1	373818.203125	47963	0
1	377	396.320770263672	304.154510498047	-1	372417.2109375	48092	0
1	378	396.332763671875	304.151916503906	-1	371700.197265625	48224	0
1	379	396.346343994141	304.156494140625	-1	374373.873046875	48405	0
1	380	396.340850830078	304.144622802734	-1	372180.494140625	48518	0
1	381	396.3330078125	304.156066894531	-1	372125.58984375	48655	0
1	382	396.316680908203	304.142974853516	-1	375449.0625	48760	0
1	383	396.316741943359	304.153839111328	-1	374833.5546875	48825	0
1	384	396.330261230469	304.139099121094	-1	374413.033203125	48970	0
1	385	396.330505371094	304.137817382813	-1	373888.662109375	49102	0
1	386	396.323486328125	304.136627197266	-1	373892.927734375	49274	0
1	387	396.324737548828	304.159240722656	-1	373955.712890625	49410	0
1	388	396.313323974609	304.147583007813	-1	375911.93359375	49528	0
1	389	396.325866699219	304.144683837891	-1	373136.51953125	49593	0
1	390	396.316925048828	304.138488769531	-1	372126.224609375	49685	0
1	391	396.314392089844	304.156921386719	-1	373185.59375	49808	0
1	392	396.333892822266	304.161682128906	-1	372679.55078125	49934	0
1	393	396.308319091797	304.146636962891	-1	375332.146484375	50087	0
1	394	396.347290039063	304.130157470703	-1	373530.87109375	50214	0
1	395	396.330017089844	304.149353027344	-1	375030.87890625	50319	0
1	396	396.298583984375	304.130584716797	-1	376017.810546875	50517	0
1	397	396.321685791016	304.141326904297	-1	375503.833984375	50547	0
1	398	396.321899414063	304.14453125	-1	376484.990234375	50775	0
1	399	396.323669433594	304.137390136719	-1	378569.4453125	50833	0
1	400	396.316101074219	304.133056640625	-1	380794.162109375	51029	0
1	401	396.311065673828	304.123474121094	-1	379852.564453125	51165	0
1	402	396.313568115234	304.136962890625	-1	379578.673828125	51217	0
1	403	396.325866699219	304.127593994141	-1	377049.267578125	51359	0
1	404	396.356231689453	304.112091064453	-1	377454.716796875	51478	0
1	405	396.334136962891	304.128204345703	-1	380446.169921875	51697	0
1	406	396.306823730469	304.138488769531	-1	378897.322265625	51719	0
1	407	396.315826416016	304.143188476563	-1	378388.775390625	51847	0
1	408	396.327209472656	304.141754150391	-1	374496.615234375	52011	0
1	409	396.321685791016	304.149993896484	-1	375481.8046875	52153	0
1	410	396.348236083984	304.147918701172	-1	373399.94140625	52341	0
1	411	396.318725585938	304.164428710938	-1	373636.578125	52463	0
1	412	396.3369140625	304.136932373047	-1	373260.794921875	52557	0
1	413	396.339050292969	304.149963378906	-1	373574.859375	52692	0
1	414	396.332763671875	304.143310546875	-1	374208.484375	52820	0
1	415	396.322570800781	304.141082763672	-1	375604.3984375	52906	0
1	416	396.321075439453	304.150543212891	-1	374080.125	52978	0
1	417	396.327209472656	304.168243408203	-1	374710.501953125	53131	0
1	418	396.345764160156	304.15185546875	-1	374062.216796875	53288	0
1	419	396.315979003906	304.152557373047	-1	374802.611328125	53344	0
1	420	396.319213867188	304.147644042969	-1	375037.529296875	53497	0
1	421	396.327575683594	304.162261962891	-1	374383.453125	53667	0
1	422	396.329711914063	304.157989501953	-1	374256.29296875	53795	0
1	423	396.318481445313	304.154602050781	-1	372729.5234375	53883	0
1	424	396.329742431641	304.153869628906	-1	371846.923828125	53947	0
1	425	396.323089599609	304.161590576172	-1	373617.03515625	54062	0
1	426	396.352783203125	304.131988525391	-1	374745.89453125	54234	0
1	427	396.322082519531	304.161529541016	-1	376198.529296875	54336	0
1	428	396.307556152344	304.156341552734	-1	374766.158203125	54479	0
1	429	396.336944580078	304.158386230469	-1	372217.6640625	54612	0
1	430	396.32958984375	304.163452148438	-1	372260.84765625	54765	0
1	431	396.328338623047	304.140258789063	-1	375433.390625	54822	0
1	432	396.353393554688	304.148620605469	-1	374235.6328125	55002	0
1	433	396.346160888672	304.158142089844	-1	374266.828125	55096	0
1	434	396.310699462891	304.164642333984	-1	374934.7421875	55158	0
1	435	396.330078125	304.135986328125	-1	375814.19921875	55384	0
1	436	396.319915771484	304.151245117188	-1	375712.33984375	55529	0
1	437	396.324462890625	304.158752441406	-1	375783.12109375	55639	0
1	438	396.321594238281	304.143768310547	-1	377579.404296875	55720	0
1	439	396.312774658203	304.142578125	-1	380494.841796875	55801	0
1	440	396.314147949219	304.145477294922	-1	378442.830078125	55992	0
1	441	396.322540283203	304.149841308594	-1	376144.4375	56042	0
1	442	396.306976318359	304.147705078125	-1	378100.888671875	56215	0
1	443	396.330993652344	304.148590087891	-1	374989.17578125	56307	0
1	444	396.301208496094	304.174896240234	-1	375776.94140625	56523	0
1	445	396.318450927734	304.164123535156	-1	377667.228515625	56636	0
1	446	396.324951171875	304.150238037109	-1	375413.736328125	56734	0
1	447	396.318664550781	304.1611328125	-1	375504.845703125	56878	0
1	448	396.347351074219	304.154113769531	-1	371804.556640625	57002	0
1	449	396.3369140625	304.179870605469	-1	371779.04296875	57168	0
1	450	396.333312988281	304.1669921875	-1	371876.056640625	57256	0
1	451	396.351928710938	304.146423339844	-1	372037.259765625	57320	0
1	452	396.355712890625	304.125274658203	-1	371792.076171875	57444	0
1	453	396.342559814453	304.125732421875	-1	372875.46875	57656	0
1	454	396.345489501953	304.149963378906	-1	374033.322265625	57690	0
1	455	396.347534179688	304.134826660156	-1	372146.224609375	57905	0
1	456	396.341278076172	304.131774902344	-1	375386.85546875	58051	0
1	457	396.377380371094	304.143737792969	-1	370932.822265625	58124	0
1	458	396.349304199219	304.177307128906	-1	372773.10546875	58253	0
1	459	396.313018798828	304.150604248047	-1	375021.125	58396	0
1	460	396.322082519531	304.135650634766	-1	373794.939453125	58499	0
1	461	396.333587646484	304.148468017578	-1	375865.263671875	58579	0
1	462	396.331909179688	304.129608154297	-1	373394.39453125	58773	0
1	463	396.339508056641	304.155914306641	-1	372836.291015625	58831	0
1	464	396.347717285156	304.169525146484	-1	371996.56640625	58937	0
1	465	396.345947265625	304.153106689453	-1	373949.208984375	59052	0
1	466	396.345764160156	304.150238037109	-1	372428.830078125	59257	0
1	467	396.357391357422	304.167388916016	-1	371594.21875	59315	0
1	468	396.328735351563	304.1533203125	-1	372954.455078125	59439	0
1	469	396.352996826172	304.162048339844	-1	371976.541015625	59646	0
1	470	396.331207275391	304.163787841797	-1	375136.921875	59803	0
1	471	396.313446044922	304.154846191406	-1	375940.41015625	59853	0
1	472	396.328155517578	304.137359619141	-1	371066.400390625	59962	0
1	473	396.339324951172	304.157775878906	-1	372018.099609375	60071	0
1	474	396.334564208984	304.160247802734	-1	375543.474609375	60200	0
1	475	396.330139160156	304.167602539063	-1	373066.4375	60368	0
1	476	396.329498291016	304.149017333984	-1	376258.66796875	60576	0
1	477	396.357727050781	304.150756835938	-1	375573.266601563	60707	0
1	478	396.342468261719	304.147491455078	-1	377509.44921875	60733	0
1	479	396.343017578125	304.164428710938	-1	374080.841796875	60877	0
1	480	396.325714111328	304.188446044922	-1	376716.21875	61057	0
1	481	396.310974121094	304.148529052734	-1	373751.728515625	61153	0
1	482	396.343505859375	304.157379150391	-1	372385.353515625	61293	0
1	483	396.356292724609	304.167510986328	-1	373239.357421875	61417	0
1	484	396.303680419922	304.151794433594	-1	373162.404296875	61538	0
1	485	396.337066650391	304.162628173828	-1	373085.919921875	61699	0
1	486	396.321197509766	304.155822753906	-1	375720.96484375	61775	0
1	487	396.309967041016	304.172576904297	-1	374387.3046875	61944	0
1	488	396.326873779297	304.173278808594	-1	374384.1875	62126	0
1	489	396.323394775391	304.1484375	-1	373366.97265625	62151	0
1	490	396.339294433594	304.160461425781	-1	372583.62109375	62304	0
1	491	396.336761474609	304.179077148438	-1	374179.416015625	62475	0
1	492	396.314117431641	304.156555175781	-1	375569	62641	0
1	493	396.30224609375	304.170074462891	-1	374691.240234375	62664	0
1	494	396.315246582031	304.164215087891	-1	372590.708984375	62892	0
1	495	396.333312988281	304.156372070313	-1	370305.537109375	62934	0
1	496	396.356597900391	304.14306640625	-1	372222.19140625	63076	0
1	497	396.331939697266	304.172607421875	-1	369431.056640625	63289	0
1	498	396.344665527344	304.171112060547	-1	370053.75390625	63300	0
1	499	396.329864501953	304.149017333984	-1	373550.845703125	63442	0
1	500	396.366607666016	304.161285400391	-1	369043.244140625	63558	0
1	501	396.348327636719	304.159027099609	-1	369945.212890625	63670	0
1	502	396.359527587891	304.170227050781	-1	370934.75	63779	0
1	503	396.355102539063	304.143463134766	-1	370013.421875	64014	0
1	504	396.386749267578	304.152709960938	-1	369757.044921875	64069	0
1	505	396.348327636719	304.165985107422	-1	370677.455078125	64229	0
1	506	396.307830810547	304.159057617188	-1	374490.982421875	64347	0
1	507	396.338012695313	304.178894042969	-1	373891.189453125	64528	0
1	508	396.346893310547	304.166961669922	-1	374883.705078125	64646	0
1	509	396.330841064453	304.159637451172	-1	372581.896484375	64667	0
1	510	396.338012695313	304.178924560547	-1	373559.44140625	64825	0
1	511	396.317108154297	304.164733886719	-1	374463.08203125	64995	0
1	512	396.312438964844	304.167694091797	-1	374802.31640625	65077	0
1	513	396.319702148438	304.143341064453	-1	375692.705078125	65241	0
1	514	396.336364746094	304.155426025391	-1	372857.826171875	65410	0
1	515	396.327362060547	304.156524658203	-1	374165.634765625	65482	0
1	516	396.315032958984	304.153137207031	-1	376066.96484375	65542	0
1	517	396.314483642578	304.163879394531	-1	376603.130859375	65823	0
1	518	396.298187255859	304.155609130859	-1	378941.279296875	65902	0
1	519	396.283905029297	304.133239746094	-1	379700.184570313	66069	0
1	520	396.31298828125	304.160888671875	-1	377993.763671875	66149	0
1	521	396.336151123047	304.120971679688	-1	376799.36328125	66226	0
1	522	396.319488525391	304.143096923828	-1	380061.056640625	66431	0
1	523	396.312164306641	304.130981445313	-1	380480.259765625	66506	0
1	524	396.301361083984	304.160705566406	-1	378166.16015625	66735	0
1	525	396.307678222656	304.150848388672	-1	378067.380859375	66764	0
1	526	396.326202392578	304.152160644531	-1	375585.861328125	66991	0
1	527	396.317108154297	304.15625	-1	375299.857421875	67040	0
1	528	396.318817138672	304.1689453125	-1	375366.10546875	67190	0
1	529	396.323516845703	304.161834716797	-1	374845.80078125	67340	0
1	530	396.346557617188	304.157257080078	-1	371803.619140625	67458	0
1	531	396.351867675781	304.152954101563	-1	370309.865234375	67612	0
1	532	396.336975097656	304.158630371094	-1	373079.91796875	67758	0
1	533	396.324859619141	304.169250488281	-1	372404.416015625	67785	0
1	534	396.341430664063	304.166046142578	-1	371959.490234375	67899	0
1	535	396.342926025391	304.161651611328	-1	372056.09375	68104	0
1	536	396.326141357422	304.180603027344	-1	370830.921875	68218	0
1	537	396.346130371094	304.18017578125	-1	370937.4296875	68300	0
1	538	396.360748291016	304.169769287109	-1	371766.134765625	68495	0
1	539	396.367950439453	304.165496826172	-1	373455.21484375	68595	0
1	540	396.328063964844	304.170959472656	-1	374001.8515625	68770	0
1	541	396.340148925781	304.147979736328	-1	373244.142578125	68880	0
1	542	396.328704833984	304.154449462891	-1	372249.931640625	69028	0
1	543	396.326141357422	304.158538818359	-1	374218.03125	69107	0
1	544	396.328186035156	304.171508789063	-1	373101.041015625	69188	0
1	545	396.330749511719	304.172485351563	-1	375263.98046875	69385	0
1	546	396.337615966797	304.167358398438	-1	374747.26953125	69529	0
1	547	396.328460693359	304.1572265625	-1	374211.830078125	69648	0
1	548	396.335754394531	304.157318115234	-1	376413.68359375	69677	0
1	549	396.324066162109	304.165679931641	-1	374509.27734375	69897	0
1	550	396.333374023438	304.143768310547	-1	375420.361328125	70018	0
1	551	396.338470458984	304.171600341797	-1	374077.625	70135	0
1	552	396.312896728516	304.178802490234	-1	375828.703125	70276	0
1	553	396.312286376953	304.151245117188	-1	376417.630859375	70387	0
1	554	396.340911865234	304.162933349609	-1	374456.3515625	70547	0
1	555	396.326995849609	304.129791259766	-1	377721.845703125	70686	0
1	556	396.336364746094	304.150238037109	-1	374884.13671875	70794	0
1	557	396.335205078125	304.135040283203	-1	377527.8984375	70957	0
1	558	396.303161621094	304.141784667969	-1	375268.5703125	71075	0
1	559	396.315948486328	304.141998291016	-1	377172.986328125	71198	0
1	560	396.332763671875	304.134155273438	-1	374272.73046875	71317	0
1	561	396.327453613281	304.127044677734	-1	372431.55078125	71379	0
1	562	396.301635742188	304.155426025391	-1	374814.892578125	71496	0
1	563	396.328521728516	304.163848876953	-1	377297.330078125	71737	0
1	564	396.316619873047	304.156036376953	-1	374791.73046875	71818	0
1	565	396.322967529297	304.153259277344	-1	375871.46484375	71955	0
1	566	396.325408935547	304.157104492188	-1	375000.037109375	72169	0
1	567	396.327850341797	304.157897949219	-1	373724.068359375	72188	0
1	568	396.369171142578	304.151123046875	-1	372460.6640625	72359	0
1	569	396.327728271484	304.165069580078	-1	372345.32421875	72516	0
1	570	396.329803466797	304.158416748047	-1	370384.2421875	72617	0
1	571	396.366027832031	304.153350830078	-1	368464.021484375	72696	0
1	572	396.3720703125	304.157806396484	-1	369349.568359375	72841	0
1	573	396.319091796875	304.176513671875	-1	371958.958984375	73028	0
1	574	396.342468261719	304.170440673828	-1	369864.21484375	73068	0
1	575	396.337799072266	304.134613037109	-1	372184.8046875	73264	0
1	576	396.355163574219	304.163787841797	-1	370097.734375	73402	0
1	577	396.340545654297	304.182861328125	-1	372034.130859375	73438	0
1	578	396.369995117188	304.166625976563	-1	366854.9921875	73567	0
1	579	396.365631103516	304.161102294922	-1	366481.580078125	73711	0
1	580	396.357971191406	304.175323486328	-1	369164.9140625	73873	0
1	581	396.348510742188	304.163879394531	-1	367102.69140625	73956	0
1	582	396.352447509766	304.160766601563	-1	367422.697265625	74069	0
1	583	396.368804931641	304.151214599609	-1	368828.15234375	74217	0
1	584	396.33984375	304.167846679688	-1	369524.431640625	74381	0
1	585	396.361389160156	304.183166503906	-1	367612.86328125	74492	0
1	586	396.382232666016	304.17529296875	-1	368216.533203125	74599	0
1	587	396.366668701172	304.16455078125	-1	364199.6875	74711	0
1	588	396.370269775391	304.171112060547	-1	367739.755859375	74903	0
1	589	396.348999023438	304.164001464844	-1	368274.2109375	75031	0
1	590	396.358856201172	304.169311523438	-1	368452.111328125	75192	0
1	591	396.341339111328	304.168151855469	-1	372008.64453125	75221	0
1	592	396.349426269531	304.159515380859	-1	369180.8046875	75353	0
1	593	396.358856201172	304.145568847656	-1	372573.6796875	75469	0
1	594	396.335052490234	304.141265869141	-1	374512.904296875	75647	0
1	595	396.345245361328	304.170867919922	-1	373226.890625	75801	0
1	596	396.336456298828	304.160461425781	-1	373958.640625	75912	0
1	597	396.355316162109	304.155151367188	-1	374971.763671875	76009	0
1	598	396.345703125	304.161590576172	-1	371836.94921875	76124	0
1	599	396.321228027344	304.164581298828	-1	374002.0234375	76351	0
1	600	396.343627929688	304.172882080078	-1	371206.525390625	76447	0
1	601	396.335205078125	304.155944824219	-1	372010.931640625	76567	0
1	602	396.347686767578	304.160522460938	-1	372413.205078125	76721	0
1	603	396.322143554688	304.161163330078	-1	371384.7890625	76780	0
1	604	396.360595703125	304.161743164063	-1	372957.7265625	76864	0
1	605	396.357025146484	304.170959472656	-1	370584.275390625	77005	0
1	606	396.326416015625	304.159912109375	-1	370205.828125	77225	0
1	607	396.339416503906	304.164001464844	-1	367681.791015625	77360	0
1	608	396.374084472656	304.166564941406	-1	367436.24609375	77380	0
1	609	396.357879638672	304.158843994141	-1	367821.224609375	77591	0
1	610	396.369476318359	304.173065185547	-1	366338.23828125	77720	0
1	611	396.350555419922	304.189910888672	-1	369717.9140625	77798	0
1	612	396.360504150391	304.181274414063	-1	367889.212890625	77962	0
1	613	396.371368408203	304.165405273438	-1	368232.142578125	78089	0
1	614	396.366943359375	304.176116943359	-1	367669.54296875	78121	0
1	615	396.352142333984	304.17138671875	-1	368419.86328125	78248	0
1	616	396.346710205078	304.161651611328	-1	371723.33984375	78380	0
1	617	396.335876464844	304.161437988281	-1	370733.095703125	78504	0
1	618	396.354705810547	304.174865722656	-1	371926.75	78702	0
1	619	396.362762451172	304.152770996094	-1	370413.482421875	78773	0
1	620	396.354705810547	304.155700683594	-1	371355.685546875	78894	0
1	621	396.342010498047	304.177673339844	-1	369812.005859375	79034	0
1	622	396.350128173828	304.167572021484	-1	369679.080078125	79159	0
1	623	396.358917236328	304.172088623047	-1	367424.548828125	79238	0
1	624	396.361999511719	304.18408203125	-1	367644.240234375	79391	0
1	625	396.359893798828	304.1787109375	-1	367250.728515625	79559	0
1	626	396.371063232422	304.182373046875	-1	367533.77734375	79585	0
1	627	396.347991943359	304.172241210938	-1	369511.638671875	79701	0
1	628	396.347442626953	304.180053710938	-1	369531.09765625	79904	0
1	629	396.356628417969	304.171234130859	-1	370484.591796875	79989	0
1	630	396.379058837891	304.148284912109	-1	369911.8984375	80097	0
1	631	396.359100341797	304.169250488281	-1	370038.408203125	80262	0
1	632	396.320007324219	304.17529296875	-1	372005.5234375	80316	0
1	633	396.344757080078	304.161895751953	-1	372988.69140625	80467	0
1	634	396.350524902344	304.182006835938	-1	371993.076171875	80668	0
1	635	396.339782714844	304.183380126953	-1	374014.05859375	80758	0
1	636	396.341613769531	304.184173583984	-1	370266.40625	80889	0
1	637	396.3818359375	304.166198730469	-1	370818.01171875	81004	0
1	638	396.338897705078	304.182037353516	-1	372821.701171875	81052	0
1	639	396.360046386719	304.158355712891	-1	371039.06640625	81191	0
1	640	396.355255126953	304.150390625	-1	372436.494140625	81270	0
1	641	396.348937988281	304.144622802734	-1	373789.080078125	81453	0
1	642	396.350860595703	304.155395507813	-1	373081.796875	81583	0
1	643	396.360748291016	304.175018310547	-1	373672.87890625	81621	0
1	644	396.350433349609	304.154327392578	-1	371859.564453125	81844	0
1	645	396.333129882813	304.158813476563	-1	371770.103515625	81904	0
1	646	396.323486328125	304.16015625	-1	374125.69140625	82087	0
1	647	396.344482421875	304.170043945313	-1	370817.8984375	82199	0
1	648	396.358795166016	304.180816650391	-1	369573.064453125	82295	0
1	649	396.346801757813	304.163726806641	-1	373542.349609375	82366	0
1	650	396.366943359375	304.145721435547	-1	370724.43359375	82555	0
1	651	396.360687255859	304.178649902344	-1	373551.54296875	82655	0
1	652	396.346466064453	304.181701660156	-1	370202.97265625	82711	0
1	653	396.346008300781	304.174560546875	-1	370095.78515625	82840	0
1	654	396.3525390625	304.15771484375	-1	368485.5078125	83048	0
1	655	396.381408691406	304.179901123047	-1	366935.419921875	83109	0
1	656	396.354949951172	304.173217773438	-1	368645.869140625	83190	0
1	657	396.340576171875	304.170135498047	-1	368305.603515625	83372	0
1	658	396.350280761719	304.159851074219	-1	368071.919921875	83507	0
1	659	396.368591308594	304.173553466797	-1	367182.1953125	83628	0
1	660	396.358215332031	304.168426513672	-1	369256.853515625	83757	0
1	661	396.36962890625	304.181457519531	-1	369064.50390625	83861	0
1	662	396.390594482422	304.146179199219	-1	370182.529296875	83902	0
1	663	396.349182128906	304.170349121094	-1	370978.228515625	84091	0
1	664	396.341003417969	304.172515869141	-1	372004.103515625	84185	0
1	665	396.337493896484	304.155456542969	-1	370660.974609375	84331	0
1	666	396.335693359375	304.157196044922	-1	371600.333984375	84428	0
1	667	396.357818603516	304.151092529297	-1	374333.0390625	84544	0
1	668	396.334289550781	304.163116455078	-1	376081.2578125	84668	0
1	669	396.329467773438	304.146362304688	-1	377144.64453125	84838	0
1	670	396.321868896484	304.161071777344	-1	375885.220703125	84923	0
1	671	396.333557128906	304.145385742188	-1	377000.474609375	85034	0
1	672	396.346801757813	304.161865234375	-1	373876.7265625	85267	0
1	673	396.348358154297	304.163848876953	-1	374621.205078125	85350	0
1	674	396.330688476563	304.165496826172	-1	374329.703125	85382	0
1	675	396.316711425781	304.155151367188	-1	375767.04296875	85592	0
1	676	396.320129394531	304.152374267578	-1	376536.359375	85672	0
1	677	396.34033203125	304.163757324219	-1	374692.740234375	85864	0
1	678	396.361724853516	304.163665771484	-1	374782.376953125	85927	0
1	679	396.333160400391	304.176116943359	-1	376850.53125	86017	0
1	680	396.321136474609	304.143890380859	-1	376322.79296875	86209	0
1	681	396.3369140625	304.146514892578	-1	374267.408203125	86246	0
1	682	396.330291748047	304.14404296875	-1	375499.787109375	86378	0
1	683	396.314819335938	304.172210693359	-1	376632.056640625	86578	0
1	684	396.334381103516	304.157836914063	-1	375229.673828125	86724	0
1	685	396.324768066406	304.150543212891	-1	376018.052734375	86819	0
1	686	396.324035644531	304.150543212891	-1	374382.556640625	86862	0
1	687	396.337371826172	304.155456542969	-1	372443.947265625	86969	0
1	688	396.343383789063	304.170227050781	-1	369411.25390625	87133	0
1	689	396.343200683594	304.152252197266	-1	371242.751953125	87246	0
1	690	396.359069824219	304.159423828125	-1	369277.439453125	87348	0
1	691	396.367828369141	304.200347900391	-1	368043.2890625	87518	0
1	692	396.356750488281	304.178436279297	-1	368340.56640625	87637	0
1	693	396.357482910156	304.166137695313	-1	369127.62109375	87725	0
1	694	396.368011474609	304.169006347656	-1	369225.576171875	87953	0
1	695	396.375732421875	304.174407958984	-1	369350.041015625	87991	0
1	696	396.368621826172	304.167266845703	-1	367767.53125	88184	0
1	697	396.381195068359	304.16162109375	-1	369500.19140625	88269	0
1	698	396.357849121094	304.182769775391	-1	374120.359375	88396	0
1	699	396.333068847656	304.183563232422	-1	369843.443359375	88532	0
1	700	396.344116210938	304.184631347656	-1	372055.091796875	88570	0
1	701	396.337707519531	304.158874511719	-1	372708.828125	88776	0
1	702	396.351135253906	304.141998291016	-1	372698.912109375	88817	0
1	703	396.336975097656	304.153533935547	-1	373538.5078125	89038	0
1	704	396.340911865234	304.167541503906	-1	372395.125	89084	0
1	705	396.329345703125	304.149871826172	-1	375325.373046875	89204	0
1	706	396.342956542969	304.162109375	-1	373243.501953125	89407	0
1	707	396.348327636719	304.143798828125	-1	372284.185546875	89505	0
1	708	396.360290527344	304.179016113281	-1	372829.037109375	89572	0
1	709	396.333251953125	304.19091796875	-1	372203.052734375	89759	0
1	710	396.346466064453	304.167907714844	-1	372421.048828125	89836	0
1	711	396.344512939453	304.176544189453	-1	373863.822265625	89942	0
1	712	396.322265625	304.161468505859	-1	373625.796875	90174	0
1	713	396.337799072266	304.162506103516	-1	376304.130859375	90271	0
1	714	396.343933105469	304.174224853516	-1	375260.876953125	90301	0
1	715	396.31396484375	304.165161132813	-1	377208.740234375	90465	0
1	716	396.311706542969	304.150238037109	-1	374923.94921875	90559	0
1	717	396.339111328125	304.165710449219	-1	376480.8984375	90761	0
1	718	396.322296142578	304.152923583984	-1	374015.416015625	90869	0
1	719	396.312347412109	304.160430908203	-1	376324.8984375	90972	0
1	720	396.316009521484	304.154602050781	-1	373431.9453125	91132	0
1	721	396.325134277344	304.150146484375	-1	372709.103515625	91248	0
1	722	396.375213623047	304.165985107422	-1	371841.255859375	91313	0
1	723	396.333282470703	304.176208496094	-1	371703.03515625	91434	0
1	724	396.344573974609	304.187255859375	-1	371082.529296875	91577	0
1	725	396.341979980469	304.16357421875	-1	366810.099609375	91697	0
1	726	396.361724853516	304.178985595703	-1	368944.431640625	91888	0
1	727	396.368713378906	304.163818359375	-1	367105.95703125	91969	0
1	728	396.378753662109	304.164276123047	-1	365959.7734375	92070	0
1	729	396.373657226563	304.154571533203	-1	367907.21484375	92223	0
1	730	396.369445800781	304.172241210938	-1	365003.673828125	92273	0
1	731	396.393096923828	304.163482666016	-1	367735.708984375	92396	0
1	732	396.367950439453	304.172485351563	-1	369441.390625	92497	0
1	733	396.360443115234	304.156524658203	-1	370562.14453125	92675	0
1	734	396.358276367188	304.164093017578	-1	370245.208984375	92787	0
1	735	396.371490478516	304.176116943359	-1	368292.65625	92882	0
1	736	396.383605957031	304.178894042969	-1	369281.134765625	93072	0
1	737	396.383056640625	304.166412353516	-1	366387.1953125	93150	0
1	738	396.380249023438	304.170867919922	-1	365456.533203125	93211	0
1	739	396.365325927734	304.173614501953	-1	367403.255859375	93378	0
1	740	396.369201660156	304.171081542969	-1	367122.591796875	93516	0
1	741	396.395874023438	304.17529296875	-1	367097.2265625	93591	0
1	742	396.367370605469	304.181060791016	-1	366805.388671875	93793	0
1	743	396.362060546875	304.173004150391	-1	368304.12890625	93908	0
1	744	396.363342285156	304.166748046875	-1	369451.85546875	93970	0
1	745	396.351440429688	304.177612304688	-1	369251.13671875	94116	0
1	746	396.341888427734	304.178680419922	-1	369644.3515625	94168	0
1	747	396.348052978516	304.166381835938	-1	369067.42578125	94335	0
1	748	396.355712890625	304.172576904297	-1	370980.404296875	94483	0
1	749	396.350891113281	304.166473388672	-1	370055.513671875	94588	0
1	750	396.357360839844	304.167938232422	-1	369130.919921875	94649	0
1	751	396.353088378906	304.152770996094	-1	371555.005859375	94865	0
1	752	396.356079101563	304.194122314453	-1	368440.177734375	94959	0
1	753	396.358825683594	304.166534423828	-1	370901.560546875	95112	0
1	754	396.334930419922	304.178588867188	-1	371724.759765625	95143	0
1	755	396.361297607422	304.171783447266	-1	370780.462890625	95321	0
1	756	396.35302734375	304.175476074219	-1	368281.623046875	95425	0
1	757	396.383056640625	304.157287597656	-1	369431.345703125	95604	0
1	758	396.353698730469	304.172637939453	-1	369991.2578125	95715	0
1	759	396.336059570313	304.170043945313	-1	370028.75390625	95846	0
1	760	396.358001708984	304.160827636719	-1	368660.30859375	95911	0
1	761	396.351013183594	304.164398193359	-1	369779.12890625	96039	0
1	762	396.337982177734	304.178436279297	-1	367944.921875	96180	0
1	763	396.347625732422	304.1669921875	-1	368068.837890625	96291	0
1	764	396.3818359375	304.164520263672	-1	364296.130859375	96493	0
1	765	396.367858886719	304.170562744141	-1	367661.123046875	96565	0
1	766	396.368103027344	304.179962158203	-1	365803.083984375	96708	0
1	767	396.364776611328	304.162719726563	-1	366217.61328125	96815	0
1	768	396.379302978516	304.163208007813	-1	367298.837890625	96922	0
1	769	396.374633789063	304.156402587891	-1	366688.89453125	96992	0
1	770	396.371643066406	304.17431640625	-1	365885.63671875	97173	0
1	771	396.379821777344	304.181274414063	-1	364239.40234375	97273	0
1	772	396.394805908203	304.155670166016	-1	366117.419921875	97387	0
1	773	396.343200683594	304.150390625	-1	369679.515625	97502	0
1	774	396.348754882813	304.175079345703	-1	371140.251953125	97726	0
1	775	396.344055175781	304.17578125	-1	368523.828125	97818	0
1	776	396.355926513672	304.175750732422	-1	368661.72265625	97863	0
1	777	396.375	304.155151367188	-1	366752.640625	98004	0
1	778	396.408508300781	304.177337646484	-1	362353.03515625	98183	0
1	779	396.390747070313	304.16650390625	-1	363702.01171875	98325	0
1	780	396.373870849609	304.171997070313	-1	365043.009765625	98409	0
1	781	396.347930908203	304.196258544922	-1	365913.763671875	98559	0
1	782	396.371643066406	304.171997070313	-1	366175.751953125	98690	0
1	783	396.370330810547	304.171051025391	-1	368365.26953125	98798	0
1	784	396.378082275391	304.190612792969	-1	366035.61328125	98894	0
1	785	396.344940185547	304.175018310547	-1	370283.837890625	99057	0
1	786	396.342407226563	304.160400390625	-1	369775.826171875	99211	0
1	787	396.34375	304.184387207031	-1	368335.90625	99303	0
1	788	396.365600585938	304.142486572266	-1	370192.78125	99437	0
1	789	396.337585449219	304.161651611328	-1	370200.365234375	99610	0
1	790	396.353546142578	304.171569824219	-1	368484.822265625	99669	0
1	791	396.351898193359	304.155334472656	-1	369888.619140625	99770	0
1	792	396.373504638672	304.178985595703	-1	368643.08203125	99927	0
1	793	396.369750976563	304.167907714844	-1	368055.5	100113	0
1	794	396.347106933594	304.179321289063	-1	366293.19921875	100193	0
1	795	396.358795166016	304.154266357422	-1	369994.466796875	100284	0
1	796	396.366577148438	304.169647216797	-1	368061.73046875	100412	0
1	797	396.370483398438	304.161041259766	-1	366793.169921875	100621	0
1	798	396.368438720703	304.185363769531	-1	367238.029296875	100633	0
1	799	396.376159667969	304.180358886719	-1	364426.826171875	100789	0
1	800	396.371429443359	304.195648193359	-1	364639.369140625	100937	0
1	801	396.358917236328	304.174133300781	-1	367200.654296875	101108	0
1	802	396.366882324219	304.169555664063	-1	369813.525390625	101179	0
1	803	396.356048583984	304.166931152344	-1	367136.099609375	101334	0
1	804	396.36865234375	304.148712158203	-1	365846.05078125	101365	0
1	805	396.383911132813	304.155914306641	-1	366383.5546875	101476	0
1	806	396.367340087891	304.179382324219	-1	366040.05859375	101603	0
1	807	396.386077880859	304.192840576172	-1	364393.525390625	101756	0
1	808	396.377197265625	304.159118652344	-1	365941.142578125	101897	0
1	809	396.372650146484	304.182983398438	-1	364792.154296875	101987	0
1	810	396.385131835938	304.1416015625	-1	368497.064453125	102106	0
1	811	396.370391845703	304.178833007813	-1	368425.044921875	102216	0
1	812	396.394134521484	304.158325195313	-1	366766.654296875	102371	0
1	813	396.389923095703	304.155670166016	-1	368106.44921875	102456	0
1	814	396.374389648438	304.154479980469	-1	366586.3203125	102658	0
1	815	396.377014160156	304.166809082031	-1	364506.423828125	102785	0
1	816	396.388244628906	304.171722412109	-1	364670.458984375	102854	0
1	817	396.405822753906	304.158447265625	-1	364249.40625	102994	0
1	818	396.396606445313	304.173889160156	-1	363631.837890625	103084	0
1	819	396.407073974609	304.166137695313	-1	365492.517578125	103175	0
1	820	396.384216308594	304.177856445313	-1	365398.4765625	103323	0
1	821	396.382690429688	304.166656494141	-1	367675.857421875	103453	0
1	822	396.379913330078	304.171508789063	-1	366069.08984375	103532	0
1	823	396.361450195313	304.170654296875	-1	369834.615234375	103769	0
1	824	396.366271972656	304.189086914063	-1	369450.05078125	103799	0
1	825	396.351043701172	304.162933349609	-1	369995.32421875	103960	0
1	826	396.371337890625	304.173950195313	-1	369070.359375	104064	0
1	827	396.380126953125	304.174591064453	-1	366437.74609375	104164	0
1	828	396.373687744141	304.176788330078	-1	370186.318359375	104340	0
1	829	396.347991943359	304.202087402344	-1	367854.7890625	104439	0
1	830	396.341247558594	304.190032958984	-1	371654.58984375	104580	0
1	831	396.34375	304.181732177734	-1	373283.080078125	104623	0
1	832	396.341766357422	304.194549560547	-1	371931.951171875	104710	0
1	833	396.334686279297	304.166107177734	-1	372698.740234375	104932	0
1	834	396.349609375	304.184906005859	-1	371920.953125	104966	0
1	835	396.353393554688	304.182159423828	-1	371302.109375	105153	0
1	836	396.358184814453	304.166198730469	-1	369785.525390625	105263	0
1	837	396.3408203125	304.189239501953	-1	371911.26953125	105370	0
1	838	396.346496582031	304.172698974609	-1	373869.798828125	105542	0
1	839	396.344848632813	304.187683105469	-1	373754.42578125	105652	0
1	840	396.336975097656	304.162658691406	-1	372553.384765625	105714	0
1	841	396.350463867188	304.17236328125	-1	372891.55859375	105814	0
1	842	396.347930908203	304.167541503906	-1	368954.103515625	106038	0
1	843	396.363159179688	304.174682617188	-1	369492.197265625	106088	0
1	844	396.374664306641	304.186767578125	-1	366390.53125	106265	0
1	845	396.371337890625	304.170318603516	-1	367758.79296875	106331	0
1	846	396.373504638672	304.164978027344	-1	367303.712890625	106475	0
1	847	396.407073974609	304.180053710938	-1	364773.69140625	106560	0
1	848	396.371917724609	304.189880371094	-1	366951.73046875	106695	0
1	849	396.367767333984	304.161651611328	-1	366361.544921875	106853	0
1	850	396.357543945313	304.182373046875	-1	366456.837890625	107014	0
1	851	396.378356933594	304.166412353516	-1	364318.515625	107081	0
1	852	396.369415283203	304.168304443359	-1	367214.4375	107187	0
1	853	396.381134033203	304.172546386719	-1	365894.33203125	107341	0
1	854	396.358276367188	304.206604003906	-1	368517.60546875	107446	0
1	855	396.356628417969	304.186157226563	-1	365855.697265625	107541	0
1	856	396.369689941406	304.179473876953	-1	367695.38671875	107738	0
1	857	396.367889404297	304.185638427734	-1	368481.853515625	107763	0
1	858	396.368865966797	304.175445556641	-1	367081.384765625	107981	0
1	859	396.359344482422	304.186767578125	-1	368603.453125	108022	0
1	860	396.375427246094	304.181701660156	-1	368006.1015625	108206	0
1	861	396.356903076172	304.184234619141	-1	368222.236328125	108347	0
1	862	396.369415283203	304.181182861328	-1	367116.517578125	108472	0
1	863	396.366638183594	304.184936523438	-1	366574.33984375	108540	0
1	864	396.377197265625	304.187103271484	-1	366115.34375	108636	0
1	865	396.365814208984	304.187377929688	-1	366002.166015625	108811	0
1	866	396.373413085938	304.196441650391	-1	368869.970703125	108959	0
1	867	396.387603759766	304.189544677734	-1	368338.86328125	109086	0
1	868	396.343505859375	304.182220458984	-1	371596.064453125	109165	0
1	869	396.328552246094	304.18603515625	-1	372314.337890625	109300	0
1	870	396.34912109375	304.189849853516	-1	372972.2421875	109388	0
1	871	396.350433349609	304.172027587891	-1	371584.03125	109583	0
1	872	396.357757568359	304.176452636719	-1	370499.369140625	109665	0
1	873	396.326812744141	304.175872802734	-1	371844.673828125	109812	0
1	874	396.345886230469	304.205108642578	-1	375985.97265625	109976	0
1	875	396.347595214844	304.191589355469	-1	370911.70703125	110015	0
1	876	396.344329833984	304.164794921875	-1	373512.72265625	110163	0
1	877	396.346069335938	304.184020996094	-1	371376.353515625	110302	0
1	878	396.355224609375	304.184173583984	-1	368421.142578125	110404	0
1	879	396.362335205078	304.182800292969	-1	369274.484375	110537	0
1	880	396.339904785156	304.170379638672	-1	372236.171875	110701	0
1	881	396.366302490234	304.181701660156	-1	368710.62890625	110781	0
1	882	396.378570556641	304.191009521484	-1	365064.837890625	110922	0
1	883	396.367095947266	304.1953125	-1	367958.22265625	111049	0
1	884	396.376373291016	304.190185546875	-1	367283.72265625	111237	0
1	885	396.364318847656	304.190765380859	-1	365028.6015625	111257	0
1	886	396.357452392578	304.192596435547	-1	364950.76171875	111392	0
1	887	396.3486328125	304.182830810547	-1	366327.388671875	111523	0
1	888	396.365325927734	304.178466796875	-1	367150.232421875	111647	0
1	889	396.374359130859	304.185729980469	-1	366190.521484375	111716	0
1	890	396.369171142578	304.178619384766	-1	367176.064453125	111873	0
1	891	396.351654052734	304.191192626953	-1	367558.138671875	111958	0
1	892	396.364074707031	304.191009521484	-1	366471.9453125	112127	0
1	893	396.350311279297	304.187683105469	-1	368313.169921875	112249	0
1	894	396.366882324219	304.193237304688	-1	367252.95703125	112375	0
1	895	396.370391845703	304.199768066406	-1	366266.482421875	112464	0
1	896	396.373779296875	304.204223632813	-1	367039.8125	112561	0
1	897	396.358459472656	304.178009033203	-1	366422.619140625	112719	0
1	898	396.370208740234	304.182250976563	-1	366005.623046875	112838	0
1	899	396.377380371094	304.185974121094	-1	364776.80859375	112961	0
1	900	396.374755859375	304.181457519531	-1	363738.912109375	113103	0
1	901	396.372222900391	304.175537109375	-1	364565.361328125	113144	0
1	902	396.376098632813	304.201782226563	-1	363697.505859375	113272	0
1	903	396.3916015625	304.184204101563	-1	366232.53125	113444	0
1	904	396.378295898438	304.173522949219	-1	368435.029296875	113525	0
1	905	396.340240478516	304.199645996094	-1	369501.796875	113650	0
1	906	396.354187011719	304.192108154297	-1	370280.646484375	113854	0
1	907	396.373718261719	304.185546875	-1	370049.529296875	113898	0
1	908	396.373931884766	304.175415039063	-1	369995.240234375	114043	0
1	909	396.373504638672	304.182037353516	-1	370872.279296875	114230	0
1	910	396.358093261719	304.185607910156	-1	370445.5703125	114350	0
1	911	396.391235351563	304.173095703125	-1	366567.37890625	114436	0
1	912	396.372741699219	304.181121826172	-1	368592.8046875	114523	0
1	913	396.370880126953	304.187286376953	-1	367833.560546875	114697	0
1	914	396.380401611328	304.173583984375	-1	367942.744140625	114872	0
1	915	396.365264892578	304.187072753906	-1	369891.62890625	114978	0
1	916	396.356628417969	304.179443359375	-1	367901.119140625	115052	0
1	917	396.383361816406	304.187286376953	-1	366208.98828125	115185	0
1	918	396.376068115234	304.170257568359	-1	366060.11328125	115341	0
1	919	396.372375488281	304.184692382813	-1	364158.01171875	115420	0
1	920	396.41259765625	304.176116943359	-1	365868.412109375	115582	0
1	921	396.392181396484	304.219055175781	-1	364639.955078125	115635	0
1	922	396.384765625	304.191314697266	-1	363983.927734375	115794	0
1	923	396.377288818359	304.194152832031	-1	365356.810546875	115913	0
1	924	396.393218994141	304.194396972656	-1	362959.802734375	116038	0
1	925	396.393981933594	304.192504882813	-1	363485.822265625	116206	0
1	926	396.408569335938	304.195281982422	-1	362397.04296875	116249	0
1	927	396.374664306641	304.20361328125	-1	362329.505859375	116426	0
1	928	396.391693115234	304.198089599609	-1	362358.0390625	116536	0
1	929	396.40234375	304.191375732422	-1	362971.314453125	116666	0
1	930	396.400085449219	304.183898925781	-1	361972.8203125	116778	0
1	931	396.391967773438	304.195983886719	-1	363720.1328125	116948	0
1	932	396.376434326172	304.192718505859	-1	368228.697265625	117002	0
1	933	396.361297607422	304.186981201172	-1	370058.669921875	117133	0
1	934	396.362579345703	304.185577392578	-1	368765.423828125	117304	0
1	935	396.385223388672	304.181976318359	-1	365424.697265625	117337	0
1	936	396.386322021484	304.188323974609	-1	364564.84375	117544	0
1	937	396.403686523438	304.193054199219	-1	364347.0859375	117596	0
1	938	396.398406982422	304.201507568359	-1	362005.337890625	117703	0
1	939	396.399078369141	304.213165283203	-1	363338.173828125	117864	0
1	940	396.381011962891	304.20458984375	-1	363682.984375	117954	0
1	941	396.373199462891	304.200439453125	-1	364172.392578125	118036	0
1	942	396.373199462891	304.191284179688	-1	367451.6953125	118173	0
1	943	396.369232177734	304.185089111328	-1	368300.45703125	118286	0
1	944	396.36669921875	304.190582275391	-1	369346.078125	118376	0
1	945	396.376281738281	304.204193115234	-1	365577.443359375	118543	0
1	946	396.37255859375	304.174133300781	-1	369758.56640625	118708	0
1	947	396.402038574219	304.197326660156	-1	366188.978515625	118815	0
1	948	396.382507324219	304.177490234375	-1	368242.873046875	118847	0
1	949	396.363006591797	304.208892822266	-1	368913.615234375	119072	0
1	950	396.369110107422	304.185638427734	-1	367818.712890625	119165	0
1	951	396.369079589844	304.194000244141	-1	367731.66015625	119309	0
1	952	396.354583740234	304.194976806641	-1	368234.84765625	119349	0
1	953	396.37451171875	304.191741943359	-1	367263.1875	119560	0
1	954	396.37255859375	304.194885253906	-1	367766.48828125	119593	0
1	955	396.374938964844	304.187347412109	-1	366724.404296875	119739	0
1	956	396.378265380859	304.186340332031	-1	365951.044921875	119823	0
1	957	396.375732421875	304.203216552734	-1	367221.2109375	119976	0
1	958	396.354095458984	304.224639892578	-1	369162.759765625	120093	0
1	959	396.382202148438	304.197296142578	-1	368585.4609375	120227	0
1	960	396.366058349609	304.182678222656	-1	366305.791015625	120337	0
1	961	396.376251220703	304.204467773438	-1	365654.212890625	120496	0
1	962	396.384094238281	304.189910888672	-1	367484.716796875	120566	0
1	963	396.366363525391	304.198181152344	-1	366365.1328125	120732	0
1	964	396.376037597656	304.197296142578	-1	366937.232421875	120823	0
1	965	396.369781494141	304.197143554688	-1	365995.6796875	120946	0
1	966	396.405181884766	304.193542480469	-1	362703.455078125	121137	0
1	967	396.414367675781	304.203979492188	-1	364280.65234375	121271	0
1	968	396.389709472656	304.201477050781	-1	363764.087890625	121294	0
1	969	396.362854003906	304.218017578125	-1	364983.115234375	121489	0
1	970	396.354949951172	304.208618164063	-1	363303.548828125	121534	0
1	971	396.378967285156	304.201629638672	-1	365980.802734375	121742	0
1	972	396.395080566406	304.192352294922	-1	361897.509765625	121778	0
1	973	396.384826660156	304.189666748047	-1	364179.421875	121948	0
1	974	396.377044677734	304.178558349609	-1	363803.40625	121986	0
1	975	396.379608154297	304.188873291016	-1	365432.44921875	122104	0
1	976	396.370330810547	304.173583984375	-1	366161.92578125	122251	0
1	977	396.392639160156	304.192749023438	-1	365702.94921875	122364	0
1	978	396.357513427734	304.201080322266	-1	368102.916015625	122497	0
1	979	396.358795166016	304.197235107422	-1	367625.21484375	122609	0
1	980	396.359924316406	304.196594238281	-1	369793.974609375	122781	0
1	981	396.375701904297	304.176147460938	-1	367241.587890625	122873	0
1	982	396.364929199219	304.192962646484	-1	368887.083984375	123000	0
1	983	396.372894287109	304.186248779297	-1	369724	123099	0
1	984	396.359741210938	304.201110839844	-1	366092.994140625	123170	0
1	985	396.386840820313	304.219085693359	-1	367542.900390625	123279	0
1	986	396.381713867188	304.187744140625	-1	366262.71875	123396	0
1	987	396.358215332031	304.202728271484	-1	370057.171875	123510	0
1	988	396.367126464844	304.192535400391	-1	366397.50390625	123668	0
1	989	396.350402832031	304.181030273438	-1	370971.076171875	123791	0
1	990	396.360412597656	304.181823730469	-1	370080.142578125	123840	0
1	991	396.327270507813	304.166839599609	-1	372590.833984375	123987	0
1	992	396.355712890625	304.169097900391	-1	372110.30078125	124117	0
1	993	396.3681640625	304.177795410156	-1	372072.89453125	124211	0
1	994	396.379211425781	304.195129394531	-1	369377.763671875	124397	0
1	995	396.3369140625	304.189361572266	-1	371857.24609375	124433	0
1	996	396.343719482422	304.183624267578	-1	374786.427734375	124644	0
1	997	396.370178222656	304.196044921875	-1	371348.330078125	124741	0
1	998	396.360412597656	304.178070068359	-1	371996.765625	124902	0
1	999	396.365844726563	304.192321777344	-1	371147.939453125	124984	0
1	1000	396.336364746094	304.181030273438	-1	372630.0625	125099	0
1	1001	396.345703125	304.192535400391	-1	370907.845703125	125223	0
1	1002	396.376708984375	304.1806640625	-1	368041.708984375	125330	0
1	1003	396.376495361328	304.195983886719	-1	367930.0703125	125479	0
1	1004	396.364776611328	304.188415527344	-1	367352.435546875	125571	0
1	1005	396.372375488281	304.191284179688	-1	367280.3203125	125785	0
1	1006	396.381683349609	304.187652587891	-1	366835.0703125	125832	0
1	1007	396.374450683594	304.199005126953	-1	367021.2109375	126012	0
1	1008	396.377655029297	304.18603515625	-1	366322.59375	126114	0
1	1009	396.374359130859	304.191680908203	-1	367750.12109375	126240	0
1	1010	396.355102539063	304.202056884766	-1	368573.921875	126324	0
1	1011	396.362548828125	304.204010009766	-1	367975.771484375	126385	0
1	1012	396.363708496094	304.193450927734	-1	367876.46875	126514	0
1	1013	396.352416992188	304.195556640625	-1	368598.7578125	126668	0
1	1014	396.350799560547	304.192352294922	-1	367004.873046875	126754	0
1	1015	396.373107910156	304.212554931641	-1	369437.51171875	126845	0
1	1016	396.369842529297	304.173156738281	-1	372986.416015625	126961	0
1	1017	396.330505371094	304.191528320313	-1	373392.41015625	127144	0
1	1018	396.329315185547	304.161407470703	-1	373095.978515625	127220	0
1	1019	396.357757568359	304.198669433594	-1	372780.21484375	127287	0
1	1020	396.351501464844	304.180938720703	-1	371872.90234375	127521	0
1	1021	396.336791992188	304.184722900391	-1	372390.2421875	127579	0
1	1022	396.343139648438	304.182434082031	-1	373928.357421875	127683	0
1	1023	396.327911376953	304.200927734375	-1	373695.41796875	127868	0
1	1024	396.342987060547	304.189300537109	-1	371203.57421875	127967	0
1	1025	396.341583251953	304.198883056641	-1	370261.41015625	128034	0
1	1026	396.341400146484	304.193634033203	-1	368008.87109375	128174	0
1	1027	396.354095458984	304.184509277344	-1	367289.033203125	128284	0
1	1028	396.344421386719	304.181365966797	-1	370048.26171875	128485	0
1	1029	396.389007568359	304.183471679688	-1	370954.63671875	128535	0
1	1030	396.341827392578	304.210327148438	-1	365927.220703125	128643	0
1	1031	396.340148925781	304.208526611328	-1	367102.958984375	128834	0
1	1032	396.357513427734	304.193145751953	-1	368712.73828125	128949	0
1	1033	396.365509033203	304.190277099609	-1	368917.201171875	129017	0
1	1034	396.374176025391	304.191162109375	-1	368410.1484375	129185	0
1	1035	396.369049072266	304.201416015625	-1	368511.822265625	129314	0
1	1036	396.366149902344	304.199462890625	-1	367215.611328125	129445	0
1	1037	396.363952636719	304.182708740234	-1	367708.82421875	129568	0
1	1038	396.368011474609	304.199401855469	-1	367273.630859375	129610	0
1	1039	396.355133056641	304.191192626953	-1	366175.3046875	129783	0
1	1040	396.401153564453	304.195709228516	-1	366681.365234375	129853	0
1	1041	396.402374267578	304.220794677734	-1	364973.931640625	129998	0
1	1042	396.382751464844	304.217834472656	-1	366243.890625	130136	0
1	1043	396.356689453125	304.209869384766	-1	364720.767578125	130207	0
1	1044	396.373138427734	304.203491210938	-1	365121.787109375	130393	0
1	1045	396.354614257813	304.220001220703	-1	363880.134765625	130417	0
1	1046	396.357177734375	304.207427978516	-1	364999.353515625	130543	0
1	1047	396.348815917969	304.214813232422	-1	368446.29296875	130753	0
1	1048	396.36376953125	304.216461181641	-1	362420.814453125	130866	0
1	1049	396.370147705078	304.197113037109	-1	366100.599609375	130911	0
1	1050	396.374816894531	304.208679199219	-1	362786.654296875	131119	0
1	1051	396.377136230469	304.210052490234	-1	362891.521484375	131204	0
1	1052	396.398803710938	304.190246582031	-1	363924.96875	131290	0
1	1053	396.387847900391	304.220825195313	-1	363837.609375	131358	0
1	1054	396.384185791016	304.206085205078	-1	362208.158203125	131541	0
1	1055	396.373657226563	304.233123779297	-1	366350.921875	131655	0
1	1056	396.394348144531	304.207092285156	-1	364760.576171875	131730	0
1	1057	396.360992431641	304.212310791016	-1	365928.390625	131871	0
1	1058	396.361358642578	304.209930419922	-1	365981.87890625	131945	0
1	1059	396.356475830078	304.210113525391	-1	365205.5078125	132147	0
1	1060	396.357543945313	304.218170166016	-1	364448.548828125	132272	0
1	1061	396.366333007813	304.200531005859	-1	364284.765625	132311	0
1	1062	396.365234375	304.206604003906	-1	365024.5703125	132498	0
1	1063	396.360565185547	304.198577880859	-1	366792.28125	132615	0
1	1064	396.356597900391	304.202789306641	-1	366858.83984375	132679	0
1	1065	396.351287841797	304.210205078125	-1	368578.380859375	132807	0
1	1066	396.356292724609	304.195587158203	-1	369829.888671875	132966	0
1	1067	396.362396240234	304.198547363281	-1	366824.26953125	133144	0
1	1068	396.349700927734	304.201873779297	-1	368377.2265625	133290	0
1	1069	396.365783691406	304.225952148438	-1	368289.1875	133412	0
1	1070	396.360198974609	304.196990966797	-1	367684.1484375	133542	0
1	1071	396.359130859375	304.203125	-1	366755.544921875	133593	0
1	1072	396.387542724609	304.198883056641	-1	366951.181640625	133706	0
1	1073	396.349884033203	304.212585449219	-1	368188.453125	133916	0
1	1074	396.343566894531	304.225921630859	-1	367956.783203125	134041	0
1	1075	396.354064941406	304.210235595703	-1	367686.42578125	134117	0
1	1076	396.373474121094	304.213317871094	-1	366801.734375	134185	0
1	1077	396.385223388672	304.211303710938	-1	362665.06640625	134306	0
1	1078	396.360717773438	304.231658935547	-1	363433.5	134465	0
1	1079	396.346008300781	304.231109619141	-1	365870.5703125	134626	0
1	1080	396.402130126953	304.214996337891	-1	361085.892578125	134671	0
1	1081	396.380249023438	304.221435546875	-1	363931.453125	134827	0
1	1082	396.379150390625	304.213653564453	-1	363810.2890625	134937	0
1	1083	396.392364501953	304.210571289063	-1	364916.521484375	135016	0
1	1084	396.383666992188	304.205718994141	-1	363891.208984375	135159	0
1	1085	396.378723144531	304.209808349609	-1	363848.982421875	135304	0
1	1086	396.373748779297	304.206695556641	-1	364152.966796875	135465	0
1	1087	396.427368164063	304.188232421875	-1	365232.744140625	135535	0
1	1088	396.383209228516	304.223815917969	-1	364791.689453125	135640	0
1	1089	396.363098144531	304.230773925781	-1	365327.98046875	135817	0
1	1090	396.355712890625	304.227386474609	-1	365682.544921875	135841	0
1	1091	396.348449707031	304.211029052734	-1	367748.23046875	136012	0
1	1092	396.382202148438	304.200408935547	-1	365507.806640625	136138	0
1	1093	396.36328125	304.220550537109	-1	365264.30859375	136266	0
1	1094	396.354461669922	304.199829101563	-1	367412.27734375	136386	0
1	1095	396.375396728516	304.21533203125	-1	363891.66796875	136496	0
1	1096	396.382202148438	304.204040527344	-1	364830.40234375	136618	0
1	1097	396.355682373047	304.214874267578	-1	364867.18359375	136729	0
1	1098	396.362640380859	304.198699951172	-1	362940.634765625	136811	0
1	1099	396.367095947266	304.192077636719	-1	366053.3359375	136880	0
1	1100	396.365203857422	304.203552246094	-1	364820.869140625	137059	0
1	1101	396.358795166016	304.213348388672	-1	365067.6640625	137143	0
1	1102	396.382110595703	304.189971923828	-1	364386.107421875	137257	0
1	1103	396.361541748047	304.224517822266	-1	367887.888671875	137390	0
1	1104	396.338134765625	304.222137451172	-1	368604.5390625	137535	0
1	1105	396.341369628906	304.212585449219	-1	368723.919921875	137573	0
1	1106	396.371795654297	304.199523925781	-1	368483.05078125	137767	0
1	1107	396.373565673828	304.207092285156	-1	365889.3828125	137796	0
1	1108	396.36865234375	304.219421386719	-1	366869.626953125	137920	0
1	1109	396.353271484375	304.204833984375	-1	368056.662109375	138020	0
1	1110	396.345825195313	304.217529296875	-1	368412.072265625	138158	0
1	1111	396.354736328125	304.208221435547	-1	368519.2578125	138299	0
1	1112	396.368621826172	304.199249267578	-1	367078.146484375	138468	0
1	1113	396.366088867188	304.198822021484	-1	369427.173828125	138573	0
1	1114	396.360595703125	304.207183837891	-1	369936.349609375	138609	0
1	1115	396.358764648438	304.206604003906	-1	370721.85546875	138748	0
1	1116	396.359619140625	304.196258544922	-1	370989.173828125	138848	0
1	1117	396.340118408203	304.219665527344	-1	369628.328125	138985	0
1	1118	396.355987548828	304.189392089844	-1	370970.490234375	139127	0
1	1119	396.388732910156	304.208740234375	-1	367698.73046875	139235	0
1	1120	396.361480712891	304.205657958984	-1	369741.66796875	139370	0
1	1121	396.347564697266	304.225036621094	-1	369892.123046875	139457	0
1	1122	396.364868164063	304.213745117188	-1	368805.68359375	139559	0
1	1123	396.381774902344	304.224548339844	-1	368368.02734375	139687	0
1	1124	396.365661621094	304.228240966797	-1	364851.34375	139731	0
1	1125	396.360656738281	304.214141845703	-1	365196.177734375	139823	0
1	1126	396.367828369141	304.213836669922	-1	364476.572265625	139975	0
1	1127	396.357788085938	304.220336914063	-1	365192.255859375	140091	0
1	1128	396.358184814453	304.213836669922	-1	364677.857421875	140184	0
1	1129	396.371124267578	304.218017578125	-1	365832.80078125	140327	0
1	1130	396.375274658203	304.205108642578	-1	365638.369140625	140495	0
1	1131	396.361724853516	304.198516845703	-1	363861.0546875	140562	0
1	1132	396.353851318359	304.210388183594	-1	366610.453125	140739	0
1	1133	396.360687255859	304.217102050781	-1	364722.25390625	140774	0
1	1134	396.373382568359	304.208801269531	-1	364508.99609375	140914	0
1	1135	396.349548339844	304.226745605469	-1	366584.8515625	141084	0
1	1136	396.372436523438	304.208709716797	-1	366224.373046875	141148	0
1	1137	396.387969970703	304.219085693359	-1	367343.376953125	141269	0
1	1138	396.32568359375	304.203979492188	-1	371266.662109375	141386	0
1	1139	396.350250244141	304.205810546875	-1	370228.6015625	141572	0
1	1140	396.336517333984	304.195434570313	-1	369069.80078125	141589	0
1	1141	396.370300292969	304.207641601563	-1	368302.79296875	141762	0
1	1142	396.366027832031	304.210205078125	-1	366860.779296875	141855	0
1	1143	396.357818603516	304.182861328125	-1	369410.140625	141932	0
1	1144	396.335266113281	304.205627441406	-1	369242.43359375	142128	0
1	1145	396.343658447266	304.21337890625	-1	369686.53125	142290	0
1	1146	396.366577148438	304.202697753906	-1	368845.357421875	142387	0
1	1147	396.3681640625	304.207061767578	-1	366402.140625	142486	0
1	1148	396.354400634766	304.215393066406	-1	364063.71484375	142641	0
1	1149	396.368041992188	304.207397460938	-1	369201.150390625	142655	0
1	1150	396.391052246094	304.205261230469	-1	364902.556640625	142798	0
1	1151	396.335296630859	304.224426269531	-1	365571.42578125	142973	0
1	1152	396.353790283203	304.226928710938	-1	364011.82421875	143107	0
1	1153	396.38623046875	304.206451416016	-1	363280.087890625	143222	0
1	1154	396.373046875	304.216491699219	-1	363529.1875	143255	0
1	1155	396.377105712891	304.216857910156	-1	364275.65625	143406	0
1	1156	396.369750976563	304.202667236328	-1	364674.802734375	143525	0
1	1157	396.369995117188	304.223022460938	-1	362769.076171875	143677	0
1	1158	396.362274169922	304.217742919922	-1	366812.822265625	143790	0
1	1159	396.356597900391	304.205413818359	-1	365577.638671875	143861	0
1	1160	396.366546630859	304.206665039063	-1	365631.416015625	143993	0
1	1161	396.354919433594	304.212280273438	-1	369360.91015625	144125	0
1	1162	396.355529785156	304.218811035156	-1	369225.26953125	144245	0
1	1163	396.333160400391	304.198394775391	-1	369474.455078125	144456	0
1	1164	396.351623535156	304.218139648438	-1	365324.103515625	144526	0
1	1165	396.369506835938	304.223236083984	-1	365580.240234375	144678	0
1	1166	396.346527099609	304.216156005859	-1	367071.427734375	144725	0
1	1167	396.373931884766	304.205627441406	-1	366504.14453125	144879	0
1	1168	396.409820556641	304.212921142578	-1	363959.28515625	144975	0
1	1169	396.358367919922	304.234985351563	-1	365139.70703125	145054	0
1	1170	396.349853515625	304.213928222656	-1	364745.642578125	145245	0
1	1171	396.370697021484	304.207672119141	-1	368679.82421875	145292	0
1	1172	396.386749267578	304.208953857422	-1	365230.876953125	145491	0
1	1173	396.386413574219	304.2119140625	-1	366841.658203125	145616	0
1	1174	396.376647949219	304.218139648438	-1	367094.75390625	145714	0
1	1175	396.368530273438	304.214569091797	-1	369754.384765625	145825	0
1	1176	396.35400390625	304.222778320313	-1	368833.875	145958	0
1	1177	396.375305175781	304.230194091797	-1	368273.263671875	146009	0
1	1178	396.362365722656	304.214141845703	-1	370473.4296875	146219	0
1	1179	396.355773925781	304.229187011719	-1	369909.443359375	146226	0
1	1180	396.354187011719	304.218811035156	-1	368769.560546875	146390	0
1	1181	396.356140136719	304.2236328125	-1	368736.587890625	146539	0
1	1182	396.3623046875	304.210479736328	-1	368215.74609375	146643	0
1	1183	396.359619140625	304.209106445313	-1	371487.26953125	146734	0
1	1184	396.359954833984	304.219116210938	-1	369297.443359375	146871	0
1	1185	396.349517822266	304.210327148438	-1	369348.48828125	147041	0
1	1186	396.328948974609	304.192169189453	-1	368333.150390625	147139	0
1	1187	396.362945556641	304.187774658203	-1	367714.716796875	147268	0
1	1188	396.351745605469	304.213317871094	-1	366642.705078125	147342	0
1	1189	396.369079589844	304.22021484375	-1	366617.26953125	147454	0
1	1190	396.359039306641	304.213928222656	-1	363193.1953125	147628	0
1	1191	396.347381591797	304.20263671875	-1	366348.087890625	147774	0
1	1192	396.347869873047	304.198547363281	-1	369126.966796875	147850	0
1	1193	396.410491943359	304.187225341797	-1	364498.935546875	147911	0
1	1194	396.371337890625	304.223724365234	-1	370118.625	148101	0
1	1195	396.341156005859	304.212890625	-1	366953.0078125	148224	0
1	1196	396.344573974609	304.207550048828	-1	372086.81640625	148336	0
1	1197	396.363433837891	304.194976806641	-1	368075.154296875	148380	0
1	1198	396.3798828125	304.2138671875	-1	365171.64453125	148526	0
1	1199	396.364379882813	304.223083496094	-1	365755.888671875	148696	0
1	1200	396.366638183594	304.21826171875	-1	365585.05078125	148780	0
1	1201	396.351593017578	304.215026855469	-1	366199.828125	148960	0
1	1202	396.355255126953	304.217559814453	-1	364813.388671875	149102	0
1	1203	396.370971679688	304.205139160156	-1	365133.08203125	149169	0
1	1204	396.371704101563	304.221252441406	-1	364930.07421875	149299	0
1	1205	396.361785888672	304.223205566406	-1	365439.962890625	149397	0
1	1206	396.355926513672	304.214996337891	-1	365728.94921875	149470	0
1	1207	396.389953613281	304.221984863281	-1	364479.974609375	149582	0
1	1208	396.384094238281	304.222534179688	-1	364243.57421875	149767	0
1	1209	396.386627197266	304.213317871094	-1	365887.310546875	149860	0
1	1210	396.37158203125	304.216857910156	-1	365455.994140625	149925	0
1	1211	396.380615234375	304.213592529297	-1	365978.03515625	150129	0
1	1212	396.384735107422	304.217254638672	-1	364427.36328125	150204	0
1	1213	396.409393310547	304.210327148438	-1	365139.6796875	150305	0
1	1214	396.373382568359	304.234008789063	-1	365701.6484375	150411	0
1	1215	396.361602783203	304.229309082031	-1	367428.607421875	150568	0
1	1216	396.368530273438	304.228424072266	-1	365538.369140625	150621	0
1	1217	396.356567382813	304.232116699219	-1	365036.814453125	150819	0
1	1218	396.388458251953	304.214660644531	-1	365117.2109375	150839	0
1	1219	396.366973876953	304.214385986328	-1	364033.458984375	151033	0
1	1220	396.368255615234	304.219116210938	-1	366441.455078125	151118	0
1	1221	396.3544921875	304.228759765625	-1	365708.103515625	151181	0
1	1222	396.352447509766	304.219879150391	-1	370167.193359375	151332	0
1	1223	396.34814453125	304.210418701172	-1	370202.830078125	151439	0
1	1224	396.376953125	304.220062255859	-1	369454.576171875	151561	0
1	1225	396.369873046875	304.223297119141	-1	367594.353515625	151706	0
1	1226	396.367645263672	304.203918457031	-1	368150.556640625	151863	0
1	1227	396.368713378906	304.222717285156	-1	367835.744140625	151975	0
1	1228	396.347564697266	304.213806152344	-1	369095.080078125	152047	0
1	1229	396.354125976563	304.216461181641	-1	370366.140625	152135	0
1	1230	396.357940673828	304.213409423828	-1	371306.654296875	152355	0
1	1231	396.374786376953	304.225402832031	-1	369678.833984375	152427	0
1	1232	396.317810058594	304.207580566406	-1	370731.94140625	152547	0
1	1233	396.334808349609	304.221740722656	-1	372865.4140625	152727	0
1	1234	396.34912109375	304.233001708984	-1	370001.23828125	152822	0
1	1235	396.352722167969	304.209259033203	-1	367979.990234375	152904	0
1	1236	396.359252929688	304.215667724609	-1	365905.744140625	153065	0
1	1237	396.378326416016	304.219207763672	-1	366004.96484375	153080	0
1	1238	396.381744384766	304.223327636719	-1	365782.52734375	153263	0
1	1239	396.361999511719	304.21875	-1	363609.919921875	153413	0
1	1240	396.373504638672	304.223358154297	-1	364728.513671875	153424	0
1	1241	396.399230957031	304.208190917969	-1	362936.0703125	153596	0
1	1242	396.388305664063	304.245758056641	-1	364996.103515625	153669	0
1	1243	396.378021240234	304.226989746094	-1	364921.4140625	153834	0
1	1244	396.3603515625	304.221771240234	-1	367124.125	153873	0
1	1245	396.400970458984	304.2197265625	-1	363948.11328125	154001	0
1	1246	396.376312255859	304.217010498047	-1	363462.359375	154127	0
1	1247	396.379028320313	304.218719482422	-1	364468.0078125	154267	0
1	1248	396.390594482422	304.216156005859	-1	366490.0546875	154372	0
1	1249	396.388275146484	304.212921142578	-1	365108.83203125	154449	0
1	1250	396.389923095703	304.219848632813	-1	364399.06640625	154619	0
1	1251	396.37890625	304.20947265625	-1	365097.1796875	154633	0
1	1252	396.390289306641	304.222930908203	-1	362257.3828125	154841	0
1	1253	396.391052246094	304.225189208984	-1	363859.69140625	154965	0
1	1254	396.374206542969	304.219329833984	-1	362993.22265625	155010	0
1	1255	396.390472412109	304.218475341797	-1	363899.21875	155102	0
1	1256	396.389434814453	304.232940673828	-1	363751.052734375	155214	0
1	1257	396.366088867188	304.223205566406	-1	365886.564453125	155336	0
1	1258	396.371124267578	304.199340820313	-1	364591.037109375	155418	0
1	1259	396.379730224609	304.202911376953	-1	366184.724609375	155592	0
1	1260	396.39208984375	304.224243164063	-1	362068.6796875	155625	0
1	1261	396.35498046875	304.22900390625	-1	364802.025390625	155775	0
1	1262	396.367126464844	304.211090087891	-1	365553.251953125	155916	0
1	1263	396.367889404297	304.217712402344	-1	364150.56640625	156049	0
1	1264	396.384460449219	304.231079101563	-1	363742.119140625	156084	0
1	1265	396.384399414063	304.247375488281	-1	364878.58203125	156235	0
1	1266	396.368347167969	304.213531494141	-1	366655.623046875	156361	0
1	1267	396.359527587891	304.215240478516	-1	364948.599609375	156395	0
1	1268	396.367065429688	304.227844238281	-1	365114.546875	156564	0
1	1269	396.376098632813	304.225616455078	-1	364481.8671875	156630	0
1	1270	396.376098632813	304.217071533203	-1	364934.95703125	156789	0
1	1271	396.414306640625	304.206390380859	-1	364280.556640625	156891	0
1	1272	396.357879638672	304.234893798828	-1	366733.419921875	156934	0
1	1273	396.371734619141	304.209350585938	-1	366256.373046875	157090	0
1	1274	396.371063232422	304.207122802734	-1	366397.76171875	157200	0
1	1275	396.362640380859	304.228302001953	-1	364036.3671875	157388	0
1	1276	396.363891601563	304.2138671875	-1	364760.306640625	157469	0
1	1277	396.376159667969	304.206604003906	-1	365110.994140625	157560	0
1	1278	396.376800537109	304.216369628906	-1	365371.548828125	157641	0
1	1279	396.4013671875	304.221588134766	-1	363101.119140625	157801	0
1	1280	396.3779296875	304.21875	-1	363506.20703125	157927	0
1	1281	396.404724121094	304.206329345703	-1	365162.92578125	157970	0
1	1282	396.384216308594	304.236999511719	-1	365622.326171875	158149	0
1	1283	396.376983642578	304.208190917969	-1	365089.359375	158259	0
1	1284	396.375427246094	304.222534179688	-1	363450.83203125	158334	0
1	1285	396.376678466797	304.215301513672	-1	364230.8671875	158422	0
1	1286	396.367218017578	304.213592529297	-1	367167.26953125	158570	0
1	1287	396.384521484375	304.217346191406	-1	365824.8046875	158659	0
1	1288	396.399841308594	304.215606689453	-1	363403.087890625	158786	0
1	1289	396.375366210938	304.219360351563	-1	364076.794921875	158915	0
1	1290	396.364898681641	304.222564697266	-1	363501.10546875	159001	0
1	1291	396.376800537109	304.214721679688	-1	364853.587890625	159155	0
1	1292	396.393859863281	304.214965820313	-1	364730.658203125	159186	0
1	1293	396.3974609375	304.2109375	-1	363621.40625	159373	0
1	1294	396.372406005859	304.208618164063	-1	364420.34765625	159397	0
1	1295	396.38037109375	304.223083496094	-1	362478.916015625	159516	0
1	1296	396.370178222656	304.213989257813	-1	364835.283203125	159687	0
1	1297	396.409851074219	304.203186035156	-1	362790.595703125	159762	0
1	1298	396.398010253906	304.210510253906	-1	363645.771484375	159916	0
1	1299	396.354309082031	304.217468261719	-1	366043.59765625	160006	0
1	1300	396.367401123047	304.230072021484	-1	367568.04296875	160165	0
1	1301	396.353973388672	304.207702636719	-1	368852.40625	160188	0
1	1302	396.368469238281	304.197692871094	-1	370084.48828125	160353	0
1	1303	396.380340576172	304.218536376953	-1	366553.087890625	160431	0
1	1304	396.366394042969	304.21240234375	-1	367671.359375	160536	0
1	1305	396.364044189453	304.212799072266	-1	366199.919921875	160764	0
1	1306	396.367828369141	304.22216796875	-1	366906.298828125	160799	0
1	1307	396.350830078125	304.192596435547	-1	367901.56640625	160973	0
1	1308	396.383148193359	304.215118408203	-1	367171.1875	161038	0
1	1309	396.351409912109	304.229583740234	-1	368005.8046875	161156	0
1	1310	396.354034423828	304.2109375	-1	370444.373046875	161316	0
1	1311	396.372436523438	304.210235595703	-1	367607.16015625	161406	0
1	1312	396.369018554688	304.216491699219	-1	368903.494140625	161565	0
1	1313	396.372680664063	304.228088378906	-1	367475.345703125	161693	0
1	1314	396.363159179688	304.211730957031	-1	367911.46875	161824	0
1	1315	396.375366210938	304.219207763672	-1	366375.7265625	161919	0
1	1316	396.347717285156	304.208740234375	-1	366415.30078125	162038	0
1	1317	396.400909423828	304.202819824219	-1	363398.013671875	162120	0
1	1318	396.391326904297	304.216644287109	-1	363575.01953125	162290	0
1	1319	396.38916015625	304.200958251953	-1	363373.0625	162384	0
1	1320	396.376953125	304.223205566406	-1	365874.486328125	162517	0
1	1321	396.393280029297	304.203338623047	-1	363234.236328125	162632	0
1	1322	396.392059326172	304.199737548828	-1	365251.4453125	162731	0
1	1323	396.395812988281	304.198181152344	-1	362289.658203125	162835	0
1	1324	396.389312744141	304.208282470703	-1	364428.0234375	163003	0
1	1325	396.413360595703	304.179077148438	-1	363493.7109375	163076	0
1	1326	396.400177001953	304.200775146484	-1	364366.4765625	163190	0
1	1327	396.364868164063	304.232849121094	-1	365451.732421875	163245	0
1	1328	396.38232421875	304.212341308594	-1	367217.31640625	163450	0
1	1329	396.373657226563	304.225463867188	-1	366600.873046875	163581	0
1	1330	396.385406494141	304.199859619141	-1	364645.76953125	163611	0
1	1331	396.392211914063	304.183868408203	-1	364184.384765625	163749	0
1	1332	396.392211914063	304.217132568359	-1	363157.130859375	163886	0
1	1333	396.399627685547	304.209777832031	-1	365154.623046875	164033	0
1	1334	396.383026123047	304.208557128906	-1	363562.60546875	164146	0
1	1335	396.378173828125	304.223327636719	-1	365566.607421875	164206	0
1	1336	396.38818359375	304.226287841797	-1	362871.859375	164296	0
1	1337	396.368713378906	304.218292236328	-1	363576.23046875	164422	0
1	1338	396.394989013672	304.225708007813	-1	364031.82421875	164542	0
1	1339	396.3935546875	304.205108642578	-1	364288.4453125	164697	0
1	1340	396.3466796875	304.235534667969	-1	368617.255859375	164824	0
1	1341	396.377716064453	304.200073242188	-1	366781.150390625	164966	0
1	1342	396.374145507813	304.201354980469	-1	364916.080078125	164994	0
1	1343	396.382232666016	304.207427978516	-1	361549.796875	165164	0
1	1344	396.398223876953	304.206481933594	-1	362356.669921875	165271	0
1	1345	396.398864746094	304.201568603516	-1	365912.685546875	165445	0
1	1346	396.390655517578	304.207580566406	-1	364471.708984375	165473	0
1	1347	396.372650146484	304.212768554688	-1	364404.6015625	165581	0
1	1348	396.374359130859	304.221313476563	-1	365443.7890625	165750	0
1	1349	396.36474609375	304.217254638672	-1	363641.775390625	165845	0
1	1350	396.373046875	304.226440429688	-1	367550.63671875	166004	0
1	1351	396.379791259766	304.243194580078	-1	365442.2890625	166127	0
1	1352	396.358795166016	304.201843261719	-1	368323.37109375	166236	0
1	1353	396.388885498047	304.222381591797	-1	363257.107421875	166286	0
1	1354	396.382110595703	304.207122802734	-1	362158.91015625	166401	0
1	1355	396.368225097656	304.2236328125	-1	365252.583984375	166620	0
1	1356	396.37353515625	304.224609375	-1	363028.8515625	166688	0
1	1357	396.383850097656	304.219635009766	-1	364723.330078125	166867	0
1	1358	396.3779296875	304.213287353516	-1	362381.8046875	166893	0
1	1359	396.407379150391	304.226226806641	-1	363023.1953125	167060	0
1	1360	396.380096435547	304.244476318359	-1	363875.61328125	167175	0
1	1361	396.383514404297	304.236267089844	-1	364741.3828125	167282	0
1	1362	396.379791259766	304.204498291016	-1	363736.962890625	167456	0
1	1363	396.390441894531	304.218536376953	-1	362907.15625	167549	0
1	1364	396.390045166016	304.202728271484	-1	365546.39453125	167649	0
1	1365	396.389678955078	304.219787597656	-1	361729.443359375	167708	0
1	1366	396.375762939453	304.202667236328	-1	363159.830078125	167884	0
1	1367	396.37646484375	304.219848632813	-1	361486.173828125	167987	0
1	1368	396.384094238281	304.217712402344	-1	362255.396484375	168041	0
1	1369	396.372863769531	304.214630126953	-1	364585.75	168146	0
1	1370	396.373809814453	304.220794677734	-1	365770.2578125	168279	0
1	1371	396.376647949219	304.189849853516	-1	367752.861328125	168432	0
1	1372	396.352722167969	304.206451416016	-1	368382.607421875	168567	0
1	1373	396.358001708984	304.219146728516	-1	368716.931640625	168659	0
1	1374	396.367248535156	304.220275878906	-1	365601.033203125	168812	0
1	1375	396.356475830078	304.207244873047	-1	365062.51171875	168893	0
1	1376	396.388763427734	304.214874267578	-1	363367.78515625	169024	0
1	1377	396.404937744141	304.223022460938	-1	363268.283203125	169091	0
1	1378	396.380523681641	304.212127685547	-1	363839.716796875	169257	0
1	1379	396.35986328125	304.226745605469	-1	364616.2578125	169303	0
1	1380	396.371704101563	304.242553710938	-1	364971.099609375	169464	0
1	1381	396.357452392578	304.223785400391	-1	367169.529296875	169574	0
1	1382	396.374816894531	304.193878173828	-1	364875.96484375	169664	0
1	1383	396.376647949219	304.219360351563	-1	363061.814453125	169775	0
1	1384	396.369506835938	304.234375	-1	364615.693359375	169899	0
1	1385	396.374481201172	304.228302001953	-1	363480.818359375	170017	0
1	1386	396.370330810547	304.214263916016	-1	366131.60546875	170121	0
1	1387	396.386535644531	304.231842041016	-1	364602.869140625	170229	0
1	1388	396.405914306641	304.236175537109	-1	360319.634765625	170395	0
1	1389	396.381774902344	304.226684570313	-1	362005.947265625	170433	0
1	1390	396.371978759766	304.233551025391	-1	364171.912109375	170540	0
1	1391	396.386352539063	304.240966796875	-1	363192.06640625	170703	0
1	1392	396.372924804688	304.224945068359	-1	362245.408203125	170852	0
1	1393	396.366271972656	304.246215820313	-1	367087.927734375	170955	0
1	1394	396.375305175781	304.234924316406	-1	364990.2109375	171067	0
1	1395	396.373138427734	304.243255615234	-1	363572.28125	171146	0
1	1396	396.390106201172	304.235565185547	-1	362834.681640625	171275	0
1	1397	396.373596191406	304.218200683594	-1	364452.810546875	171395	0
1	1398	396.378234863281	304.244384765625	-1	364442.65625	171467	0
1	1399	396.377471923828	304.254577636719	-1	362629.826171875	171590	0
1	1400	396.372894287109	304.231994628906	-1	361986.193359375	171782	0
1	1401	396.37353515625	304.220062255859	-1	364297.00390625	171882	0
1	1402	396.376861572266	304.212158203125	-1	362205.173828125	171958	0
1	1403	396.419677734375	304.227355957031	-1	364177.50390625	172108	0
1	1404	396.396545410156	304.224090576172	-1	364202.783203125	172197	0
1	1405	396.386169433594	304.2236328125	-1	363033.08203125	172314	0
1	1406	396.369934082031	304.211212158203	-1	365388.916015625	172401	0
1	1407	396.370819091797	304.233276367188	-1	364884.865234375	172572	0
1	1408	396.365173339844	304.220916748047	-1	365489.474609375	172603	0
1	1409	396.370330810547	304.234710693359	-1	363452.27734375	172781	0
1	1410	396.374664306641	304.238739013672	-1	363503.56640625	172889	0
1	1411	396.373565673828	304.222839355469	-1	364392.626953125	173011	0
1	1412	396.404083251953	304.209533691406	-1	363278.396484375	173110	0
1	1413	396.396697998047	304.228759765625	-1	363574.9453125	173290	0
1	1414	396.393249511719	304.220642089844	-1	362248.77734375	173373	0
1	1415	396.370239257813	304.233520507813	-1	362822.705078125	173434	0
1	1416	396.411224365234	304.223419189453	-1	360820.083984375	173512	0
1	1417	396.410369873047	304.224945068359	-1	360099.83203125	173734	0
1	1418	396.414581298828	304.220825195313	-1	358069.900390625	173761	0
1	1419	396.376617431641	304.235809326172	-1	361971.54296875	173905	0
1	1420	396.391235351563	304.239959716797	-1	360727.32421875	174058	0
1	1421	396.392425537109	304.232635498047	-1	361926.40625	174138	0
1	1422	396.398468017578	304.215179443359	-1	359894.169921875	174288	0
1	1423	396.391937255859	304.215087890625	-1	361121.056640625	174312	0
1	1424	396.3837890625	304.222351074219	-1	361923.64453125	174505	0
1	1425	396.395233154297	304.221252441406	-1	360728.59765625	174595	0
1	1426	396.395874023438	304.231750488281	-1	359096.29296875	174765	0
1	1427	396.397399902344	304.204498291016	-1	361129.033203125	174794	0
1	1428	396.401062011719	304.233276367188	-1	359563.03125	174920	0
1	1429	396.390960693359	304.196655273438	-1	363538.34765625	174997	0
1	1430	396.38623046875	304.224395751953	-1	361626.93359375	175142	0
1	1431	396.394836425781	304.21728515625	-1	362877.326171875	175258	0
1	1432	396.389556884766	304.219635009766	-1	362501.29296875	175418	0
1	1433	396.385589599609	304.21240234375	-1	362782.267578125	175466	0
1	1434	396.384674072266	304.233489990234	-1	362945.55078125	175567	0
1	1435	396.398101806641	304.208343505859	-1	360732.337890625	175773	0
1	1436	396.387176513672	304.220428466797	-1	363366.16015625	175826	0
1	1437	396.388641357422	304.230285644531	-1	362217.814453125	175922	0
1	1438	396.3828125	304.232788085938	-1	361168.513671875	176143	0
1	1439	396.390167236328	304.245178222656	-1	359208.8828125	176156	0
1	1440	396.388275146484	304.234649658203	-1	362684.513671875	176361	0
1	1441	396.381469726563	304.250640869141	-1	362117.9921875	176475	0
1	1442	396.395263671875	304.227264404297	-1	361078.7734375	176547	0
1	1443	396.388397216797	304.234771728516	-1	361192.6484375	176653	0
1	1444	396.406463623047	304.2294921875	-1	358811.822265625	176843	0
1	1445	396.391723632813	304.2373046875	-1	360406.642578125	176963	0
1	1446	396.393829345703	304.217742919922	-1	358883.166015625	177068	0
1	1447	396.399932861328	304.230987548828	-1	359349.015625	177140	0
1	1448	396.383087158203	304.232116699219	-1	362560.72265625	177328	0
1	1449	396.401245117188	304.238800048828	-1	361382.6953125	177428	0
1	1450	396.38037109375	304.229583740234	-1	361059.87109375	177498	0
1	1451	396.379058837891	304.220794677734	-1	361666.142578125	177596	0
1	1452	396.414794921875	304.223022460938	-1	361175.380859375	177765	0
1	1453	396.378173828125	304.237060546875	-1	363083.982421875	177857	0
1	1454	396.387451171875	304.240783691406	-1	362834.81640625	178036	0
1	1455	396.395935058594	304.225921630859	-1	362471.548828125	178070	0
1	1456	396.382263183594	304.241455078125	-1	363739.498046875	178250	0
1	1457	396.379760742188	304.234893798828	-1	366554.830078125	178361	0
1	1458	396.381927490234	304.246551513672	-1	360662.630859375	178492	0
1	1459	396.402648925781	304.223510742188	-1	362264.609375	178579	0
1	1460	396.380279541016	304.244934082031	-1	366448.529296875	178653	0
1	1461	396.3955078125	304.227478027344	-1	365892.087890625	178764	0
1	1462	396.397277832031	304.235198974609	-1	362975.537109375	178888	0
1	1463	396.393096923828	304.232452392578	-1	361219.484375	179024	0
1	1464	396.389862060547	304.258758544922	-1	360900.259765625	179170	0
1	1465	396.391632080078	304.222106933594	-1	363733.544921875	179231	0
1	1466	396.3681640625	304.253295898438	-1	364651.498046875	179351	0
1	1467	396.392150878906	304.235961914063	-1	363225.94140625	179533	0
1	1468	396.374725341797	304.238677978516	-1	363627.615234375	179642	0
1	1469	396.402557373047	304.241149902344	-1	362535.28515625	179682	0
1	1470	396.393951416016	304.239379882813	-1	363667.541015625	179899	0
1	1471	396.368621826172	304.220489501953	-1	365440.5703125	179921	0
1	1472	396.385925292969	304.235809326172	-1	363384.47265625	180039	0
1	1473	396.386779785156	304.227661132813	-1	363769.390625	180242	0
1	1474	396.393737792969	304.247314453125	-1	363148.87109375	180332	0
1	1475	396.366912841797	304.241516113281	-1	364448.548828125	180378	0
1	1476	396.382751464844	304.236145019531	-1	364946.03515625	180510	0
1	1477	396.383422851563	304.254211425781	-1	364940.189453125	180633	0
1	1478	396.402374267578	304.231842041016	-1	363427.03515625	180789	0
1	1479	396.402679443359	304.247192382813	-1	363711.30078125	180917	0
1	1480	396.391265869141	304.240539550781	-1	360331.064453125	181005	0
1	1481	396.419372558594	304.234954833984	-1	358940.7578125	181158	0
1	1482	396.381896972656	304.248748779297	-1	361242.314453125	181208	0
1	1483	396.3779296875	304.233093261719	-1	360929.36328125	181383	0
1	1484	396.398101806641	304.230773925781	-1	362023.796875	181459	0
1	1485	396.395782470703	304.228179931641	-1	362058.068359375	181599	0
1	1486	396.415618896484	304.229827880859	-1	358963.556640625	181674	0
1	1487	396.411773681641	304.228973388672	-1	358643.888671875	181763	0
1	1488	396.407104492188	304.230407714844	-1	360789.19921875	181883	0
1	1489	396.387176513672	304.230346679688	-1	361315.412109375	181974	0
1	1490	396.399017333984	304.253997802734	-1	360028.31640625	182128	0
1	1491	396.402557373047	304.213409423828	-1	362347.845703125	182229	0
1	1492	396.398895263672	304.222808837891	-1	359482.09375	182315	0
1	1493	396.387573242188	304.236145019531	-1	359210.8671875	182439	0
1	1494	396.399108886719	304.235046386719	-1	360528.880859375	182550	0
1	1495	396.423767089844	304.235748291016	-1	358698.751953125	182648	0
1	1496	396.423400878906	304.229522705078	-1	361472.8359375	182839	0
1	1497	396.396057128906	304.238861083984	-1	361585.5703125	182873	0
1	1498	396.399963378906	304.227172851563	-1	361004.07421875	183005	0
1	1499	396.405975341797	304.243438720703	-1	358995.400390625	183146	0
1	1500	396.402893066406	304.233276367188	-1	359108.822265625	183186	0
1	1501	396.393035888672	304.220550537109	-1	360168.39453125	183307	0
1	1502	396.377380371094	304.247283935547	-1	361521.18359375	183488	0
1	1503	396.381164550781	304.233978271484	-1	361397.822265625	183526	0
1	1504	396.397552490234	304.212738037109	-1	361626.783203125	183691	0
1	1505	396.385772705078	304.246917724609	-1	362672.296875	183756	0
1	1506	396.387420654297	304.233459472656	-1	364857.23828125	183939	0
1	1507	396.368041992188	304.218322753906	-1	365661.591796875	184004	0
1	1508	396.401672363281	304.252563476563	-1	364534.654296875	184171	0
1	1509	396.375244140625	304.213348388672	-1	363697.09765625	184197	0
1	1510	396.377136230469	304.226470947266	-1	363280.97265625	184396	0
1	1511	396.381195068359	304.216094970703	-1	362576.78125	184513	0
1	1512	396.400665283203	304.208557128906	-1	362072.880859375	184618	0
1	1513	396.381408691406	304.228973388672	-1	365608.9765625	184716	0
1	1514	396.369262695313	304.253265380859	-1	362822.48046875	184904	0
1	1515	396.394958496094	304.219329833984	-1	362200.201171875	184982	0
1	1516	396.396484375	304.245086669922	-1	360800.884765625	185021	0
1	1517	396.39111328125	304.260864257813	-1	361885.8203125	185170	0
1	1518	396.395294189453	304.234924316406	-1	359602.26953125	185364	0
1	1519	396.414855957031	304.248931884766	-1	359032.0546875	185427	0
1	1520	396.392761230469	304.2314453125	-1	359219.0078125	185507	0
1	1521	396.383850097656	304.251586914063	-1	359535.865234375	185673	0
1	1522	396.417266845703	304.244598388672	-1	360193.357421875	185727	0
1	1523	396.400329589844	304.25146484375	-1	359010.455078125	185837	0
1	1524	396.421783447266	304.232940673828	-1	361652.966796875	186052	0
1	1525	396.413909912109	304.232269287109	-1	359445.603515625	186127	0
1	1526	396.406951904297	304.249786376953	-1	359035.29296875	186260	0
1	1527	396.402862548828	304.260498046875	-1	360436.236328125	186294	0
1	1528	396.391723632813	304.259582519531	-1	360166.654296875	186478	0
1	1529	396.430541992188	304.240966796875	-1	359330.916015625	186599	0
1	1530	396.412109375	304.254547119141	-1	359434.4453125	186639	0
1	1531	396.391357421875	304.243530273438	-1	360963.935546875	186834	0
1	1532	396.407287597656	304.248352050781	-1	358624.66015625	186890	0
1	1533	396.394439697266	304.247467041016	-1	359753.89453125	186947	0
1	1534	396.386993408203	304.259796142578	-1	362574.78515625	187176	0
1	1535	396.400817871094	304.236206054688	-1	359947.1640625	187258	0
1	1536	396.413879394531	304.249389648438	-1	359339.939453125	187296	0
1	1537	396.404174804688	304.235412597656	-1	359639.521484375	187483	0
1	1538	396.416870117188	304.255401611328	-1	360599.232421875	187624	0
1	1539	396.388061523438	304.238983154297	-1	360745.2265625	187738	0
1	1540	396.409759521484	304.239990234375	-1	359280.330078125	187862	0
1	1541	396.421051025391	304.232757568359	-1	360292.037109375	187918	0
1	1542	396.400604248047	304.251342773438	-1	360386.248046875	188104	0
1	1543	396.400604248047	304.243957519531	-1	361905.3984375	188131	0
1	1544	396.393676757813	304.236114501953	-1	360495.638671875	188260	0
1	1545	396.403503417969	304.225250244141	-1	361986.71484375	188334	0
1	1546	396.382049560547	304.26416015625	-1	360087.884765625	188501	0
1	1547	396.393829345703	304.237884521484	-1	360612.0859375	188636	0
1	1548	396.394165039063	304.249145507813	-1	359115.447265625	188713	0
1	1549	396.395050048828	304.238128662109	-1	359160.359375	188840	0
1	1550	396.3994140625	304.252838134766	-1	359610.158203125	188977	0
1	1551	396.393218994141	304.23828125	-1	359974.091796875	189072	0
1	1552	396.410919189453	304.246856689453	-1	358105.951171875	189162	0
1	1553	396.390838623047	304.262969970703	-1	358712.998046875	189257	0
1	1554	396.411590576172	304.241577148438	-1	360635.005859375	189352	0
1	1555	396.410675048828	304.237213134766	-1	358744.822265625	189531	0
1	1556	396.392272949219	304.250885009766	-1	359859.736328125	189614	0
1	1557	396.403930664063	304.250579833984	-1	360425.91015625	189779	0
1	1558	396.390655517578	304.240142822266	-1	360105.943359375	189869	0
1	1559	396.399932861328	304.237091064453	-1	358484.16015625	189999	0
1	1560	396.399200439453	304.229339599609	-1	358105.17578125	190040	0
1	1561	396.404510498047	304.237182617188	-1	358915.365234375	190215	0
1	1562	396.415649414063	304.229431152344	-1	358817.265625	190309	0
1	1563	396.409454345703	304.248107910156	-1	357784.9296875	190361	0
1	1564	396.410858154297	304.254699707031	-1	359967.541015625	190468	0
1	1565	396.398986816406	304.262512207031	-1	360351.09765625	190629	0
1	1566	396.38916015625	304.247802734375	-1	358917.84765625	190731	0
1	1567	396.404541015625	304.247497558594	-1	358474.99609375	190802	0
1	1568	396.408660888672	304.247894287109	-1	357306.16015625	190905	0
1	1569	396.416137695313	304.246795654297	-1	357296.033203125	191079	0
1	1570	396.401672363281	304.247497558594	-1	360824.623046875	191109	0
1	1571	396.405517578125	304.234771728516	-1	358688.947265625	191303	0
1	1572	396.402587890625	304.249206542969	-1	358553.44140625	191354	0
1	1573	396.405731201172	304.245178222656	-1	359822.203125	191512	0
1	1574	396.394622802734	304.25146484375	-1	358409.16015625	191605	0
1	1575	396.397491455078	304.223114013672	-1	357945.095703125	191661	0
1	1576	396.386993408203	304.242614746094	-1	359930.041015625	191809	0
1	1577	396.383361816406	304.236663818359	-1	358535.240234375	191856	0
1	1578	396.365020751953	304.249267578125	-1	359804.015625	191985	0
1	1579	396.403747558594	304.237213134766	-1	360225.974609375	192079	0
1	1580	396.390960693359	304.237213134766	-1	358937.3125	192233	0
1	1581	396.402465820313	304.225250244141	-1	363652.86328125	192371	0
1	1582	396.397308349609	304.233825683594	-1	360039.705078125	192456	0
1	1583	396.389251708984	304.237548828125	-1	360006.599609375	192500	0
1	1584	396.429779052734	304.235382080078	-1	358303.22265625	192663	0
1	1585	396.380737304688	304.238311767578	-1	361407.2265625	192756	0
1	1586	396.398590087891	304.232635498047	-1	361459.681640625	192883	0
1	1587	396.387390136719	304.244049072266	-1	362711.564453125	193034	0
1	1588	396.382507324219	304.234497070313	-1	363333.759765625	193117	0
1	1589	396.366455078125	304.227355957031	-1	363282.384765625	193199	0
1	1590	396.390167236328	304.224914550781	-1	361085.328125	193283	0
1	1591	396.388580322266	304.240234375	-1	361166.5703125	193408	0
1	1592	396.379455566406	304.247863769531	-1	362740.677734375	193478	0
1	1593	396.383239746094	304.241638183594	-1	362208.5	193644	0
1	1594	396.399108886719	304.240112304688	-1	361397.0546875	193682	0
1	1595	396.391052246094	304.240844726563	-1	361821.357421875	193789	0
1	1596	396.393768310547	304.245971679688	-1	362706.47265625	193917	0
1	1597	396.389190673828	304.229370117188	-1	362775.609375	194086	0
1	1598	396.398590087891	304.221435546875	-1	359917.654296875	194172	0
1	1599	396.40185546875	304.227203369141	-1	360456.533203125	194303	0
1	1600	396.405181884766	304.243438720703	-1	360457.46484375	194374	0
1	1601	396.381164550781	304.244750976563	-1	362672.974609375	194482	0
1	1602	396.367492675781	304.260162353516	-1	360422.779296875	194541	0
1	1603	396.390533447266	304.258117675781	-1	360299.986328125	194694	0
1	1604	396.392822265625	304.245483398438	-1	359922.94921875	194793	0
1	1605	396.396759033203	304.248107910156	-1	359287.037109375	194887	0
1	1606	396.373107910156	304.225921630859	-1	360294.857421875	194934	0
1	1607	396.408111572266	304.242034912109	-1	358697.224609375	195103	0
1	1608	396.388305664063	304.259185791016	-1	359595.5546875	195187	0
1	1609	396.372680664063	304.246185302734	-1	361015.263671875	195291	0
1	1610	396.4052734375	304.237854003906	-1	359278.357421875	195364	0
1	1611	396.410491943359	304.242401123047	-1	357534.498046875	195488	0
1	1612	396.407196044922	304.240539550781	-1	358573.62109375	195550	0
1	1613	396.397064208984	304.233123779297	-1	358687.943359375	195718	0
1	1614	396.385375976563	304.228668212891	-1	359974.748046875	195785	0
1	1615	396.389678955078	304.2470703125	-1	360952.345703125	195892	0
1	1616	396.3935546875	304.221405029297	-1	363136.24609375	195987	0
1	1617	396.397674560547	304.232055664063	-1	363486.69140625	196106	0
1	1618	396.359466552734	304.233978271484	-1	362437.396484375	196220	0
1	1619	396.377624511719	304.244842529297	-1	361165.05859375	196336	0
1	1620	396.379425048828	304.234802246094	-1	361860.87109375	196428	0
1	1621	396.383819580078	304.243957519531	-1	363587.708984375	196551	0
1	1622	396.376800537109	304.241516113281	-1	359636.083984375	196633	0
1	1623	396.373199462891	304.230346679688	-1	361991.751953125	196762	0
1	1624	396.381896972656	304.24169921875	-1	358436.69921875	196815	0
1	1625	396.401702880859	304.241729736328	-1	358171.408203125	196965	0
1	1626	396.415893554688	304.238800048828	-1	358494.40234375	197034	0
1	1627	396.422576904297	304.255584716797	-1	360645.251953125	197225	0
1	1628	396.391876220703	304.253051757813	-1	359359.626953125	197239	0
1	1629	396.400848388672	304.247192382813	-1	360783.853515625	197376	0
1	1630	396.405059814453	304.232208251953	-1	357404.451171875	197489	0
1	1631	396.418273925781	304.243835449219	-1	357509.193359375	197588	0
1	1632	396.434020996094	304.23681640625	-1	357732.404296875	197748	0
1	1633	396.40478515625	304.251739501953	-1	358759.130859375	197790	0
1	1634	396.416625976563	304.262603759766	-1	356458.263671875	197921	0
1	1635	396.403289794922	304.259063720703	-1	358051.021484375	198039	0
1	1636	396.400482177734	304.234924316406	-1	358904.94921875	198120	0
1	1637	396.422637939453	304.244842529297	-1	359612.4296875	198261	0
1	1638	396.399383544922	304.253753662109	-1	361029.228515625	198290	0
1	1639	396.408233642578	304.244415283203	-1	360369.3046875	198476	0
1	1640	396.385894775391	304.236389160156	-1	365204.013671875	198508	0
1	1641	396.373779296875	304.246795654297	-1	365994.96875	198678	0
1	1642	396.377838134766	304.238372802734	-1	363432.0859375	198785	0
1	1643	396.407806396484	304.241821289063	-1	361121.703125	198852	0
1	1644	396.421356201172	304.23095703125	-1	359792.0078125	198938	0
1	1645	396.411682128906	304.230285644531	-1	360919.740234375	199043	0
1	1646	396.402648925781	304.233306884766	-1	361154.8125	199143	0
1	1647	396.4150390625	304.231323242188	-1	359332.6875	199327	0
1	1648	396.412017822266	304.249542236328	-1	359608.6171875	199428	0
1	1649	396.395812988281	304.246063232422	-1	358714.109375	199474	0
1	1650	396.393493652344	304.244598388672	-1	359343.408203125	199682	0
1	1651	396.388122558594	304.253143310547	-1	360097.529296875	199736	0
1	1652	396.401824951172	304.239105224609	-1	360311.537109375	199850	0
1	1653	396.412811279297	304.256774902344	-1	360025.291015625	199971	0
1	1654	396.390960693359	304.276000976563	-1	359515.359375	200099	0
1	1655	396.419616699219	304.244384765625	-1	361323.77734375	200232	0
1	1656	396.387054443359	304.2626953125	-1	361136.951171875	200343	0
1	1657	396.389892578125	304.246368408203	-1	359787.5703125	200403	0
1	1658	396.419189453125	304.258911132813	-1	359489.326171875	200515	0
1	1659	396.399932861328	304.260284423828	-1	361843.09765625	200632	0
1	1660	396.405548095703	304.254516601563	-1	360879.314453125	200722	0
1	1661	396.385375976563	304.239196777344	-1	363236.056640625	200883	0
1	1662	396.3857421875	304.241271972656	-1	360708.943359375	200979	0
1	1663	396.390014648438	304.254272460938	-1	361751.828125	201086	0
1	1664	396.395812988281	304.238098144531	-1	363012.791015625	201205	0
1	1665	396.376831054688	304.244140625	-1	360679.716796875	201267	0
1	1666	396.406494140625	304.241271972656	-1	358999.798828125	201393	0
1	1667	396.429595947266	304.254760742188	-1	358805.849609375	201520	0
1	1668	396.391510009766	304.250427246094	-1	361336.98828125	201608	0
1	1669	396.398101806641	304.254455566406	-1	361040.30859375	201742	0
1	1670	396.392547607422	304.250427246094	-1	362160.947265625	201928	0
1	1671	396.392639160156	304.239288330078	-1	363920.998046875	201989	0
1	1672	396.381652832031	304.255401611328	-1	361042.517578125	202165	0
1	1673	396.405242919922	304.256744384766	-1	360857.0546875	202216	0
1	1674	396.416015625	304.238372802734	-1	362411.46484375	202394	0
1	1675	396.383850097656	304.26123046875	-1	362532.97265625	202445	0
1	1676	396.401306152344	304.256866455078	-1	362070.50390625	202608	0
1	1677	396.407470703125	304.256408691406	-1	361654.10546875	202758	0
1	1678	396.385833740234	304.278778076172	-1	359129.8515625	202803	0
1	1679	396.393859863281	304.267303466797	-1	359981.876953125	202973	0
1	1680	396.397277832031	304.252777099609	-1	359534.72265625	203113	0
1	1681	396.406005859375	304.234466552734	-1	358282.291015625	203200	0
1	1682	396.407653808594	304.266082763672	-1	359022.125	203311	0
1	1683	396.411865234375	304.250946044922	-1	357959.529296875	203430	0
1	1684	396.415405273438	304.242431640625	-1	357477.78515625	203493	0
1	1685	396.388549804688	304.263549804688	-1	359937.763671875	203645	0
1	1686	396.393188476563	304.25390625	-1	359112.111328125	203779	0
1	1687	396.406158447266	304.254669189453	-1	359155.462890625	203899	0
1	1688	396.382995605469	304.245208740234	-1	361309.056640625	203990	0
1	1689	396.394470214844	304.25244140625	-1	358843.712890625	204108	0
1	1690	396.400390625	304.247253417969	-1	358942.34375	204275	0
1	1691	396.404083251953	304.244140625	-1	358264.32421875	204356	0
1	1692	396.41552734375	304.273284912109	-1	357747.775390625	204493	0
1	1693	396.410278320313	304.243347167969	-1	359114.48046875	204543	0
1	1694	396.405334472656	304.25	-1	358921.876953125	204691	0
1	1695	396.435668945313	304.24658203125	-1	359551.77734375	204785	0
1	1696	396.401977539063	304.258117675781	-1	358996.068359375	204943	0
1	1697	396.393157958984	304.267303466797	-1	360274.28125	205084	0
1	1698	396.411163330078	304.241912841797	-1	360112.96875	205151	0
1	1699	396.412780761719	304.245635986328	-1	357751.39453125	205242	0
1	1700	396.389739990234	304.264282226563	-1	361015.63671875	205335	0
1	1701	396.384155273438	304.25244140625	-1	362170.15234375	205436	0
1	1702	396.375671386719	304.241668701172	-1	363932.92578125	205551	0
1	1703	396.377868652344	304.260070800781	-1	362197.2578125	205672	0
1	1704	396.374114990234	304.242614746094	-1	360040.4765625	205821	0
1	1705	396.396423339844	304.242645263672	-1	360004.484375	205910	0
1	1706	396.397857666016	304.251220703125	-1	362574.322265625	206035	0
1	1707	396.392883300781	304.23828125	-1	361583.408203125	206148	0
1	1708	396.370635986328	304.254302978516	-1	365017.22265625	206314	0
1	1709	396.385955810547	304.244415283203	-1	362921.888671875	206478	0
1	1710	396.414245605469	304.242706298828	-1	362444.29296875	206493	0
1	1711	396.395904541016	304.268188476563	-1	360684.51953125	206607	0
1	1712	396.394836425781	304.237121582031	-1	360783.17578125	206841	0
1	1713	396.404418945313	304.254211425781	-1	359322.423828125	206844	0
1	1714	396.404235839844	304.260711669922	-1	358331.5234375	207027	0
1	1715	396.398284912109	304.270263671875	-1	360608.78125	207072	0
1	1716	396.401123046875	304.266082763672	-1	359434.814453125	207191	0
1	1717	396.403076171875	304.261260986328	-1	359992.78125	207377	0
1	1718	396.398376464844	304.239593505859	-1	361252.916015625	207447	0
1	1719	396.412353515625	304.250183105469	-1	361020.658203125	207553	0
1	1720	396.427215576172	304.244567871094	-1	360700.56640625	207648	0
1	1721	396.404693603516	304.253662109375	-1	361763.80859375	207795	0
1	1722	396.398468017578	304.245910644531	-1	362657.23046875	207919	0
1	1723	396.407165527344	304.22802734375	-1	361154.89453125	208027	0
1	1724	396.416961669922	304.227264404297	-1	361552.779296875	208149	0
1	1725	396.383728027344	304.241790771484	-1	364182.421875	208260	0
1	1726	396.393646240234	304.259246826172	-1	360452.890625	208381	0
1	1727	396.392456054688	304.243682861328	-1	359944.078125	208449	0
1	1728	396.406982421875	304.226257324219	-1	360636.31640625	208584	0
1	1729	396.419281005859	304.242401123047	-1	357944.857421875	208752	0
1	1730	396.418640136719	304.247589111328	-1	359222.48828125	208887	0
1	1731	396.406097412109	304.247680664063	-1	359908.015625	208995	0
1	1732	396.424163818359	304.238952636719	-1	357632.7890625	209024	0
1	1733	396.410736083984	304.248321533203	-1	359178.07421875	209174	0
1	1734	396.418395996094	304.242706298828	-1	360414.287109375	209300	0
1	1735	396.423400878906	304.239227294922	-1	359056.55859375	209446	0
1	1736	396.414642333984	304.245635986328	-1	359986.677734375	209476	0
1	1737	396.389038085938	304.270477294922	-1	361092.212890625	209634	0
1	1738	396.395477294922	304.249145507813	-1	362498.0546875	209752	0
1	1739	396.421112060547	304.254577636719	-1	360876.529296875	209910	0
1	1740	396.389343261719	304.246826171875	-1	361457.2734375	209965	0
1	1741	396.376800537109	304.253753662109	-1	360764.427734375	210095	0
1	1742	396.412902832031	304.261535644531	-1	359724.025390625	210200	0
1	1743	396.402526855469	304.250152587891	-1	360345.05078125	210285	0
1	1744	396.398559570313	304.270812988281	-1	359452.83203125	210394	0
1	1745	396.418731689453	304.266876220703	-1	359402.58203125	210544	0
1	1746	396.410522460938	304.251861572266	-1	360346.505859375	210675	0
1	1747	396.424224853516	304.284912109375	-1	360090.203125	210822	0
1	1748	396.405395507813	304.274383544922	-1	357522.037109375	210900	0
1	1749	396.436004638672	304.266357421875	-1	357581.4765625	211006	0
1	1750	396.431549072266	304.271057128906	-1	357041.599609375	211163	0
1	1751	396.426086425781	304.265014648438	-1	357676.89453125	211306	0
1	1752	396.411102294922	304.255615234375	-1	358286.31640625	211310	0
1	1753	396.423767089844	304.258453369141	-1	357652.283203125	211432	0
1	1754	396.412109375	304.243011474609	-1	359475.205078125	211603	0
1	1755	396.411560058594	304.272857666016	-1	357752.953125	211727	0
1	1756	396.410430908203	304.274078369141	-1	357294.6484375	211869	0
1	1757	396.429931640625	304.265869140625	-1	359152.658203125	211964	0
1	1758	396.422607421875	304.277923583984	-1	356956.150390625	212024	0
1	1759	396.406829833984	304.278228759766	-1	360340.880859375	212175	0
1	1760	396.398376464844	304.250885009766	-1	363934.107421875	212315	0
1	1761	396.39697265625	304.271942138672	-1	361912.5625	212366	0
1	1762	396.394897460938	304.264465332031	-1	361609.423828125	212482	0
1	1763	396.392639160156	304.255004882813	-1	361073.6484375	212608	0
1	1764	396.392547607422	304.27294921875	-1	361979.822265625	212715	0
1	1765	396.39501953125	304.277801513672	-1	360445.619140625	212786	0
1	1766	396.407287597656	304.276702880859	-1	361573.701171875	212923	0
1	1767	396.412567138672	304.265319824219	-1	361190.46875	213030	0
1	1768	396.408355712891	304.272827148438	-1	360021.197265625	213112	0
1	1769	396.396728515625	304.276519775391	-1	360047.138671875	213240	0
1	1770	396.419311523438	304.252410888672	-1	361700.6953125	213373	0
1	1771	396.430206298828	304.258331298828	-1	362888.7109375	213510	0
1	1772	396.411163330078	304.282012939453	-1	362111.46875	213535	0
1	1773	396.402954101563	304.269073486328	-1	362389.73828125	213753	0
1	1774	396.41259765625	304.281402587891	-1	361051.60546875	213769	0
1	1775	396.409118652344	304.275085449219	-1	359160.89453125	213914	0
1	1776	396.4013671875	304.279602050781	-1	360577.279296875	214072	0
1	1777	396.411560058594	304.285339355469	-1	359388.685546875	214213	0
1	1778	396.414611816406	304.26318359375	-1	358822.533203125	214238	0
1	1779	396.409027099609	304.271118164063	-1	358200.404296875	214377	0
1	1780	396.411315917969	304.287384033203	-1	358777.482421875	214543	0
1	1781	396.416931152344	304.267974853516	-1	358930.19140625	214653	0
1	1782	396.414978027344	304.288726806641	-1	357840.7734375	214734	0
1	1783	396.407501220703	304.279846191406	-1	359310.19140625	214874	0
1	1784	396.423309326172	304.264038085938	-1	362057.705078125	215009	0
1	1785	396.400543212891	304.273040771484	-1	362322.51953125	215109	0
1	1786	396.402954101563	304.274658203125	-1	363688.759765625	215212	0
1	1787	396.377136230469	304.252227783203	-1	362965.775390625	215384	0
1	1788	396.43603515625	304.263702392578	-1	359262.95703125	215404	0
1	1789	396.405426025391	304.263946533203	-1	361444.732421875	215528	0
1	1790	396.372406005859	304.2626953125	-1	361821.748046875	215738	0
1	1791	396.37548828125	304.279357910156	-1	361364.779296875	215818	0
1	1792	396.375213623047	304.290161132813	-1	363116.396484375	215960	0
1	1793	396.381622314453	304.282897949219	-1	362015.671875	216050	0
1	1794	396.390319824219	304.280731201172	-1	362413.212890625	216149	0
1	1795	396.396026611328	304.286651611328	-1	362071.638671875	216293	0
1	1796	396.386596679688	304.2734375	-1	363633.720703125	216469	0
1	1797	396.391571044922	304.273742675781	-1	361719.224609375	216575	0
1	1798	396.413208007813	304.266876220703	-1	362123.96875	216645	0
1	1799	396.402313232422	304.294586181641	-1	361808.564453125	216794	0
1	1800	396.404235839844	304.304473876953	-1	362281.765625	216845	0
1	1801	396.405364990234	304.286712646484	-1	360423.970703125	217001	0
1	1802	396.415771484375	304.262969970703	-1	360782.892578125	217018	0
1	1803	396.414001464844	304.29736328125	-1	360765.328125	217199	0
1	1804	396.418518066406	304.281982421875	-1	358575.337890625	217266	0
1	1805	396.416778564453	304.280059814453	-1	357966.01171875	217431	0
1	1806	396.423522949219	304.280395507813	-1	359473.501953125	217557	0
1	1807	396.417114257813	304.291107177734	-1	357925.78515625	217620	0
1	1808	396.401123046875	304.288604736328	-1	358767.740234375	217796	0
1	1809	396.409057617188	304.284362792969	-1	360229.044921875	217907	0
1	1810	396.421936035156	304.282073974609	-1	358760.72265625	218051	0
1	1811	396.406677246094	304.291137695313	-1	359209.888671875	218130	0
1	1812	396.412506103516	304.280944824219	-1	360950.767578125	218255	0
1	1813	396.409210205078	304.27490234375	-1	360232.47265625	218280	0
1	1814	396.430023193359	304.270141601563	-1	358964.4140625	218471	0
1	1815	396.438415527344	304.278442382813	-1	359165.357421875	218510	0
1	1816	396.413238525391	304.286010742188	-1	359256.87890625	218653	0
1	1817	396.397918701172	304.272430419922	-1	361183.001953125	218767	0
1	1818	396.415985107422	304.291839599609	-1	358918.111328125	218869	0
1	1819	396.399078369141	304.292388916016	-1	359333.798828125	218960	0
1	1820	396.404144287109	304.304748535156	-1	358614.763671875	219070	0
1	1821	396.400573730469	304.311889648438	-1	359274.845703125	219199	0
1	1822	396.421264648438	304.282928466797	-1	359595.119140625	219264	0
1	1823	396.397399902344	304.303314208984	-1	361264.482421875	219455	0
1	1824	396.410034179688	304.289184570313	-1	360168.71484375	219492	0
1	1825	396.403930664063	304.284240722656	-1	363043.015625	219656	0
1	1826	396.417694091797	304.282104492188	-1	361454.15625	219691	0
1	1827	396.390380859375	304.285186767578	-1	363947.193359375	219813	0
1	1828	396.410797119141	304.259338378906	-1	361540.587890625	219948	0
1	1829	396.390014648438	304.272888183594	-1	363604.28515625	220033	0
1	1830	396.394775390625	304.298736572266	-1	363068.478515625	220196	0
1	1831	396.410186767578	304.273223876953	-1	362332.826171875	220336	0
1	1832	396.392913818359	304.271484375	-1	362978.767578125	220408	0
1	1833	396.395141601563	304.288177490234	-1	361298.935546875	220529	0
1	1834	396.411560058594	304.301239013672	-1	358586.423828125	220646	0
1	1835	396.413055419922	304.27392578125	-1	359292.314453125	220789	0
1	1836	396.453186035156	304.2685546875	-1	357673.81640625	220901	0
1	1837	396.404693603516	304.289733886719	-1	360444.384765625	221012	0
1	1838	396.412689208984	304.284118652344	-1	360126.53515625	221146	0
1	1839	396.416229248047	304.274688720703	-1	358507.83203125	221295	0
1	1840	396.410949707031	304.304138183594	-1	357821.35546875	221348	0
1	1841	396.407470703125	304.294708251953	-1	359568.09375	221441	0
1	1842	396.421264648438	304.285339355469	-1	358613.26171875	221607	0
1	1843	396.427459716797	304.286376953125	-1	356244.892578125	221725	0
1	1844	396.418914794922	304.295532226563	-1	357044.77734375	221774	0
1	1845	396.425720214844	304.296783447266	-1	359507.861328125	221914	0
1	1846	396.438018798828	304.29931640625	-1	357034.705078125	222010	0
1	1847	396.417144775391	304.278137207031	-1	358699.12109375	222140	0
1	1848	396.454620361328	304.281860351563	-1	359489.408203125	222222	0
1	1849	396.425964355469	304.288848876953	-1	359367.689453125	222341	0
1	1850	396.42919921875	304.281188964844	-1	358677.5859375	222486	0
1	1851	396.410919189453	304.297149658203	-1	359504.509765625	222560	0
1	1852	396.416931152344	304.286651611328	-1	360420.37890625	222666	0
1	1853	396.426177978516	304.296630859375	-1	360639.0078125	222859	0
1	1854	396.42236328125	304.297241210938	-1	358044.888671875	222932	0
1	1855	396.414642333984	304.287475585938	-1	359982.63671875	223027	0
1	1856	396.421264648438	304.282775878906	-1	357911.6484375	223166	0
1	1857	396.431823730469	304.275146484375	-1	358979.244140625	223216	0
1	1858	396.422607421875	304.28369140625	-1	358898.30078125	223367	0
1	1859	396.434295654297	304.291748046875	-1	357105.4765625	223435	0
1	1860	396.415557861328	304.280975341797	-1	359805.8359375	223601	0
1	1861	396.435974121094	304.304016113281	-1	359705.2890625	223719	0
1	1862	396.431671142578	304.288452148438	-1	360720.763671875	223840	0
1	1863	396.414855957031	304.287200927734	-1	362077.4921875	223967	0
1	1864	396.402709960938	304.292938232422	-1	362033.650390625	224061	0
1	1865	396.409606933594	304.280975341797	-1	362501.201171875	224168	0
1	1866	396.412689208984	304.271911621094	-1	360980.9609375	224214	0
1	1867	396.410583496094	304.289978027344	-1	357907.060546875	224358	0
1	1868	396.425842285156	304.294006347656	-1	360276.15234375	224509	0
1	1869	396.404815673828	304.278533935547	-1	360366.755859375	224635	0
1	1870	396.413177490234	304.276397705078	-1	361377.822265625	224651	0
1	1871	396.391723632813	304.295227050781	-1	363320.890625	224768	0
1	1872	396.401977539063	304.290740966797	-1	360289.072265625	224883	0
1	1873	396.424835205078	304.279418945313	-1	358550.150390625	225079	0
1	1874	396.440704345703	304.291687011719	-1	358334.4765625	225194	0
1	1875	396.434509277344	304.286163330078	-1	358490.546875	225203	0
1	1876	396.406372070313	304.287628173828	-1	359417.91796875	225408	0
1	1877	396.424011230469	304.291961669922	-1	358776.16796875	225467	0
1	1878	396.404388427734	304.273956298828	-1	358784.25	225633	0
1	1879	396.419372558594	304.294525146484	-1	360860.908203125	225722	0
1	1880	396.401458740234	304.289428710938	-1	356848.947265625	225868	0
1	1881	396.419616699219	304.309417724609	-1	360070.912109375	225903	0
1	1882	396.413360595703	304.287231445313	-1	362712.728515625	225995	0
1	1883	396.400482177734	304.290222167969	-1	362869.0234375	226155	0
1	1884	396.424438476563	304.292938232422	-1	360257.921875	226275	0
1	1885	396.426391601563	304.318664550781	-1	357698.603515625	226320	0
1	1886	396.410797119141	304.295623779297	-1	360102.5703125	226498	0
1	1887	396.400329589844	304.293304443359	-1	360261.25390625	226604	0
1	1888	396.416839599609	304.316925048828	-1	358687.751953125	226663	0
1	1889	396.416900634766	304.299072265625	-1	360627.953125	226887	0
1	1890	396.428894042969	304.291015625	-1	360296.68359375	226955	0
1	1891	396.4384765625	304.293792724609	-1	360550.916015625	227111	0
1	1892	396.389923095703	304.300170898438	-1	363311.197265625	227191	0
1	1893	396.407989501953	304.303802490234	-1	361956.8671875	227249	0
1	1894	396.406097412109	304.288024902344	-1	361988.51953125	227463	0
1	1895	396.40234375	304.292572021484	-1	362955.248046875	227497	0
1	1896	396.402526855469	304.297576904297	-1	360261.0546875	227659	0
1	1897	396.399169921875	304.278106689453	-1	361753.134765625	227769	0
1	1898	396.418395996094	304.304779052734	-1	361013.17578125	227925	0
1	1899	396.424774169922	304.294921875	-1	359888.673828125	227995	0
1	1900	396.428344726563	304.299133300781	-1	356697.107421875	228067	0
1	1901	396.449096679688	304.265472412109	-1	359529.787109375	228175	0
1	1902	396.419891357422	304.293701171875	-1	360653.22265625	228323	0
1	1903	396.416107177734	304.285308837891	-1	359523.787109375	228440	0
1	1904	396.425354003906	304.291076660156	-1	359504.74609375	228549	0
1	1905	396.407073974609	304.296325683594	-1	358744.12890625	228661	0
1	1906	396.421600341797	304.299102783203	-1	358075.98828125	228758	0
1	1907	396.438415527344	304.290191650391	-1	358508.599609375	228839	0
1	1908	396.4111328125	304.293518066406	-1	358489.923828125	229019	0
1	1909	396.4306640625	304.296173095703	-1	357858.3984375	229146	0
1	1910	396.406768798828	304.301788330078	-1	357469.0078125	229228	0
1	1911	396.419006347656	304.288787841797	-1	360396.443359375	229352	0
1	1912	396.415130615234	304.279968261719	-1	358377.8671875	229494	0
1	1913	396.429016113281	304.286590576172	-1	359211.181640625	229532	0
1	1914	396.445861816406	304.277954101563	-1	359642.462890625	229646	0
1	1915	396.422241210938	304.282196044922	-1	359097.01171875	229832	0
1	1916	396.40478515625	304.294525146484	-1	361736.58984375	229924	0
1	1917	396.404418945313	304.285522460938	-1	361155.853515625	229977	0
1	1918	396.422821044922	304.309844970703	-1	357326.34765625	230154	0
1	1919	396.399078369141	304.292938232422	-1	361847.744140625	230210	0
1	1920	396.397735595703	304.295776367188	-1	365498.369140625	230390	0
1	1921	396.408355712891	304.287567138672	-1	364264.533203125	230472	0
1	1922	396.403015136719	304.271545410156	-1	361981.408203125	230606	0
1	1923	396.388854980469	304.282379150391	-1	363144.419921875	230692	0
1	1924	396.4013671875	304.278564453125	-1	363433.435546875	230815	0
1	1925	396.418487548828	304.276519775391	-1	363644.400390625	230887	0
1	1926	396.426116943359	304.287414550781	-1	363906.439453125	231048	0
1	1927	396.391540527344	304.300689697266	-1	364039.376953125	231113	0
1	1928	396.401306152344	304.288818359375	-1	363186.462890625	231195	0
1	1929	396.399780273438	304.291229248047	-1	362781.1328125	231382	0
1	1930	396.408081054688	304.276123046875	-1	362589.125	231467	0
1	1931	396.404663085938	304.283721923828	-1	361762.4921875	231580	0
1	1932	396.432281494141	304.302795410156	-1	357755.228515625	231654	0
1	1933	396.425201416016	304.287689208984	-1	357487.1015625	231823	0
1	1934	396.391967773438	304.291076660156	-1	358665.525390625	231886	0
1	1935	396.418914794922	304.290710449219	-1	359459.501953125	231942	0
1	1936	396.437347412109	304.290130615234	-1	358618.25390625	232147	0
1	1937	396.427825927734	304.301574707031	-1	359800.623046875	232203	0
1	1938	396.401214599609	304.299255371094	-1	360623.873046875	232287	0
1	1939	396.413116455078	304.293548583984	-1	359118.8828125	232412	0
1	1940	396.415710449219	304.298858642578	-1	358458.609375	232498	0
1	1941	396.413360595703	304.285095214844	-1	360938.271484375	232576	0
1	1942	396.410980224609	304.294372558594	-1	360432.630859375	232687	0
1	1943	396.429046630859	304.279724121094	-1	362443.486328125	232905	0
1	1944	396.407257080078	304.286560058594	-1	362053.01171875	232952	0
1	1945	396.404083251953	304.301818847656	-1	363681.83203125	233021	0
1	1946	396.419219970703	304.272369384766	-1	361372.634765625	233193	0
1	1947	396.413452148438	304.278259277344	-1	361299.416015625	233251	0
1	1948	396.42138671875	304.285247802734	-1	357902.388671875	233413	0
1	1949	396.412689208984	304.292144775391	-1	360779.75390625	233527	0
1	1950	396.41162109375	304.279693603516	-1	360043.14453125	233562	0
1	1951	396.424285888672	304.285552978516	-1	359510.66796875	233720	0
1	1952	396.426452636719	304.280822753906	-1	360345.38671875	233864	0
1	1953	396.41845703125	304.271514892578	-1	360950.0625	233882	0
1	1954	396.435272216797	304.300170898438	-1	361564.46484375	234015	0
1	1955	396.400360107422	304.273803710938	-1	365336.51171875	234106	0
1	1956	396.408813476563	304.280303955078	-1	364885.0703125	234283	0
1	1957	396.412841796875	304.278350830078	-1	361451.578125	234397	0
1	1958	396.430114746094	304.288848876953	-1	359622.142578125	234431	0
1	1959	396.424682617188	304.302459716797	-1	359386.65234375	234585	0
1	1960	396.426025390625	304.286285400391	-1	357826.6953125	234700	0
1	1961	396.446350097656	304.280609130859	-1	356431.087890625	234741	0
1	1962	396.437896728516	304.289276123047	-1	356580.22265625	234917	0
1	1963	396.429412841797	304.291900634766	-1	358417.908203125	234957	0
1	1964	396.422271728516	304.292022705078	-1	360562.755859375	235061	0
1	1965	396.41943359375	304.296295166016	-1	359400.326171875	235259	0
1	1966	396.402801513672	304.291015625	-1	360431.845703125	235368	0
1	1967	396.426544189453	304.288330078125	-1	358473.845703125	235381	0
1	1968	396.429870605469	304.301544189453	-1	356688.48046875	235518	0
1	1969	396.440795898438	304.291870117188	-1	357125.65625	235643	0
1	1970	396.421112060547	304.287445068359	-1	357774.958984375	235762	0
1	1971	396.396728515625	304.282257080078	-1	361419.890625	235903	0
1	1972	396.4140625	304.287353515625	-1	356029.107421875	235978	0
1	1973	396.413238525391	304.283752441406	-1	358855.751953125	236109	0
1	1974	396.447875976563	304.272491455078	-1	358400.4140625	236215	0
1	1975	396.440734863281	304.253601074219	-1	359086.6875	236344	0
1	1976	396.407257080078	304.287384033203	-1	356973.3515625	236427	0
1	1977	396.425933837891	304.284881591797	-1	357513.384765625	236542	0
1	1978	396.414154052734	304.291900634766	-1	360109.197265625	236613	0
1	1979	396.4423828125	304.288024902344	-1	358029.671875	236777	0
1	1980	396.430908203125	304.275146484375	-1	358675.287109375	236816	0
1	1981	396.427795410156	304.277008056641	-1	358125.087890625	237005	0
1	1982	396.415069580078	304.288482666016	-1	358410.740234375	237019	0
1	1983	396.410217285156	304.292846679688	-1	360934.30859375	237209	0
1	1984	396.412139892578	304.26953125	-1	361267.408203125	237228	0
1	1985	396.413635253906	304.28515625	-1	359673.615234375	237445	0
1	1986	396.417205810547	304.277526855469	-1	364046.30859375	237540	0
1	1987	396.414154052734	304.284271240234	-1	361706.39453125	237681	0
1	1988	396.410278320313	304.286956787109	-1	361704.513671875	237735	0
1	1989	396.433532714844	304.268890380859	-1	361060.9296875	237886	0
1	1990	396.401580810547	304.300048828125	-1	363154.982421875	238016	0
1	1991	396.411346435547	304.288726806641	-1	364255.658203125	238085	0
1	1992	396.397552490234	304.282653808594	-1	362036.837890625	238156	0
1	1993	396.401245117188	304.266906738281	-1	362387.369140625	238280	0
1	1994	396.423034667969	304.303680419922	-1	361101.921875	238377	0
1	1995	396.410491943359	304.299133300781	-1	360449.513671875	238507	0
1	1996	396.408325195313	304.286193847656	-1	360992.71875	238652	0
1	1997	396.398101806641	304.277221679688	-1	358172.12109375	238790	0
[truncated: 371,839 more rows]
