# Supplementary material for: Membrane-associated effluxosomes coordinate multi-metal resistance in Mycobacterium tuberculosis
Source: EMBO J. 2026 Feb 13;45(7):2306–37. doi: 10.1038/s44318-026-00715-1 (PMC13043812; doi:10.1038/s44318-026-00715-1)
Supplement: Supplementary file 19 — Source data Fig. 3 [file 44318_2026_715_MOESM19_ESM.zip › Figure 3/Figures 3F-H/20240912_PacL2-SPT_002_trcPALMTracer.txt]

Width	Height	nb_Planes	nb_Tracks	Pixel_Size(um)	Frame_Duration(s)	Gaussian_Fit	Spectral
512	512	5000	61943	0.17	0.03	X Y sigma	False
Track	Plane	CentroidX(px)	CentroidY(px)	CentroidZ(um)	Integrated_Intensity	id	Pair_Distance(px)
1	1	396.587982177734	304.529327392578	-1	340967.7421875	14	0
1	2	396.617736816406	304.508544921875	-1	342424.838867188	136	0
1	3	396.624328613281	304.521240234375	-1	343681.6171875	255	0
1	4	396.590087890625	304.518646240234	-1	342849.228515625	320	0
1	5	396.589447021484	304.512817382813	-1	343647.94921875	453	0
1	6	396.591430664063	304.520629882813	-1	344761.46875	576	0
1	7	396.585266113281	304.524322509766	-1	342470.712890625	691	0
1	8	396.618408203125	304.502044677734	-1	342936.16796875	802	0
1	9	396.594085693359	304.509979248047	-1	340116.724609375	874	0
1	10	396.605194091797	304.520385742188	-1	340438.21875	999	0
1	11	396.608703613281	304.533599853516	-1	340684.217773438	1057	0
1	12	396.613677978516	304.528961181641	-1	340257.303710938	1147	0
1	13	396.610412597656	304.543579101563	-1	338193.064453125	1277	0
1	14	396.581909179688	304.524230957031	-1	339133.784179688	1429	0
1	15	396.584045410156	304.521209716797	-1	338797.028320313	1501	0
1	16	396.586303710938	304.512420654297	-1	338621.97265625	1587	0
1	17	396.598419189453	304.522491455078	-1	338442.953125	1697	0
1	18	396.608978271484	304.507537841797	-1	341240.850585938	1760	0
1	19	396.584014892578	304.515502929688	-1	340561.359375	1947	0
1	20	396.609375	304.525268554688	-1	340471.79296875	2014	0
1	21	396.615295410156	304.506958007813	-1	342821.25390625	2120	0
1	22	396.58984375	304.503143310547	-1	341752.310546875	2219	0
1	23	396.589630126953	304.526641845703	-1	341713.154296875	2350	0
1	24	396.595794677734	304.523681640625	-1	341166.981445313	2427	0
1	25	396.584411621094	304.525909423828	-1	340692.217773438	2492	0
1	26	396.610870361328	304.527801513672	-1	338491.24609375	2614	0
1	27	396.593597412109	304.522338867188	-1	339282.624023438	2667	0
1	28	396.618347167969	304.506225585938	-1	339161.241210938	2811	0
1	29	396.617370605469	304.5126953125	-1	338345.018554688	2849	0
1	30	396.599456787109	304.530670166016	-1	340586.034179688	2954	0
1	31	396.573089599609	304.523071289063	-1	340530.993164063	3128	0
1	32	396.597381591797	304.504760742188	-1	342054.20703125	3209	0
1	33	396.606292724609	304.521942138672	-1	339965.44140625	3331	0
1	34	396.596405029297	304.521759033203	-1	340378.7421875	3365	0
1	35	396.591888427734	304.530578613281	-1	340054.6640625	3553	0
1	36	396.590576171875	304.528472900391	-1	341363.298828125	3572	0
1	37	396.609649658203	304.509582519531	-1	338780.6484375	3691	0
1	38	396.618072509766	304.502593994141	-1	341834.138671875	3868	0
1	39	396.603210449219	304.512725830078	-1	341549.271484375	4000	0
1	40	396.60546875	304.517395019531	-1	341810.307617188	4016	0
1	41	396.588409423828	304.523895263672	-1	340857.603515625	4209	0
1	42	396.623596191406	304.520446777344	-1	341747.58203125	4326	0
1	43	396.609039306641	304.512786865234	-1	342530.9140625	4358	0
1	44	396.596435546875	304.513488769531	-1	340644.37890625	4462	0
1	45	396.639739990234	304.494201660156	-1	341301.099609375	4627	0
1	46	396.613250732422	304.511566162109	-1	342767.913085938	4661	0
1	47	396.618621826172	304.518585205078	-1	342838.487304688	4824	0
1	48	396.626678466797	304.517028808594	-1	340528.0234375	4922	0
1	49	396.606140136719	304.524719238281	-1	337829.294921875	4995	0
1	50	396.602935791016	304.524230957031	-1	337650.625	5098	0
1	51	396.606567382813	304.527740478516	-1	336424.29296875	5149	0
1	52	396.589782714844	304.519348144531	-1	338598.126953125	5245	0
1	53	396.573089599609	304.542846679688	-1	339213.413085938	5383	0
1	54	396.587280273438	304.535491943359	-1	338459.779296875	5450	0
1	55	396.599487304688	304.531402587891	-1	336426.48046875	5516	0
1	56	396.602600097656	304.529479980469	-1	338040.8203125	5702	0
1	57	396.580871582031	304.521118164063	-1	339831.762695313	5724	0
1	58	396.598571777344	304.521362304688	-1	340739.685546875	5869	0
1	59	396.583831787109	304.525817871094	-1	340906.208007813	6017	0
1	60	396.605072021484	304.507629394531	-1	343848.9375	6103	0
1	61	396.60009765625	304.522430419922	-1	342893.911132813	6187	0
1	62	396.570251464844	304.511016845703	-1	341385.96875	6316	0
1	63	396.584228515625	304.532501220703	-1	340750.798828125	6395	0
1	64	396.594085693359	304.505187988281	-1	338968.579101563	6473	0
1	65	396.599548339844	304.503967285156	-1	338940.07421875	6648	0
1	66	396.631927490234	304.518371582031	-1	341406.3046875	6688	0
1	67	396.605926513672	304.519348144531	-1	338074.529296875	6841	0
1	68	396.59765625	304.508209228516	-1	339133.424804688	6959	0
1	69	396.590270996094	304.517456054688	-1	338737.297851563	7062	0
1	70	396.609161376953	304.509796142578	-1	337929.543945313	7120	0
1	71	396.610473632813	304.523956298828	-1	337843.90234375	7220	0
1	72	396.605529785156	304.517852783203	-1	340665.431640625	7333	0
1	73	396.600372314453	304.521362304688	-1	337547.659179688	7439	0
1	74	396.620819091797	304.523986816406	-1	338088.125	7537	0
1	75	396.634765625	304.500640869141	-1	340337.868164063	7724	0
1	76	396.600738525391	304.527496337891	-1	338585.979492188	7745	0
1	77	396.585144042969	304.524261474609	-1	339996.935546875	7845	0
1	78	396.585052490234	304.518859863281	-1	338692.671875	7960	0
1	79	396.611541748047	304.512573242188	-1	340398.494140625	8135	0
1	80	396.612762451172	304.522827148438	-1	339146.954101563	8203	0
1	81	396.601989746094	304.519104003906	-1	340141.5390625	8291	0
1	82	396.614349365234	304.513305664063	-1	340410.518554688	8373	0
1	83	396.636352539063	304.514068603516	-1	338890.942382813	8475	0
1	84	396.619750976563	304.517364501953	-1	338734.953125	8645	0
1	85	396.609436035156	304.524627685547	-1	339118.172851563	8692	0
1	86	396.589782714844	304.50732421875	-1	339563.744140625	8880	0
1	87	396.602478027344	304.52099609375	-1	340469.596679688	8970	0
1	88	396.604431152344	304.525756835938	-1	341846.61328125	9123	0
1	89	396.602600097656	304.512390136719	-1	340717.030273438	9166	0
1	90	396.612518310547	304.524963378906	-1	341524.34375	9267	0
1	91	396.60107421875	304.506011962891	-1	340091.287109375	9428	0
1	92	396.588653564453	304.525634765625	-1	340393.07421875	9522	0
1	93	396.609924316406	304.505249023438	-1	339464.802734375	9618	0
1	94	396.619415283203	304.508392333984	-1	339875.767578125	9760	0
1	95	396.619262695313	304.525299072266	-1	339816.85546875	9797	0
1	96	396.583953857422	304.533569335938	-1	338426.17578125	9928	0
1	97	396.601196289063	304.528930664063	-1	338694.1796875	10001	0
1	98	396.593475341797	304.525207519531	-1	340398.4921875	10091	0
1	99	396.585388183594	304.523162841797	-1	339070.370117188	10199	0
1	100	396.621948242188	304.527099609375	-1	338977.008789063	10353	0
1	101	396.581665039063	304.529022216797	-1	337720.51953125	10441	0
1	102	396.582000732422	304.53466796875	-1	338551.939453125	10572	0
1	103	396.580108642578	304.540771484375	-1	335738.604492188	10602	0
1	104	396.593048095703	304.520446777344	-1	338159.8359375	10769	0
1	105	396.593963623047	304.536651611328	-1	337225.3671875	10826	0
1	106	396.593017578125	304.521789550781	-1	337325.908203125	10897	0
1	107	396.588592529297	304.528106689453	-1	337553.079101563	11083	0
1	108	396.612854003906	304.507385253906	-1	339012.629882813	11174	0
1	109	396.597961425781	304.516967773438	-1	338212.264648438	11232	0
1	110	396.576049804688	304.532836914063	-1	336520.25	11387	0
1	111	396.608184814453	304.525695800781	-1	336340.612304688	11432	0
1	112	396.620452880859	304.513366699219	-1	335577.39453125	11594	0
1	113	396.599548339844	304.513275146484	-1	336428.1484375	11691	0
1	114	396.621551513672	304.504669189453	-1	336543.834960938	11729	0
1	115	396.607849121094	304.512939453125	-1	336683.909179688	11818	0
1	116	396.594604492188	304.531097412109	-1	335819.435546875	11962	0
1	117	396.651550292969	304.513977050781	-1	337343.877929688	12043	0
1	118	396.601043701172	304.536346435547	-1	336427.735351563	12133	0
1	119	396.592041015625	304.532012939453	-1	336117.239257813	12259	0
1	120	396.596099853516	304.519897460938	-1	339883.897460938	12353	0
1	121	396.611175537109	304.521667480469	-1	339158.952148438	12417	0
1	122	396.605712890625	304.523895263672	-1	338544.26171875	12495	0
1	123	396.612487792969	304.513488769531	-1	339745.393554688	12643	0
1	124	396.632843017578	304.507507324219	-1	340143.012695313	12736	0
1	125	396.613800048828	304.524444580078	-1	338315.551757813	12880	0
1	126	396.603851318359	304.516204833984	-1	338932.3359375	12917	0
1	127	396.638793945313	304.503265380859	-1	339795.685546875	13021	0
1	128	396.619812011719	304.522979736328	-1	339321.177734375	13153	0
1	129	396.603057861328	304.504638671875	-1	339471.060546875	13241	0
1	130	396.609161376953	304.509155273438	-1	340605.948242188	13341	0
1	131	396.614959716797	304.528472900391	-1	339106.592773438	13435	0
1	132	396.620758056641	304.520812988281	-1	339640.5234375	13499	0
1	133	396.650390625	304.507934570313	-1	340752.185546875	13657	0
1	134	396.635498046875	304.514038085938	-1	339667.333007813	13756	0
1	135	396.630493164063	304.520599365234	-1	340996.234375	13808	0
1	136	396.635223388672	304.518981933594	-1	342100.91015625	13952	0
1	137	396.630767822266	304.503997802734	-1	341061.279296875	14030	0
1	138	396.630157470703	304.515045166016	-1	340955.754882813	14139	0
1	139	396.610626220703	304.526794433594	-1	341644.30078125	14211	0
1	140	396.595123291016	304.532684326172	-1	340305.5625	14305	0
1	141	396.630889892578	304.514343261719	-1	342584.8984375	14402	0
1	142	396.636535644531	304.515167236328	-1	340630.504882813	14597	0
1	143	396.602783203125	304.516723632813	-1	340827.509765625	14697	0
1	144	396.609283447266	304.544708251953	-1	340776.875976563	14793	0
1	145	396.617523193359	304.528869628906	-1	338711.8984375	14829	0
1	146	396.623718261719	304.530700683594	-1	338518.439453125	14985	0
1	147	396.607971191406	304.516815185547	-1	339849.506835938	15027	0
1	148	396.612823486328	304.505249023438	-1	339600.076171875	15211	0
1	149	396.609313964844	304.515930175781	-1	338256.341796875	15303	0
1	150	396.619232177734	304.520568847656	-1	338523.676757813	15416	0
1	151	396.657989501953	304.507568359375	-1	340886.77734375	15476	0
1	152	396.620056152344	304.52880859375	-1	339726.930664063	15565	0
1	153	396.615875244141	304.523284912109	-1	338594.732421875	15662	0
1	154	396.599792480469	304.522277832031	-1	337534.48046875	15802	0
1	155	396.622283935547	304.521820068359	-1	338341.623046875	15876	0
1	156	396.623931884766	304.524780273438	-1	337612.271484375	16037	0
1	157	396.641662597656	304.511840820313	-1	339101.259765625	16111	0
1	158	396.627563476563	304.501098632813	-1	340714.297851563	16212	0
1	159	396.619842529297	304.536010742188	-1	340968.798828125	16340	0
1	160	396.616027832031	304.519866943359	-1	341650.458007813	16377	0
1	161	396.626037597656	304.515899658203	-1	339657.133789063	16570	0
1	162	396.612091064453	304.520446777344	-1	340607.540039063	16619	0
1	163	396.621002197266	304.513305664063	-1	339469.236328125	16686	0
1	164	396.617919921875	304.518524169922	-1	340475.546875	16856	0
1	165	396.61181640625	304.532562255859	-1	340513.64453125	16951	0
1	166	396.618591308594	304.536010742188	-1	340347.009765625	17037	0
1	167	396.618896484375	304.521606445313	-1	340061.84375	17112	0
1	168	396.620269775391	304.517333984375	-1	340983.241210938	17208	0
1	169	396.633514404297	304.506805419922	-1	341297.610351563	17389	0
1	170	396.641571044922	304.511138916016	-1	341003.67578125	17399	0
1	171	396.603424072266	304.534057617188	-1	340078.581054688	17585	0
1	172	396.593292236328	304.543365478516	-1	336664.926757813	17700	0
1	173	396.624084472656	304.532989501953	-1	340059.290039063	17752	0
1	174	396.612365722656	304.543548583984	-1	339299.903320313	17882	0
1	175	396.610778808594	304.533660888672	-1	339573.461914063	17968	0
1	176	396.620513916016	304.518493652344	-1	340231.098632813	18061	0
1	177	396.641784667969	304.522735595703	-1	339624.548828125	18154	0
1	178	396.611511230469	304.531951904297	-1	339586.760742188	18212	0
1	179	396.605316162109	304.538299560547	-1	340369.270507813	18346	0
1	180	396.624755859375	304.532287597656	-1	340871.0625	18435	0
1	181	396.625701904297	304.518981933594	-1	342900.110351563	18529	0
1	182	396.611267089844	304.528381347656	-1	341568.525390625	18610	0
1	183	396.609558105469	304.522125244141	-1	338971.0234375	18739	0
1	184	396.616363525391	304.527069091797	-1	340690.852539063	18889	0
1	185	396.627075195313	304.5244140625	-1	338395.936523438	18946	0
1	186	396.647613525391	304.516632080078	-1	339742.579101563	19032	0
1	187	396.626373291016	304.501861572266	-1	340149.094726563	19166	0
1	188	396.601043701172	304.523284912109	-1	339220.061523438	19261	0
1	189	396.609710693359	304.524261474609	-1	338671.2890625	19358	0
1	190	396.633697509766	304.528137207031	-1	338653.810546875	19510	0
1	191	396.609008789063	304.518096923828	-1	338056.645507813	19565	0
1	192	396.608001708984	304.532867431641	-1	339244.676757813	19657	0
1	193	396.614776611328	304.536041259766	-1	336273.283203125	19762	0
1	194	396.632568359375	304.536682128906	-1	338216.33203125	19852	0
1	195	396.627044677734	304.516693115234	-1	337591.768554688	19939	0
1	196	396.619659423828	304.533630371094	-1	338442.404296875	20083	0
1	197	396.6162109375	304.523773193359	-1	339426.287109375	20175	0
1	198	396.635894775391	304.528900146484	-1	337653.931640625	20286	0
1	199	396.621337890625	304.527374267578	-1	338348.067382813	20358	0
1	200	396.623901367188	304.528045654297	-1	339388.219726563	20466	0
1	201	396.630523681641	304.530731201172	-1	336618.39453125	20585	0
1	202	396.661560058594	304.511505126953	-1	339183.53125	20720	0
1	203	396.604766845703	304.525695800781	-1	337521.874023438	20792	0
1	204	396.6083984375	304.530883789063	-1	336920.171875	20850	0
1	205	396.633239746094	304.543273925781	-1	339570.83984375	20933	0
1	206	396.617553710938	304.527984619141	-1	340870.291015625	21058	0
1	207	396.620147705078	304.538940429688	-1	338479.28515625	21181	0
1	208	396.628387451172	304.526733398438	-1	340485.188476563	21248	0
1	209	396.609100341797	304.538269042969	-1	340304.192382813	21371	0
1	210	396.62109375	304.52880859375	-1	338371.235351563	21502	0
1	211	396.617065429688	304.543090820313	-1	340584.837890625	21576	0
1	212	396.615997314453	304.544921875	-1	338846.30859375	21724	0
1	213	396.610565185547	304.529144287109	-1	341493.014648438	21804	0
1	214	396.615173339844	304.540924072266	-1	338999.483398438	21911	0
1	215	396.608825683594	304.537750244141	-1	341010.828125	22040	0
1	216	396.601165771484	304.537780761719	-1	340320.733398438	22113	0
1	217	396.618560791016	304.516998291016	-1	339422.041992188	22189	0
1	218	396.627655029297	304.511199951172	-1	340612.59375	22244	0
1	219	396.618438720703	304.535675048828	-1	340326.833984375	22400	0
1	220	396.641815185547	304.544555664063	-1	339012.279296875	22468	0
1	221	396.663909912109	304.545989990234	-1	339459.668945313	22649	0
1	222	396.6181640625	304.53857421875	-1	336794.311523438	22671	0
1	223	396.598388671875	304.545806884766	-1	338924.77734375	22864	0
1	224	396.593719482422	304.557678222656	-1	338708.754882813	22885	0
1	225	396.606536865234	304.519012451172	-1	338813.05078125	23036	0
1	226	396.629119873047	304.527893066406	-1	338460.239257813	23132	0
1	227	396.625305175781	304.526123046875	-1	338986.931640625	23249	0
1	228	396.605255126953	304.559722900391	-1	337778.471679688	23293	0
1	229	396.591186523438	304.5693359375	-1	336792.844726563	23378	0
1	230	396.592102050781	304.544586181641	-1	337605.124023438	23550	0
1	231	396.597991943359	304.533905029297	-1	337969.251953125	23608	0
1	232	396.615997314453	304.544738769531	-1	336173.134765625	23758	0
1	233	396.626373291016	304.554840087891	-1	338195.936523438	23802	0
1	234	396.616546630859	304.527770996094	-1	337970.3359375	23941	0
1	235	396.597076416016	304.528350830078	-1	337325.206054688	23996	0
1	236	396.604644775391	304.548492431641	-1	336806.891601563	24082	0
1	237	396.619293212891	304.538940429688	-1	336630.69140625	24197	0
1	238	396.657836914063	304.531219482422	-1	338057.37109375	24363	0
1	239	396.607055664063	304.556182861328	-1	337138.71484375	24426	0
1	240	396.626190185547	304.556243896484	-1	335881.15625	24537	0
1	241	396.617645263672	304.536529541016	-1	337354.328125	24666	0
1	242	396.629608154297	304.530151367188	-1	336746.41796875	24778	0
1	243	396.622863769531	304.540100097656	-1	338513.749023438	24884	0
1	244	396.607482910156	304.541412353516	-1	338011.61328125	24925	0
1	245	396.617034912109	304.549896240234	-1	339812.248046875	25048	0
1	246	396.627471923828	304.558746337891	-1	340568.670898438	25121	0
1	247	396.631622314453	304.550445556641	-1	339242.2734375	25249	0
1	248	396.637786865234	304.527893066406	-1	341207.6328125	25390	0
1	249	396.641784667969	304.544372558594	-1	341739.45703125	25514	0
1	250	396.601348876953	304.546569824219	-1	339313.290039063	25617	0
1	251	396.610992431641	304.545013427734	-1	340028.140625	25704	0
1	252	396.607543945313	304.541534423828	-1	338515.885742188	25746	0
1	253	396.640808105469	304.552398681641	-1	339305.833007813	25912	0
1	254	396.627166748047	304.551574707031	-1	340426.893554688	26043	0
1	255	396.62109375	304.548919677734	-1	339804.786132813	26117	0
1	256	396.615295410156	304.553253173828	-1	338288.958007813	26222	0
1	257	396.610168457031	304.546600341797	-1	338767.142578125	26297	0
1	258	396.618927001953	304.550659179688	-1	337964.583007813	26410	0
1	259	396.639434814453	304.538391113281	-1	337597.697265625	26501	0
1	260	396.633026123047	304.539306640625	-1	336869.204101563	26675	0
1	261	396.619750976563	304.532928466797	-1	335814.555664063	26752	0
1	262	396.611083984375	304.543884277344	-1	336670.9921875	26801	0
1	263	396.618713378906	304.537170410156	-1	338646.040039063	27003	0
1	264	396.618194580078	304.540283203125	-1	337756.546875	27099	0
1	265	396.610229492188	304.538146972656	-1	337004.869140625	27173	0
1	266	396.630706787109	304.539855957031	-1	339166.6484375	27249	0
1	267	396.609130859375	304.544372558594	-1	337602.784179688	27410	0
1	268	396.597869873047	304.551055908203	-1	336039.7578125	27523	0
1	269	396.61474609375	304.562286376953	-1	338262.857421875	27615	0
1	270	396.633270263672	304.548431396484	-1	336703.107421875	27638	0
1	271	396.615844726563	304.554107666016	-1	337789.83984375	27817	0
1	272	396.601623535156	304.560668945313	-1	337074.974609375	27938	0
1	273	396.613464355469	304.528228759766	-1	337189.125976563	27992	0
1	274	396.625213623047	304.548553466797	-1	336128.53125	28084	0
1	275	396.607818603516	304.558166503906	-1	337138.020507813	28283	0
1	276	396.598449707031	304.561187744141	-1	337332.92578125	28331	0
1	277	396.615875244141	304.556854248047	-1	338095.703125	28403	0
1	278	396.601806640625	304.562286376953	-1	336732.293945313	28559	0
1	279	396.601654052734	304.552795410156	-1	338123.208007813	28626	0
1	280	396.610687255859	304.560943603516	-1	339028.798828125	28705	0
1	281	396.612548828125	304.551025390625	-1	338078.984375	28878	0
1	282	396.582580566406	304.576141357422	-1	341022.092773438	28983	0
1	283	396.610382080078	304.548614501953	-1	340308.208984375	29125	0
1	284	396.611267089844	304.564300537109	-1	341561.331054688	29204	0
1	285	396.620697021484	304.557525634766	-1	337790.408203125	29290	0
1	286	396.611968994141	304.561920166016	-1	338998.47265625	29358	0
1	287	396.604553222656	304.550048828125	-1	340409.861328125	29508	0
1	288	396.591186523438	304.559173583984	-1	339601.42578125	29614	0
1	289	396.583984375	304.551940917969	-1	340112.453125	29720	0
1	290	396.627563476563	304.542846679688	-1	341612.731445313	29801	0
1	291	396.627227783203	304.52880859375	-1	340003.63671875	29923	0
1	292	396.6279296875	304.545623779297	-1	338984.557617188	30057	0
1	293	396.609558105469	304.546508789063	-1	338093.803710938	30107	0
1	294	396.617004394531	304.556579589844	-1	335728.86328125	30184	0
1	295	396.599151611328	304.558135986328	-1	336763.032226563	30362	0
1	296	396.603393554688	304.551025390625	-1	336999.954101563	30463	0
1	297	396.617828369141	304.539245605469	-1	337391.407226563	30575	0
1	298	396.640930175781	304.549133300781	-1	337856.241210938	30655	0
1	299	396.596008300781	304.536041259766	-1	336242.486328125	30783	0
1	300	396.609954833984	304.563720703125	-1	336993.446289063	30924	0
1	301	396.643432617188	304.540771484375	-1	338619.806640625	31019	0
1	302	396.615875244141	304.546661376953	-1	336829.712890625	31131	0
1	303	396.619598388672	304.553741455078	-1	336737.1953125	31225	0
1	304	396.624725341797	304.547637939453	-1	339594.557617188	31340	0
1	305	396.639862060547	304.547973632813	-1	337699.774414063	31399	0
1	306	396.643249511719	304.540313720703	-1	338291.112304688	31549	0
1	307	396.628295898438	304.553466796875	-1	337496.599609375	31698	0
1	308	396.6083984375	304.558471679688	-1	335954.096679688	31752	0
1	309	396.620880126953	304.559936523438	-1	336520.04296875	31853	0
1	310	396.623291015625	304.5537109375	-1	338160.606445313	32063	0
1	311	396.634704589844	304.561584472656	-1	337271.469726563	32166	0
1	312	396.643890380859	304.565124511719	-1	339118.512695313	32186	0
1	313	396.655395507813	304.554168701172	-1	340107.045898438	32387	0
1	314	396.623199462891	304.557189941406	-1	339439.26953125	32497	0
1	315	396.599761962891	304.550384521484	-1	341231.8984375	32553	0
1	316	396.604095458984	304.544219970703	-1	338295.22265625	32653	0
1	317	396.6396484375	304.537719726563	-1	339060.600585938	32768	0
1	318	396.631896972656	304.545806884766	-1	337657.620117188	32895	0
1	319	396.620574951172	304.549530029297	-1	336763.698242188	32972	0
1	320	396.620239257813	304.546875	-1	336674.537109375	33084	0
1	321	396.628723144531	304.553771972656	-1	335889.47265625	33260	0
1	322	396.627563476563	304.559356689453	-1	335791.883789063	33301	0
1	323	396.614532470703	304.552673339844	-1	334204.916015625	33484	0
1	324	396.606140136719	304.543731689453	-1	336104.575195313	33509	0
1	325	396.616363525391	304.546600341797	-1	332957.264648438	33697	0
1	326	396.611907958984	304.549377441406	-1	336301.4140625	33805	0
1	327	396.616180419922	304.556915283203	-1	334369.66796875	33907	0
1	328	396.637664794922	304.540924072266	-1	334467.989257813	33953	0
1	329	396.59228515625	304.542938232422	-1	336148.202148438	34061	0
1	330	396.587982177734	304.557922363281	-1	334162.354492188	34202	0
1	331	396.610412597656	304.561767578125	-1	332685.387695313	34295	0
1	332	396.607116699219	304.546417236328	-1	335525.084960938	34386	0
1	333	396.593994140625	304.567260742188	-1	334069.786132813	34501	0
1	334	396.586578369141	304.577453613281	-1	333663.276367188	34648	0
1	335	396.608306884766	304.556945800781	-1	334567.803710938	34678	0
1	336	396.584686279297	304.579498291016	-1	333311.802734375	34774	0
1	337	396.605407714844	304.560424804688	-1	332586.912109375	34882	0
1	338	396.605133056641	304.558319091797	-1	335536.201171875	35082	0
1	339	396.606658935547	304.555908203125	-1	335341.243164063	35103	0
1	340	396.620941162109	304.550140380859	-1	335753.189453125	35211	0
1	341	396.607360839844	304.557098388672	-1	339205.520507813	35363	0
1	342	396.630737304688	304.554473876953	-1	339976.291015625	35391	0
1	343	396.60546875	304.565490722656	-1	339614.965820313	35586	0
1	344	396.609130859375	304.559020996094	-1	338996.000976563	35683	0
1	345	396.625	304.576263427734	-1	338139.28515625	35755	0
1	346	396.625915527344	304.578643798828	-1	337642.98046875	35845	0
1	347	396.629333496094	304.553131103516	-1	339075.880859375	35920	0
1	348	396.609222412109	304.549743652344	-1	339709.271484375	36102	0
1	349	396.630981445313	304.546051025391	-1	338941.598632813	36180	0
1	350	396.623992919922	304.553802490234	-1	339178.375976563	36233	0
1	351	396.636291503906	304.556213378906	-1	340160.499023438	36361	0
1	352	396.643493652344	304.546844482422	-1	339727.166992188	36502	0
1	353	396.617431640625	304.559600830078	-1	340207.536132813	36584	0
1	354	396.610107421875	304.564514160156	-1	341220.119140625	36661	0
1	355	396.593322753906	304.578155517578	-1	340535.95703125	36734	0
1	356	396.609802246094	304.566497802734	-1	340568.7109375	36916	0
1	357	396.610717773438	304.568695068359	-1	338929.055664063	36961	0
1	358	396.592529296875	304.558532714844	-1	339875.122070313	37119	0
1	359	396.614837646484	304.571685791016	-1	340141.366210938	37171	0
1	360	396.618774414063	304.551971435547	-1	339386.26171875	37297	0
1	361	396.610382080078	304.558227539063	-1	337904.52734375	37388	0
1	362	396.607574462891	304.555908203125	-1	339476.366210938	37495	0
1	363	396.634185791016	304.552124023438	-1	341316.813476563	37672	0
1	364	396.615325927734	304.571655273438	-1	340810.991210938	37750	0
1	365	396.602600097656	304.578857421875	-1	336559.606445313	37889	0
1	366	396.616027832031	304.559417724609	-1	333454.747070313	37992	0
1	367	396.600799560547	304.563049316406	-1	334247.985351563	38059	0
1	368	396.611114501953	304.577026367188	-1	333743.486328125	38150	0
1	369	396.601745605469	304.561828613281	-1	333771.524414063	38197	0
1	370	396.600952148438	304.569305419922	-1	332609.0390625	38385	0
1	371	396.609466552734	304.562225341797	-1	334922.576171875	38432	0
1	372	396.611877441406	304.562591552734	-1	333499.661132813	38549	0
1	373	396.597808837891	304.566131591797	-1	334702.6953125	38662	0
1	374	396.604339599609	304.562377929688	-1	334228.908203125	38771	0
1	375	396.635772705078	304.549011230469	-1	335048.75	38891	0
1	376	396.637725830078	304.560577392578	-1	337224.275390625	38953	0
1	377	396.615386962891	304.568298339844	-1	338054.8671875	39051	0
1	378	396.625457763672	304.538909912109	-1	338279.533203125	39137	0
1	379	396.611633300781	304.548919677734	-1	339038.8046875	39267	0
1	380	396.587310791016	304.555450439453	-1	338888.703125	39384	0
1	381	396.599975585938	304.573883056641	-1	336810.155273438	39486	0
1	382	396.598876953125	304.567596435547	-1	338677.331054688	39552	0
1	383	396.5859375	304.573181152344	-1	339948.381835938	39646	0
1	384	396.581848144531	304.55859375	-1	338336.056640625	39833	0
1	385	396.615997314453	304.551055908203	-1	337623.09375	39928	0
1	386	396.610076904297	304.559692382813	-1	339126.357421875	39953	0
1	387	396.595703125	304.552856445313	-1	336673.141601563	40141	0
1	388	396.59521484375	304.543273925781	-1	335437.931640625	40215	0
1	389	396.624176025391	304.556304931641	-1	336647.490234375	40264	0
1	390	396.620666503906	304.556518554688	-1	335482.377929688	40417	0
1	391	396.608062744141	304.563507080078	-1	336191.805664063	40504	0
1	392	396.601226806641	304.554779052734	-1	335576.647460938	40571	0
1	393	396.606536865234	304.558502197266	-1	334152.362304688	40668	0
1	394	396.62451171875	304.562042236328	-1	334660.599609375	40839	0
1	395	396.601776123047	304.556182861328	-1	337259.63671875	40903	0
1	396	396.610046386719	304.558502197266	-1	337621.107421875	41060	0
1	397	396.600006103516	304.558227539063	-1	335599.166015625	41110	0
1	398	396.574829101563	304.567932128906	-1	335811.962890625	41219	0
1	399	396.601928710938	304.553070068359	-1	335759.499023438	41346	0
1	400	396.588165283203	304.571472167969	-1	335886.373046875	41472	0
1	401	396.601013183594	304.570648193359	-1	338062.504882813	41540	0
1	402	396.594940185547	304.567199707031	-1	338849.23046875	41654	0
1	403	396.647125244141	304.549224853516	-1	338367.9140625	41721	0
1	404	396.612854003906	304.554260253906	-1	340382.499023438	41809	0
1	405	396.600158691406	304.575775146484	-1	341653.1015625	41988	0
1	406	396.595977783203	304.558776855469	-1	338806.603515625	42024	0
1	407	396.628662109375	304.558227539063	-1	338439.490234375	42201	0
1	408	396.604736328125	304.561614990234	-1	338823.904296875	42264	0
1	409	396.604553222656	304.579406738281	-1	337317.85546875	42418	0
1	410	396.595733642578	304.565582275391	-1	338273.666992188	42510	0
1	411	396.623046875	304.568115234375	-1	339350.659179688	42575	0
1	412	396.602661132813	304.569702148438	-1	337904.481445313	42693	0
1	413	396.603363037109	304.562408447266	-1	338707.268554688	42750	0
1	414	396.609375	304.559692382813	-1	338070.822265625	42930	0
1	415	396.594635009766	304.571716308594	-1	339744.915039063	42974	0
1	416	396.600463867188	304.589691162109	-1	338845.58203125	43072	0
1	417	396.590759277344	304.56298828125	-1	337249.806640625	43164	0
1	418	396.605194091797	304.577239990234	-1	335127.6875	43282	0
1	419	396.607849121094	304.573669433594	-1	336256.381835938	43381	0
1	420	396.605804443359	304.575103759766	-1	334610.672851563	43482	0
1	421	396.600280761719	304.561187744141	-1	335056.154296875	43683	0
1	422	396.619293212891	304.562042236328	-1	335026.080078125	43763	0
1	423	396.612731933594	304.584289550781	-1	337133.423828125	43877	0
1	424	396.597625732422	304.571105957031	-1	337163.821289063	44012	0
1	425	396.602355957031	304.564361572266	-1	336458.791992188	44053	0
1	426	396.59423828125	304.572906494141	-1	337167.708984375	44160	0
1	427	396.609985351563	304.557434082031	-1	336879.366210938	44310	0
1	428	396.576477050781	304.591613769531	-1	338575.952148438	44413	0
1	429	396.610015869141	304.569702148438	-1	339052.94921875	44476	0
1	430	396.584991455078	304.556396484375	-1	335915.84375	44590	0
1	431	396.611114501953	304.557586669922	-1	336234.497070313	44688	0
1	432	396.596313476563	304.576141357422	-1	336597.610351563	44758	0
1	433	396.608734130859	304.563354492188	-1	335850.395507813	44895	0
1	434	396.599578857422	304.582672119141	-1	336512.599609375	44983	0
1	435	396.619140625	304.580200195313	-1	337860.33203125	45053	0
1	436	396.597259521484	304.564331054688	-1	338455.1484375	45163	0
1	437	396.589111328125	304.579803466797	-1	338997.662109375	45263	0
1	438	396.587463378906	304.575103759766	-1	339177.12109375	45453	0
1	439	396.623382568359	304.583068847656	-1	336381.014648438	45540	0
1	440	396.587463378906	304.5712890625	-1	338521.015625	45670	0
1	441	396.589874267578	304.573303222656	-1	339848.883789063	45744	0
1	442	396.587158203125	304.584075927734	-1	339663.919921875	45811	0
1	443	396.607055664063	304.574096679688	-1	339375.418945313	45980	0
1	444	396.621948242188	304.558380126953	-1	339661.290039063	46065	0
1	445	396.582611083984	304.576477050781	-1	339116.159179688	46182	0
1	446	396.609313964844	304.577972412109	-1	339869.3359375	46227	0
1	447	396.615631103516	304.575561523438	-1	338862.536132813	46336	0
1	448	396.589172363281	304.591888427734	-1	339102.876953125	46456	0
1	449	396.578857421875	304.588684082031	-1	341946.264648438	46589	0
1	450	396.573272705078	304.598449707031	-1	341032.806640625	46728	0
1	451	396.598907470703	304.579711914063	-1	336677.842773438	46779	0
1	452	396.603942871094	304.583862304688	-1	338766.631835938	46905	0
1	453	396.599822998047	304.581085205078	-1	338465.3203125	47052	0
1	454	396.585815429688	304.580993652344	-1	335567.077148438	47137	0
1	455	396.591064453125	304.569580078125	-1	339158.633789063	47230	0
1	456	396.588562011719	304.580169677734	-1	339089.475585938	47317	0
1	457	396.603393554688	304.574188232422	-1	340009.5703125	47467	0
1	458	396.622375488281	304.565277099609	-1	338519.626953125	47554	0
1	459	396.599700927734	304.576324462891	-1	341528.1953125	47634	0
1	460	396.583923339844	304.574401855469	-1	338446.821289063	47732	0
1	461	396.605987548828	304.586059570313	-1	338466.348632813	47887	0
1	462	396.586151123047	304.581817626953	-1	338161.836914063	47903	0
1	463	396.602203369141	304.585815429688	-1	336196.401367188	48028	0
1	464	396.61083984375	304.588897705078	-1	335299.536132813	48132	0
1	465	396.601226806641	304.575347900391	-1	334048.96484375	48214	0
1	466	396.588226318359	304.577301025391	-1	336953.609375	48335	0
1	467	396.593597412109	304.582855224609	-1	335362.405273438	48460	0
1	468	396.615203857422	304.583984375	-1	337651.435546875	48557	0
1	469	396.592834472656	304.588714599609	-1	336783.315429688	48716	0
1	470	396.622985839844	304.578460693359	-1	336191.90234375	48785	0
1	471	396.586700439453	304.585876464844	-1	334756.552734375	48849	0
1	472	396.585968017578	304.579681396484	-1	337345.84765625	48944	0
1	473	396.602691650391	304.580657958984	-1	336528.200195313	49094	0
1	474	396.594421386719	304.583862304688	-1	335634.272460938	49105	0
1	475	396.592498779297	304.567626953125	-1	335414.163085938	49222	0
1	476	396.594207763672	304.562164306641	-1	336515.794921875	49337	0
1	477	396.604858398438	304.570281982422	-1	338853.467773438	49487	0
1	478	396.606018066406	304.576690673828	-1	338406.485351563	49581	0
1	479	396.59521484375	304.580108642578	-1	336949.65234375	49628	0
1	480	396.596588134766	304.571563720703	-1	337935.352539063	49698	0
1	481	396.578979492188	304.574890136719	-1	338639.920898438	49867	0
1	482	396.560729980469	304.598114013672	-1	336195.375	49915	0
1	483	396.580902099609	304.585754394531	-1	337645.012695313	50093	0
1	484	396.597259521484	304.571990966797	-1	337187.7421875	50159	0
1	485	396.620422363281	304.586578369141	-1	337548.512695313	50260	0
1	486	396.606994628906	304.603851318359	-1	336984.951171875	50382	0
1	487	396.581390380859	304.594207763672	-1	338115.672851563	50439	0
1	488	396.597259521484	304.578155517578	-1	337827.59765625	50613	0
1	489	396.607727050781	304.586639404297	-1	337610.53515625	50636	0
1	490	396.592987060547	304.583435058594	-1	337366	50807	0
1	491	396.603668212891	304.580749511719	-1	337321.979492188	50860	0
1	492	396.602294921875	304.594940185547	-1	339588.47265625	51040	0
1	493	396.593933105469	304.592315673828	-1	338702.874023438	51108	0
1	494	396.596099853516	304.582641601563	-1	339432.125976563	51154	0
1	495	396.602600097656	304.588104248047	-1	337857.797851563	51293	0
1	496	396.606475830078	304.587677001953	-1	337196.921875	51369	0
1	497	396.596923828125	304.583251953125	-1	339089.240234375	51466	0
1	498	396.591796875	304.579162597656	-1	337617.797851563	51603	0
1	499	396.593017578125	304.585540771484	-1	337447.322265625	51660	0
1	500	396.591125488281	304.590911865234	-1	338004.4921875	51780	0
1	501	396.62353515625	304.589782714844	-1	335993.76953125	51923	0
1	502	396.600708007813	304.604614257813	-1	335774.90234375	52024	0
1	503	396.594421386719	304.59423828125	-1	337333.837890625	52091	0
1	504	396.595245361328	304.585876464844	-1	335934.572265625	52265	0
1	505	396.605499267578	304.600036621094	-1	335509.2578125	52296	0
1	506	396.590057373047	304.605682373047	-1	336053.991210938	52463	0
1	507	396.582427978516	304.582153320313	-1	337225.205078125	52488	0
1	508	396.599090576172	304.581176757813	-1	335732.559570313	52670	0
1	509	396.601593017578	304.581207275391	-1	336463.313476563	52695	0
1	510	396.568267822266	304.611877441406	-1	335789.975585938	52824	0
1	511	396.579498291016	304.608093261719	-1	335596.782226563	52934	0
1	512	396.589599609375	304.599060058594	-1	336577.383789063	53056	0
1	513	396.573364257813	304.604919433594	-1	333942.31640625	53156	0
1	514	396.580169677734	304.591217041016	-1	336369.73046875	53175	0
1	515	396.593414306641	304.587432861328	-1	334268.390625	53355	0
1	516	396.593078613281	304.569366455078	-1	334389.095703125	53429	0
1	517	396.594696044922	304.591522216797	-1	333909.583007813	53531	0
1	518	396.592651367188	304.583618164063	-1	335074.146484375	53632	0
1	519	396.591125488281	304.577423095703	-1	336154.1796875	53660	0
1	520	396.588317871094	304.597564697266	-1	334288.654296875	53810	0
1	521	396.608642578125	304.585205078125	-1	335802.345703125	53894	0
1	522	396.615905761719	304.575469970703	-1	338024.661132813	53985	0
1	523	396.581176757813	304.585144042969	-1	337411.814453125	54099	0
1	524	396.575775146484	304.609588623047	-1	336811.541992188	54188	0
1	525	396.611968994141	304.602691650391	-1	336220.420898438	54231	0
1	526	396.586334228516	304.594635009766	-1	337200.946289063	54347	0
1	527	396.594451904297	304.591613769531	-1	336857.619140625	54455	0
1	528	396.581420898438	304.599670410156	-1	337939.227539063	54620	0
1	529	396.607543945313	304.594085693359	-1	336564.194335938	54672	0
1	530	396.650085449219	304.573577880859	-1	337449.653320313	54767	0
1	531	396.599395751953	304.572631835938	-1	339377.958984375	54871	0
1	532	396.573486328125	304.592926025391	-1	336735.619140625	54927	0
1	533	396.589050292969	304.596923828125	-1	337949.647460938	55079	0
1	534	396.593566894531	304.600158691406	-1	335680.297851563	55171	0
1	535	396.589141845703	304.602142333984	-1	337201.296875	55272	0
1	536	396.609893798828	304.591217041016	-1	336770.786132813	55358	0
1	537	396.607482910156	304.596557617188	-1	335625.401367188	55428	0
1	538	396.607849121094	304.594879150391	-1	336483.4609375	55558	0
1	539	396.581939697266	304.606140136719	-1	333111.87109375	55640	0
1	540	396.580505371094	304.606811523438	-1	334012.071289063	55763	0
1	541	396.584625244141	304.604278564453	-1	334867.075195313	55860	0
1	542	396.596862792969	304.590423583984	-1	334431.578125	55912	0
1	543	396.580169677734	304.628143310547	-1	333763.189453125	55994	0
1	544	396.592437744141	304.615478515625	-1	334575.337890625	56157	0
1	545	396.587646484375	304.627777099609	-1	332528.940429688	56209	0
1	546	396.574066162109	304.614227294922	-1	331295.65234375	56286	0
1	547	396.591094970703	304.61767578125	-1	331541.189453125	56362	0
1	548	396.599945068359	304.603240966797	-1	334701.344726563	56523	0
1	549	396.605987548828	304.598083496094	-1	336205.141601563	56625	0
1	550	396.597442626953	304.600738525391	-1	335470.239257813	56690	0
1	551	396.594177246094	304.60400390625	-1	335851.57421875	56851	0
1	552	396.595672607422	304.612884521484	-1	335523.189453125	56906	0
1	553	396.603210449219	304.599853515625	-1	333497.731445313	57012	0
1	554	396.606109619141	304.601684570313	-1	334317.440429688	57089	0
1	555	396.602844238281	304.600128173828	-1	335106.696289063	57216	0
1	556	396.603668212891	304.612121582031	-1	333529.7109375	57303	0
1	557	396.600921630859	304.569488525391	-1	335735.57421875	57434	0
1	558	396.604248046875	304.596130371094	-1	335084.04296875	57541	0
1	559	396.605743408203	304.601928710938	-1	336324.326171875	57601	0
1	560	396.582946777344	304.590637207031	-1	334415.939453125	57683	0
1	561	396.600067138672	304.601837158203	-1	335518.9375	57855	0
1	562	396.596343994141	304.587097167969	-1	335055.235351563	57882	0
1	563	396.584228515625	304.606048583984	-1	335759.149414063	57993	0
1	564	396.609558105469	304.583129882813	-1	336804.432617188	58096	0
1	565	396.595916748047	304.614074707031	-1	334545.901367188	58174	0
1	566	396.601440429688	304.598327636719	-1	335093.421875	58256	0
1	567	396.621307373047	304.60107421875	-1	336469.98046875	58393	0
1	568	396.592163085938	304.62353515625	-1	333990.838867188	58516	0
1	569	396.596618652344	304.597137451172	-1	336765.647460938	58612	0
1	570	396.614929199219	304.584320068359	-1	336683.35546875	58642	0
1	571	396.606109619141	304.588195800781	-1	334238.495117188	58803	0
1	572	396.600463867188	304.600677490234	-1	336644.166992188	58890	0
1	573	396.590423583984	304.590972900391	-1	335879.521484375	59003	0
1	574	396.588409423828	304.600891113281	-1	336746.916992188	59058	0
1	575	396.571411132813	304.612060546875	-1	335386.073242188	59201	0
1	576	396.582366943359	304.599548339844	-1	335941.461914063	59281	0
1	577	396.582214355469	304.602355957031	-1	334836.65234375	59434	0
1	578	396.57177734375	304.613098144531	-1	335841.91015625	59527	0
1	579	396.595489501953	304.598388671875	-1	334836.0234375	59654	0
1	580	396.636260986328	304.584106445313	-1	339295.9609375	59714	0
1	581	396.582489013672	304.61962890625	-1	335572.211914063	59822	0
1	582	396.571441650391	304.595520019531	-1	334629.703125	59896	0
1	583	396.587005615234	304.59521484375	-1	336620.400390625	60010	0
1	584	396.604858398438	304.597808837891	-1	334521.807617188	60155	0
1	585	396.623718261719	304.586364746094	-1	334512.418945313	60226	0
1	586	396.603240966797	304.582427978516	-1	333401.83203125	60327	0
1	587	396.585235595703	304.59619140625	-1	333877.732421875	60417	0
1	588	396.598419189453	304.600982666016	-1	333727.3671875	60552	0
1	589	396.585266113281	304.590789794922	-1	335258.3125	60620	0
1	590	396.599822998047	304.597381591797	-1	331311.998046875	60744	0
1	591	396.584075927734	304.5947265625	-1	334190.348632813	60831	0
1	592	396.609771728516	304.58984375	-1	333710.873046875	60888	0
1	593	396.609710693359	304.591400146484	-1	332734.498046875	60983	0
1	594	396.595153808594	304.587310791016	-1	333849.416992188	61116	0
1	595	396.616638183594	304.589294433594	-1	335517.780273438	61186	0
1	596	396.627807617188	304.565612792969	-1	335923.607421875	61245	0
1	597	396.590972900391	304.626983642578	-1	334656.256835938	61396	0
1	598	396.588500976563	304.598907470703	-1	337078.624023438	61488	0
1	599	396.601776123047	304.592193603516	-1	336008.986328125	61569	0
1	600	396.615936279297	304.581146240234	-1	336276.282226563	61719	0
1	601	396.619934082031	304.572326660156	-1	334640.515625	61802	0
1	602	396.628692626953	304.598388671875	-1	334793.936523438	61889	0
1	603	396.608184814453	304.593475341797	-1	338867.84765625	62024	0
1	604	396.614105224609	304.589935302734	-1	336208.772460938	62059	0
1	605	396.605407714844	304.565887451172	-1	335599.536132813	62145	0
1	606	396.613586425781	304.569274902344	-1	336051.560546875	62247	0
1	607	396.627532958984	304.577056884766	-1	336081.10546875	62429	0
1	608	396.620239257813	304.59228515625	-1	334587.969726563	62457	0
1	609	396.62060546875	304.595886230469	-1	336073.767578125	62625	0
1	610	396.609405517578	304.591522216797	-1	335682.830078125	62733	0
1	611	396.599029541016	304.578643798828	-1	336466.364257813	62827	0
1	612	396.592529296875	304.578308105469	-1	336555.763671875	62867	0
1	613	396.608489990234	304.575714111328	-1	335646.193359375	62959	0
1	614	396.595825195313	304.577850341797	-1	337470.192382813	63143	0
1	615	396.602996826172	304.589233398438	-1	337518.083984375	63163	0
1	616	396.596649169922	304.570892333984	-1	338005.431640625	63296	0
1	617	396.580535888672	304.588745117188	-1	335339.961914063	63406	0
1	618	396.587768554688	304.575897216797	-1	337911.765625	63464	0
1	619	396.589233398438	304.581756591797	-1	336795.038085938	63617	0
1	620	396.601898193359	304.594360351563	-1	336610.01953125	63662	0
1	621	396.603851318359	304.58837890625	-1	337213.893554688	63767	0
1	622	396.579132080078	304.577728271484	-1	336727.6328125	63856	0
1	623	396.58056640625	304.587219238281	-1	334135.837890625	64043	0
1	624	396.607025146484	304.586700439453	-1	334684.1953125	64068	0
1	625	396.586853027344	304.572143554688	-1	335203.848632813	64200	0
1	626	396.595489501953	304.597839355469	-1	333321.8046875	64295	0
1	627	396.596618652344	304.593688964844	-1	335127.446289063	64384	0
1	628	396.583709716797	304.564971923828	-1	336255.768554688	64516	0
1	629	396.594268798828	304.589630126953	-1	333792.190429688	64567	0
1	630	396.618988037109	304.604125976563	-1	336223.736328125	64685	0
1	631	396.62939453125	304.566741943359	-1	335072.297851563	64773	0
1	632	396.612945556641	304.585418701172	-1	333374.204101563	64867	0
1	633	396.593414306641	304.591217041016	-1	334880.23046875	64982	0
1	634	396.582489013672	304.585235595703	-1	334841.745117188	65098	0
1	635	396.591094970703	304.584533691406	-1	335526.373046875	65226	0
1	636	396.603149414063	304.560729980469	-1	335118.642578125	65336	0
1	637	396.604461669922	304.575347900391	-1	334337.469726563	65446	0
1	638	396.612152099609	304.566833496094	-1	335212.236328125	65474	0
1	639	396.629608154297	304.578521728516	-1	334494.875976563	65566	0
1	640	396.605072021484	304.584991455078	-1	334867.829101563	65681	0
1	641	396.605163574219	304.575103759766	-1	335401.846679688	65832	0
1	642	396.589599609375	304.577301025391	-1	334725.325195313	65910	0
1	643	396.594207763672	304.575256347656	-1	335234.942382813	65987	0
1	644	396.600402832031	304.57763671875	-1	335001.0625	66127	0
1	645	396.59716796875	304.588134765625	-1	334871.971679688	66217	0
1	646	396.586730957031	304.592071533203	-1	335603.681640625	66315	0
1	647	396.617309570313	304.581207275391	-1	334863.051757813	66357	0
1	648	396.602783203125	304.575500488281	-1	336000.3046875	66494	0
1	649	396.606658935547	304.591979980469	-1	334812.766601563	66599	0
1	650	396.590454101563	304.590576171875	-1	332209.677734375	66708	0
1	651	396.594421386719	304.592498779297	-1	331539.624023438	66845	0
1	652	396.591125488281	304.592376708984	-1	331667.581054688	66918	0
1	653	396.594421386719	304.590301513672	-1	333220.833007813	66984	0
1	654	396.592834472656	304.578216552734	-1	331363.625	67148	0
1	655	396.590759277344	304.592864990234	-1	331926.100585938	67170	0
1	656	396.611022949219	304.591186523438	-1	336106.993164063	67349	0
1	657	396.604614257813	304.578643798828	-1	333920.338867188	67379	0
1	658	396.611755371094	304.573516845703	-1	336113.252929688	67522	0
1	659	396.631622314453	304.580474853516	-1	336273.734375	67574	0
1	660	396.613525390625	304.579650878906	-1	335147.483398438	67739	0
1	661	396.602569580078	304.583892822266	-1	335745.490234375	67769	0
1	662	396.605621337891	304.569793701172	-1	335931.739257813	67955	0
1	663	396.614532470703	304.571624755859	-1	334418.6796875	68045	0
1	664	396.622344970703	304.580474853516	-1	335207.430664063	68145	0
1	665	396.615509033203	304.579132080078	-1	333058.413085938	68251	0
1	666	396.587524414063	304.5791015625	-1	333546.291992188	68360	0
1	667	396.592437744141	304.592041015625	-1	333929.73828125	68451	0
1	668	396.587097167969	304.579895019531	-1	335153.9921875	68550	0
1	669	396.618469238281	304.574798583984	-1	335130.08203125	68673	0
1	670	396.604187011719	304.579254150391	-1	334860.287109375	68757	0
1	671	396.597320556641	304.581298828125	-1	332870.5625	68858	0
1	672	396.599212646484	304.565155029297	-1	334306.556640625	68954	0
1	673	396.591400146484	304.583129882813	-1	333513.705078125	69068	0
1	674	396.598358154297	304.564605712891	-1	334600.23046875	69213	0
1	675	396.600830078125	304.583831787109	-1	332604.961914063	69277	0
1	676	396.593383789063	304.608337402344	-1	332206.538085938	69427	0
1	677	396.600799560547	304.577758789063	-1	335799.114257813	69459	0
1	678	396.590911865234	304.589202880859	-1	331539.150390625	69568	0
1	679	396.597381591797	304.577362060547	-1	332909.365234375	69717	0
1	680	396.603729248047	304.582305908203	-1	333044.063476563	69856	0
1	681	396.573699951172	304.583984375	-1	333430.188476563	69926	0
1	682	396.588745117188	304.580505371094	-1	332307.379882813	70049	0
1	683	396.614196777344	304.567687988281	-1	333188.044921875	70102	0
1	684	396.626129150391	304.566955566406	-1	336344.530273438	70179	0
1	685	396.613494873047	304.5615234375	-1	335591.940429688	70333	0
1	686	396.604797363281	304.573822021484	-1	336022.14453125	70369	0
1	687	396.608856201172	304.579956054688	-1	334780.853515625	70509	0
1	688	396.62939453125	304.582702636719	-1	336423.80859375	70641	0
1	689	396.613037109375	304.580047607422	-1	334998.272460938	70734	0
1	690	396.58837890625	304.589385986328	-1	335837.857421875	70857	0
1	691	396.614715576172	304.566864013672	-1	334684.318359375	70924	0
1	692	396.627624511719	304.552307128906	-1	334209.28125	70975	0
1	693	396.605407714844	304.599761962891	-1	334881.140625	71159	0
1	694	396.596984863281	304.597320556641	-1	335628.2734375	71220	0
1	695	396.612670898438	304.587738037109	-1	336348.077148438	71343	0
1	696	396.599639892578	304.588226318359	-1	335457.434570313	71465	0
1	697	396.578033447266	304.578796386719	-1	334636.498046875	71583	0
1	698	396.589935302734	304.574859619141	-1	334918.921875	71619	0
1	699	396.590911865234	304.578369140625	-1	336706.858398438	71738	0
1	700	396.592163085938	304.588287353516	-1	333438.654296875	71842	0
1	701	396.587493896484	304.585754394531	-1	332014.16796875	71986	0
1	702	396.605041503906	304.583648681641	-1	334559.390625	72071	0
1	703	396.598327636719	304.580322265625	-1	331340.912109375	72160	0
1	704	396.559875488281	304.600524902344	-1	334835.103515625	72305	0
1	705	396.593597412109	304.575164794922	-1	334475.197265625	72394	0
1	706	396.611755371094	304.576354980469	-1	334087.64453125	72451	0
1	707	396.600708007813	304.572723388672	-1	332463.263671875	72552	0
1	708	396.603973388672	304.58056640625	-1	330267.404296875	72726	0
1	709	396.618103027344	304.578125	-1	331641.775390625	72865	0
1	710	396.590759277344	304.589233398438	-1	333064.819335938	72914	0
1	711	396.605255126953	304.575805664063	-1	333164.998046875	73021	0
1	712	396.614715576172	304.574859619141	-1	333067.086914063	73107	0
1	713	396.620941162109	304.568542480469	-1	332767.700195313	73232	0
1	714	396.600708007813	304.572357177734	-1	330163.961914063	73364	0
1	715	396.605010986328	304.576019287109	-1	332655.427734375	73424	0
1	716	396.624542236328	304.571502685547	-1	331214.548828125	73586	0
1	717	396.609222412109	304.562438964844	-1	332402.075195313	73672	0
1	718	396.613647460938	304.581085205078	-1	330756.787109375	73744	0
1	719	396.619415283203	304.580230712891	-1	334277.1875	73858	0
1	720	396.617584228516	304.584045410156	-1	331816.53515625	73973	0
1	721	396.645843505859	304.550720214844	-1	335055.662109375	74079	0
1	722	396.612152099609	304.583862304688	-1	333998.40234375	74135	0
1	723	396.602966308594	304.578918457031	-1	335220.743164063	74294	0
1	724	396.611633300781	304.585052490234	-1	333316.741210938	74334	0
1	725	396.59228515625	304.580535888672	-1	336957.115234375	74432	0
1	726	396.597320556641	304.564666748047	-1	334807.376953125	74608	0
1	727	396.608123779297	304.583984375	-1	336705.258789063	74645	0
1	728	396.6171875	304.553039550781	-1	335792.116210938	74734	0
1	729	396.596099853516	304.564239501953	-1	336907.509765625	74882	0
1	730	396.612915039063	304.585357666016	-1	335238.603515625	74965	0
1	731	396.590026855469	304.583801269531	-1	335136.596679688	75141	0
1	732	396.590698242188	304.575714111328	-1	336313.107421875	75257	0
1	733	396.600524902344	304.582122802734	-1	334583.467773438	75288	0
1	734	396.615264892578	304.569000244141	-1	335541.428710938	75464	0
1	735	396.602630615234	304.572509765625	-1	335158.635742188	75590	0
1	736	396.598754882813	304.565582275391	-1	336703.52734375	75652	0
1	737	396.648193359375	304.571807861328	-1	337136.5	75755	0
1	738	396.614013671875	304.565948486328	-1	335813.615234375	75838	0
1	739	396.606323242188	304.593017578125	-1	337329.465820313	76003	0
1	740	396.59619140625	304.575256347656	-1	335855.8515625	76098	0
1	741	396.596252441406	304.583251953125	-1	335295.951171875	76188	0
1	742	396.597839355469	304.578857421875	-1	335864.291015625	76217	0
1	743	396.599517822266	304.594146728516	-1	336086.015625	76412	0
1	744	396.604705810547	304.572845458984	-1	334555.71484375	76506	0
1	745	396.601257324219	304.583099365234	-1	333528.368164063	76589	0
1	746	396.585998535156	304.586334228516	-1	333485.569335938	76721	0
1	747	396.583282470703	304.583770751953	-1	331827.440429688	76815	0
1	748	396.59814453125	304.573364257813	-1	334287.221679688	76851	0
1	749	396.600067138672	304.575622558594	-1	332873.267578125	76968	0
1	750	396.597076416016	304.576477050781	-1	331695.2890625	77095	0
1	751	396.591735839844	304.585144042969	-1	332909.864257813	77186	0
1	752	396.599304199219	304.573822021484	-1	333192.504882813	77229	0
1	753	396.612548828125	304.586364746094	-1	333980.240234375	77322	0
1	754	396.607147216797	304.566101074219	-1	334952.1640625	77418	0
1	755	396.597503662109	304.559600830078	-1	333116.965820313	77584	0
1	756	396.593841552734	304.572479248047	-1	335508.373046875	77631	0
1	757	396.59912109375	304.567779541016	-1	334986.229492188	77774	0
1	758	396.607238769531	304.585296630859	-1	332933.278320313	77785	0
1	759	396.619049072266	304.582855224609	-1	336204.009765625	77917	0
1	760	396.605682373047	304.587799072266	-1	335747.600585938	78047	0
1	761	396.608795166016	304.589385986328	-1	335440.291015625	78147	0
1	762	396.61328125	304.583099365234	-1	335212.506835938	78184	0
1	763	396.599395751953	304.588745117188	-1	335524.391601563	78348	0
1	764	396.619415283203	304.587524414063	-1	335448.037109375	78413	0
1	765	396.622131347656	304.589965820313	-1	336211.490234375	78477	0
1	766	396.617095947266	304.596557617188	-1	334959.331054688	78613	0
1	767	396.603179931641	304.598083496094	-1	335183.71875	78652	0
1	768	396.594451904297	304.608245849609	-1	335695.66796875	78824	0
1	769	396.587982177734	304.584167480469	-1	334864.754882813	78918	0
1	770	396.596618652344	304.592926025391	-1	334174.760742188	79027	0
1	771	396.612060546875	304.583160400391	-1	335607.92578125	79092	0
1	772	396.62060546875	304.588195800781	-1	334369.400390625	79149	0
1	773	396.577514648438	304.581787109375	-1	336205.12109375	79311	0
1	774	396.5830078125	304.59912109375	-1	335478.96875	79364	0
1	775	396.595916748047	304.562927246094	-1	335902.71484375	79487	0
1	776	396.612762451172	304.575347900391	-1	335529.622070313	79569	0
1	777	396.606079101563	304.580657958984	-1	336207.876953125	79729	0
1	778	396.605529785156	304.575286865234	-1	334820.087890625	79833	0
1	779	396.598876953125	304.578857421875	-1	335261.8046875	79870	0
1	780	396.580047607422	304.582824707031	-1	336486.6484375	80053	0
1	781	396.612579345703	304.580169677734	-1	336832.703125	80107	0
1	782	396.634857177734	304.578765869141	-1	334577.245117188	80220	0
1	783	396.609161376953	304.58740234375	-1	337349.668945313	80292	0
1	784	396.613830566406	304.593048095703	-1	336238.38671875	80460	0
1	785	396.614501953125	304.584045410156	-1	334796.760742188	80492	0
1	786	396.604248046875	304.594909667969	-1	334504.739257813	80650	0
1	787	396.615142822266	304.592071533203	-1	334644.814453125	80732	0
1	788	396.60693359375	304.575103759766	-1	334091.127929688	80781	0
1	789	396.617889404297	304.579711914063	-1	334639.428710938	80932	0
1	790	396.629180908203	304.570434570313	-1	335900.533203125	81042	0
1	791	396.625885009766	304.574188232422	-1	335805.505859375	81114	0
1	792	396.638366699219	304.564697265625	-1	334396.841796875	81267	0
1	793	396.621276855469	304.579162597656	-1	335650.177734375	81336	0
1	794	396.609954833984	304.578674316406	-1	336114.486328125	81418	0
1	795	396.59326171875	304.587707519531	-1	335196.595703125	81530	0
1	796	396.604095458984	304.578887939453	-1	333305.157226563	81574	0
1	797	396.601501464844	304.599914550781	-1	332787.1015625	81732	0
1	798	396.596313476563	304.605133056641	-1	331134.80859375	81839	0
1	799	396.615509033203	304.589324951172	-1	331511.869140625	81889	0
1	800	396.617095947266	304.588989257813	-1	333684.169921875	81991	0
1	801	396.615753173828	304.579040527344	-1	334101.672851563	82115	0
1	802	396.601165771484	304.598388671875	-1	334687.140625	82198	0
1	803	396.608093261719	304.583221435547	-1	334624.333984375	82267	0
1	804	396.599273681641	304.601898193359	-1	333930.6171875	82367	0
1	805	396.595794677734	304.583862304688	-1	334860.005859375	82448	0
1	806	396.62451171875	304.5869140625	-1	333270.014648438	82572	0
1	807	396.600341796875	304.574096679688	-1	336046.424804688	82707	0
1	808	396.605316162109	304.597961425781	-1	333227.40234375	82729	0
1	809	396.629150390625	304.582122802734	-1	334781.5390625	82839	0
1	810	396.611083984375	304.595886230469	-1	336058.939453125	82986	0
1	811	396.601379394531	304.599334716797	-1	337602.715820313	83067	0
1	812	396.585052490234	304.594055175781	-1	335901.369140625	83234	0
1	813	396.590209960938	304.588043212891	-1	336191.466796875	83303	0
1	814	396.603393554688	304.594940185547	-1	335596.420898438	83431	0
1	815	396.618041992188	304.592163085938	-1	334369.650390625	83515	0
1	816	396.610168457031	304.577301025391	-1	334739.705078125	83635	0
1	817	396.614135742188	304.581634521484	-1	334257.543945313	83701	0
1	818	396.619262695313	304.587554931641	-1	335088.784179688	83878	0
1	819	396.620178222656	304.588348388672	-1	334805.373046875	83946	0
1	820	396.609802246094	304.579833984375	-1	335009.258789063	84036	0
1	821	396.600250244141	304.5888671875	-1	335067.9375	84186	0
1	822	396.601257324219	304.614379882813	-1	333560.087890625	84230	0
1	823	396.600158691406	304.588684082031	-1	331779.326171875	84354	0
1	824	396.603790283203	304.586700439453	-1	332384.678710938	84424	0
1	825	396.599670410156	304.588409423828	-1	331794.547851563	84597	0
1	826	396.605285644531	304.601623535156	-1	333052.11328125	84677	0
1	827	396.608703613281	304.587799072266	-1	334138.834960938	84726	0
1	828	396.601989746094	304.593109130859	-1	334195.71875	84853	0
1	829	396.611511230469	304.587799072266	-1	333073.215820313	85034	0
1	830	396.589508056641	304.603149414063	-1	331402.6953125	85143	0
1	831	396.594177246094	304.592681884766	-1	333003.297851563	85262	0
1	832	396.613098144531	304.606231689453	-1	332548.103515625	85282	0
1	833	396.574859619141	304.623291015625	-1	333843.696289063	85438	0
1	834	396.600860595703	304.610137939453	-1	332087.7421875	85485	0
1	835	396.59326171875	304.607116699219	-1	332831.034179688	85678	0
1	836	396.612731933594	304.591033935547	-1	331903.708007813	85785	0
1	837	396.597229003906	304.609497070313	-1	332165.979492188	85851	0
1	838	396.611999511719	304.591094970703	-1	332839.30859375	85963	0
1	839	396.614288330078	304.615173339844	-1	332477.883789063	85996	0
1	840	396.597259521484	304.604675292969	-1	332712.993164063	86128	0
1	841	396.634094238281	304.598876953125	-1	335346.024414063	86249	0
1	842	396.607818603516	304.614562988281	-1	332954.587890625	86368	0
1	843	396.584564208984	304.607177734375	-1	334995.34375	86479	0
1	844	396.597991943359	304.612915039063	-1	336317.719726563	86504	0
1	845	396.601226806641	304.611938476563	-1	335436.06640625	86654	0
1	846	396.605133056641	304.589080810547	-1	336162.28515625	86762	0
1	847	396.597412109375	304.609924316406	-1	332985.491210938	86853	0
1	848	396.599853515625	304.604156494141	-1	333615.064453125	86996	0
1	849	396.594360351563	304.582916259766	-1	334308.737304688	87059	0
1	850	396.614318847656	304.602203369141	-1	333154.107421875	87175	0
1	851	396.592651367188	304.596099853516	-1	334986.462890625	87247	0
1	852	396.61083984375	304.58203125	-1	334656.43359375	87407	0
1	853	396.606872558594	304.597595214844	-1	335293.733398438	87483	0
1	854	396.586791992188	304.595336914063	-1	334409.268554688	87557	0
1	855	396.601348876953	304.608062744141	-1	334614.51953125	87697	0
1	856	396.617492675781	304.582916259766	-1	334405.361328125	87790	0
1	857	396.607086181641	304.602813720703	-1	335069.896484375	87895	0
1	858	396.602325439453	304.595550537109	-1	334001.328125	87999	0
1	859	396.601654052734	304.579162597656	-1	334563.267578125	88091	0
1	860	396.620574951172	304.597290039063	-1	333975.5859375	88192	0
1	861	396.617828369141	304.593597412109	-1	332868.005859375	88355	0
1	862	396.610198974609	304.604553222656	-1	333107.53125	88422	0
1	863	396.625518798828	304.594696044922	-1	334340.189453125	88530	0
1	864	396.606262207031	304.602722167969	-1	334476.733398438	88691	0
1	865	396.595611572266	304.597259521484	-1	333682.555664063	88730	0
1	866	396.609375	304.605651855469	-1	335175.647460938	88903	0
1	867	396.593627929688	304.583068847656	-1	334611.379882813	88964	0
1	868	396.6220703125	304.573028564453	-1	334552.099609375	89082	0
1	869	396.592071533203	304.600189208984	-1	331999.55078125	89233	0
1	870	396.602447509766	304.599792480469	-1	330943.227539063	89331	0
1	871	396.606781005859	304.602203369141	-1	330740.30078125	89391	0
1	872	396.602691650391	304.604370117188	-1	330663.668945313	89482	0
1	873	396.596923828125	304.603546142578	-1	329089.536132813	89625	0
1	874	396.598052978516	304.597503662109	-1	329991.551757813	89725	0
1	875	396.601593017578	304.599975585938	-1	331443.100585938	89788	0
1	876	396.595794677734	304.621337890625	-1	330374.716796875	89963	0
1	877	396.584625244141	304.607666015625	-1	333521.508789063	90039	0
1	878	396.594451904297	304.606506347656	-1	333918.974609375	90153	0
1	879	396.6181640625	304.594085693359	-1	333852.220703125	90251	0
1	880	396.601318359375	304.611602783203	-1	334831.79296875	90388	0
1	881	396.588897705078	304.609191894531	-1	335622.453125	90542	0
1	882	396.626556396484	304.608978271484	-1	336205.817382813	90642	0
1	883	396.593292236328	304.602874755859	-1	334218.873046875	90730	0
1	884	396.576080322266	304.609802246094	-1	335230.635742188	90819	0
1	885	396.567718505859	304.635070800781	-1	336726.205078125	90879	0
1	886	396.607238769531	304.591949462891	-1	335499.740234375	91066	0
1	887	396.610198974609	304.595001220703	-1	336824.5390625	91175	0
1	888	396.607360839844	304.622436523438	-1	333623.512695313	91205	0
1	889	396.604553222656	304.607482910156	-1	334127.702148438	91372	0
1	890	396.613677978516	304.591918945313	-1	335919.950195313	91513	0
1	891	396.59814453125	304.60205078125	-1	335279.693359375	91530	0
1	892	396.605041503906	304.603973388672	-1	336886.524414063	91626	0
1	893	396.602752685547	304.578399658203	-1	336146.348632813	91809	0
1	894	396.595031738281	304.599548339844	-1	336587.270507813	91926	0
1	895	396.597442626953	304.605194091797	-1	336288.939453125	91989	0
1	896	396.645111083984	304.580444335938	-1	335874.611328125	92081	0
1	897	396.59130859375	304.612701416016	-1	335776.583984375	92228	0
1	898	396.5849609375	304.627960205078	-1	334556.50390625	92350	0
1	899	396.600128173828	304.609588623047	-1	335818.912109375	92404	0
1	900	396.606903076172	304.599182128906	-1	337165.487304688	92493	0
1	901	396.601531982422	304.587341308594	-1	336289.16796875	92672	0
1	902	396.587921142578	304.617431640625	-1	336280.701171875	92707	0
1	903	396.573028564453	304.623046875	-1	336175.659179688	92883	0
1	904	396.581481933594	304.614044189453	-1	334303.014648438	92897	0
1	905	396.591003417969	304.588653564453	-1	332953.875976563	93016	0
1	906	396.598754882813	304.598937988281	-1	333326.59375	93164	0
1	907	396.605621337891	304.593170166016	-1	334159.919921875	93246	0
1	908	396.576477050781	304.601287841797	-1	332309.853515625	93350	0
1	909	396.582611083984	304.60400390625	-1	333249.294921875	93485	0
1	910	396.584381103516	304.593109130859	-1	333691.977539063	93570	0
1	911	396.601867675781	304.609100341797	-1	332347.701171875	93719	0
1	912	396.590057373047	304.599670410156	-1	334014.866210938	93769	0
1	913	396.581573486328	304.601379394531	-1	334178.399414063	93911	0
1	914	396.593963623047	304.603973388672	-1	333648.736328125	93965	0
1	915	396.601593017578	304.597900390625	-1	335246.438476563	94115	0
1	916	396.584289550781	304.604217529297	-1	335508.3515625	94154	0
1	917	396.570892333984	304.609649658203	-1	335926.369140625	94300	0
1	918	396.586090087891	304.602813720703	-1	336840.564453125	94405	0
1	919	396.584777832031	304.590118408203	-1	333949.994140625	94540	0
1	920	396.595977783203	304.602264404297	-1	335939.0703125	94621	0
1	921	396.594909667969	304.606140136719	-1	332927.5703125	94734	0
1	922	396.581268310547	304.599670410156	-1	334694.500976563	94861	0
1	923	396.578430175781	304.605987548828	-1	334935.181640625	94932	0
1	924	396.591033935547	304.594573974609	-1	336018.203125	95050	0
1	925	396.593444824219	304.597320556641	-1	336228.00390625	95147	0
1	926	396.599182128906	304.607452392578	-1	334978.9140625	95224	0
1	927	396.621795654297	304.598693847656	-1	333341.74609375	95417	0
1	928	396.583526611328	304.612579345703	-1	335392.00390625	95445	0
1	929	396.565521240234	304.607269287109	-1	335641.895507813	95547	0
1	930	396.572967529297	304.599487304688	-1	335816.956054688	95721	0
1	931	396.589141845703	304.599029541016	-1	335887.999023438	95827	0
1	932	396.591400146484	304.597320556641	-1	335815.848632813	95906	0
1	933	396.593597412109	304.592498779297	-1	335898.681640625	95970	0
1	934	396.592376708984	304.597076416016	-1	333187.234375	96109	0
1	935	396.585510253906	304.60595703125	-1	334666.196289063	96241	0
1	936	396.586059570313	304.612121582031	-1	335178.345703125	96298	0
1	937	396.610992431641	304.593200683594	-1	333686.603515625	96389	0
1	938	396.593109130859	304.589599609375	-1	335075.181640625	96526	0
1	939	396.601898193359	304.603179931641	-1	333955.697265625	96655	0
1	940	396.587158203125	304.592803955078	-1	332854.379882813	96688	0
1	941	396.602691650391	304.587188720703	-1	334808.265625	96890	0
1	942	396.580261230469	304.615905761719	-1	334559.294921875	96983	0
1	943	396.592590332031	304.598388671875	-1	335261.723632813	97032	0
1	944	396.589141845703	304.598907470703	-1	335245.077148438	97154	0
1	945	396.575012207031	304.590789794922	-1	334925.63671875	97295	0
1	946	396.629028320313	304.591705322266	-1	336682.129882813	97331	0
1	947	396.589416503906	304.603363037109	-1	334242.958984375	97505	0
1	948	396.582672119141	304.619995117188	-1	336534.806640625	97603	0
1	949	396.585327148438	304.617248535156	-1	335878.383789063	97730	0
1	950	396.582672119141	304.606719970703	-1	333652.634765625	97773	0
1	951	396.594879150391	304.588348388672	-1	332860.6796875	97866	0
1	952	396.578216552734	304.606903076172	-1	334624.288085938	98018	0
1	953	396.578643798828	304.596221923828	-1	335783.27734375	98088	0
1	954	396.58642578125	304.614166259766	-1	333612.754882813	98245	0
1	955	396.580139160156	304.598052978516	-1	331018.352539063	98345	0
1	956	396.590301513672	304.609100341797	-1	333019.0703125	98368	0
1	957	396.602355957031	304.602478027344	-1	332268.307617188	98465	0
1	958	396.601409912109	304.609161376953	-1	331786.499023438	98584	0
1	959	396.619781494141	304.603759765625	-1	330812.071289063	98749	0
1	960	396.596984863281	304.600799560547	-1	333396.130859375	98817	0
1	961	396.597717285156	304.611145019531	-1	331841.171875	98967	0
1	962	396.619598388672	304.604064941406	-1	335591.278320313	99060	0
1	963	396.611450195313	304.599090576172	-1	334040.467773438	99104	0
1	964	396.588989257813	304.605346679688	-1	332848.216796875	99268	0
1	965	396.6181640625	304.607635498047	-1	333811.692382813	99308	0
1	966	396.612335205078	304.594055175781	-1	334403.911132813	99390	0
1	967	396.606994628906	304.597106933594	-1	335833.521484375	99546	0
1	968	396.591156005859	304.604278564453	-1	333924.290039063	99623	0
1	969	396.615966796875	304.578948974609	-1	335701.801757813	99726	0
1	970	396.583557128906	304.613464355469	-1	335913.758789063	99777	0
1	971	396.604827880859	304.604705810547	-1	336883.369140625	99955	0
1	972	396.600250244141	304.624664306641	-1	336487.354492188	100057	0
1	973	396.604339599609	304.596618652344	-1	335676.416992188	100076	0
1	974	396.590545654297	304.595397949219	-1	336559.916015625	100216	0
1	975	396.569732666016	304.606658935547	-1	334371.754882813	100339	0
1	976	396.583038330078	304.597473144531	-1	334972.989257813	100425	0
1	977	396.601409912109	304.607238769531	-1	334748.930664063	100510	0
1	978	396.582641601563	304.618530273438	-1	336485.126953125	100641	0
1	979	396.606719970703	304.607574462891	-1	335266.939453125	100728	0
1	980	396.614868164063	304.600646972656	-1	334770.506835938	100835	0
1	981	396.588562011719	304.616607666016	-1	335578.724609375	100925	0
1	982	396.584777832031	304.629669189453	-1	334049.646484375	101031	0
1	983	396.585571289063	304.604156494141	-1	332225.96875	101178	0
1	984	396.592712402344	304.601684570313	-1	332073.698242188	101200	0
1	985	396.596405029297	304.609405517578	-1	333782.9765625	101346	0
1	986	396.576965332031	304.599731445313	-1	333597.3203125	101394	0
1	987	396.599792480469	304.610076904297	-1	333321.53125	101553	0
1	988	396.587219238281	304.611297607422	-1	333330.68359375	101666	0
1	989	396.586791992188	304.5927734375	-1	334308.072265625	101772	0
1	990	396.590057373047	304.610443115234	-1	332911.71484375	101863	0
1	991	396.610656738281	304.605072021484	-1	333581.9921875	101921	0
1	992	396.565032958984	304.62451171875	-1	330764.743164063	102037	0
1	993	396.587463378906	304.631256103516	-1	330791.493164063	102184	0
1	994	396.587860107422	304.616760253906	-1	332305.217773438	102325	0
1	995	396.574432373047	304.604248046875	-1	331787.438476563	102407	0
1	996	396.581237792969	304.617889404297	-1	333326.755859375	102469	0
1	997	396.568786621094	304.6142578125	-1	332939.420898438	102574	0
1	998	396.587463378906	304.615142822266	-1	328535.073242188	102769	0
1	999	396.608642578125	304.610992431641	-1	329926.786132813	102801	0
1	1000	396.583648681641	304.634918212891	-1	329924.877929688	102962	0
1	1001	396.588195800781	304.628082275391	-1	329947.918945313	103059	0
1	1002	396.594360351563	304.615356445313	-1	330903.333984375	103104	0
1	1003	396.593017578125	304.604888916016	-1	333809.015625	103259	0
1	1004	396.583435058594	304.607818603516	-1	331329	103332	0
1	1005	396.585083007813	304.617584228516	-1	334454.2265625	103451	0
1	1006	396.594177246094	304.615661621094	-1	332088.116210938	103551	0
1	1007	396.597869873047	304.625946044922	-1	333011.5546875	103698	0
1	1008	396.588348388672	304.615295410156	-1	333763.721679688	103826	0
1	1009	396.597991943359	304.622467041016	-1	332990.552734375	103901	0
1	1010	396.569122314453	304.629608154297	-1	333916.7890625	103976	0
1	1011	396.599060058594	304.616485595703	-1	333761.923828125	104081	0
1	1012	396.573120117188	304.626525878906	-1	335282.604492188	104198	0
1	1013	396.584686279297	304.615295410156	-1	332573.236328125	104321	0
1	1014	396.584167480469	304.622436523438	-1	333781.272460938	104349	0
1	1015	396.575988769531	304.616149902344	-1	333373.09375	104475	0
1	1016	396.570495605469	304.613159179688	-1	335258.091796875	104562	0
1	1017	396.576263427734	304.616912841797	-1	334823.803710938	104687	0
1	1018	396.595031738281	304.624664306641	-1	335756.5703125	104792	0
1	1019	396.575439453125	304.620330810547	-1	335379.270507813	104894	0
1	1020	396.600677490234	304.616455078125	-1	336797.26953125	105057	0
1	1021	396.585632324219	304.635986328125	-1	334359.055664063	105149	0
1	1022	396.572540283203	304.621795654297	-1	333164.908203125	105277	0
1	1023	396.589080810547	304.625671386719	-1	332780.676757813	105383	0
1	1024	396.589050292969	304.609100341797	-1	333755.064453125	105455	0
1	1025	396.582275390625	304.609069824219	-1	335359.094726563	105494	0
1	1026	396.572662353516	304.629943847656	-1	334230.076171875	105699	0
1	1027	396.588195800781	304.619018554688	-1	335049.681640625	105786	0
1	1028	396.581787109375	304.613433837891	-1	333128.92578125	105902	0
1	1029	396.600006103516	304.614929199219	-1	333488.924804688	105948	0
1	1030	396.5810546875	304.629058837891	-1	332775.205078125	106110	0
1	1031	396.606353759766	304.619171142578	-1	331737.140625	106148	0
1	1032	396.5888671875	304.626312255859	-1	332296.989257813	106317	0
1	1033	396.580871582031	304.636077880859	-1	331833.186523438	106324	0
1	1034	396.576202392578	304.611419677734	-1	331781.493164063	106450	0
1	1035	396.592041015625	304.606872558594	-1	334404.45703125	106557	0
1	1036	396.589782714844	304.608825683594	-1	332694.795898438	106694	0
1	1037	396.601989746094	304.611694335938	-1	332206.028320313	106809	0
1	1038	396.570648193359	304.619171142578	-1	332880.479492188	106916	0
1	1039	396.582611083984	304.616760253906	-1	331811.114257813	107045	0
1	1040	396.593688964844	304.615844726563	-1	332914.517578125	107089	0
1	1041	396.585540771484	304.616271972656	-1	334749.307617188	107236	0
1	1042	396.591918945313	304.612365722656	-1	336470.07421875	107365	0
1	1043	396.609954833984	304.626037597656	-1	334709.805664063	107376	0
1	1044	396.585327148438	304.612213134766	-1	335091.455078125	107563	0
1	1045	396.58740234375	304.6171875	-1	335340.453125	107614	0
1	1046	396.588531494141	304.623931884766	-1	334261.1640625	107762	0
1	1047	396.588104248047	304.633850097656	-1	335417.948242188	107836	0
1	1048	396.591186523438	304.637756347656	-1	333259.987304688	108006	0
1	1049	396.591918945313	304.628845214844	-1	334121.103515625	108045	0
1	1050	396.584594726563	304.626770019531	-1	334692.340820313	108150	0
1	1051	396.587646484375	304.627410888672	-1	332137.673828125	108279	0
1	1052	396.587341308594	304.621673583984	-1	334420.057617188	108391	0
1	1053	396.583740234375	304.613586425781	-1	332081.236328125	108452	0
1	1054	396.603057861328	304.623901367188	-1	334579.876953125	108614	0
1	1055	396.570983886719	304.625610351563	-1	333925.669921875	108738	0
1	1056	396.586547851563	304.645538330078	-1	332510.032226563	108825	0
1	1057	396.571838378906	304.646179199219	-1	331536.638671875	108904	0
1	1058	396.607635498047	304.636413574219	-1	331707.956054688	108975	0
1	1059	396.574066162109	304.637420654297	-1	333101.345703125	109150	0
1	1060	396.581848144531	304.646575927734	-1	332641.619140625	109217	0
1	1061	396.586303710938	304.629608154297	-1	334104.65625	109339	0
1	1062	396.577209472656	304.630950927734	-1	333415.63671875	109425	0
1	1063	396.598327636719	304.610717773438	-1	333563.271484375	109550	0
1	1064	396.596649169922	304.617523193359	-1	333108.326171875	109622	0
1	1065	396.575744628906	304.615325927734	-1	333470.717773438	109745	0
1	1066	396.591278076172	304.624206542969	-1	333289.500976563	109902	0
1	1067	396.593994140625	304.605224609375	-1	333209.497070313	109931	0
1	1068	396.597442626953	304.620513916016	-1	335801.849609375	110114	0
1	1069	396.586639404297	304.625457763672	-1	332348.362304688	110179	0
1	1070	396.59716796875	304.604187011719	-1	334375.7109375	110273	0
1	1071	396.611785888672	304.611999511719	-1	333553.487304688	110406	0
1	1072	396.582122802734	304.619842529297	-1	334693.124023438	110429	0
1	1073	396.578125	304.635955810547	-1	334360.331054688	110622	0
1	1074	396.618408203125	304.611694335938	-1	334956.260742188	110702	0
1	1075	396.584381103516	304.618774414063	-1	333527.63671875	110859	0
1	1076	396.583160400391	304.61865234375	-1	335270.883789063	110872	0
1	1077	396.567504882813	304.627716064453	-1	333511.49609375	110999	0
1	1078	396.582275390625	304.619293212891	-1	333772.671875	111140	0
1	1079	396.589782714844	304.626007080078	-1	331069.858398438	111209	0
1	1080	396.573516845703	304.623382568359	-1	330779.169921875	111320	0
1	1081	396.569427490234	304.623229980469	-1	332143.39453125	111427	0
1	1082	396.577453613281	304.614166259766	-1	331732.65625	111612	0
1	1083	396.588073730469	304.614318847656	-1	332360.037109375	111626	0
1	1084	396.586364746094	304.608764648438	-1	332690.965820313	111787	0
1	1085	396.593200683594	304.606170654297	-1	332985.720703125	111838	0
1	1086	396.596282958984	304.599273681641	-1	333597.271484375	111929	0
1	1087	396.567504882813	304.609710693359	-1	332696.491210938	112108	0
1	1088	396.585113525391	304.589263916016	-1	335219.510742188	112171	0
1	1089	396.584899902344	304.604949951172	-1	332800.848632813	112272	0
1	1090	396.597473144531	304.617584228516	-1	335490.286132813	112387	0
1	1091	396.596832275391	304.610626220703	-1	335245.490234375	112574	0
1	1092	396.6162109375	304.592254638672	-1	334254.40234375	112681	0
1	1093	396.603332519531	304.61572265625	-1	335796.5625	112702	0
1	1094	396.573364257813	304.631011962891	-1	335983.34765625	112802	0
1	1095	396.571380615234	304.62353515625	-1	333623.409179688	113013	0
1	1096	396.579986572266	304.601898193359	-1	333507.331054688	113036	0
1	1097	396.579803466797	304.623626708984	-1	335354.4296875	113243	0
1	1098	396.589508056641	304.59716796875	-1	333776.631835938	113270	0
1	1099	396.592712402344	304.608459472656	-1	334121.764648438	113426	0
1	1100	396.574554443359	304.61083984375	-1	335766.5546875	113467	0
1	1101	396.582458496094	304.602325439453	-1	332867.084960938	113603	0
1	1102	396.609832763672	304.600799560547	-1	335666.7265625	113679	0
1	1103	396.585418701172	304.628326416016	-1	332904.547851563	113822	0
1	1104	396.577911376953	304.618286132813	-1	332930.149414063	113950	0
1	1105	396.569213867188	304.634735107422	-1	331134.620117188	114018	0
1	1106	396.583129882813	304.621185302734	-1	331618.916992188	114129	0
1	1107	396.577026367188	304.622344970703	-1	331817.518554688	114236	0
1	1108	396.590972900391	304.619537353516	-1	332309.762695313	114356	0
1	1109	396.581390380859	304.638763427734	-1	333794.16015625	114433	0
1	1110	396.579895019531	304.622314453125	-1	333426.640625	114557	0
1	1111	396.574157714844	304.628112792969	-1	331059.82421875	114606	0
1	1112	396.586486816406	304.597961425781	-1	332099.811523438	114771	0
1	1113	396.595703125	304.628112792969	-1	331055.696289063	114817	0
1	1114	396.597259521484	304.622436523438	-1	330181.736328125	114933	0
1	1115	396.597900390625	304.617095947266	-1	332684.884765625	115121	0
1	1116	396.603210449219	304.615203857422	-1	333384.206054688	115194	0
1	1117	396.589172363281	304.621185302734	-1	331959.94140625	115306	0
1	1118	396.579254150391	304.614776611328	-1	334534.673828125	115426	0
1	1119	396.593688964844	304.597808837891	-1	332671.533203125	115439	0
1	1120	396.572021484375	304.609985351563	-1	332515.2890625	115585	0
1	1121	396.578826904297	304.619750976563	-1	331619.641601563	115729	0
1	1122	396.606292724609	304.628753662109	-1	334081.71484375	115807	0
1	1123	396.595642089844	304.621063232422	-1	332966.783203125	115864	0
1	1124	396.585815429688	304.625305175781	-1	331344.639648438	116029	0
1	1125	396.5888671875	304.622161865234	-1	332151.495117188	116155	0
1	1126	396.585479736328	304.600280761719	-1	332482.076171875	116200	0
1	1127	396.600494384766	304.609893798828	-1	333472.350585938	116311	0
1	1128	396.579864501953	304.606475830078	-1	333462.43359375	116457	0
1	1129	396.597076416016	304.611389160156	-1	331695.477539063	116493	0
1	1130	396.583404541016	304.601898193359	-1	335794.8046875	116685	0
1	1131	396.573547363281	304.626586914063	-1	332931.6953125	116705	0
1	1132	396.588500976563	304.601623535156	-1	334196.302734375	116929	0
1	1133	396.609832763672	304.611633300781	-1	334223.373046875	116961	0
1	1134	396.571472167969	304.616424560547	-1	335284.46875	117141	0
1	1135	396.575073242188	304.615417480469	-1	332850.36328125	117234	0
1	1136	396.569915771484	304.625549316406	-1	332618.42578125	117282	0
1	1137	396.585235595703	304.622100830078	-1	333792.939453125	117392	0
1	1138	396.591888427734	304.617431640625	-1	333476.373046875	117533	0
1	1139	396.579986572266	304.610595703125	-1	332159.384765625	117638	0
1	1140	396.579010009766	304.636199951172	-1	333065.07421875	117674	0
1	1141	396.574127197266	304.618713378906	-1	334734.9140625	117805	0
1	1142	396.569305419922	304.624542236328	-1	334894.768554688	117929	0
1	1143	396.585388183594	304.618316650391	-1	333207.209960938	118052	0
1	1144	396.568328857422	304.636138916016	-1	332771.420898438	118172	0
1	1145	396.569610595703	304.606262207031	-1	331131.641601563	118224	0
1	1146	396.583709716797	304.632049560547	-1	329739.634765625	118355	0
1	1147	396.585632324219	304.611145019531	-1	332237.091796875	118459	0
1	1148	396.594879150391	304.62890625	-1	331000.438476563	118595	0
1	1149	396.589263916016	304.623931884766	-1	331455.8828125	118731	0
1	1150	396.598327636719	304.606262207031	-1	331216.018554688	118740	0
1	1151	396.597045898438	304.616119384766	-1	333645.900390625	118866	0
1	1152	396.583068847656	304.630737304688	-1	332680.174804688	118970	0
1	1153	396.587799072266	304.629119873047	-1	332903.001953125	119130	0
1	1154	396.589050292969	304.639984130859	-1	332040.783203125	119223	0
1	1155	396.608825683594	304.617248535156	-1	333207.805664063	119405	0
1	1156	396.611175537109	304.615997314453	-1	332433.376953125	119468	0
1	1157	396.611145019531	304.617736816406	-1	332170.327148438	119553	0
1	1158	396.614105224609	304.636962890625	-1	333670.424804688	119732	0
1	1159	396.596282958984	304.60693359375	-1	332626.109375	119788	0
1	1160	396.594146728516	304.611694335938	-1	331946.034179688	119928	0
1	1161	396.591400146484	304.619201660156	-1	332241.954101563	120053	0
1	1162	396.601135253906	304.609710693359	-1	331121.032226563	120113	0
1	1163	396.589660644531	304.623199462891	-1	330074.395507813	120238	0
1	1164	396.593658447266	304.627777099609	-1	333988.912109375	120354	0
1	1165	396.589324951172	304.615814208984	-1	332166.333984375	120457	0
1	1166	396.587097167969	304.639251708984	-1	331787.766601563	120575	0
1	1167	396.573608398438	304.619140625	-1	332183.778320313	120631	0
1	1168	396.578826904297	304.652893066406	-1	332662.759765625	120803	0
1	1169	396.619415283203	304.627349853516	-1	332345.848632813	120958	0
1	1170	396.574859619141	304.643371582031	-1	332499.6640625	121058	0
1	1171	396.57470703125	304.629760742188	-1	332967.201171875	121110	0
1	1172	396.592010498047	304.621276855469	-1	333017.879882813	121217	0
1	1173	396.606414794922	304.623321533203	-1	331865.264648438	121384	0
1	1174	396.602142333984	304.622283935547	-1	332971.938476563	121423	0
1	1175	396.5986328125	304.615509033203	-1	333238.8671875	121575	0
1	1176	396.597351074219	304.610137939453	-1	332818.5703125	121720	0
1	1177	396.610656738281	304.608978271484	-1	333969.587890625	121777	0
1	1178	396.595336914063	304.620910644531	-1	334502.2890625	121941	0
1	1179	396.599243164063	304.626586914063	-1	334516.784179688	122020	0
1	1180	396.619293212891	304.614624023438	-1	334158.58203125	122072	0
1	1181	396.603607177734	304.615600585938	-1	333407.567382813	122237	0
1	1182	396.609283447266	304.617004394531	-1	332528.642578125	122342	0
1	1183	396.632141113281	304.604400634766	-1	334052.935546875	122425	0
1	1184	396.597137451172	304.617858886719	-1	333846.0703125	122510	0
1	1185	396.598205566406	304.616851806641	-1	333245.498046875	122701	0
1	1186	396.594665527344	304.620849609375	-1	333799.912109375	122820	0
1	1187	396.598754882813	304.591583251953	-1	332966.841796875	122854	0
1	1188	396.610809326172	304.604675292969	-1	330700.979492188	122954	0
1	1189	396.596710205078	304.625366210938	-1	332671.846679688	123137	0
1	1190	396.586883544922	304.623565673828	-1	331517.249023438	123259	0
1	1191	396.597564697266	304.638275146484	-1	332086.821289063	123300	0
1	1192	396.601409912109	304.627960205078	-1	331895.034179688	123390	0
1	1193	396.595855712891	304.624328613281	-1	330167.932617188	123536	0
1	1194	396.594543457031	304.606506347656	-1	332092	123619	0
1	1195	396.588928222656	304.608215332031	-1	330958.420898438	123676	0
1	1196	396.603820800781	304.62744140625	-1	334346.59375	123838	0
1	1197	396.575378417969	304.650756835938	-1	334292.211914063	123982	0
1	1198	396.583404541016	304.633148193359	-1	332353.798828125	124013	0
1	1199	396.577026367188	304.624816894531	-1	334909.188476563	124182	0
1	1200	396.562530517578	304.643829345703	-1	333907.125976563	124236	0
1	1201	396.595550537109	304.619384765625	-1	333273.060546875	124341	0
1	1202	396.601287841797	304.619812011719	-1	334272.44140625	124419	0
1	1203	396.571441650391	304.635009765625	-1	335731.763671875	124549	0
1	1204	396.568145751953	304.640502929688	-1	335973.78515625	124700	0
1	1205	396.601928710938	304.630493164063	-1	333877.784179688	124802	0
1	1206	396.587951660156	304.620697021484	-1	334349.3359375	124869	0
1	1207	396.610809326172	304.646667480469	-1	332639.03515625	124938	0
1	1208	396.585540771484	304.635894775391	-1	334838.516601563	125063	0
1	1209	396.601165771484	304.624664306641	-1	335192.391601563	125178	0
1	1210	396.616180419922	304.59521484375	-1	334999.205078125	125274	0
1	1211	396.579223632813	304.619506835938	-1	336074.451171875	125358	0
1	1212	396.580963134766	304.633636474609	-1	336833.728515625	125469	0
1	1213	396.582092285156	304.617401123047	-1	337564.375	125654	0
1	1214	396.582641601563	304.632293701172	-1	334464.73828125	125758	0
1	1215	396.583251953125	304.61181640625	-1	333196.118164063	125798	0
1	1216	396.580200195313	304.610321044922	-1	334038.142578125	125902	0
1	1217	396.588775634766	304.638885498047	-1	336154.98828125	126070	0
1	1218	396.586975097656	304.628143310547	-1	334884.8125	126196	0
1	1219	396.575866699219	304.624145507813	-1	334552.705078125	126239	0
1	1220	396.590667724609	304.630554199219	-1	334541.551757813	126362	0
1	1221	396.581909179688	304.621948242188	-1	334188.2578125	126506	0
1	1222	396.584106445313	304.600982666016	-1	335639.270507813	126565	0
1	1223	396.600067138672	304.615966796875	-1	332660.203125	126717	0
1	1224	396.597625732422	304.612670898438	-1	333350.895507813	126835	0
1	1225	396.589782714844	304.632507324219	-1	331550.926757813	126875	0
1	1226	396.596771240234	304.634033203125	-1	333637.455078125	126964	0
1	1227	396.600006103516	304.62548828125	-1	332119.489257813	127073	0
1	1228	396.581085205078	304.649688720703	-1	330315.748046875	127193	0
1	1229	396.582794189453	304.628295898438	-1	331955.9140625	127255	0
1	1230	396.57958984375	304.628936767578	-1	333445.415039063	127391	0
1	1231	396.598937988281	304.616760253906	-1	332893.0703125	127505	0
1	1232	396.593841552734	304.648956298828	-1	333101.669921875	127675	0
1	1233	396.569152832031	304.633331298828	-1	333292.474609375	127702	0
1	1234	396.586059570313	304.628479003906	-1	333925.252929688	127801	0
1	1235	396.600219726563	304.642608642578	-1	332967.826171875	127982	0
1	1236	396.566040039063	304.63623046875	-1	333902.331054688	128117	0
1	1237	396.5869140625	304.640716552734	-1	334475.390625	128128	0
1	1238	396.601440429688	304.624389648438	-1	335181.216796875	128330	0
1	1239	396.5859375	304.635314941406	-1	333449.790039063	128341	0
1	1240	396.6064453125	304.627105712891	-1	334864.658203125	128479	0
1	1241	396.597503662109	304.627532958984	-1	335283.872070313	128605	0
1	1242	396.602661132813	304.639068603516	-1	335035.267578125	128706	0
1	1243	396.576141357422	304.652923583984	-1	334643.174804688	128830	0
1	1244	396.591552734375	304.627563476563	-1	335464.41796875	128963	0
1	1245	396.617156982422	304.615875244141	-1	334778.03515625	129015	0
1	1246	396.609283447266	304.625183105469	-1	334532.265625	129132	0
1	1247	396.577728271484	304.637023925781	-1	334117.393554688	129223	0
1	1248	396.593811035156	304.637542724609	-1	335401.322265625	129385	0
1	1249	396.600708007813	304.63330078125	-1	335714.987304688	129406	0
1	1250	396.587738037109	304.633392333984	-1	334864.212890625	129571	0
1	1251	396.594787597656	304.628143310547	-1	335600.317382813	129641	0
1	1252	396.580444335938	304.642852783203	-1	335450.665039063	129827	0
1	1253	396.588714599609	304.612640380859	-1	337278.940429688	129905	0
1	1254	396.599548339844	304.641662597656	-1	334554.797851563	130002	0
1	1255	396.605194091797	304.644744873047	-1	333574.215820313	130170	0
1	1256	396.611785888672	304.602752685547	-1	335259.619140625	130247	0
1	1257	396.625274658203	304.620635986328	-1	335950.600585938	130309	0
1	1258	396.579833984375	304.632568359375	-1	332852.640625	130425	0
1	1259	396.592498779297	304.624267578125	-1	334348.236328125	130551	0
1	1260	396.589752197266	304.633666992188	-1	332329.048828125	130690	0
1	1261	396.589721679688	304.637084960938	-1	333886.953125	130834	0
1	1262	396.589904785156	304.626586914063	-1	335494.290039063	130974	0
1	1263	396.586059570313	304.636352539063	-1	332803.512695313	131021	0
1	1264	396.585327148438	304.639434814453	-1	334423.51171875	131148	0
1	1265	396.588134765625	304.633422851563	-1	335067.33984375	131292	0
1	1266	396.583923339844	304.635894775391	-1	333911.708984375	131338	0
1	1267	396.570617675781	304.639923095703	-1	332119.26171875	131447	0
1	1268	396.578674316406	304.650787353516	-1	333936.313476563	131600	0
1	1269	396.592620849609	304.624481201172	-1	333659.065429688	131720	0
1	1270	396.592742919922	304.637268066406	-1	330680.309570313	131799	0
1	1271	396.575256347656	304.661437988281	-1	331317.798828125	131949	0
1	1272	396.580047607422	304.646850585938	-1	331858.930664063	132031	0
1	1273	396.612365722656	304.653930664063	-1	328752.6640625	132186	0
1	1274	396.61474609375	304.621124267578	-1	330847.7890625	132227	0
1	1275	396.579650878906	304.651977539063	-1	331397.965820313	132385	0
1	1276	396.584594726563	304.664398193359	-1	331901.82421875	132524	0
1	1277	396.583526611328	304.647827148438	-1	331113.450195313	132535	0
1	1278	396.588623046875	304.630493164063	-1	332275.337890625	132664	0
1	1279	396.600982666016	304.614715576172	-1	331603.208984375	132767	0
1	1280	396.628784179688	304.646392822266	-1	329696.068359375	132904	0
1	1281	396.597747802734	304.639678955078	-1	333562.85546875	133077	0
1	1282	396.580078125	304.629119873047	-1	333309.228515625	133172	0
1	1283	396.607116699219	304.608215332031	-1	333372.4375	133261	0
1	1284	396.596862792969	304.621032714844	-1	335407.87890625	133325	0
1	1285	396.605804443359	304.644622802734	-1	334280.16015625	133438	0
1	1286	396.589996337891	304.633666992188	-1	331944.94140625	133523	0
1	1287	396.586029052734	304.648071289063	-1	335302.129882813	133659	0
1	1288	396.600402832031	304.619537353516	-1	334773.559570313	133749	0
1	1289	396.592926025391	304.636077880859	-1	333342.162109375	133914	0
1	1290	396.593658447266	304.636932373047	-1	334959.040039063	133975	0
1	1291	396.609710693359	304.617156982422	-1	335233.3359375	134163	0
1	1292	396.601470947266	304.645904541016	-1	334720.000976563	134253	0
1	1293	396.601837158203	304.648620605469	-1	334635.872070313	134297	0
1	1294	396.59716796875	304.629913330078	-1	334379.176757813	134395	0
1	1295	396.612060546875	304.624725341797	-1	334520.366210938	134597	0
1	1296	396.611145019531	304.646911621094	-1	331631.3515625	134702	0
1	1297	396.586730957031	304.655822753906	-1	332078.248046875	134798	0
1	1298	396.598358154297	304.643310546875	-1	331276.995117188	134902	0
1	1299	396.590026855469	304.647552490234	-1	334081.897460938	135017	0
1	1300	396.588562011719	304.639404296875	-1	332776.388671875	135114	0
1	1301	396.582794189453	304.63525390625	-1	332074.618164063	135162	0
1	1302	396.585845947266	304.637329101563	-1	333719.58984375	135272	0
1	1303	396.595886230469	304.639953613281	-1	333166.611328125	135431	0
1	1304	396.59716796875	304.646789550781	-1	331831.548828125	135521	0
1	1305	396.585357666016	304.638885498047	-1	331104.981445313	135643	0
1	1306	396.587249755859	304.627349853516	-1	331228.81640625	135685	0
1	1307	396.596374511719	304.629638671875	-1	331077.463867188	135877	0
1	1308	396.613983154297	304.621948242188	-1	331404.14453125	135945	0
1	1309	396.611267089844	304.651153564453	-1	329287.244140625	136018	0
1	1310	396.584197998047	304.649566650391	-1	332360.625976563	136196	0
1	1311	396.598083496094	304.641052246094	-1	330703.259765625	136323	0
1	1312	396.611572265625	304.637939453125	-1	329663.727539063	136413	0
1	1313	396.600952148438	304.646362304688	-1	330396.619140625	136529	0
1	1314	396.589416503906	304.629608154297	-1	332316.499023438	136653	0
1	1315	396.600006103516	304.652893066406	-1	331348.8125	136709	0
1	1316	396.588348388672	304.646057128906	-1	330537.819335938	136884	0
1	1317	396.585388183594	304.632843017578	-1	330736.856445313	136989	0
1	1318	396.604370117188	304.649749755859	-1	329852.467773438	137096	0
1	1319	396.591796875	304.635406494141	-1	332745.396484375	137151	0
1	1320	396.612854003906	304.615325927734	-1	334528.771484375	137290	0
1	1321	396.600494384766	304.644470214844	-1	334520.360351563	137336	0
1	1322	396.584533691406	304.640197753906	-1	334822.546875	137470	0
1	1323	396.588745117188	304.635009765625	-1	334357.186523438	137558	0
1	1324	396.604888916016	304.622100830078	-1	334471.076171875	137719	0
1	1325	396.599456787109	304.627349853516	-1	334509.73828125	137800	0
1	1326	396.591278076172	304.644256591797	-1	332525.5234375	137935	0
1	1327	396.599945068359	304.632110595703	-1	331865.004882813	137986	0
1	1328	396.607666015625	304.643463134766	-1	334449.534179688	138075	0
1	1329	396.602355957031	304.639831542969	-1	333429.00390625	138200	0
1	1330	396.610687255859	304.625183105469	-1	332215.596679688	138329	0
1	1331	396.606048583984	304.624206542969	-1	333620.912109375	138481	0
1	1332	396.600067138672	304.641510009766	-1	333134.674804688	138566	0
1	1333	396.592681884766	304.630187988281	-1	331879.587890625	138666	0
1	1334	396.612915039063	304.639343261719	-1	333414.298828125	138789	0
1	1335	396.62548828125	304.644348144531	-1	332987.619140625	138913	0
1	1336	396.599365234375	304.643676757813	-1	333826.1484375	139012	0
1	1337	396.602630615234	304.660125732422	-1	333877.66015625	139139	0
1	1338	396.596923828125	304.628753662109	-1	332936.526367188	139224	0
1	1339	396.594970703125	304.627044677734	-1	334009.451171875	139268	0
1	1340	396.601959228516	304.651214599609	-1	332575.01171875	139371	0
1	1341	396.600128173828	304.630157470703	-1	333100.717773438	139493	0
1	1342	396.610565185547	304.658081054688	-1	334162.295898438	139603	0
1	1343	396.579467773438	304.638702392578	-1	331874.973632813	139684	0
1	1344	396.595764160156	304.616333007813	-1	333649.62890625	139860	0
1	1345	396.598388671875	304.635772705078	-1	332202.9140625	139899	0
1	1346	396.600555419922	304.636291503906	-1	330418.825195313	140023	0
1	1347	396.612731933594	304.625122070313	-1	329822.404296875	140147	0
1	1348	396.592987060547	304.631774902344	-1	329631.540039063	140281	0
1	1349	396.603454589844	304.636077880859	-1	329949.892578125	140326	0
1	1350	396.591094970703	304.652191162109	-1	328035.001953125	140480	0
1	1351	396.597900390625	304.641357421875	-1	328759.65234375	140573	0
1	1352	396.589263916016	304.655822753906	-1	329363.090820313	140615	0
1	1353	396.585083007813	304.633453369141	-1	332518.96484375	140707	0
1	1354	396.611785888672	304.627136230469	-1	331992.383789063	140922	0
1	1355	396.61328125	304.624755859375	-1	330716.515625	141023	0
1	1356	396.587493896484	304.6357421875	-1	331136.11328125	141049	0
1	1357	396.590789794922	304.651519775391	-1	332044.32421875	141240	0
1	1358	396.595672607422	304.653045654297	-1	333626.486328125	141291	0
1	1359	396.613647460938	304.619049072266	-1	335248.0078125	141406	0
1	1360	396.591827392578	304.634826660156	-1	331649.198242188	141574	0
1	1361	396.607208251953	304.641967773438	-1	332516.78515625	141681	0
1	1362	396.589202880859	304.622009277344	-1	333119.208007813	141781	0
1	1363	396.58154296875	304.649658203125	-1	334887.807617188	141897	0
1	1364	396.604644775391	304.635162353516	-1	331650.404296875	142001	0
1	1365	396.599426269531	304.632293701172	-1	331090.369140625	142045	0
1	1366	396.597045898438	304.620666503906	-1	333039.870117188	142130	0
1	1367	396.623443603516	304.616760253906	-1	333143.655273438	142230	0
1	1368	396.622009277344	304.641632080078	-1	333990.07421875	142425	0
1	1369	396.590270996094	304.643798828125	-1	334207.783203125	142516	0
1	1370	396.579345703125	304.64208984375	-1	336555.658203125	142565	0
1	1371	396.594024658203	304.639099121094	-1	335520.409179688	142749	0
1	1372	396.598785400391	304.632568359375	-1	332180.086914063	142844	0
1	1373	396.624664306641	304.638427734375	-1	332142.234375	142971	0
1	1374	396.603576660156	304.639984130859	-1	331542.477539063	143109	0
1	1375	396.611663818359	304.641235351563	-1	332728.380859375	143196	0
1	1376	396.603820800781	304.647583007813	-1	332401.862304688	143323	0
1	1377	396.603179931641	304.654022216797	-1	331285.642578125	143362	0
1	1378	396.608917236328	304.626678466797	-1	333111.309570313	143478	0
1	1379	396.615600585938	304.642272949219	-1	331181.698242188	143635	0
1	1380	396.618713378906	304.638122558594	-1	331742.984375	143657	0
1	1381	396.601501464844	304.629272460938	-1	332902.588867188	143850	0
1	1382	396.611602783203	304.641265869141	-1	331292.327148438	143914	0
1	1383	396.629211425781	304.627319335938	-1	331727.032226563	143955	0
1	1384	396.592681884766	304.651306152344	-1	331169.015625	144105	0
1	1385	396.589599609375	304.660614013672	-1	330334.499023438	144174	0
1	1386	396.606323242188	304.649719238281	-1	328005.438476563	144317	0
1	1387	396.614624023438	304.657257080078	-1	328899.216796875	144371	0
1	1388	396.598754882813	304.654968261719	-1	329501.0625	144464	0
1	1389	396.597961425781	304.638763427734	-1	331175.342773438	144640	0
1	1390	396.607391357422	304.651031494141	-1	328354.478515625	144693	0
1	1391	396.602294921875	304.642669677734	-1	329358.823242188	144775	0
1	1392	396.600769042969	304.652648925781	-1	328811.846679688	144920	0
1	1393	396.603363037109	304.664672851563	-1	327794.02734375	144957	0
1	1394	396.593658447266	304.662139892578	-1	330263.021484375	145121	0
1	1395	396.596282958984	304.653045654297	-1	331309.264648438	145217	0
1	1396	396.602905273438	304.657287597656	-1	330685.751953125	145266	0
1	1397	396.603210449219	304.661956787109	-1	330476.095703125	145410	0
1	1398	396.618530273438	304.660308837891	-1	332382.483398438	145543	0
1	1399	396.629791259766	304.639892578125	-1	330182.141601563	145570	0
1	1400	396.591827392578	304.662292480469	-1	331546.229492188	145721	0
1	1401	396.593963623047	304.664672851563	-1	332514.078125	145795	0
1	1402	396.607543945313	304.657806396484	-1	330257.775390625	145934	0
1	1403	396.609130859375	304.648406982422	-1	330633.155273438	146043	0
1	1404	396.596282958984	304.661956787109	-1	329466.297851563	146111	0
1	1405	396.601470947266	304.651306152344	-1	331043.814453125	146232	0
1	1406	396.630859375	304.632720947266	-1	331580.140625	146355	0
1	1407	396.605438232422	304.654022216797	-1	332477.899414063	146383	0
1	1408	396.587158203125	304.659393310547	-1	330163.094726563	146548	0
1	1409	396.61865234375	304.654327392578	-1	332083.163085938	146641	0
1	1410	396.621551513672	304.643493652344	-1	331781.092773438	146778	0
1	1411	396.618591308594	304.634368896484	-1	330829.401367188	146818	0
1	1412	396.604125976563	304.638885498047	-1	331980.252929688	146945	0
1	1413	396.602233886719	304.652557373047	-1	331479.0078125	147054	0
1	1414	396.609344482422	304.658508300781	-1	330085.329101563	147121	0
1	1415	396.640533447266	304.634216308594	-1	331028.069335938	147243	0
1	1416	396.608978271484	304.661804199219	-1	331159.485351563	147381	0
1	1417	396.603057861328	304.651306152344	-1	331134.701171875	147456	0
1	1418	396.611145019531	304.659759521484	-1	333426.842773438	147571	0
1	1419	396.610565185547	304.656219482422	-1	330410.302734375	147673	0
1	1420	396.613922119141	304.656127929688	-1	331485.036132813	147727	0
1	1421	396.605163574219	304.644683837891	-1	332574.232421875	147872	0
1	1422	396.602691650391	304.673126220703	-1	332075.21484375	148015	0
1	1423	396.587280273438	304.671905517578	-1	331315.004882813	148111	0
1	1424	396.596221923828	304.671478271484	-1	331674.376953125	148210	0
1	1425	396.596038818359	304.662414550781	-1	331816.154296875	148312	0
1	1426	396.613616943359	304.656005859375	-1	330445.108398438	148377	0
1	1427	396.600646972656	304.661376953125	-1	331346.19140625	148529	0
1	1428	396.598236083984	304.649444580078	-1	330027.9375	148664	0
1	1429	396.613861083984	304.647064208984	-1	330942.87109375	148735	0
1	1430	396.594787597656	304.635284423828	-1	332640.716796875	148806	0
1	1431	396.614227294922	304.662719726563	-1	332291.40625	148927	0
1	1432	396.584747314453	304.652801513672	-1	333002.861328125	149051	0
1	1433	396.591156005859	304.671722412109	-1	332809.926757813	149186	0
1	1434	396.5908203125	304.644622802734	-1	333701.575195313	149267	0
1	1435	396.619659423828	304.645202636719	-1	330863.85546875	149409	0
1	1436	396.624938964844	304.649932861328	-1	330226.712890625	149517	0
1	1437	396.611297607422	304.652984619141	-1	331457.435546875	149579	0
1	1438	396.595336914063	304.666320800781	-1	331276.711914063	149689	0
1	1439	396.608764648438	304.663208007813	-1	331819.567382813	149761	0
1	1440	396.598754882813	304.657867431641	-1	332260.913085938	149930	0
1	1441	396.589630126953	304.655242919922	-1	330789.826171875	150055	0
1	1442	396.618072509766	304.667999267578	-1	328257.47265625	150135	0
1	1443	396.605987548828	304.664245605469	-1	330490.922851563	150170	0
1	1444	396.598175048828	304.670227050781	-1	329895.3203125	150323	0
1	1445	396.603912353516	304.651428222656	-1	330635.538085938	150391	0
1	1446	396.601898193359	304.648468017578	-1	330146.671875	150539	0
1	1447	396.611267089844	304.638793945313	-1	330869.5	150648	0
1	1448	396.618316650391	304.665954589844	-1	329722.100585938	150758	0
1	1449	396.594024658203	304.671264648438	-1	331182.443359375	150830	0
1	1450	396.587280273438	304.679016113281	-1	328986.134765625	150941	0
1	1451	396.600128173828	304.670776367188	-1	332716.3984375	151097	0
1	1452	396.599487304688	304.671508789063	-1	328628.75390625	151208	0
1	1453	396.607543945313	304.657836914063	-1	329795.521484375	151292	0
1	1454	396.589416503906	304.68798828125	-1	330874.58203125	151377	0
1	1455	396.585876464844	304.66943359375	-1	332442.610351563	151473	0
1	1456	396.612457275391	304.672607421875	-1	331048.380859375	151652	0
1	1457	396.607421875	304.670745849609	-1	331753.038085938	151714	0
1	1458	396.593566894531	304.671661376953	-1	330309.282226563	151855	0
1	1459	396.5927734375	304.668334960938	-1	331971.916015625	151914	0
1	1460	396.610717773438	304.662017822266	-1	330979.825195313	152044	0
1	1461	396.613647460938	304.676513671875	-1	331624.491210938	152197	0
1	1462	396.607116699219	304.686370849609	-1	330358.215820313	152276	0
1	1463	396.594512939453	304.672668457031	-1	330004.736328125	152378	0
1	1464	396.608825683594	304.668487548828	-1	331452.099609375	152553	0
1	1465	396.590301513672	304.661895751953	-1	332042.102539063	152602	0
1	1466	396.594360351563	304.673889160156	-1	332298.8828125	152691	0
1	1467	396.62451171875	304.683959960938	-1	332543.556640625	152848	0
1	1468	396.589538574219	304.669647216797	-1	331714.775390625	152933	0
1	1469	396.575408935547	304.669006347656	-1	333151.422851563	153049	0
1	1470	396.595336914063	304.673370361328	-1	333156.974609375	153115	0
1	1471	396.584838867188	304.65478515625	-1	332555.18359375	153319	0
1	1472	396.59619140625	304.656402587891	-1	330910.356445313	153431	0
1	1473	396.607757568359	304.658050537109	-1	330400.770507813	153456	0
1	1474	396.614074707031	304.653106689453	-1	331154.104492188	153600	0
1	1475	396.599700927734	304.668579101563	-1	330561.211914063	153674	0
1	1476	396.605651855469	304.665374755859	-1	329136.1015625	153833	0
1	1477	396.606750488281	304.672393798828	-1	328125.084960938	153984	0
1	1478	396.628631591797	304.636779785156	-1	330061.810546875	154074	0
1	1479	396.607452392578	304.66162109375	-1	330449.338867188	154205	0
1	1480	396.591613769531	304.689300537109	-1	329836.529296875	154301	0
1	1481	396.581817626953	304.670745849609	-1	333848.322265625	154370	0
1	1482	396.602020263672	304.650329589844	-1	332191.577148438	154503	0
1	1483	396.599975585938	304.663146972656	-1	330608.522460938	154663	0
1	1484	396.605987548828	304.685180664063	-1	330763.540039063	154734	0
1	1485	396.602813720703	304.671905517578	-1	330232.9765625	154884	0
1	1486	396.597961425781	304.680267333984	-1	330411.545898438	154980	0
1	1487	396.594207763672	304.666107177734	-1	332188.862304688	155136	0
1	1488	396.600250244141	304.669860839844	-1	330774.971679688	155172	0
1	1489	396.616394042969	304.661224365234	-1	331081.225585938	155291	0
1	1490	396.604095458984	304.665466308594	-1	332227.173828125	155425	0
1	1491	396.605529785156	304.67578125	-1	332583.087890625	155487	0
1	1492	396.600555419922	304.663391113281	-1	332765.872070313	155567	0
1	1493	396.619781494141	304.650726318359	-1	332113.754882813	155676	0
1	1494	396.618408203125	304.659698486328	-1	332986.743164063	155773	0
1	1495	396.577850341797	304.692047119141	-1	333405.171875	155976	0
1	1496	396.604522705078	304.689239501953	-1	332356.955078125	156017	0
1	1497	396.615325927734	304.659912109375	-1	330520.9921875	156129	0
1	1498	396.615081787109	304.642211914063	-1	332453.78125	156228	0
1	1499	396.590362548828	304.653015136719	-1	334214.426757813	156347	0
1	1500	396.615753173828	304.649291992188	-1	332481.297851563	156460	0
1	1501	396.609283447266	304.658020019531	-1	329922.637695313	156512	0
1	1502	396.595458984375	304.660797119141	-1	331541.509765625	156724	0
1	1503	396.595275878906	304.673919677734	-1	332041.204101563	156771	0
1	1504	396.608612060547	304.674530029297	-1	329953.794921875	156862	0
1	1505	396.59033203125	304.677764892578	-1	330469.55078125	156995	0
1	1506	396.600982666016	304.66357421875	-1	329607.02734375	157164	0
1	1507	396.607330322266	304.669891357422	-1	328914.560546875	157276	0
1	1508	396.613647460938	304.662292480469	-1	330441.073242188	157345	0
1	1509	396.588562011719	304.683502197266	-1	329473.264648438	157407	0
1	1510	396.612213134766	304.675903320313	-1	331939.108398438	157514	0
1	1511	396.596282958984	304.660339355469	-1	331236.78515625	157656	0
1	1512	396.597930908203	304.668060302734	-1	330304.384765625	157704	0
1	1513	396.596862792969	304.6748046875	-1	331167.302734375	157805	0
1	1514	396.590667724609	304.663208007813	-1	331569.723632813	157961	0
1	1515	396.591033935547	304.672698974609	-1	331357.880859375	158007	0
1	1516	396.622741699219	304.642333984375	-1	332247.549804688	158130	0
1	1517	396.595886230469	304.698303222656	-1	333994.672851563	158216	0
1	1518	396.599731445313	304.685729980469	-1	331905.546875	158381	0
1	1519	396.594390869141	304.668762207031	-1	333907.977539063	158464	0
1	1520	396.593383789063	304.678253173828	-1	333547.57421875	158521	0
1	1521	396.601135253906	304.679260253906	-1	332689.403320313	158617	0
1	1522	396.609466552734	304.68408203125	-1	331966.086914063	158803	0
1	1523	396.606964111328	304.672454833984	-1	332279.1484375	158859	0
1	1524	396.597839355469	304.668975830078	-1	333671.442382813	159009	0
1	1525	396.604522705078	304.666290283203	-1	333685.9921875	159112	0
1	1526	396.606658935547	304.681121826172	-1	335005.581054688	159236	0
1	1527	396.596160888672	304.683197021484	-1	333422.469726563	159253	0
1	1528	396.616271972656	304.663604736328	-1	334864.116210938	159431	0
1	1529	396.603210449219	304.658935546875	-1	333196.14453125	159569	0
1	1530	396.624053955078	304.633605957031	-1	333886.868164063	159676	0
1	1531	396.613830566406	304.659698486328	-1	332801.594726563	159771	0
1	1532	396.618225097656	304.662933349609	-1	334341.830078125	159873	0
1	1533	396.615692138672	304.650695800781	-1	333077.859375	159977	0
1	1534	396.594543457031	304.642486572266	-1	334156.0625	160059	0
1	1535	396.598571777344	304.664337158203	-1	332414.408203125	160170	0
1	1536	396.598999023438	304.661468505859	-1	332900.474609375	160313	0
1	1537	396.592071533203	304.659484863281	-1	333613.768554688	160426	0
1	1538	396.602203369141	304.674713134766	-1	331458.157226563	160557	0
1	1539	396.599914550781	304.684539794922	-1	330930.897460938	160658	0
1	1540	396.611572265625	304.656280517578	-1	330834.92578125	160677	0
1	1541	396.609771728516	304.665252685547	-1	332301.249023438	160783	0
1	1542	396.609222412109	304.696472167969	-1	330100.452148438	160959	0
1	1543	396.606201171875	304.673950195313	-1	330627.561523438	160972	0
1	1544	396.604583740234	304.665130615234	-1	330388.024414063	161059	0
1	1545	396.614868164063	304.658752441406	-1	329111.049804688	161203	0
1	1546	396.612915039063	304.679168701172	-1	328096.571289063	161275	0
1	1547	396.611541748047	304.666198730469	-1	330239.752929688	161402	0
1	1548	396.596221923828	304.673522949219	-1	329105.984375	161492	0
1	1549	396.606811523438	304.681823730469	-1	327856.291992188	161562	0
1	1550	396.604888916016	304.676971435547	-1	327373.502929688	161674	0
1	1551	396.632293701172	304.678527832031	-1	328568.451171875	161804	0
1	1552	396.612915039063	304.664520263672	-1	331817.235351563	161865	0
1	1553	396.595031738281	304.665557861328	-1	329899.56640625	161969	0
1	1554	396.635040283203	304.669281005859	-1	330234.333007813	162136	0
1	1555	396.615875244141	304.676330566406	-1	328858.0546875	162185	0
1	1556	396.621307373047	304.651916503906	-1	329921.946289063	162269	0
1	1557	396.618865966797	304.659332275391	-1	331883.220703125	162420	0
1	1558	396.605285644531	304.663269042969	-1	332350.654296875	162461	0
1	1559	396.613006591797	304.681427001953	-1	328809.875	162647	0
1	1560	396.611480712891	304.675018310547	-1	330929.818359375	162656	0
1	1561	396.617156982422	304.660095214844	-1	330487.680664063	162817	0
1	1562	396.612121582031	304.663452148438	-1	331230.499023438	162948	0
1	1563	396.618255615234	304.675903320313	-1	330037.651367188	163032	0
1	1564	396.596252441406	304.671264648438	-1	331036.0859375	163090	0
1	1565	396.6123046875	304.677368164063	-1	331483.966796875	163244	0
1	1566	396.605072021484	304.673614501953	-1	331295.9765625	163297	0
1	1567	396.592041015625	304.687774658203	-1	333347.874023438	163432	0
1	1568	396.589904785156	304.682464599609	-1	331757.444335938	163511	0
1	1569	396.618438720703	304.663024902344	-1	331151.970703125	163682	0
1	1570	396.603210449219	304.680297851563	-1	329784.612304688	163741	0
1	1571	396.608001708984	304.682952880859	-1	331148.40234375	163872	0
1	1572	396.602233886719	304.672943115234	-1	331171.705078125	163964	0
1	1573	396.601318359375	304.683685302734	-1	330896.290039063	164118	0
1	1574	396.602416992188	304.669586181641	-1	331468.736328125	164137	0
1	1575	396.606597900391	304.660827636719	-1	329628.374023438	164247	0
1	1576	396.610626220703	304.658996582031	-1	330917.534179688	164375	0
1	1577	396.607147216797	304.685638427734	-1	329456.026367188	164470	0
1	1578	396.605895996094	304.673522949219	-1	331608.52734375	164601	0
1	1579	396.614074707031	304.668853759766	-1	329667.216796875	164713	0
1	1580	396.625885009766	304.655578613281	-1	328333.693359375	164793	0
1	1581	396.611328125	304.664154052734	-1	327210.276367188	164928	0
1	1582	396.605407714844	304.692260742188	-1	329035.796875	165034	0
1	1583	396.605712890625	304.686706542969	-1	330023.909179688	165124	0
1	1584	396.601806640625	304.674133300781	-1	331656.014648438	165234	0
1	1585	396.608825683594	304.681457519531	-1	329631.037109375	165278	0
1	1586	396.609313964844	304.687438964844	-1	331297.829101563	165445	0
1	1587	396.609313964844	304.673095703125	-1	330833.23828125	165505	0
1	1588	396.612213134766	304.671844482422	-1	331449.385742188	165667	0
1	1589	396.607513427734	304.665130615234	-1	332560.0546875	165771	0
1	1590	396.596527099609	304.657257080078	-1	332674.916015625	165874	0
1	1591	396.617065429688	304.665496826172	-1	332106.096679688	165945	0
1	1592	396.607177734375	304.664672851563	-1	331012.818359375	166026	0
1	1593	396.6142578125	304.668090820313	-1	330176.625976563	166100	0
1	1594	396.627471923828	304.663482666016	-1	330154.28515625	166281	0
1	1595	396.622344970703	304.674530029297	-1	329688.540039063	166349	0
1	1596	396.625762939453	304.68359375	-1	329130.572265625	166509	0
1	1597	396.646240234375	304.650939941406	-1	328771.030273438	166528	0
1	1598	396.608520507813	304.693511962891	-1	328333.443359375	166638	0
1	1599	396.616363525391	304.682586669922	-1	330871.180664063	166743	0
1	1600	396.597015380859	304.670318603516	-1	330507.39453125	166881	0
1	1601	396.615356445313	304.667358398438	-1	333160.930664063	166953	0
1	1602	396.611114501953	304.649780273438	-1	331468.634765625	167037	0
1	1603	396.625427246094	304.670104980469	-1	331023.85546875	167132	0
1	1604	396.614868164063	304.665802001953	-1	332008.616210938	167278	0
1	1605	396.608581542969	304.675384521484	-1	328930.774414063	167401	0
1	1606	396.621612548828	304.658081054688	-1	328231.51953125	167443	0
1	1607	396.590362548828	304.679595947266	-1	329662.173828125	167608	0
1	1608	396.648376464844	304.669036865234	-1	329471.033203125	167726	0
1	1609	396.621734619141	304.673217773438	-1	330615.416992188	167770	0
1	1610	396.608093261719	304.672637939453	-1	329680.932617188	167857	0
1	1611	396.615966796875	304.669494628906	-1	329168.193359375	168046	0
1	1612	396.625518798828	304.656127929688	-1	329636.791015625	168129	0
1	1613	396.636383056641	304.695678710938	-1	327144.745117188	168273	0
1	1614	396.605834960938	304.678192138672	-1	329534.118164063	168282	0
1	1615	396.613037109375	304.689910888672	-1	329246.201171875	168416	0
1	1616	396.630615234375	304.676910400391	-1	328752.448242188	168510	0
1	1617	396.619750976563	304.665008544922	-1	330380.629882813	168597	0
1	1618	396.608764648438	304.688568115234	-1	329524.333984375	168767	0
1	1619	396.631469726563	304.680419921875	-1	328881.189453125	168850	0
1	1620	396.639831542969	304.660949707031	-1	329037.239257813	168921	0
1	1621	396.598754882813	304.684204101563	-1	331846.193359375	168981	0
1	1622	396.602752685547	304.690155029297	-1	331009.348632813	169088	0
1	1623	396.595489501953	304.668182373047	-1	331510.592773438	169243	0
1	1624	396.615539550781	304.689575195313	-1	330729.547851563	169295	0
1	1625	396.605529785156	304.68310546875	-1	332537.810546875	169384	0
1	1626	396.605346679688	304.678619384766	-1	331857.008789063	169562	0
1	1627	396.612426757813	304.641632080078	-1	330739.821289063	169590	0
1	1628	396.6318359375	304.671020507813	-1	329090.342773438	169780	0
1	1629	396.618377685547	304.687255859375	-1	328927.732421875	169833	0
1	1630	396.617095947266	304.693664550781	-1	329687.04296875	169903	0
1	1631	396.612457275391	304.672088623047	-1	331467.318359375	170030	0
1	1632	396.612884521484	304.689727783203	-1	329701.756835938	170118	0
1	1633	396.597717285156	304.692901611328	-1	329197.54296875	170208	0
1	1634	396.608001708984	304.695983886719	-1	327615.705078125	170340	0
1	1635	396.627532958984	304.68310546875	-1	327628.122070313	170423	0
1	1636	396.613311767578	304.705993652344	-1	328330.966796875	170496	0
1	1637	396.581909179688	304.682556152344	-1	331058.432617188	170570	0
1	1638	396.609405517578	304.694702148438	-1	330376.389648438	170702	0
1	1639	396.607940673828	304.699493408203	-1	329074.186523438	170805	0
1	1640	396.632232666016	304.676666259766	-1	329748.341796875	170894	0
1	1641	396.606811523438	304.685485839844	-1	330734.928710938	170986	0
1	1642	396.597595214844	304.681549072266	-1	330265.256835938	171099	0
1	1643	396.611572265625	304.689666748047	-1	329279.793945313	171160	0
1	1644	396.627258300781	304.670623779297	-1	327293.833984375	171289	0
1	1645	396.616302490234	304.684844970703	-1	325683.043945313	171308	0
1	1646	396.618957519531	304.684417724609	-1	329656.649414063	171457	0
1	1647	396.609039306641	304.692108154297	-1	330831.71875	171600	0
1	1648	396.606018066406	304.675506591797	-1	331805.383789063	171671	0
1	1649	396.606872558594	304.696136474609	-1	332039.8671875	171763	0
1	1650	396.607482910156	304.680877685547	-1	329466.817382813	171860	0
1	1651	396.618682861328	304.68017578125	-1	330820.18359375	171981	0
1	1652	396.642730712891	304.679443359375	-1	331396.7109375	172114	0
1	1653	396.609985351563	304.693298339844	-1	333794.70703125	172160	0
1	1654	396.613159179688	304.703887939453	-1	330827.34375	172275	0
1	1655	396.619079589844	304.689392089844	-1	328351.009765625	172356	0
1	1656	396.614837646484	304.679779052734	-1	329312.774414063	172476	0
1	1657	396.605895996094	304.692077636719	-1	330175.447265625	172592	0
1	1658	396.607452392578	304.702484130859	-1	331365.30859375	172711	0
1	1659	396.607147216797	304.701110839844	-1	329714.21875	172776	0
1	1660	396.60791015625	304.679565429688	-1	329160.9296875	172840	0
1	1661	396.62939453125	304.671356201172	-1	329966.915039063	172940	0
1	1662	396.605407714844	304.695220947266	-1	332281.564453125	173072	0
1	1663	396.612884521484	304.695098876953	-1	331386.655273438	173166	0
1	1664	396.623779296875	304.671783447266	-1	332168.413085938	173322	0
1	1665	396.602172851563	304.675231933594	-1	331497.764648438	173367	0
1	1666	396.620910644531	304.664611816406	-1	331672.069335938	173441	0
1	1667	396.635192871094	304.665863037109	-1	331200.907226563	173561	0
1	1668	396.602172851563	304.692657470703	-1	329278.247070313	173670	0
1	1669	396.602020263672	304.687652587891	-1	329840.723632813	173799	0
1	1670	396.633239746094	304.675109863281	-1	330299.165039063	173864	0
1	1671	396.618469238281	304.660705566406	-1	327579.443359375	173994	0
1	1672	396.636138916016	304.698608398438	-1	327821.036132813	174119	0
1	1673	396.637664794922	304.668792724609	-1	328236.465820313	174195	0
1	1674	396.616638183594	304.689788818359	-1	330085.438476563	174313	0
1	1675	396.615417480469	304.66162109375	-1	331196.215820313	174389	0
1	1676	396.6162109375	304.671569824219	-1	332623.666015625	174473	0
1	1677	396.619598388672	304.682434082031	-1	331195.025390625	174577	0
1	1678	396.623901367188	304.690643310547	-1	330266.203125	174676	0
1	1679	396.616363525391	304.681182861328	-1	331086.288085938	174796	0
1	1680	396.605133056641	304.665679931641	-1	329858.18359375	174954	0
1	1681	396.606781005859	304.687805175781	-1	330535.543945313	175050	0
1	1682	396.636322021484	304.6640625	-1	331290.732421875	175076	0
1	1683	396.597503662109	304.671813964844	-1	332242.9921875	175242	0
1	1684	396.612701416016	304.663696289063	-1	331161.01171875	175378	0
1	1685	396.616790771484	304.685668945313	-1	330895.311523438	175500	0
1	1686	396.6201171875	304.678344726563	-1	331644.20703125	175560	0
1	1687	396.596649169922	304.701721191406	-1	331710.6953125	175688	0
1	1688	396.625854492188	304.664947509766	-1	329780.890625	175767	0
1	1689	396.626098632813	304.688262939453	-1	330891.017578125	175842	0
1	1690	396.599945068359	304.683776855469	-1	330255.247070313	175986	0
1	1691	396.614776611328	304.690734863281	-1	333115.493164063	176054	0
1	1692	396.612121582031	304.688720703125	-1	332688.993164063	176231	0
1	1693	396.613555908203	304.682250976563	-1	328903.396484375	176367	0
1	1694	396.623107910156	304.685272216797	-1	329414.189453125	176426	0
1	1695	396.607727050781	304.683471679688	-1	331850.1796875	176541	0
1	1696	396.609283447266	304.684875488281	-1	329007.185546875	176690	0
1	1697	396.610107421875	304.706237792969	-1	328287.997070313	176778	0
1	1698	396.611511230469	304.690460205078	-1	328714.931640625	176820	0
1	1699	396.621063232422	304.670928955078	-1	330259.994140625	176959	0
1	1700	396.638549804688	304.681304931641	-1	330123.893554688	177061	0
1	1701	396.618804931641	304.685516357422	-1	329996.794921875	177134	0
1	1702	396.619689941406	304.694122314453	-1	329835.340820313	177297	0
1	1703	396.620758056641	304.689086914063	-1	329241.649414063	177425	0
1	1704	396.597686767578	304.690063476563	-1	330434.135742188	177461	0
1	1705	396.632110595703	304.6796875	-1	330602.29296875	177649	0
1	1706	396.610107421875	304.710174560547	-1	329699.6796875	177767	0
1	1707	396.597778320313	304.687927246094	-1	330400.3984375	177866	0
1	1708	396.614868164063	304.694000244141	-1	331300.776367188	177995	0
1	1709	396.607177734375	304.687866210938	-1	329938.622070313	178073	0
1	1710	396.613006591797	304.684356689453	-1	331946.4375	178117	0
1	1711	396.612548828125	304.694488525391	-1	330597.440429688	178281	0
1	1712	396.613922119141	304.681457519531	-1	329480.310546875	178449	0
1	1713	396.632904052734	304.665252685547	-1	330592.973632813	178562	0
1	1714	396.645477294922	304.680908203125	-1	327908.5	178703	0
1	1715	396.620422363281	304.696929931641	-1	330888.279296875	178721	0
1	1716	396.603790283203	304.689453125	-1	331184.44140625	178846	0
1	1717	396.619384765625	304.684722900391	-1	330710.568359375	179024	0
1	1718	396.605407714844	304.661224365234	-1	330269.299804688	179106	0
1	1719	396.598236083984	304.705291748047	-1	330277.729492188	179160	0
1	1720	396.619140625	304.701446533203	-1	330087.29296875	179294	0
1	1721	396.618286132813	304.679809570313	-1	330911.163085938	179463	0
1	1722	396.625946044922	304.677551269531	-1	329830.451171875	179592	0
1	1723	396.616241455078	304.68798828125	-1	332379.795898438	179623	0
1	1724	396.616119384766	304.671447753906	-1	330137.349609375	179735	0
1	1725	396.601318359375	304.690887451172	-1	331112.528320313	179948	0
1	1726	396.599517822266	304.684692382813	-1	332079.224609375	179955	0
1	1727	396.606384277344	304.685180664063	-1	330068.559570313	180131	0
1	1728	396.603515625	304.695831298828	-1	330303.258789063	180196	0
1	1729	396.602264404297	304.674194335938	-1	329740.620117188	180310	0
1	1730	396.619415283203	304.68603515625	-1	331460.885742188	180496	0
1	1731	396.609588623047	304.6767578125	-1	328736.528320313	180579	0
1	1732	396.636413574219	304.684234619141	-1	328659.213867188	180685	0
1	1733	396.650451660156	304.672271728516	-1	329082.110351563	180817	0
1	1734	396.632385253906	304.686828613281	-1	330611.25390625	180988	0
1	1735	396.624267578125	304.673034667969	-1	328335.7890625	181045	0
1	1736	396.626708984375	304.690643310547	-1	330453.236328125	181126	0
1	1737	396.629791259766	304.66943359375	-1	331181.979492188	181276	0
1	1738	396.618957519531	304.683410644531	-1	328449.215820313	181431	0
1	1739	396.618286132813	304.686187744141	-1	329087.978515625	181557	0
1	1740	396.614135742188	304.686737060547	-1	330014.9375	181576	0
1	1741	396.627197265625	304.691589355469	-1	330009.55859375	181707	0
1	1742	396.618957519531	304.685455322266	-1	329814.08203125	181810	0
1	1743	396.619781494141	304.677947998047	-1	331741.284179688	181924	0
1	1744	396.598358154297	304.698455810547	-1	330532.666992188	182110	0
1	1745	396.608276367188	304.698974609375	-1	331535.12890625	182207	0
1	1746	396.624481201172	304.690002441406	-1	330142.327148438	182346	0
1	1747	396.628997802734	304.666351318359	-1	331112.15625	182437	0
1	1748	396.615447998047	304.692199707031	-1	332468.543945313	182520	0
1	1749	396.609161376953	304.683563232422	-1	329672.76171875	182648	0
1	1750	396.597381591797	304.692016601563	-1	331381.350585938	182721	0
1	1751	396.617797851563	304.670257568359	-1	330846.348632813	182806	0
1	1752	396.597595214844	304.6875	-1	329957.090820313	182909	0
1	1753	396.611145019531	304.699432373047	-1	331442.755859375	183071	0
1	1754	396.622772216797	304.682922363281	-1	330022.6171875	183151	0
1	1755	396.610626220703	304.698852539063	-1	329164.893554688	183265	0
1	1756	396.617248535156	304.699188232422	-1	328082.760742188	183417	0
1	1757	396.606750488281	304.690582275391	-1	331084.887695313	183542	0
1	1758	396.608917236328	304.6923828125	-1	328516.1953125	183615	0
1	1759	396.610534667969	304.685791015625	-1	329640.548828125	183746	0
1	1760	396.611877441406	304.701110839844	-1	328862.346679688	183907	0
1	1761	396.619720458984	304.708801269531	-1	330181.694335938	183973	0
1	1762	396.621154785156	304.692169189453	-1	328277.268554688	184096	0
1	1763	396.632568359375	304.685913085938	-1	329488.296875	184175	0
1	1764	396.617919921875	304.692169189453	-1	330244.081054688	184310	0
1	1765	396.612030029297	304.679077148438	-1	329676.23046875	184448	0
1	1766	396.636413574219	304.677764892578	-1	329110.37890625	184523	0
1	1767	396.636535644531	304.664184570313	-1	329376.313476563	184549	0
1	1768	396.623931884766	304.695556640625	-1	330596.376953125	184775	0
1	1769	396.603057861328	304.683288574219	-1	331148.435546875	184785	0
1	1770	396.620483398438	304.702362060547	-1	331179.950195313	184959	0
1	1771	396.623748779297	304.687103271484	-1	329501.1171875	185061	0
1	1772	396.612396240234	304.678833007813	-1	329339.34375	185196	0
1	1773	396.613861083984	304.678619384766	-1	330748.912109375	185287	0
1	1774	396.614685058594	304.681915283203	-1	328549.677734375	185359	0
1	1775	396.635559082031	304.688262939453	-1	330075.213867188	185527	0
1	1776	396.640594482422	304.686981201172	-1	331067.901367188	185666	0
1	1777	396.622344970703	304.685241699219	-1	329151.873046875	185739	0
1	1778	396.602813720703	304.69580078125	-1	329661.259765625	185878	0
1	1779	396.629577636719	304.673156738281	-1	330858.213867188	185962	0
1	1780	396.630859375	304.688720703125	-1	331224.298828125	186067	0
1	1781	396.628509521484	304.676452636719	-1	329072.908203125	186181	0
1	1782	396.610290527344	304.672943115234	-1	330735.081054688	186242	0
1	1783	396.618743896484	304.672668457031	-1	332040.315429688	186380	0
1	1784	396.616729736328	304.688018798828	-1	330464.009765625	186533	0
1	1785	396.614532470703	304.680023193359	-1	329026.03515625	186579	0
1	1786	396.624145507813	304.689392089844	-1	328870.563476563	186704	0
1	1787	396.607391357422	304.684051513672	-1	328878.286132813	186856	0
1	1788	396.601501464844	304.690521240234	-1	331348.77734375	186871	0
1	1789	396.600646972656	304.674743652344	-1	331957.592773438	187043	0
1	1790	396.598083496094	304.677429199219	-1	332726.723632813	187166	0
1	1791	396.613677978516	304.669342041016	-1	330829.943359375	187285	0
1	1792	396.618804931641	304.690307617188	-1	329879.368164063	187376	0
1	1793	396.638641357422	304.678894042969	-1	330804.860351563	187422	0
1	1794	396.624206542969	304.695098876953	-1	331337.76171875	187575	0
1	1795	396.603881835938	304.695526123047	-1	330693.856445313	187686	0
1	1796	396.613800048828	304.688690185547	-1	331211.22265625	187796	0
1	1797	396.620086669922	304.668182373047	-1	330030.203125	187859	0
1	1798	396.628082275391	304.676971435547	-1	328723.154296875	188023	0
1	1799	396.618560791016	304.677825927734	-1	328362.549804688	188122	0
1	1800	396.621032714844	304.684051513672	-1	331036.336914063	188166	0
1	1801	396.630950927734	304.681335449219	-1	329104.326171875	188332	0
1	1802	396.618438720703	304.69287109375	-1	332017.026367188	188434	0
1	1803	396.609100341797	304.679870605469	-1	331155.766601563	188536	0
1	1804	396.634704589844	304.678436279297	-1	329026.0390625	188658	0
1	1805	396.626098632813	304.673065185547	-1	333120.787109375	188767	0
1	1806	396.619873046875	304.677703857422	-1	330174.288085938	188840	0
1	1807	396.618804931641	304.675994873047	-1	330732.239257813	188978	0
1	1808	396.62158203125	304.659698486328	-1	334005.390625	189046	0
1	1809	396.631561279297	304.671630859375	-1	329151.19921875	189203	0
1	1810	396.592254638672	304.698516845703	-1	331389.000976563	189332	0
1	1811	396.607391357422	304.689910888672	-1	329185.541015625	189410	0
1	1812	396.611480712891	304.675018310547	-1	329218.625	189500	0
1	1813	396.636474609375	304.683288574219	-1	329778.965820313	189534	0
1	1814	396.632629394531	304.689117431641	-1	328096.325195313	189690	0
1	1815	396.615905761719	304.6953125	-1	329490.123046875	189806	0
1	1816	396.611145019531	304.689147949219	-1	330652.26953125	189847	0
1	1817	396.617919921875	304.689971923828	-1	330153.18359375	190060	0
1	1818	396.642242431641	304.664154052734	-1	330297.284179688	190095	0
1	1819	396.650756835938	304.687957763672	-1	329044.333007813	190217	0
1	1820	396.641357421875	304.676208496094	-1	325491.0625	190333	0
1	1821	396.636322021484	304.687774658203	-1	328230.2890625	190371	0
1	1822	396.628875732422	304.707397460938	-1	329490.254882813	190511	0
1	1823	396.605865478516	304.703643798828	-1	327996.026367188	190600	0
1	1824	396.617767333984	304.690521240234	-1	328890.955078125	190652	0
1	1825	396.638732910156	304.681518554688	-1	329723.919921875	190770	0
1	1826	396.609924316406	304.694305419922	-1	329305.311523438	190906	0
1	1827	396.617614746094	304.688659667969	-1	328162.033203125	191021	0
1	1828	396.649841308594	304.678955078125	-1	328757.629882813	191131	0
1	1829	396.607757568359	304.705444335938	-1	331517.532226563	191149	0
1	1830	396.637115478516	304.684875488281	-1	330803.02734375	191274	0
1	1831	396.608612060547	304.672515869141	-1	330751.217773438	191374	0
1	1832	396.618530273438	304.700622558594	-1	331754.772460938	191453	0
1	1833	396.630279541016	304.687561035156	-1	329428.127929688	191577	0
1	1834	396.627593994141	304.677978515625	-1	331186.288085938	191671	0
1	1835	396.623870849609	304.692932128906	-1	330640.383789063	191740	0
1	1836	396.62109375	304.694396972656	-1	332351.748046875	191848	0
1	1837	396.631469726563	304.667358398438	-1	332277.74609375	191942	0
1	1838	396.616882324219	304.690002441406	-1	331112.841796875	192099	0
1	1839	396.621124267578	304.701843261719	-1	331063.356445313	192179	0
1	1840	396.614440917969	304.698883056641	-1	332548.100585938	192255	0
1	1841	396.632843017578	304.684997558594	-1	329778.170898438	192361	0
1	1842	396.629608154297	304.679290771484	-1	330999.0390625	192538	0
1	1843	396.640502929688	304.668334960938	-1	331184.383789063	192593	0
1	1844	396.615753173828	304.674438476563	-1	333687.762695313	192726	0
1	1845	396.624633789063	304.6875	-1	332446.896484375	192878	0
1	1846	396.625427246094	304.702545166016	-1	331743.7890625	192890	0
1	1847	396.614929199219	304.688415527344	-1	330429.869140625	193076	0
1	1848	396.637939453125	304.700317382813	-1	330204.68359375	193123	0
1	1849	396.634857177734	304.672424316406	-1	330222.7578125	193228	0
1	1850	396.621765136719	304.666961669922	-1	332739.161132813	193315	0
1	1851	396.635986328125	304.664398193359	-1	330408.9296875	193521	0
1	1852	396.63916015625	304.675415039063	-1	328808.85546875	193555	0
1	1853	396.620971679688	304.676025390625	-1	329074.026367188	193630	0
1	1854	396.634124755859	304.667663574219	-1	328179.295898438	193802	0
1	1855	396.6357421875	304.697235107422	-1	327279.427734375	193928	0
1	1856	396.622039794922	304.700561523438	-1	329017.032226563	194046	0
1	1857	396.628662109375	304.689086914063	-1	330203.4453125	194060	0
1	1858	396.612762451172	304.672882080078	-1	331804.520507813	194240	0
1	1859	396.626953125	304.686248779297	-1	330735.337890625	194280	0
1	1860	396.602935791016	304.678833007813	-1	328934.329101563	194363	0
1	1861	396.631439208984	304.679992675781	-1	329534.392578125	194444	0
1	1862	396.637298583984	304.695770263672	-1	329674.111328125	194606	0
1	1863	396.631439208984	304.684143066406	-1	329518.381835938	194739	0
1	1864	396.634704589844	304.671691894531	-1	333014.9296875	194840	0
1	1865	396.642639160156	304.691680908203	-1	330172.201171875	194910	0
1	1866	396.603607177734	304.689300537109	-1	330268.28125	195058	0
1	1867	396.631225585938	304.699493408203	-1	330187.276367188	195144	0
1	1868	396.617553710938	304.716156005859	-1	329755.829101563	195250	0
1	1869	396.623840332031	304.694793701172	-1	330251.41796875	195361	0
1	1870	396.620880126953	304.688110351563	-1	330523.516601563	195520	0
1	1871	396.621307373047	304.680877685547	-1	330983.043945313	195546	0
1	1872	396.633422851563	304.671966552734	-1	330570.875976563	195679	0
1	1873	396.609802246094	304.694488525391	-1	331347.696289063	195839	0
1	1874	396.623931884766	304.702880859375	-1	329956.731445313	195908	0
1	1875	396.618682861328	304.706481933594	-1	329879.26953125	196073	0
1	1876	396.614776611328	304.668975830078	-1	332068.26171875	196123	0
1	1877	396.612518310547	304.696533203125	-1	329533.655273438	196211	0
1	1878	396.60693359375	304.689361572266	-1	331196.8828125	196342	0
1	1879	396.609649658203	304.693450927734	-1	331159.403320313	196486	0
1	1880	396.627777099609	304.683624267578	-1	330348.834960938	196547	0
1	1881	396.620239257813	304.681365966797	-1	329718.544921875	196669	0
1	1882	396.609161376953	304.696716308594	-1	330049.801757813	196842	0
1	1883	396.617950439453	304.687896728516	-1	330069.140625	196891	0
1	1884	396.613128662109	304.68359375	-1	330779.958007813	197025	0
1	1885	396.611083984375	304.688598632813	-1	331359.442382813	197106	0
1	1886	396.603881835938	304.708221435547	-1	329218.838867188	197266	0
1	1887	396.605133056641	304.697235107422	-1	329677.358398438	197382	0
1	1888	396.631439208984	304.696136474609	-1	327946.623046875	197450	0
1	1889	396.642120361328	304.670288085938	-1	326275.909179688	197581	0
1	1890	396.636688232422	304.7021484375	-1	329116.016601563	197656	0
1	1891	396.643615722656	304.694427490234	-1	330158.772460938	197727	0
1	1892	396.609466552734	304.675384521484	-1	330643.194335938	197834	0
1	1893	396.625274658203	304.686828613281	-1	327490.065429688	197949	0
1	1894	396.639739990234	304.687561035156	-1	326349.911132813	198036	0
1	1895	396.624572753906	304.688842773438	-1	326938.28125	198190	0
1	1896	396.633972167969	304.694000244141	-1	327016.861328125	198247	0
1	1897	396.600311279297	304.694610595703	-1	329913.7109375	198432	0
1	1898	396.623168945313	304.692169189453	-1	328860.4609375	198486	0
1	1899	396.616333007813	304.692352294922	-1	329111.94921875	198665	0
1	1900	396.605682373047	304.693298339844	-1	331303.497070313	198739	0
1	1901	396.625122070313	304.693603515625	-1	331397.641601563	198858	0
1	1902	396.616546630859	304.699005126953	-1	332063.506835938	198891	0
1	1903	396.621520996094	304.703735351563	-1	331574.685546875	199024	0
1	1904	396.642730712891	304.677703857422	-1	331978.728515625	199115	0
1	1905	396.631072998047	304.712707519531	-1	331664.206054688	199302	0
1	1906	396.597595214844	304.700347900391	-1	332619.125976563	199423	0
1	1907	396.626647949219	304.702758789063	-1	332248.912109375	199483	0
1	1908	396.634002685547	304.708526611328	-1	329137.865234375	199627	0
1	1909	396.626159667969	304.702087402344	-1	329662.217773438	199752	0
1	1910	396.614929199219	304.705993652344	-1	331251.821289063	199840	0
1	1911	396.659851074219	304.677215576172	-1	328921.77734375	199880	0
1	1912	396.612670898438	304.713409423828	-1	329943.57421875	200002	0
1	1913	396.606475830078	304.725036621094	-1	329960.168945313	200088	0
1	1914	396.624176025391	304.724426269531	-1	328860.963867188	200233	0
1	1915	396.611114501953	304.715576171875	-1	329834.680664063	200345	0
1	1916	396.626892089844	304.702575683594	-1	328404.326171875	200405	0
1	1917	396.625823974609	304.702606201172	-1	327708.545898438	200586	0
1	1918	396.610443115234	304.715087890625	-1	328491.9765625	200622	0
1	1919	396.631744384766	304.705444335938	-1	327931.317382813	200790	0
1	1920	396.622741699219	304.697967529297	-1	328334.376953125	200866	0
1	1921	396.619018554688	304.710327148438	-1	327306.696289063	200945	0
1	1922	396.621459960938	304.702056884766	-1	326004.341796875	201125	0
1	1923	396.655822753906	304.673248291016	-1	327810.53515625	201180	0
1	1924	396.620208740234	304.714782714844	-1	330990.706054688	201278	0
1	1925	396.599365234375	304.713775634766	-1	329622.025390625	201454	0
1	1926	396.612915039063	304.716583251953	-1	329114.064453125	201517	0
1	1927	396.6484375	304.713653564453	-1	328698.24609375	201596	0
1	1928	396.625091552734	304.692993164063	-1	328415.834960938	201707	0
1	1929	396.604125976563	304.712158203125	-1	329827.138671875	201807	0
1	1930	396.602569580078	304.705200195313	-1	329513.010742188	202006	0
1	1931	396.603424072266	304.716705322266	-1	329650.157226563	202101	0
1	1932	396.603057861328	304.704956054688	-1	329888.239257813	202210	0
1	1933	396.615692138672	304.708038330078	-1	330865.708984375	202291	0
1	1934	396.633941650391	304.696441650391	-1	331724.244140625	202399	0
1	1935	396.608123779297	304.714416503906	-1	329882.639648438	202553	0
1	1936	396.610076904297	304.713928222656	-1	329821.841796875	202651	0
1	1937	396.630859375	304.710144042969	-1	330602.051757813	202755	0
1	1938	396.621612548828	304.696807861328	-1	327684.037109375	202833	0
1	1939	396.612976074219	304.73095703125	-1	327730.126953125	202909	0
1	1940	396.617645263672	304.705810546875	-1	330356.921875	203023	0
1	1941	396.631042480469	304.706512451172	-1	331260.280273438	203192	0
1	1942	396.611450195313	304.712036132813	-1	328796.291015625	203252	0
1	1943	396.605834960938	304.706756591797	-1	330139.075195313	203410	0
1	1944	396.612823486328	304.700469970703	-1	328253.076171875	203449	0
1	1945	396.636169433594	304.6923828125	-1	330069.447265625	203615	0
1	1946	396.63232421875	304.714447021484	-1	328618.016601563	203688	0
1	1947	396.628356933594	304.696594238281	-1	330869.842773438	203775	0
1	1948	396.614990234375	304.683197021484	-1	331235.96484375	203902	0
1	1949	396.633850097656	304.695922851563	-1	330026.255859375	203957	0
1	1950	396.637573242188	304.712738037109	-1	327435.982421875	204049	0
1	1951	396.643188476563	304.709106445313	-1	327801.306640625	204240	0
1	1952	396.628112792969	304.715545654297	-1	328536.375	204255	0
1	1953	396.620666503906	304.70654296875	-1	327036.5234375	204433	0
1	1954	396.643615722656	304.695190429688	-1	327778.848632813	204532	0
1	1955	396.63720703125	304.703338623047	-1	327026.325195313	204660	0
1	1956	396.621612548828	304.683868408203	-1	329439.055664063	204774	0
1	1957	396.622100830078	304.700286865234	-1	328559.249023438	204834	0
1	1958	396.631988525391	304.692535400391	-1	327023.836914063	204895	0
1	1959	396.640747070313	304.702270507813	-1	327629.5234375	205076	0
1	1960	396.604461669922	304.713714599609	-1	328024.233398438	205189	0
1	1961	396.614379882813	304.697052001953	-1	328906.61328125	205299	0
1	1962	396.620208740234	304.694244384766	-1	328512.891601563	205381	0
1	1963	396.610748291016	304.72216796875	-1	330555.4921875	205454	0
1	1964	396.6171875	304.711059570313	-1	327893.698242188	205568	0
1	1965	396.623657226563	304.713592529297	-1	327227.842773438	205720	0
1	1966	396.649108886719	304.680847167969	-1	326868.129882813	205784	0
1	1967	396.626495361328	304.703125	-1	327860.962890625	205871	0
1	1968	396.620788574219	304.736907958984	-1	326695.655273438	206086	0
1	1969	396.616516113281	304.707763671875	-1	327163.541015625	206120	0
1	1970	396.626983642578	304.697662353516	-1	328350.017578125	206204	0
1	1971	396.645721435547	304.6923828125	-1	327531.065429688	206394	0
1	1972	396.634124755859	304.698913574219	-1	329734.603515625	206492	0
1	1973	396.6318359375	304.695953369141	-1	328330.463867188	206617	0
1	1974	396.64794921875	304.699127197266	-1	328112.004882813	206695	0
1	1975	396.622711181641	304.708312988281	-1	331163.1484375	206750	0
1	1976	396.624603271484	304.708038330078	-1	329944.549804688	206847	0
1	1977	396.615112304688	304.725036621094	-1	330906.001953125	206963	0
1	1978	396.635528564453	304.700531005859	-1	330866.970703125	207118	0
1	1979	396.619812011719	304.707489013672	-1	330045.506835938	207198	0
1	1980	396.616058349609	304.702423095703	-1	331107.7109375	207365	0
1	1981	396.628662109375	304.705383300781	-1	329650.252929688	207477	0
1	1982	396.623107910156	304.695770263672	-1	328180.030273438	207491	0
1	1983	396.610473632813	304.701904296875	-1	329378.251953125	207638	0
1	1984	396.633819580078	304.691131591797	-1	328307.534179688	207751	0
1	1985	396.639404296875	304.694580078125	-1	330905.47265625	207900	0
1	1986	396.63916015625	304.709411621094	-1	327942.91796875	207989	0
1	1987	396.610900878906	304.704742431641	-1	331057.04296875	208025	0
1	1988	396.617218017578	304.703155517578	-1	330066.064453125	208135	0
1	1989	396.625213623047	304.704040527344	-1	330136.624023438	208299	0
1	1990	396.627960205078	304.717681884766	-1	329292.6015625	208410	0
1	1991	396.623596191406	304.699127197266	-1	329858.978515625	208452	0
1	1992	396.612701416016	304.694702148438	-1	329478.40625	208539	0
1	1993	396.629760742188	304.694885253906	-1	331316.591796875	208652	0
1	1994	396.615844726563	304.704162597656	-1	330466.122070313	208856	0
1	1995	396.641998291016	304.682495117188	-1	331009.59765625	208964	0
1	1996	396.602661132813	304.679656982422	-1	331609.033203125	209042	0
1	1997	396.616485595703	304.699249267578	-1	329468.040039063	209113	0
[truncated: 386,037 more rows]
