# Supplementary material for: Membrane-associated effluxosomes coordinate multi-metal resistance in Mycobacterium tuberculosis
Source: EMBO J. 2026 Feb 13;45(7):2306–37. doi: 10.1038/s44318-026-00715-1 (PMC13043812; doi:10.1038/s44318-026-00715-1)
Supplement: Supplementary file 19 — Source data Fig. 3 [file 44318_2026_715_MOESM19_ESM.zip › Figure 3/Figures 3F-H/20240912_PacL2-SPT_003_trcPALMTracer.txt]

Width	Height	nb_Planes	nb_Tracks	Pixel_Size(um)	Frame_Duration(s)	Gaussian_Fit	Spectral
512	512	5000	37523	0.17	0.03	X Y sigma	False
Track	Plane	CentroidX(px)	CentroidY(px)	CentroidZ(um)	Integrated_Intensity	id	Pair_Distance(px)
1	1	230.479583740234	268.838134765625	-1	19463.4124755859	210	0
1	2	230.363220214844	268.847686767578	-1	18480.8403320313	484	0
1	3	230.378814697266	268.943420410156	-1	17188.5007324219	1056	0
1	4	230.099884033203	265.879119873047	-1	18696.6086425781	1402	0
1	5	230.301376342773	265.518829345703	-1	15788.4132080078	1645	0
1	6	230.212936401367	265.142456054688	-1	14568.2932128906	2055	0
1	7	230.131240844727	265.169982910156	-1	14061.3677978516	2386	0
1	8	230.250122070313	268.870361328125	-1	12281.6423339844	2509	0
1	9	230.153656005859	269.139465332031	-1	10299.9096679688	3091	0
1	10	230.282302856445	268.897033691406	-1	13475.7569580078	3117	0
1	11	230.360366821289	269.025604248047	-1	11264.5223388672	3459	0
1	12	230.285308837891	268.871795654297	-1	12911.6549072266	3929	0
1	13	230.192520141602	268.877746582031	-1	12575.0200195313	4091	0
1	14	230.367721557617	268.921905517578	-1	11833.1167602539	4369	0
1	15	230.581390380859	268.896850585938	-1	12192.7113037109	4623	0
1	16	230.260879516602	268.730377197266	-1	11779.0587158203	4983	0
1	17	230.163909912109	268.883605957031	-1	11377.6280517578	5432	0
1	18	230.381393432617	268.717041015625	-1	11044.5054931641	5596	0
1	19	230.262908935547	268.842224121094	-1	9633.404296875	5982	0
1	20	230.359436035156	268.848388671875	-1	10771.6260986328	6221	0
1	21	230.538330078125	268.887115478516	-1	10069.4106445313	6469	0
1	22	230.259841918945	268.931243896484	-1	10116.7279663086	6754	0
1	23	230.562210083008	268.971069335938	-1	11170.5393066406	6890	0
1	24	230.424255371094	269.128387451172	-1	10052.2738647461	7196	0
1	25	230.236480712891	268.924987792969	-1	10220.7561645508	7574	0
1	26	230.410354614258	268.916534423828	-1	8989.47528076172	7907	0
1	27	230.275802612305	269.157562255859	-1	8591.78662109375	8089	0
1	28	230.401657104492	268.804656982422	-1	9536.22351074219	8294	0
1	29	230.145584106445	269.021453857422	-1	8572.21136474609	8461	0
1	30	230.389190673828	268.847198486328	-1	10241.3173828125	8844	0
1	31	230.47004699707	268.909729003906	-1	10402.6653442383	8996	0
1	32	230.791717529297	269.906066894531	-1	10573.6146240234	9330	0
1	33	230.409957885742	268.873748779297	-1	11078.6492919922	9677	0
1	34	230.254974365234	268.9375	-1	9614.62390136719	9853	0
1	35	230.306610107422	268.667297363281	-1	10646.1328125	9985	0
1	36	230.513290405273	268.92236328125	-1	10965.3374633789	10388	0
1	37	230.575897216797	268.902587890625	-1	9892.10858154297	10566	0
1	38	230.984954833984	269.682495117188	-1	9434.54772949219	10752	0
1	39	230.568450927734	268.883666992188	-1	9497.42095947266	10995	0
1	40	230.32633972168	268.846374511719	-1	9054.16119384766	11167	0
1	41	230.425018310547	268.801666259766	-1	8587.24774169922	11539	0
1	42	230.320175170898	268.742431640625	-1	9702.51794433594	11821	0
1	43	230.251235961914	268.944030761719	-1	10563.9320678711	11965	0
1	44	230.319000244141	268.776214599609	-1	9431.30364990234	12296	0
1	45	230.273483276367	268.795196533203	-1	9597.603515625	12506	0
1	46	230.358062744141	268.938659667969	-1	10736.2172851563	12527	0
1	47	230.396759033203	269.023590087891	-1	10220.6336669922	12813	0
1	48	230.37451171875	269.075561523438	-1	8182.83941650391	13101	0
1	49	230.161148071289	268.839630126953	-1	8217.82574462891	13321	0
1	50	230.195343017578	268.806610107422	-1	9230.43286132813	13602	0
1	51	230.09684753418	269.846374511719	-1	9042.88073730469	13838	0
1	52	230.344909667969	269.210418701172	-1	7659.37573242188	13992	0
1	53	230.937805175781	269.927276611328	-1	9010.97680664063	14270	0
1	54	230.035736083984	268.742950439453	-1	7280.97772216797	14461	0
1	55	230.272644042969	268.917205810547	-1	8778.06036376953	14504	0
1	56	230.250610351563	268.990783691406	-1	6702.84899902344	14899	0
1	57	230.020843505859	268.847381591797	-1	8332.55541992188	15111	0
1	58	230.323287963867	268.729644775391	-1	8470.09875488281	15179	0
1	59	230.033126831055	268.694061279297	-1	8360.36169433594	15457	0
1	60	230.025665283203	268.879669189453	-1	7492.85589599609	15629	0
1	61	230.178100585938	268.627685546875	-1	7629.29614257813	15904	0
1	62	230.200485229492	268.971893310547	-1	6544.30871582031	16125	0
1	63	230.040908813477	269.940185546875	-1	7149.81817626953	16253	0
1	64	230.250930786133	269.060424804688	-1	7070.91101074219	16377	0
1	65	230.149215698242	268.863250732422	-1	7659.05700683594	16664	0
1	66	230.226211547852	269.337463378906	-1	5501.9951171875	16933	0
1	67	230.115707397461	269.323974609375	-1	5815.93408203125	17011	0
1	68	230.276016235352	269.301727294922	-1	5900.43414306641	17202	0
1	69	230.650115966797	268.8447265625	-1	6229.77374267578	17460	0
1	70	230.287307739258	269.294372558594	-1	5685.87591552734	17644	0
1	71	230.178207397461	268.872344970703	-1	5779.48187255859	17891	0
1	72	230.222076416016	268.996002197266	-1	5060.82958984375	17970	0
1	73	230.152053833008	269.174133300781	-1	5163.79211425781	18199	0
1	74	230.338012695313	269.122436523438	-1	4938.38433837891	18445	0
1	75	230.574310302734	269.273345947266	-1	4862.10321044922	18523	0
1	76	230.271423339844	269.397979736328	-1	4663.13012695313	18743	0
1	77	230.306900024414	269.117828369141	-1	4275.7451171875	19002	0
1	78	230.360916137695	269.086547851563	-1	5942.51354980469	19194	0
1	79	230.482086181641	269.220581054688	-1	5301.70697021484	19321	0
1	80	230.468353271484	269.350036621094	-1	4718.35205078125	19451	0
1	81	230.143020629883	269.5693359375	-1	3033.05926513672	19748	0
1	82	230.354644775391	269.547332763672	-1	3970.61645507813	19870	0
1	83	230.155715942383	269.268249511719	-1	5163.83728027344	19962	0
1	84	230.158264160156	269.456481933594	-1	4162.70477294922	20218	0
1	85	230.044097900391	269.356231689453	-1	4123.68341064453	20452	0
1	86	230.09538269043	269.163818359375	-1	4542.60858154297	20592	0
2	1	230.115432739258	265.509185791016	-1	17495.8341064453	157	0
2	2	230.146667480469	265.17431640625	-1	15957.1409912109	538	0
2	3	230.084930419922	265.348663330078	-1	15520.1303710938	1095	0
2	4	230.303665161133	269.243530273438	-1	14307.9914550781	1237	0
2	5	230.31575012207	269.098052978516	-1	16126.3780517578	1616	0
2	6	230.151031494141	269.294677734375	-1	16610.3333740234	2105	0
2	7	230.408630371094	269.313079833984	-1	16602.8934326172	2153	0
2	8	230.350463867188	265.814697265625	-1	16956.7957763672	2654	0
2	9	230.151153564453	265.78515625	-1	18626.3737792969	3068	0
2	10	230.232330322266	265.3359375	-1	14880.4415283203	3328	0
2	11	230.136413574219	265.233612060547	-1	15448.3688354492	3454	0
2	12	230.073440551758	265.287109375	-1	14840.8692626953	3791	0
2	13	230.100494384766	265.2138671875	-1	13513.8552246094	4257	0
2	14	230.109359741211	265.073455810547	-1	14790.3162841797	4460	0
2	15	230.221572875977	265.098175048828	-1	14380.5085449219	4841	0
2	16	230.123748779297	265.118225097656	-1	13566.3959960938	5024	0
2	17	230.178588867188	265.244750976563	-1	13606.9606933594	5406	0
2	18	230.102035522461	265.099273681641	-1	13261.0642089844	5598	0
2	19	230.14990234375	265.182922363281	-1	13249.255065918	5817	0
2	20	230.092315673828	265.061126708984	-1	12272.9571533203	6044	0
2	21	230.082061767578	265.1357421875	-1	12856.7769775391	6558	0
2	22	229.923538208008	264.886169433594	-1	12033.8748168945	6753	0
2	23	230.157089233398	265.072021484375	-1	11435.1400146484	7057	0
2	24	230.076507568359	265.012908935547	-1	11105.8082885742	7345	0
2	25	230.246856689453	264.955596923828	-1	11857.1821899414	7602	0
2	26	230.111709594727	265.020050048828	-1	12251.1623535156	7683	0
2	27	230.255432128906	265.542541503906	-1	12654.2147827148	8129	0
2	28	230.20817565918	265.072021484375	-1	10928.6055908203	8394	0
2	29	230.137130737305	265.054473876953	-1	12010.7269897461	8569	0
2	30	230.139038085938	265.100433349609	-1	10345.4482421875	8802	0
2	31	230.127517700195	265.114929199219	-1	10491.6447143555	9148	0
2	32	230.042465209961	265.023376464844	-1	10306.0275268555	9303	0
2	33	230.149169921875	265.205627441406	-1	9899.23846435547	9535	0
2	34	230.100479125977	265.136535644531	-1	10518.1374511719	9886	0
2	35	230.016723632813	265.028839111328	-1	10193.7932128906	10111	0
2	36	230.257186889648	265.031311035156	-1	9449.61456298828	10409	0
2	37	230.174758911133	265.176300048828	-1	10734.9315185547	10523	0
2	38	230.152435302734	265.097808837891	-1	10438.6620483398	10764	0
2	39	230.177139282227	265.116394042969	-1	10308.3681640625	11138	0
2	40	230.172073364258	265.100524902344	-1	9555.10852050781	11359	0
2	41	230.111740112305	265.308990478516	-1	9765.83117675781	11507	0
2	42	230.147994995117	265.340606689453	-1	9082.18902587891	11712	0
2	43	230.220977783203	265.189544677734	-1	8572.09307861328	11967	0
2	44	230.126739501953	265.498931884766	-1	9257.69506835938	12220	0
2	45	230.120697021484	265.221160888672	-1	8521.02685546875	12395	0
2	46	230.197036743164	265.111236572266	-1	7097.26306152344	12537	0
2	47	230.167434692383	265.104766845703	-1	8532.74993896484	12946	0
2	48	230.18229675293	265.161499023438	-1	9122.6220703125	13058	0
2	49	230.220306396484	265.206634521484	-1	8421.61358642578	13250	0
2	50	230.202270507813	264.992156982422	-1	8486.85333251953	13579	0
2	51	230.047317504883	265.056701660156	-1	8405.73077392578	13847	0
2	52	230.022827148438	265.212646484375	-1	8694.1064453125	13876	0
2	53	230.128982543945	265.282958984375	-1	9336.75604248047	14128	0
2	54	230.019119262695	265.730407714844	-1	9511.77130126953	14468	0
2	55	230.116012573242	265.347778320313	-1	7847.01806640625	14497	0
2	56	230.350051879883	265.863098144531	-1	10326.2055664063	14764	0
2	57	230.081634521484	265.463256835938	-1	8282.19421386719	15005	0
2	58	230.104370117188	265.563568115234	-1	7270.03997802734	15312	0
2	59	230.172149658203	265.924957275391	-1	8839.3203125	15534	0
2	60	229.908081054688	266.157623291016	-1	8798.29821777344	15663	0
2	61	230.009689331055	265.917755126953	-1	8073.25708007813	15749	0
2	62	230.079574584961	264.905242919922	-1	4965.3037109375	16085	0
2	63	229.773818969727	265.744110107422	-1	8372.88012695313	16341	0
2	64	229.981704711914	265.575897216797	-1	9451.80548095703	16380	0
2	65	230.120666503906	265.398040771484	-1	8494.00067138672	16601	0
2	66	229.933547973633	265.723266601563	-1	9700.17700195313	16860	0
2	67	229.858993530273	265.156616210938	-1	9746.66979980469	17037	0
2	68	229.944885253906	265.531341552734	-1	9555.02362060547	17304	0
2	69	229.960998535156	265.112609863281	-1	8667.77465820313	17435	0
2	70	230.123519897461	265.709320068359	-1	9292.69317626953	17673	0
2	71	230.074295043945	265.631134033203	-1	8742.21661376953	17851	0
2	72	229.967895507813	265.751861572266	-1	9311.35699462891	18064	0
2	73	230.096588134766	265.618072509766	-1	9873.21081542969	18229	0
2	74	229.937438964844	265.464477539063	-1	10579.065246582	18321	0
2	75	229.966064453125	265.36083984375	-1	9505.49938964844	18574	0
2	76	229.905212402344	265.542053222656	-1	9966.95123291016	18750	0
2	77	230.075057983398	266.044372558594	-1	5592.96948242188	18890	0
2	78	230.026626586914	265.611083984375	-1	8472.31994628906	19117	0
2	79	229.971954345703	265.442718505859	-1	9901.27899169922	19310	0
2	80	229.950393676758	265.482971191406	-1	9699.64544677734	19495	0
2	81	229.874588012695	265.702026367188	-1	10961.7596435547	19616	0
2	82	230.173873901367	265.349365234375	-1	10796.0631103516	19789	0
2	83	229.800323486328	265.619018554688	-1	9082.22436523438	20040	0
2	84	230.025665283203	265.521392822266	-1	9384.04846191406	20174	0
2	85	229.744125366211	265.712860107422	-1	9992.74450683594	20413	0
2	86	230.024291992188	265.726348876953	-1	8734.04547119141	20519	0
2	87	230.11637878418	266.156860351563	-1	13361.8739624023	20732	0
2	88	229.766876220703	265.545745849609	-1	10578.7883911133	20902	0
2	89	229.843124389648	265.571014404297	-1	8604.00476074219	21174	0
2	90	229.776107788086	265.699615478516	-1	8193.54370117188	21278	0
2	91	229.889099121094	265.686676025391	-1	7627.99963378906	21411	0
2	92	229.996139526367	265.080535888672	-1	6786.20483398438	21559	0
2	93	230.174240112305	265.124389648438	-1	6541.796875	21774	0
2	94	229.964416503906	264.984039306641	-1	6163.51403808594	21882	0
2	95	230.003173828125	265.245880126953	-1	7244.02124023438	22172	0
2	96	230.079498291016	265.497680664063	-1	7494.99493408203	22317	0
2	97	230.059097290039	265.134216308594	-1	5478.55029296875	22463	0
2	98	229.932281494141	265.453369140625	-1	7555.71197509766	22592	0
2	99	230.088562011719	265.642211914063	-1	8262.17346191406	22857	0
2	100	230.004699707031	265.796966552734	-1	8622.79663085938	22920	0
2	101	230.055892944336	265.261962890625	-1	6512.62573242188	23120	0
2	102	230.010406494141	265.612396240234	-1	7442.77264404297	23379	0
2	103	229.941940307617	265.734313964844	-1	7913.33837890625	23486	0
2	104	230.151138305664	265.892303466797	-1	7605.73205566406	23691	0
2	105	230.049499511719	265.789398193359	-1	7003.04510498047	23812	0
2	106	229.923461914063	265.667449951172	-1	6726.23574829102	23965	0
2	107	229.943389892578	265.095275878906	-1	5861.58386230469	24159	0
2	108	230.115264892578	265.526397705078	-1	5944.52264404297	24290	0
2	109	230.128829956055	266.276611328125	-1	8447.64279174805	24552	0
2	110	230.19221496582	265.654205322266	-1	6672.830078125	24697	0
2	111	230.059616088867	265.457183837891	-1	6673.40277099609	24862	0
2	112	229.976425170898	265.353942871094	-1	7470.85821533203	25010	0
2	113	229.940856933594	265.470001220703	-1	6840.2490234375	25198	0
2	114	229.933776855469	265.431335449219	-1	7030.48272705078	25257	0
2	115	230.196838378906	265.62451171875	-1	8054.83050537109	25474	0
2	116	229.969131469727	265.674072265625	-1	6946.08178710938	25610	0
2	117	229.874450683594	265.538818359375	-1	6746.30224609375	25814	0
2	118	229.995101928711	265.739929199219	-1	3631.70013427734	26004	0
2	119	230.176727294922	265.58740234375	-1	6217.94876098633	26117	0
2	120	229.986602783203	265.670318603516	-1	6279.05682373047	26266	0
2	121	230.142272949219	266.126831054688	-1	9624.63659667969	26470	0
2	122	229.901718139648	265.138549804688	-1	4641.3603515625	26547	0
2	123	229.636840820313	265.728363037109	-1	6360.23248291016	26785	0
2	124	230.006805419922	265.137481689453	-1	4968.86254882813	26853	0
2	125	229.846084594727	265.778656005859	-1	7443.01080322266	27004	0
2	126	230.16926574707	266.559967041016	-1	9979.09594726563	27217	0
2	127	230.003219604492	265.665649414063	-1	6754.32122802734	27391	0
2	128	230.450820922852	266.183868408203	-1	8225.50762939453	27489	0
2	129	229.941955566406	265.599700927734	-1	7586.68643188477	27603	0
2	130	229.856719970703	265.501647949219	-1	7424.27624511719	27744	0
2	131	229.882202148438	265.785003662109	-1	7018.34973144531	28005	0
2	132	230.093627929688	264.811706542969	-1	6368.37542724609	28044	0
2	133	229.9775390625	265.797760009766	-1	9481.44989013672	28173	0
2	134	230.328750610352	265.547180175781	-1	8333.84191894531	28462	0
2	135	230.275100708008	265.776245117188	-1	4315.63629150391	28582	0
2	136	229.903213500977	265.472930908203	-1	7128.53430175781	28653	0
2	137	230.262145996094	265.490295410156	-1	7536.623046875	28813	0
2	138	230.191635131836	265.202209472656	-1	4847.92501831055	28980	0
2	139	230.267120361328	265.606781005859	-1	7087.39227294922	29124	0
2	140	230.494125366211	265.819671630859	-1	6614.67572021484	29294	0
2	141	230.093673706055	265.577239990234	-1	7109.32415771484	29380	0
2	142	230.017181396484	266.341156005859	-1	8930.18157958984	29495	0
2	143	230.146667480469	265.495941162109	-1	6210.3134765625	29616	0
2	144	230.50114440918	265.459564208984	-1	5991.23114013672	29852	0
2	145	230.34016418457	264.955352783203	-1	6889.33068847656	29893	0
2	146	230.168365478516	265.169616699219	-1	5774.21014404297	30055	0
2	147	230.270538330078	265.760345458984	-1	6932.45098876953	30252	0
2	148	230.070541381836	264.750701904297	-1	5420.18408203125	30408	0
2	149	230.080825805664	264.838195800781	-1	5098.68450927734	30512	0
2	150	230.295486450195	265.200897216797	-1	4209.19714355469	30705	0
2	151	230.109069824219	264.971771240234	-1	5243.04187011719	30830	0
2	152	230.176116943359	265.206695556641	-1	5106.6875	30974	0
2	153	230.199005126953	265.570709228516	-1	6627.38555908203	31035	0
2	154	229.990921020508	264.910278320313	-1	5512.15838623047	31205	0
2	155	230.068481445313	265.066284179688	-1	5199.66055297852	31342	0
2	156	230.180130004883	265.584320068359	-1	5673.70861816406	31525	0
2	157	230.126708984375	265.137329101563	-1	4964.35791015625	31619	0
2	158	230.095687866211	265.48486328125	-1	7392.44326782227	31807	0
2	159	229.832855224609	266.138977050781	-1	9216.03952026367	31933	0
2	160	230.096115112305	265.466613769531	-1	6114.32556152344	32045	0
2	161	229.68962097168	265.592956542969	-1	6951.89367675781	32220	0
2	162	229.931076049805	265.637756347656	-1	7216.91638183594	32251	0
2	163	229.946624755859	265.436920166016	-1	5945.80749511719	32481	0
2	164	230.109649658203	266.700073242188	-1	5014.93060302734	32631	0
2	165	229.849060058594	265.722778320313	-1	5936.75891113281	32751	0
2	166	230.04216003418	265.871490478516	-1	6847.65606689453	32823	0
2	167	229.956207275391	265.621704101563	-1	7490.61395263672	32976	0
2	168	230.009887695313	266.005065917969	-1	7036.66577148438	33123	0
2	169	230.150283813477	266.181213378906	-1	8263.48089599609	33312	0
2	170	230.020263671875	265.763580322266	-1	5430.04095458984	33383	0
2	171	229.773574829102	265.611450195313	-1	5405.32647705078	33463	0
2	172	229.952209472656	265.534454345703	-1	6680.32751464844	33727	0
2	173	229.75553894043	265.850799560547	-1	6459.13214111328	33738	0
2	174	229.726348876953	266.172302246094	-1	8945.86120605469	33886	0
2	175	230.139175415039	265.63134765625	-1	6074.08874511719	34020	0
2	176	230.019897460938	265.659332275391	-1	5950.47631835938	34164	0
2	177	230.015762329102	265.031707763672	-1	3376.96139526367	34355	0
2	178	230.09748840332	265.518737792969	-1	5583.22137451172	34436	0
2	179	230.066818237305	265.704376220703	-1	5474.05307006836	34641	0
2	180	230.18620300293	265.553466796875	-1	5272.42858886719	34720	0
2	181	229.751281738281	265.719207763672	-1	6002.96154785156	34927	0
2	182	229.838897705078	266.474212646484	-1	5621.79656982422	35035	0
2	183	229.864379882813	265.839416503906	-1	5518.02603149414	35202	0
2	184	230.026763916016	266.011962890625	-1	5848.6618347168	35242	0
2	185	230.04313659668	265.4931640625	-1	4964.8486328125	35423	0
2	186	229.965057373047	265.627014160156	-1	4514.04718017578	35525	0
2	187	230.251953125	266.389862060547	-1	5699.53567504883	35678	0
2	188	230.262649536133	264.879241943359	-1	5988.69046020508	35776	0
2	189	230.433853149414	265.798217773438	-1	6594.76467895508	35974	0
2	190	229.86962890625	265.688812255859	-1	5598.43774414063	36086	0
2	191	230.104843139648	265.882690429688	-1	4817.79742431641	36236	0
2	192	230.153747558594	265.607025146484	-1	6125.0539855957	36326	0
2	193	229.910766601563	265.529846191406	-1	5248.80340576172	36423	0
2	194	230.257629394531	265.658355712891	-1	5510.37466430664	36586	0
2	195	230.040542602539	265.494934082031	-1	5511.53070068359	36677	0
2	196	230.222747802734	264.965942382813	-1	4924.99822998047	36883	0
2	197	230.08625793457	265.685302734375	-1	5705.36273193359	36998	0
2	198	229.995132446289	265.6533203125	-1	5115.21566772461	37161	0
2	199	230.131103515625	265.873046875	-1	5466.94869995117	37203	0
2	200	230.2578125	265.834777832031	-1	5181.02197265625	37412	0
2	201	230.269317626953	265.938873291016	-1	5311.38714599609	37507	0
2	202	230.140716552734	267.865112304688	-1	5430.69116210938	37678	0
2	203	230.121215820313	265.683715820313	-1	4676.67184448242	37754	0
2	204	230.085556030273	265.520263671875	-1	4932.36837768555	37852	0
2	205	230.045944213867	265.658599853516	-1	5260.02920532227	38066	0
2	206	230.199905395508	265.531433105469	-1	5693.71868896484	38192	0
2	207	230.061920166016	265.694000244141	-1	5268.53268432617	38221	0
2	208	230.149658203125	265.263031005859	-1	4736.27221679688	38387	0
2	209	229.992919921875	265.378723144531	-1	5697.22650146484	38527	0
2	210	230.158782958984	265.615020751953	-1	5929.3830871582	38663	0
2	211	230.308135986328	265.298767089844	-1	4742.82153320313	38714	0
2	212	230.11198425293	265.650238037109	-1	5540.68789672852	38946	0
2	213	230.091262817383	265.584686279297	-1	5646.79592895508	39079	0
2	214	230.048919677734	265.2626953125	-1	4042.88696289063	39155	0
3	1	196.161697387695	237.368865966797	-1	4365.04287719727	39	0
3	2	197.262802124023	236.934646606445	-1	4145.54202270508	481	0
3	3	196.848602294922	237.079513549805	-1	3425.8928527832	978	0
3	4	196.971420288086	236.899322509766	-1	2860.71575927734	1368	0
3	5	196.222366333008	236.923370361328	-1	1983.89633178711	1783	0
3	6	195.353210449219	237.229522705078	-1	1272.04989624023	1905	0
4	1	284.408264160156	99.3718566894531	-1	3880.61184692383	240	0
4	2	284.141540527344	99.5615921020508	-1	3929.00897216797	753	0
4	3	284.319305419922	99.5048828125	-1	3067.96154785156	1054	0
4	4	284.946868896484	99.4913177490234	-1	3638.15637207031	1174	0
4	5	284.586120605469	99.4349670410156	-1	3608.13198852539	1709	0
4	6	286.167816162109	96.9664535522461	-1	3833.9153137207	1917	0
4	7	285.907562255859	97.2869415283203	-1	2383.49847412109	2410	0
4	8	286.308929443359	97.2681350708008	-1	1068.47210693359	2493	0
4	9	285.753204345703	96.3478012084961	-1	1492.68768310547	2874	0
4	10	285.011596679688	95.9732360839844	-1	396.222381591797	3119	0
4	11	285.884643554688	95.1454238891602	-1	417.793212890625	3447	0
5	1	280.036163330078	281.872192382813	-1	3643.77606201172	244	0
5	2	279.985443115234	281.493011474609	-1	4042.56213378906	667	0
5	3	280.287231445313	281.521270751953	-1	3761.78643798828	877	0
5	4	280.089111328125	281.464691162109	-1	3272.35498046875	1345	0
5	5	280.387481689453	281.506317138672	-1	3385.73779296875	1479	0
5	6	280.718139648438	281.380493164063	-1	3053.66577148438	1922	0
5	7	280.677032470703	281.37939453125	-1	3508.33831787109	2378	0
5	8	280.844116210938	281.063079833984	-1	3178.84100341797	2703	0
5	9	280.703552246094	281.304931640625	-1	3143.99154663086	2883	0
5	10	280.281036376953	281.430633544922	-1	3161.4055480957	3299	0
5	11	280.536224365234	281.403106689453	-1	3412.80294799805	3420	0
5	12	281.811492919922	281.159301757813	-1	2157.44622802734	3871	0
5	13	281.21728515625	281.261383056641	-1	2092.34637451172	4189	0
5	14	280.697540283203	281.236907958984	-1	2344.42114257813	4473	0
5	15	280.447662353516	281.334655761719	-1	2245.7434387207	4597	0
5	16	280.637664794922	281.404724121094	-1	2737.58584594727	4908	0
5	17	280.58544921875	281.487609863281	-1	2365.03012084961	5386	0
5	18	280.199310302734	281.254089355469	-1	2302.4700012207	5458	0
5	19	280.700897216797	281.014526367188	-1	2035.75741577148	5977	0
5	20	282.180328369141	280.826202392578	-1	1212.19958496094	6137	0
5	21	282.395690917969	281.480560302734	-1	995.467376708984	6488	0
5	22	282.790954589844	280.518585205078	-1	773.536224365234	6652	0
5	23	282.212280273438	280.821716308594	-1	840.010162353516	7023	0
5	24	282.672454833984	281.086822509766	-1	924.717224121094	7277	0
5	25	281.481414794922	280.951568603516	-1	1855.95230102539	7546	0
5	26	282.358001708984	281.250640869141	-1	1386.2033996582	7734	0
5	27	282.659820556641	281.343566894531	-1	1189.66949462891	8046	0
5	28	282.520599365234	280.8486328125	-1	1213.2575378418	8399	0
5	29	282.40576171875	281.089874267578	-1	1274.18969726563	8458	0
5	30	282.563140869141	280.936340332031	-1	1379.22503662109	8944	0
5	31	281.702087402344	281.113891601563	-1	1495.66757202148	9138	0
5	32	281.200744628906	281.186706542969	-1	1484.71588134766	9314	0
5	33	280.318603515625	281.474212646484	-1	1432.59118652344	9501	0
5	34	281.80126953125	280.988861083984	-1	1409.23901367188	9827	0
5	35	281.888977050781	280.9169921875	-1	1274.04931640625	10169	0
5	36	281.407409667969	281.243865966797	-1	1067.00186157227	10392	0
5	37	281.478424072266	281.031219482422	-1	1149.92770385742	10629	0
5	38	281.541595458984	281.394073486328	-1	1537.48431396484	10842	0
5	39	282.524230957031	280.962951660156	-1	1458.02691650391	11076	0
5	40	280.072784423828	281.232299804688	-1	1176.69567871094	11185	0
5	41	280.305969238281	280.936889648438	-1	830.933746337891	11400	0
5	42	280.157958984375	281.275939941406	-1	1069.61996459961	11806	0
5	43	280.543151855469	280.773254394531	-1	1038.19195556641	12022	0
5	44	280.236328125	281.359191894531	-1	1238.83969116211	12127	0
5	45	280.405883789063	281.787170410156	-1	766.386169433594	12446	0
5	46	279.457305908203	281.840087890625	-1	1091.49920654297	12639	0
5	47	280.594024658203	281.016204833984	-1	1205.27435302734	12795	0
5	48	280.975158691406	280.923004150391	-1	1085.81423950195	13143	0
5	49	280.020324707031	281.267913818359	-1	1149.298828125	13186	0
5	50	280.955169677734	280.991149902344	-1	464.664672851563	13611	0
5	51	279.868530273438	281.628021240234	-1	959.716156005859	13803	0
5	52	280.046813964844	281.047943115234	-1	1029.45043945313	14025	0
5	53	280.368194580078	281.538513183594	-1	939.194854736328	14072	0
5	54	280.014587402344	281.777923583984	-1	967.366668701172	14437	0
5	55	280.281677246094	281.471984863281	-1	832.926239013672	14644	0
5	56	280.457122802734	281.802429199219	-1	1143.80041503906	14769	0
5	57	280.529083251953	281.464447021484	-1	1017.0446472168	15064	0
5	58	280.343780517578	281.216857910156	-1	1329.65969848633	15298	0
5	59	280.008728027344	281.660766601563	-1	831.904022216797	15393	0
5	60	280.052703857422	281.511901855469	-1	1198.79275512695	15546	0
5	61	281.417358398438	280.399291992188	-1	636.293365478516	15752	0
5	62	279.930725097656	281.498809814453	-1	1697.25952148438	15971	0
5	63	279.959106445313	281.685516357422	-1	1305.01916503906	16195	0
5	64	280.096496582031	281.561828613281	-1	1764.73968505859	16374	0
5	65	280.412506103516	281.366149902344	-1	1511.21987915039	16618	0
5	66	279.996856689453	281.736785888672	-1	1559.99890136719	16880	0
5	67	280.378082275391	281.118469238281	-1	1013.25508117676	17125	0
5	68	279.616180419922	281.412048339844	-1	1030.28381347656	17160	0
5	69	280.778747558594	281.207183837891	-1	1088.24078369141	17501	0
5	70	280.46240234375	281.111907958984	-1	1424.35131835938	17660	0
5	71	280.006408691406	281.639831542969	-1	1749.69665527344	17713	0
5	72	280.325134277344	281.918609619141	-1	1574.02920532227	17915	0
5	73	280.204711914063	281.474487304688	-1	1592.75201416016	18193	0
5	74	279.982391357422	281.607299804688	-1	1543.62289428711	18361	0
5	75	279.997711181641	281.629699707031	-1	1583.57598876953	18474	0
5	76	280.128509521484	281.612365722656	-1	1555.34588623047	18691	0
5	77	280.104766845703	281.633209228516	-1	2096.80776977539	18883	0
5	78	280.243438720703	281.776275634766	-1	1404.2776184082	19050	0
5	79	280.278076171875	281.919769287109	-1	1468.49383544922	19238	0
5	80	280.173950195313	281.58251953125	-1	1616.63394165039	19474	0
5	81	279.924377441406	281.566467285156	-1	1288.94946289063	19741	0
5	82	280.181640625	281.968994140625	-1	1537.65524291992	19921	0
5	83	280.272766113281	281.412841796875	-1	1421.57934570313	19979	0
5	84	280.122131347656	281.691711425781	-1	1454.63110351563	20284	0
5	85	280.065856933594	281.787994384766	-1	1466.54498291016	20319	0
5	86	280.424346923828	281.542327880859	-1	1435.11825561523	20517	0
5	87	279.928466796875	281.546875	-1	1512.36331176758	20738	0
5	88	280.196502685547	281.429351806641	-1	1787.09188842773	20899	0
5	89	280.406433105469	281.453491210938	-1	1514.14114379883	21154	0
5	90	279.973968505859	281.707916259766	-1	1118.31332397461	21185	0
5	91	281.310302734375	279.813842773438	-1	980.216583251953	21448	0
5	92	282.210083007813	279.377319335938	-1	560.077911376953	21660	0
6	1	142.667175292969	207.455993652344	-1	3639.09490966797	30	0
6	2	142.760345458984	207.417831420898	-1	3844.16033935547	553	0
6	3	142.699752807617	207.47119140625	-1	3563.34628295898	966	0
6	4	142.985565185547	207.429489135742	-1	2744.71597290039	1305	0
6	5	143.090209960938	207.431243896484	-1	4248.40997314453	1520	0
6	6	142.925842285156	207.80436706543	-1	3600.64822387695	2121	0
6	7	142.852264404297	207.412322998047	-1	2739.78369140625	2206	0
6	8	143.104110717773	207.648849487305	-1	2363.68881225586	2765	0
6	9	142.886291503906	207.879302978516	-1	2079.10684204102	3076	0
6	10	142.822235107422	207.507583618164	-1	2492.40719604492	3257	0
6	11	142.689376831055	207.777923583984	-1	1451.7516784668	3653	0
6	12	142.847229003906	208.023483276367	-1	2482.65884399414	3726	0
6	13	142.70458984375	207.947341918945	-1	1774.86611938477	4206	0
6	14	142.740585327148	207.835113525391	-1	2427.02941894531	4456	0
6	15	142.912124633789	208.153686523438	-1	2185.99081420898	4640	0
6	16	142.886276245117	207.855667114258	-1	2445.26266479492	5010	0
6	17	143.069137573242	207.726486206055	-1	1559.9289855957	5183	0
6	18	142.766052246094	207.783355712891	-1	1327.00445556641	5455	0
6	19	142.725234985352	207.920074462891	-1	1309.4619140625	5931	0
6	20	142.768905639648	207.838073730469	-1	1780.59982299805	6224	0
6	21	143.389587402344	207.254684448242	-1	1323.06643676758	6467	0
6	22	142.709197998047	207.676605224609	-1	1638.25622558594	6675	0
6	23	142.939590454102	207.542510986328	-1	1477.12243652344	7079	0
6	24	142.927108764648	207.744033813477	-1	1351.66329956055	7294	0
6	25	142.928588867188	207.45378112793	-1	1497.12759399414	7523	0
6	26	142.767852783203	207.418991088867	-1	1403.38070678711	7726	0
6	27	142.84114074707	207.701385498047	-1	1452.65640258789	8139	0
6	28	142.729217529297	207.454940795898	-1	1373.80279541016	8389	0
6	29	142.837005615234	207.379730224609	-1	1472.23101806641	8512	0
6	30	143.141540527344	207.710525512695	-1	1334.67913818359	8706	0
6	31	142.873687744141	207.331359863281	-1	1621.50973510742	9140	0
6	32	142.871276855469	207.122985839844	-1	1433.27923583984	9281	0
6	33	142.72412109375	207.832977294922	-1	1304.3701171875	9560	0
6	34	143.013214111328	207.560562133789	-1	1018.35659790039	9752	0
6	35	142.934997558594	206.938858032227	-1	665.980133056641	10075	0
6	36	143.037826538086	207.343185424805	-1	1516.97055053711	10262	0
6	37	143.153549194336	207.535247802734	-1	957.122375488281	10580	0
6	38	142.685607910156	206.765380859375	-1	954.25048828125	10905	0
6	39	142.398086547852	206.885757446289	-1	938.561279296875	11112	0
6	40	142.555541992188	207.173278808594	-1	966.512298583984	11159	0
6	41	142.716949462891	207.343322753906	-1	907.242156982422	11560	0
6	42	142.568923950195	207.319213867188	-1	1277.91354370117	11790	0
6	43	142.773086547852	207.262878417969	-1	1078.00570678711	11866	0
6	44	142.678405761719	207.398849487305	-1	997.922424316406	12248	0
6	45	142.697128295898	207.441452026367	-1	1968.62051391602	12450	0
6	46	142.609970092773	207.867065429688	-1	1791.03344726563	12600	0
6	47	142.702056884766	207.451553344727	-1	1717.97616577148	12962	0
6	48	142.78498840332	207.563980102539	-1	1569.38687133789	13135	0
6	49	142.610427856445	207.182357788086	-1	1647.99005126953	13338	0
6	50	142.907028198242	207.336410522461	-1	1598.51528930664	13446	0
6	51	142.749114990234	207.068130493164	-1	1441.59643554688	13812	0
6	52	142.338592529297	207.702423095703	-1	1578.91360473633	13991	0
6	53	142.635620117188	207.705352783203	-1	1320.19732666016	14074	0
6	54	142.792251586914	207.903198242188	-1	1091.18539428711	14309	0
6	55	142.7626953125	208.070571899414	-1	1394.21569824219	14641	0
6	56	142.854339599609	208.167739868164	-1	874.267669677734	14864	0
6	57	142.794708251953	208.372650146484	-1	922.425720214844	15089	0
6	58	142.915710449219	207.968673706055	-1	1011.23770141602	15212	0
6	59	142.855773925781	207.933013916016	-1	857.956604003906	15467	0
6	60	142.563278198242	207.775024414063	-1	805.882354736328	15669	0
6	61	142.252700805664	208.11213684082	-1	916.459655761719	15735	0
6	62	142.783752441406	208.179244995117	-1	1427.89163208008	16030	0
6	63	142.778305053711	208.135925292969	-1	1239.0012512207	16266	0
6	64	142.701080322266	208.152755737305	-1	1063.88818359375	16500	0
6	65	142.86930847168	208.273880004883	-1	1094.5514831543	16578	0
6	66	142.778930664063	208.259323120117	-1	1335.72344970703	16928	0
6	67	142.563949584961	208.048141479492	-1	1097.2204284668	17088	0
6	68	142.828903198242	208.000473022461	-1	1433.52670288086	17329	0
6	69	142.638031005859	208.166473388672	-1	1187.60943603516	17339	0
6	70	142.650115966797	208.155532836914	-1	1158.45104980469	17667	0
6	71	142.900726318359	208.006973266602	-1	1101.71594238281	17825	0
6	72	142.900192260742	208.107269287109	-1	1258.23159790039	17908	0
6	73	142.812835693359	208.094192504883	-1	1041.22323608398	18114	0
6	74	142.674713134766	208.039810180664	-1	661.535552978516	18380	0
6	75	142.886871337891	208.260147094727	-1	1129.07342529297	18559	0
6	76	142.701995849609	207.970581054688	-1	800.916717529297	18812	0
6	77	142.586242675781	208.100830078125	-1	1203.23620605469	18937	0
6	78	142.684326171875	208.242858886719	-1	1659.68353271484	19041	0
6	79	142.78776550293	208.110794067383	-1	1263.00091552734	19351	0
6	80	142.701461791992	208.199630737305	-1	1390.84466552734	19563	0
6	81	143.001647949219	208.22282409668	-1	1053.04336547852	19702	0
6	82	142.835510253906	208.33674621582	-1	1024.2760925293	19880	0
6	83	142.589889526367	208.192199707031	-1	883.050811767578	19944	0
6	84	142.750198364258	208.381851196289	-1	1127.11349487305	20149	0
6	85	142.706497192383	208.182968139648	-1	1021.24328613281	20486	0
6	86	142.865051269531	208.269821166992	-1	992.769500732422	20516	0
6	87	142.907730102539	208.206237792969	-1	929.2841796875	20795	0
6	88	142.780960083008	208.188018798828	-1	1195.70849609375	20878	0
6	89	142.873504638672	208.342132568359	-1	922.7177734375	21171	0
6	90	142.326385498047	208.225326538086	-1	1041.73675537109	21269	0
6	91	142.837661743164	208.148284912109	-1	1076.08749389648	21458	0
6	92	142.509338378906	208.161178588867	-1	1221.66851806641	21657	0
6	93	143.049041748047	208.091079711914	-1	1080.89212036133	21826	0
6	94	142.421340942383	207.950836181641	-1	1320.10064697266	21978	0
6	95	142.969146728516	208.26432800293	-1	2062.79476928711	22130	0
6	96	142.627639770508	208.284713745117	-1	836.402725219727	22283	0
6	97	142.964569091797	207.805969238281	-1	1517.0104675293	22475	0
6	98	142.634704589844	208.223220825195	-1	1014.59982299805	22583	0
6	99	142.562255859375	207.922729492188	-1	1514.43682861328	22811	0
6	100	142.927688598633	208.129241943359	-1	1252.93841552734	22911	0
6	101	142.86506652832	208.020309448242	-1	1219.64083862305	23101	0
6	102	142.946136474609	208.063323974609	-1	1502.67025756836	23317	0
6	103	142.847442626953	208.420379638672	-1	954.431640625	23461	0
6	104	142.966949462891	208.384185791016	-1	1140.31011962891	23601	0
6	105	142.723159790039	207.975250244141	-1	1532.87481689453	23788	0
6	106	142.782592773438	207.799713134766	-1	1675.00262451172	23978	0
6	107	142.987869262695	207.752029418945	-1	1306.16781616211	24083	0
6	108	142.676162719727	207.060424804688	-1	1212.15438842773	24377	0
6	109	142.789108276367	206.6279296875	-1	604.939926147461	24517	0
6	110	142.571044921875	206.68049621582	-1	543.279693603516	24606	0
6	111	142.218719482422	205.626251220703	-1	740.489288330078	24817	0
6	112	142.052307128906	206.316360473633	-1	574.824035644531	25044	0
6	113	142.74983215332	206.595520019531	-1	561.539306640625	25228	0
6	114	142.097991943359	206.540634155273	-1	750.895080566406	25345	0
6	115	142.598922729492	206.729827880859	-1	665.991729736328	25407	0
6	116	142.532775878906	206.308502197266	-1	589.855438232422	25565	0
6	117	142.963317871094	206.50520324707	-1	412.32470703125	25791	0
6	118	142.713104248047	206.356536865234	-1	549.365844726563	25980	0
6	119	142.540588378906	206.802612304688	-1	640.438751220703	26198	0
6	120	142.422714233398	206.856750488281	-1	628.50341796875	26328	0
7	1	313.821868896484	80.3262481689453	-1	3265.38961791992	20	0
7	2	313.947814941406	80.2878570556641	-1	3414.37298583984	556	0
7	3	313.584991455078	80.6330947875977	-1	3310.54043579102	848	0
7	4	313.96923828125	80.2424697875977	-1	3243.56838989258	1268	0
7	5	314.151550292969	80.4051971435547	-1	3568.81552124023	1586	0
7	6	313.893737792969	80.3807525634766	-1	3237.65957641602	1890	0
7	7	314.005767822266	80.2356491088867	-1	2827.3752746582	2228	0
7	8	313.924621582031	80.5299301147461	-1	2884.78994750977	2779	0
7	9	313.607604980469	80.6953582763672	-1	3090.10986328125	2881	0
7	10	313.921051025391	80.4364624023438	-1	2684.64404296875	3278	0
7	11	313.464477539063	81.1011734008789	-1	2717.94955444336	3574	0
7	12	314.177276611328	80.3720550537109	-1	2333.02304077148	3714	0
7	13	313.426635742188	80.6895599365234	-1	2315.52389526367	4026	0
7	14	313.514343261719	80.8642349243164	-1	2961.54876708984	4554	0
7	15	314.100616455078	80.9232635498047	-1	2043.47106933594	4685	0
7	16	313.859039306641	80.4020233154297	-1	2612.8405456543	5148	0
7	17	314.116424560547	80.5153198242188	-1	2412.16772460938	5404	0
7	18	314.696655273438	80.3745040893555	-1	2290.76409912109	5504	0
7	19	314.237640380859	80.7373886108398	-1	1679.71694946289	5971	0
7	20	313.773590087891	80.9271240234375	-1	1833.83572387695	6076	0
7	21	311.977600097656	81.0448837280273	-1	1593.99880981445	6344	0
7	22	314.247161865234	80.5309524536133	-1	1716.29971313477	6733	0
7	23	313.719696044922	80.5672302246094	-1	2152.00592041016	6888	0
7	24	313.329711914063	80.5613632202148	-1	1884.78384399414	7364	0
7	25	314.476287841797	80.3779449462891	-1	1628.08938598633	7447	0
7	26	314.533752441406	80.5027847290039	-1	1182.57992553711	7695	0
7	27	313.937377929688	80.8331909179688	-1	1353.19146728516	8137	0
7	28	313.610717773438	80.8617248535156	-1	2170.03619384766	8373	0
7	29	313.567962646484	80.0947875976563	-1	2115.73568725586	8528	0
7	30	313.652923583984	80.8306732177734	-1	1468.36834716797	8910	0
7	31	313.706817626953	80.3298568725586	-1	1504.68960571289	9035	0
7	32	313.218627929688	81.4065704345703	-1	2188.09744262695	9380	0
7	33	313.284942626953	81.3794555664063	-1	1723.20053100586	9652	0
7	34	313.245849609375	80.6595153808594	-1	1623.34930419922	9771	0
7	35	313.477813720703	80.7950134277344	-1	2001.69790649414	10126	0
7	36	313.452728271484	81.0666351318359	-1	1862.84301757813	10351	0
7	37	313.810638427734	80.9364395141602	-1	1833.29254150391	10622	0
7	38	313.757019042969	80.8747177124023	-1	1692.74572753906	10871	0
7	39	312.856323242188	81.6933059692383	-1	1979.97183227539	11080	0
7	40	313.115478515625	81.338623046875	-1	2359.3034362793	11286	0
7	41	313.632293701172	81.0830612182617	-1	1603.67001342773	11397	0
7	42	313.003662109375	81.4380416870117	-1	1402.79754638672	11826	0
7	43	313.193908691406	81.3191833496094	-1	1087.71697998047	11953	0
7	44	312.976226806641	81.6023635864258	-1	1114.42797851563	12228	0
7	45	313.714080810547	81.3304443359375	-1	1405.76657104492	12411	0
7	46	313.615692138672	80.8763656616211	-1	1109.86666870117	12690	0
7	47	313.401580810547	80.9954223632813	-1	1313.79809570313	12927	0
7	48	314.104705810547	80.9356689453125	-1	1351.2893371582	13068	0
7	49	313.920379638672	80.9836959838867	-1	1647.92105102539	13334	0
7	50	314.058258056641	80.5148620605469	-1	1623.59469604492	13493	0
7	51	313.925811767578	80.1512756347656	-1	1311.14178466797	13688	0
7	52	314.146484375	80.4656677246094	-1	1680.55068969727	14022	0
7	53	313.092651367188	81.5106201171875	-1	1199.78039550781	14106	0
7	54	313.845489501953	80.7364730834961	-1	1979.21450805664	14301	0
7	55	313.794647216797	80.7670516967773	-1	1725.06640625	14591	0
7	56	314.369964599609	80.3473587036133	-1	1499.55676269531	14890	0
7	57	314.110473632813	80.2596435546875	-1	1965.76190185547	15066	0
7	58	313.497619628906	80.8554229736328	-1	1502.45852661133	15136	0
7	59	314.239288330078	80.5240097045898	-1	1407.11569213867	15439	0
7	60	314.097991943359	80.4009017944336	-1	1143.42584228516	15697	0
7	61	314.099334716797	80.0828018188477	-1	1252.47973632813	15812	0
7	62	314.506103515625	80.3071670532227	-1	1084.63897705078	16011	0
7	63	314.835784912109	80.1611709594727	-1	1275.48928833008	16311	0
7	64	314.314147949219	80.1477508544922	-1	851.690338134766	16484	0
7	65	314.375915527344	80.53369140625	-1	802.673431396484	16563	0
7	66	313.922393798828	81.2114715576172	-1	1335.25698852539	16912	0
7	67	313.909393310547	80.3510513305664	-1	932.985473632813	17138	0
7	68	314.693939208984	80.0852813720703	-1	872.171508789063	17206	0
7	69	314.104461669922	80.2456512451172	-1	991.305755615234	17459	0
7	70	314.324615478516	80.6667785644531	-1	866.386871337891	17527	0
7	71	314.031524658203	80.4180526733398	-1	1041.09454345703	17798	0
7	72	313.961761474609	80.3179931640625	-1	952.908416748047	18071	0
7	73	312.681274414063	80.3350601196289	-1	779.583190917969	18251	0
7	74	314.795959472656	80.2807388305664	-1	1198.41195678711	18441	0
7	75	313.8046875	80.1067276000977	-1	774.033813476563	18540	0
7	76	314.184661865234	80.5038986206055	-1	1249.33612060547	18718	0
7	77	313.942657470703	80.9897155761719	-1	539.054077148438	18899	0
7	78	313.296844482422	81.0680694580078	-1	1164.1135559082	19174	0
7	79	314.975463867188	80.0095138549805	-1	506.7177734375	19353	0
7	80	314.582458496094	80.4766235351563	-1	349.113952636719	19418	0
7	81	314.677917480469	80.3243179321289	-1	1198.07437133789	19661	0
7	82	312.612152099609	82.359130859375	-1	1152.54290771484	19863	0
7	83	312.395660400391	82.1835632324219	-1	845.796691894531	19980	0
7	84	313.485931396484	81.9803924560547	-1	906.555450439453	20165	0
7	85	313.394317626953	81.0552597045898	-1	322.368560791016	20442	0
7	86	313.578063964844	80.8470077514648	-1	559.237396240234	20600	0
7	87	314.138854980469	81.3015441894531	-1	950.614868164063	20742	0
7	88	314.185272216797	80.891487121582	-1	940.417694091797	20926	0
7	89	314.154968261719	80.2732162475586	-1	1057.68807983398	21159	0
7	90	314.370239257813	81.0268402099609	-1	338.05224609375	21289	0
8	1	129.728805541992	205.451400756836	-1	2684.17086791992	150	0
8	2	129.843276977539	205.276916503906	-1	2188.35299682617	665	0
8	3	130.025390625	205.316375732422	-1	2333.84796142578	1078	0
8	4	129.694946289063	205.777267456055	-1	2104.41635131836	1392	0
8	5	129.909790039063	205.904647827148	-1	1921.7109375	1627	0
8	6	130.094970703125	205.679351806641	-1	2367.04577636719	1989	0
8	7	130.132125854492	205.422775268555	-1	2605.17364501953	2367	0
8	8	130.092208862305	206.013916015625	-1	2210.86483764648	2671	0
8	9	129.653427124023	205.926406860352	-1	2827.52627563477	3063	0
8	10	129.853225708008	205.821975708008	-1	2870.68371582031	3325	0
8	11	130.029434204102	205.938903808594	-1	2513.19973754883	3446	0
8	12	130.445129394531	205.115386962891	-1	2461.08197021484	3846	0
8	13	129.80436706543	205.734817504883	-1	2778.85549926758	4097	0
8	14	129.984268188477	204.468383789063	-1	1949.55459594727	4307	0
8	15	129.779418945313	206.096496582031	-1	2126.46670532227	4663	0
8	16	130.079055786133	205.694381713867	-1	2557.15838623047	5004	0
8	17	130.010711669922	205.302597045898	-1	2362.14990234375	5191	0
8	18	130.047897338867	205.510284423828	-1	2489.66305541992	5681	0
8	19	130.016265869141	205.541213989258	-1	2332.80313110352	5901	0
8	20	130.003356933594	205.238845825195	-1	2243.48321533203	6110	0
8	21	129.896896362305	205.420928955078	-1	2457.30990600586	6353	0
8	22	129.940460205078	205.399002075195	-1	2439.07946777344	6688	0
8	23	130.094573974609	205.429626464844	-1	2033.0647277832	6902	0
8	24	129.806549072266	205.267395019531	-1	2084.90853881836	7150	0
8	25	130.123825073242	205.109436035156	-1	1788.44174194336	7453	0
8	26	129.661056518555	205.230392456055	-1	1729.96865844727	7782	0
8	27	129.824020385742	205.050277709961	-1	2005.50146484375	8032	0
8	28	129.898620605469	205.13005065918	-1	1658.63385009766	8282	0
8	29	129.857391357422	205.0732421875	-1	1921.04699707031	8464	0
8	30	130.014999389648	204.650299072266	-1	2021.38177490234	8884	0
8	31	130.323165893555	204.3447265625	-1	1830.02420043945	8984	0
8	32	130.405715942383	204.431060791016	-1	1376.37976074219	9256	0
8	33	130.078048706055	204.661178588867	-1	1348.9714050293	9547	0
8	34	130.232147216797	204.487289428711	-1	1071.55099487305	9757	0
8	35	130.446014404297	204.548614501953	-1	1197.80294799805	9974	0
8	36	130.084518432617	205.194183349609	-1	729.262252807617	10364	0
8	37	130.75830078125	205.846572875977	-1	596.117279052734	10437	0
8	38	130.069808959961	205.814498901367	-1	733.444549560547	10812	0
8	39	129.36198425293	204.560516357422	-1	560.688079833984	10919	0
8	40	129.397720336914	205.164962768555	-1	206.786361694336	11279	0
8	41	129.906127929688	204.399795532227	-1	165.707641601563	11433	0
8	42	130.102066040039	204.460922241211	-1	505.540420532227	11639	0
8	43	129.867919921875	204.523590087891	-1	300.312713623047	11909	0
8	44	129.332534790039	204.76579284668	-1	589.537033081055	12199	0
8	45	130.030166625977	204.968399047852	-1	142.370346069336	12413	0
8	46	130.037841796875	204.726364135742	-1	146.070297241211	12553	0
8	47	130.026412963867	205.691467285156	-1	314.674194335938	12854	0
8	48	130.004898071289	204.618911743164	-1	714.386932373047	13039	0
8	49	129.471054077148	204.629364013672	-1	330.088607788086	13376	0
8	50	130.694961547852	204.930053710938	-1	510.945358276367	13429	0
8	51	130.287796020508	204.784103393555	-1	700.189651489258	13807	0
8	52	129.785369873047	204.966751098633	-1	393.862503051758	13937	0
8	53	129.723831176758	204.990341186523	-1	505.53059387207	14209	0
8	54	130.276397705078	203.978622436523	-1	136.681015014648	14337	0
8	55	130.329696655273	204.479232788086	-1	579.23469543457	14670	0
8	56	129.879577636719	204.451950073242	-1	344.898483276367	14797	0
8	57	129.940032958984	204.767990112305	-1	603.968185424805	14991	0
8	58	130.675872802734	204.026824951172	-1	499.126998901367	15221	0
8	59	128.909530639648	204.008743286133	-1	158.352920532227	15458	0
8	60	130.639831542969	205.330322265625	-1	353.556564331055	15657	0
8	61	129.890731811523	204.707931518555	-1	428.458038330078	15908	0
8	62	129.878173828125	205.729476928711	-1	262.370407104492	15955	0
8	63	129.94499206543	205.020950317383	-1	468.574295043945	16270	0
8	64	129.197814941406	204.47119140625	-1	644.644592285156	16387	0
8	65	130.745864868164	204.846038818359	-1	139.486312866211	16642	0
8	66	129.722244262695	205.203887939453	-1	558.875289916992	16899	0
8	67	130.132141113281	205.291915893555	-1	821.020690917969	17133	0
8	68	130.693511962891	206.227020263672	-1	738.406234741211	17196	0
8	69	130.671630859375	206.189529418945	-1	732.119766235352	17428	0
8	70	130.383728027344	205.752899169922	-1	647.765228271484	17675	0
8	71	130.668823242188	205.524597167969	-1	578.448928833008	17792	0
8	72	130.422058105469	205.755828857422	-1	553.593536376953	18040	0
8	73	130.049591064453	205.163513183594	-1	651.431671142578	18158	0
8	74	130.39567565918	205.361999511719	-1	338.426040649414	18304	0
8	75	130.219833374023	205.513809204102	-1	761.750549316406	18556	0
8	76	129.93815612793	205.466705322266	-1	916.254150390625	18795	0
8	77	129.705352783203	205.200500488281	-1	1102.64468383789	18933	0
8	78	129.53662109375	205.373992919922	-1	1389.25833129883	19107	0
8	79	129.580276489258	204.882904052734	-1	726.435760498047	19271	0
8	80	130.836395263672	205.335601806641	-1	834.603881835938	19575	0
8	81	129.817596435547	204.673034667969	-1	453.118240356445	19609	0
8	82	130.363250732422	205.705505371094	-1	739.850296020508	19869	0
8	83	130.022506713867	204.816497802734	-1	585.3310546875	19976	0
8	84	130.319671630859	205.331039428711	-1	620.624557495117	20253	0
8	85	131.293121337891	206.833526611328	-1	322.136489868164	20373	0
8	86	130.039337158203	205.911575317383	-1	558.596725463867	20623	0
8	87	130.995803833008	205.495635986328	-1	638.453216552734	20730	0
8	88	130.445098876953	205.867660522461	-1	858.86474609375	20985	0
8	89	130.187026977539	205.907684326172	-1	893.205642700195	21094	0
8	90	129.861068725586	204.422958374023	-1	639.511749267578	21206	0
8	91	130.20426940918	205.335372924805	-1	699.280288696289	21376	0
8	92	130.533020019531	206.001281738281	-1	881.206985473633	21608	0
8	93	130.228530883789	206.190490722656	-1	453.809967041016	21705	0
8	94	130.23681640625	204.185653686523	-1	511.441680908203	21864	0
8	95	130.249954223633	205.608428955078	-1	663.951843261719	22138	0
8	96	130.404678344727	206.387954711914	-1	449.662445068359	22352	0
8	97	130.672256469727	204.780426025391	-1	641.314819335938	22481	0
8	98	130.843002319336	206.612045288086	-1	783.021270751953	22640	0
8	99	130.12956237793	206.365463256836	-1	366.152969360352	22836	0
8	100	130.089752197266	206.203567504883	-1	729.330535888672	22981	0
8	101	130.291854858398	205.514846801758	-1	692.729278564453	23122	0
8	102	130.276382446289	205.889678955078	-1	736.369522094727	23384	0
8	103	131.197830200195	205.544097900391	-1	245.850662231445	23483	0
8	104	130.760940551758	206.953689575195	-1	417.515197753906	23659	0
8	105	130.450592041016	204.890060424805	-1	704.431228637695	23882	0
8	106	130.317977905273	206.270782470703	-1	703.836608886719	24036	0
8	107	130.230911254883	205.872604370117	-1	892.950836181641	24085	0
8	108	130.253112792969	206.879776000977	-1	206.422821044922	24335	0
9	1	341.882446289063	306.276763916016	-1	2269.54928588867	8	0
9	2	342.099365234375	306.186798095703	-1	2042.13464355469	733	0
9	3	342.053649902344	306.088409423828	-1	2329.48919677734	908	0
9	4	342.007537841797	306.184387207031	-1	1876.42660522461	1233	0
9	5	341.496276855469	305.990234375	-1	2119.09436035156	1587	0
9	6	341.274810791016	305.905548095703	-1	2048.60842895508	1944	0
9	7	341.579986572266	305.725189208984	-1	1930.50982666016	2387	0
9	8	341.906036376953	305.456512451172	-1	1734.59027099609	2514	0
9	9	342.102935791016	305.551940917969	-1	1513.17517089844	3071	0
9	10	342.057189941406	305.965240478516	-1	1646.14865112305	3214	0
9	11	342.061767578125	305.930725097656	-1	1574.73193359375	3515	0
9	12	341.463348388672	305.310272216797	-1	922.25537109375	3968	0
9	13	341.676330566406	304.893432617188	-1	1168.6618347168	4009	0
9	14	341.778350830078	305.740325927734	-1	1326.71133422852	4447	0
9	15	341.474151611328	305.360229492188	-1	1119.72500610352	4655	0
9	16	341.804534912109	305.151794433594	-1	1138.70806884766	4944	0
9	17	341.769622802734	305.527954101563	-1	998.947509765625	5288	0
9	18	342.087585449219	305.695831298828	-1	1140.34103393555	5679	0
9	19	341.611663818359	304.828247070313	-1	731.834106445313	5760	0
9	20	341.347686767578	304.665344238281	-1	672.131072998047	6208	0
9	21	341.236511230469	304.363311767578	-1	468.249084472656	6333	0
9	22	341.059112548828	305.598663330078	-1	539.839019775391	6635	0
9	23	341.162841796875	304.728485107422	-1	295.859497070313	6879	0
9	24	341.122344970703	304.844757080078	-1	547.124267578125	7326	0
9	25	341.085327148438	304.922271728516	-1	918.827239990234	7563	0
9	26	340.691131591797	304.275421142578	-1	487.004028320313	7776	0
9	27	341.129547119141	304.825103759766	-1	495.97900390625	8082	0
9	28	340.952850341797	305.153076171875	-1	655.566436767578	8198	0
9	29	341.416778564453	304.959991455078	-1	490.493041992188	8663	0
9	30	341.172790527344	305.430877685547	-1	649.083190917969	8788	0
9	31	340.9921875	303.950744628906	-1	484.997802734375	9068	0
9	32	341.048736572266	304.791046142578	-1	627.754028320313	9230	0
9	33	341.527130126953	304.594512939453	-1	298.197235107422	9539	0
9	34	341.144073486328	304.775482177734	-1	730.422515869141	9958	0
9	35	340.41796875	303.202331542969	-1	407.004730224609	10082	0
9	36	341.431640625	304.902862548828	-1	267.886383056641	10212	0
9	37	341.341888427734	305.665313720703	-1	234.552795410156	10529	0
9	38	341.383056640625	304.866333007813	-1	573.36669921875	10769	0
9	39	341.039154052734	304.519439697266	-1	610.006866455078	11082	0
9	40	341.611206054688	304.645080566406	-1	470.282684326172	11203	0
9	41	341.08056640625	304.509796142578	-1	566.156158447266	11411	0
9	42	341.428344726563	304.2294921875	-1	587.252288818359	11761	0
9	43	341.533386230469	305.107574462891	-1	850.919219970703	11907	0
9	44	341.650604248047	304.524169921875	-1	448.402526855469	12295	0
9	45	340.866149902344	304.30517578125	-1	563.981201171875	12425	0
9	46	340.750457763672	304.228912353516	-1	728.232666015625	12685	0
9	47	341.322113037109	304.321655273438	-1	467.341003417969	12847	0
9	48	341.1259765625	304.535308837891	-1	533.114288330078	13025	0
9	49	341.443359375	304.666961669922	-1	473.528472900391	13203	0
9	50	341.55419921875	304.57470703125	-1	375.667266845703	13596	0
9	51	341.100219726563	304.778503417969	-1	376.297241210938	13746	0
9	52	341.210632324219	304.550842285156	-1	707.211517333984	14067	0
9	53	340.906036376953	304.064666748047	-1	339.152221679688	14168	0
9	54	341.175354003906	305.243347167969	-1	393.861755371094	14377	0
9	55	341.629180908203	304.489074707031	-1	414.236022949219	14523	0
9	56	341.703155517578	304.273071289063	-1	466.9638671875	14783	0
9	57	341.359588623047	304.571655273438	-1	271.280914306641	15037	0
9	58	341.047637939453	304.623321533203	-1	633.631683349609	15195	0
9	59	341.38623046875	305.077301025391	-1	473.349700927734	15340	0
9	60	342.0556640625	304.141540527344	-1	434.624542236328	15651	0
9	61	340.936248779297	305.506530761719	-1	566.441711425781	15863	0
9	62	341.9990234375	306.617614746094	-1	988.873474121094	16106	0
9	63	341.405181884766	306.024871826172	-1	933.445922851563	16285	0
9	64	341.121124267578	305.810333251953	-1	614.842163085938	16470	0
9	65	341.444580078125	305.705810546875	-1	994.353881835938	16583	0
9	66	340.990417480469	306.011108398438	-1	1078.12594604492	16890	0
9	67	341.180847167969	305.113433837891	-1	805.970397949219	17095	0
9	68	341.394989013672	305.335052490234	-1	759.090393066406	17234	0
9	69	341.563323974609	305.577484130859	-1	858.839111328125	17342	0
9	70	341.238647460938	305.683227539063	-1	834.706726074219	17590	0
9	71	341.836486816406	305.096984863281	-1	669.802825927734	17775	0
9	72	341.68896484375	305.567138671875	-1	1257.10244750977	17955	0
9	73	341.697082519531	306.09716796875	-1	732.900817871094	18168	0
9	74	341.662200927734	306.082427978516	-1	689.522827148438	18334	0
9	75	341.668304443359	305.586242675781	-1	1139.82263183594	18530	0
9	76	341.632720947266	305.810668945313	-1	987.223419189453	18709	0
9	77	341.285491943359	306.662231445313	-1	941.022155761719	18984	0
9	78	341.366516113281	305.072448730469	-1	1101.98260498047	19199	0
9	79	341.515411376953	306.092681884766	-1	1135.03570556641	19281	0
9	80	341.910461425781	305.720794677734	-1	998.407165527344	19407	0
9	81	341.811584472656	305.972045898438	-1	982.100494384766	19595	0
9	82	341.140228271484	305.765350341797	-1	1045.70053100586	19792	0
9	83	341.895751953125	306.51611328125	-1	948.088531494141	19957	0
9	84	341.916595458984	306.108459472656	-1	838.637145996094	20295	0
9	85	341.188079833984	305.561279296875	-1	895.152404785156	20342	0
9	86	341.762725830078	305.789276123047	-1	1089.68557739258	20621	0
9	87	341.594299316406	305.912475585938	-1	1150.66400146484	20777	0
9	88	341.537902832031	305.586151123047	-1	1221.91271972656	20903	0
9	89	341.789215087891	305.612762451172	-1	820.267456054688	21078	0
9	90	341.949371337891	306.233856201172	-1	1206.90942382813	21236	0
9	91	341.666839599609	305.919586181641	-1	1271.24197387695	21387	0
9	92	342.209899902344	306.757049560547	-1	868.84375	21635	0
9	93	341.614776611328	307.022186279297	-1	646.723052978516	21824	0
9	94	341.632263183594	306.743225097656	-1	574.498260498047	21874	0
9	95	342.076354980469	306.567260742188	-1	861.180114746094	22165	0
9	96	341.962219238281	306.689605712891	-1	600.493041992188	22211	0
9	97	342.408172607422	306.570739746094	-1	584.250549316406	22386	0
9	98	341.887481689453	306.65185546875	-1	917.162567138672	22704	0
9	99	342.686431884766	306.520385742188	-1	617.817535400391	22805	0
9	100	341.943298339844	306.384735107422	-1	329.855560302734	22962	0
9	101	341.686279296875	308.079498291016	-1	187.179260253906	23092	0
9	102	341.584533691406	306.658630371094	-1	562.822448730469	23253	0
9	103	341.844329833984	305.756378173828	-1	429.225448608398	23479	0
9	104	340.869415283203	305.827087402344	-1	485.781219482422	23579	0
9	105	342.021179199219	306.935333251953	-1	716.150085449219	23885	0
9	106	341.741760253906	306.366333007813	-1	600.747863769531	24004	0
9	107	342.256896972656	306.960601806641	-1	616.637237548828	24136	0
9	108	342.206939697266	306.768402099609	-1	312.465225219727	24366	0
9	109	342.250885009766	306.556121826172	-1	482.948669433594	24424	0
9	110	342.578399658203	307.098846435547	-1	389.251586914063	24727	0
9	111	342.268951416016	306.810882568359	-1	935.654327392578	24833	0
9	112	342.394989013672	306.743255615234	-1	876.831817626953	25014	0
9	113	342.362182617188	306.996490478516	-1	910.710784912109	25199	0
9	114	341.971221923828	306.687377929688	-1	266.235961914063	25326	0
9	115	341.980224609375	306.578735351563	-1	353.143646240234	25424	0
9	116	342.154907226563	307.090637207031	-1	439.682220458984	25578	0
9	117	341.996032714844	307.077270507813	-1	483.760345458984	25824	0
9	118	341.662536621094	306.592193603516	-1	448.323120117188	26003	0
9	119	341.932861328125	306.910522460938	-1	635.055114746094	26194	0
9	120	342.830780029297	307.032257080078	-1	442.410385131836	26219	0
9	121	341.924346923828	306.449035644531	-1	444.903778076172	26523	0
9	122	342.536560058594	307.170715332031	-1	383.080444335938	26602	0
9	123	342.316436767578	307.405364990234	-1	487.409820556641	26794	0
9	124	342.274230957031	306.683166503906	-1	698.396423339844	26940	0
9	125	341.143859863281	305.842834472656	-1	469.56428527832	27033	0
9	126	341.797668457031	307.36865234375	-1	440.634567260742	27235	0
9	127	341.654663085938	307.569976806641	-1	233.979446411133	27402	0
9	128	341.800201416016	307.805236816406	-1	453.596405029297	27481	0
9	129	342.315551757813	306.988372802734	-1	594.803070068359	27631	0
10	1	278.744262695313	92.1610336303711	-1	2237.97787475586	160	0
10	2	279.25146484375	92.6045989990234	-1	1508.64456176758	704	0
10	3	278.479766845703	92.7751312255859	-1	1454.20050048828	782	0
10	4	279.253631591797	91.5830078125	-1	2089.76287841797	1150	0
10	5	279.277465820313	91.8465728759766	-1	2047.04614257813	1807	0
10	6	279.455047607422	92.4865951538086	-1	2104.08038330078	2134	0
10	7	278.473114013672	92.4561080932617	-1	1693.66796875	2160	0
10	8	278.920349121094	92.334587097168	-1	1920.68585205078	2682	0
10	9	278.618499755859	92.6685028076172	-1	1917.12484741211	2977	0
10	10	278.775360107422	92.7514572143555	-1	1663.04238891602	3280	0
10	11	278.473205566406	92.2534332275391	-1	2028.6549987793	3469	0
10	12	279.102386474609	92.1293640136719	-1	2188.46017456055	3700	0
10	13	279.307067871094	92.0553359985352	-1	1875.1552734375	4132	0
10	14	278.994659423828	92.5702209472656	-1	2188.31008911133	4509	0
10	15	278.915100097656	92.370849609375	-1	1845.52816772461	4650	0
10	16	278.776184082031	92.5739669799805	-1	1849.10836791992	4970	0
10	17	278.743469238281	92.7016448974609	-1	1656.82693481445	5230	0
10	18	278.651916503906	92.3440856933594	-1	2338.41662597656	5635	0
10	19	278.768737792969	91.9337158203125	-1	1540.58648681641	5889	0
10	20	278.840789794922	92.4446640014648	-1	2032.25912475586	6270	0
10	21	278.763336181641	92.3715209960938	-1	2336.60391235352	6436	0
10	22	278.876800537109	92.4703063964844	-1	1789.26177978516	6624	0
10	23	279.235290527344	93.1041488647461	-1	1660.07330322266	6934	0
10	24	279.224792480469	91.7858276367188	-1	1083.97085571289	7334	0
10	25	278.969573974609	92.2095031738281	-1	1388.85675048828	7558	0
10	26	279.372955322266	91.7641983032227	-1	702.999420166016	7774	0
10	27	279.438323974609	92.7979736328125	-1	1768.57330322266	7968	0
10	28	279.211822509766	92.0079040527344	-1	1044.24774169922	8303	0
10	29	279.343963623047	93.2806549072266	-1	1923.77136230469	8686	0
10	30	279.388519287109	92.1190414428711	-1	1654.58309936523	8823	0
10	31	279.100860595703	91.9113845825195	-1	1093.10986328125	9043	0
10	32	279.437896728516	90.9683456420898	-1	882.329956054688	9270	0
10	33	279.179870605469	93.2683944702148	-1	1285.75970458984	9680	0
10	34	278.783416748047	91.9735107421875	-1	843.707000732422	9814	0
10	35	278.874938964844	91.6459045410156	-1	996.508514404297	10015	0
10	36	279.138305664063	91.6224365234375	-1	1325.82760620117	10295	0
10	37	278.868408203125	92.0265731811523	-1	1251.74588012695	10662	0
10	38	278.998138427734	92.1298675537109	-1	1087.77304077148	10751	0
10	39	279.107055664063	91.8531188964844	-1	965.0966796875	11139	0
10	40	280.028930664063	90.6522827148438	-1	399.535675048828	11207	0
10	41	279.513549804688	91.0506057739258	-1	755.786010742188	11468	0
10	42	279.937896728516	92.0465850830078	-1	520.942016601563	11814	0
10	43	280.393707275391	90.8002853393555	-1	661.919036865234	11837	0
10	44	279.986358642578	90.9003677368164	-1	712.003295898438	12226	0
10	45	279.386077880859	90.3981857299805	-1	683.612701416016	12510	0
10	46	279.416015625	90.9814605712891	-1	452.843963623047	12590	0
10	47	278.720733642578	90.6155166625977	-1	486.704772949219	12809	0
10	48	278.916381835938	90.4426803588867	-1	471.570037841797	13096	0
10	49	279.865631103516	91.5047760009766	-1	637.691864013672	13277	0
10	50	279.490844726563	90.9620742797852	-1	686.680389404297	13413	0
10	51	279.202270507813	91.3011245727539	-1	677.639709472656	13681	0
10	52	278.486450195313	91.0336151123047	-1	604.541076660156	13921	0
10	53	279.394348144531	90.8606262207031	-1	638.399139404297	14250	0
10	54	279.477172851563	91.6574783325195	-1	523.653533935547	14401	0
10	55	279.280151367188	91.5231857299805	-1	559.551391601563	14488	0
10	56	279.678619384766	91.451042175293	-1	509.248413085938	14805	0
10	57	279.569183349609	91.7412338256836	-1	566.119781494141	15114	0
10	58	279.571533203125	91.438346862793	-1	733.564239501953	15214	0
10	59	279.644500732422	91.3143157958984	-1	556.703491210938	15403	0
10	60	279.149505615234	91.0412368774414	-1	510.455169677734	15583	0
10	61	278.95751953125	91.3228530883789	-1	585.109222412109	15865	0
10	62	279.366119384766	91.1104507446289	-1	458.191192626953	15965	0
10	63	279.648101806641	91.5652008056641	-1	534.633575439453	16202	0
10	64	279.521087646484	91.6054306030273	-1	384.322204589844	16448	0
10	65	279.705688476563	91.3746871948242	-1	679.05224609375	16659	0
10	66	279.125915527344	91.2780990600586	-1	625.647521972656	16900	0
10	67	279.355804443359	90.7820587158203	-1	631.171356201172	16994	0
10	68	279.71875	91.1761016845703	-1	581.547485351563	17322	0
10	69	279.252838134766	91.2227096557617	-1	218.580047607422	17508	0
10	70	279.357727050781	91.0263366699219	-1	327.611022949219	17628	0
10	71	279.453643798828	90.8053588867188	-1	295.867156982422	17836	0
10	72	279.362274169922	91.4482421875	-1	380.719741821289	17972	0
10	73	279.050048828125	91.2067260742188	-1	561.985748291016	18190	0
10	74	278.961578369141	90.8976440429688	-1	404.689025878906	18440	0
10	75	279.07861328125	91.390510559082	-1	523.36474609375	18567	0
10	76	279.169708251953	91.0860443115234	-1	638.077026367188	18745	0
10	77	278.983795166016	91.6358947753906	-1	316.337799072266	18880	0
10	78	279.663269042969	91.46240234375	-1	256.346649169922	19048	0
10	79	279.103240966797	91.3836212158203	-1	346.550109863281	19261	0
10	80	278.703735351563	91.1354370117188	-1	367.847534179688	19559	0
10	81	278.834503173828	90.8338165283203	-1	446.413787841797	19663	0
10	82	278.669708251953	89.5119857788086	-1	137.604156494141	19808	0
10	83	278.852569580078	91.6117172241211	-1	139.245391845703	20091	0
10	84	279.000518798828	90.9125747680664	-1	297.363006591797	20232	0
10	85	279.289611816406	90.9836959838867	-1	720.951507568359	20381	0
10	86	279.488464355469	91.2696075439453	-1	297.317138671875	20619	0
10	87	279.791381835938	90.6753616333008	-1	353.412353515625	20753	0
10	88	279.174621582031	92.5893707275391	-1	248.528457641602	20876	0
10	89	279.149932861328	91.8812255859375	-1	322.079940795898	21051	0
11	1	255.412002563477	92.6338195800781	-1	2216.72509765625	386	0
11	2	255.210601806641	92.3888626098633	-1	1999.70761108398	631	0
11	3	254.857025146484	92.5620880126953	-1	2360.35629272461	804	0
11	4	255.273376464844	92.671745300293	-1	1876.71917724609	1377	0
11	5	254.822082519531	92.3202743530273	-1	2482.08410644531	1489	0
11	6	255.250244140625	92.4686584472656	-1	2813.20922851563	2074	0
11	7	255.564804077148	92.5661087036133	-1	2403.75338745117	2244	0
11	8	255.307556152344	91.9997787475586	-1	2561.42657470703	2628	0
11	9	255.272659301758	92.4883270263672	-1	2519.34344482422	2953	0
11	10	255.610702514648	92.2873306274414	-1	2999.11791992188	3282	0
11	11	255.527435302734	92.1875228881836	-1	2734.5837097168	3682	0
11	12	255.650482177734	92.1908340454102	-1	2568.89791870117	3807	0
11	13	255.625991821289	92.540283203125	-1	2813.44381713867	4127	0
11	14	255.648864746094	92.5162887573242	-1	2962.19119262695	4299	0
11	15	255.335433959961	92.6510543823242	-1	2446.42700195313	4742	0
11	16	254.962585449219	92.2648315429688	-1	2075.74179077148	5115	0
11	17	255.491119384766	92.4585571289063	-1	1923.63092041016	5229	0
11	18	255.339996337891	92.4035873413086	-1	2156.89715576172	5558	0
11	19	255.372055053711	92.3534851074219	-1	1789.97171020508	5903	0
11	20	255.230255126953	92.5990753173828	-1	2353.92413330078	6151	0
11	21	255.167022705078	92.6999282836914	-1	1624.3134765625	6535	0
11	22	255.121688842773	92.3783187866211	-1	2143.5329284668	6735	0
11	23	255.760894775391	92.8370132446289	-1	1321.55157470703	6961	0
11	24	255.853729248047	92.9961776733398	-1	1930.59616088867	7155	0
11	25	255.851104736328	92.7369155883789	-1	1889.47637939453	7502	0
11	26	255.965316772461	92.7022323608398	-1	1554.85098266602	7729	0
11	27	255.947067260742	92.4653854370117	-1	1995.2190246582	8009	0
11	28	255.851593017578	92.7343902587891	-1	1147.68167114258	8363	0
11	29	256.068267822266	92.7282333374023	-1	1324.18389892578	8591	0
11	30	255.819946289063	92.7639007568359	-1	1473.58499145508	8839	0
11	31	255.662261962891	92.327392578125	-1	1713.77572631836	9088	0
11	32	255.079528808594	92.4785537719727	-1	2099.31756591797	9462	0
11	33	255.320495605469	92.3039321899414	-1	1909.99053955078	9550	0
11	34	255.419006347656	92.282470703125	-1	1801.05792236328	9929	0
11	35	255.318817138672	92.3874359130859	-1	1493.35021972656	9983	0
11	36	255.193450927734	92.3552703857422	-1	1649.22357177734	10403	0
11	37	255.52946472168	91.3982696533203	-1	721.638031005859	10491	0
11	38	255.238342285156	92.1822280883789	-1	417.265686035156	10766	0
12	1	335.021331787109	116.282402038574	-1	2197.30786132813	163	0
12	2	334.991638183594	115.850738525391	-1	2114.58880615234	448	0
12	3	335.578918457031	115.874046325684	-1	1782.33660888672	1037	0
12	4	334.985565185547	115.701667785645	-1	2226.36828613281	1172	0
12	5	332.794403076172	116.134170532227	-1	1085.65203857422	1533	0
12	6	333.207641601563	115.801551818848	-1	1113.71759033203	1906	0
12	7	333.641723632813	115.816329956055	-1	1644.38940429688	2300	0
12	8	333.032958984375	116.594444274902	-1	1061.6242980957	2770	0
12	9	333.010528564453	115.67618560791	-1	574.315826416016	2915	0
12	10	333.789093017578	116.368789672852	-1	769.499572753906	3247	0
12	11	333.251281738281	116.280136108398	-1	341.292297363281	3462	0
13	1	236.102890014648	85.2053070068359	-1	2082.38223266602	175	0
13	2	235.742568969727	84.8538589477539	-1	1847.93414306641	743	0
13	3	235.810256958008	85.2045440673828	-1	2686.74417114258	863	0
13	4	235.923385620117	85.1822891235352	-1	2142.36791992188	1271	0
13	5	235.761215209961	85.5080718994141	-1	1955.0061340332	1678	0
13	6	235.900329589844	85.1412353515625	-1	2341.42575073242	2129	0
13	7	236.236785888672	85.3512115478516	-1	2237.19696044922	2162	0
13	8	235.809783935547	84.877685546875	-1	1990.08673095703	2504	0
13	9	235.781936645508	85.0837936401367	-1	2502.45205688477	2856	0
13	10	235.876846313477	84.9858245849609	-1	2446.60754394531	3290	0
13	11	235.601089477539	85.0843887329102	-1	2540.9504699707	3573	0
13	12	235.882354736328	85.1050109863281	-1	2439.69311523438	3749	0
13	13	235.756118774414	85.1766052246094	-1	2639.43225097656	4151	0
13	14	235.805999755859	84.8296737670898	-1	2286.49859619141	4370	0
13	15	235.848922729492	85.0923385620117	-1	2553.93460083008	4795	0
13	16	236.049072265625	85.4137420654297	-1	2616.74505615234	5134	0
13	17	235.728576660156	85.2632827758789	-1	2480.93746948242	5173	0
13	18	236.251495361328	85.4532012939453	-1	1964.17999267578	5493	0
13	19	235.92268371582	85.6489334106445	-1	1733.21969604492	5896	0
13	20	236.232543945313	85.3419036865234	-1	1419.2421875	6302	0
13	21	236.033889770508	84.9973907470703	-1	1775.61099243164	6400	0
13	22	235.527389526367	85.4969711303711	-1	2199.28256225586	6608	0
13	23	236.155624389648	85.3725357055664	-1	1924.94345092773	7044	0
13	24	236.144439697266	85.6048202514648	-1	1227.9787902832	7181	0
13	25	236.616470336914	85.3377838134766	-1	1402.42193603516	7446	0
13	26	236.002655029297	85.7051544189453	-1	1327.02291870117	7681	0
13	27	236.060241699219	85.4766540527344	-1	1667.71884155273	8060	0
13	28	235.974258422852	85.2537841796875	-1	1730.96755981445	8242	0
13	29	235.99250793457	85.3657836914063	-1	1427.15054321289	8623	0
13	30	235.648254394531	85.4854202270508	-1	1377.29058837891	8746	0
13	31	235.867797851563	85.4386291503906	-1	1642.95126342773	9152	0
13	32	235.861785888672	85.4407577514648	-1	1744.80795288086	9328	0
13	33	235.752807617188	85.0600357055664	-1	1555.16201782227	9645	0
13	34	235.970687866211	85.2925186157227	-1	1462.35046386719	9776	0
13	35	235.840072631836	85.6464614868164	-1	925.296844482422	10025	0
13	36	235.916351318359	85.4977874755859	-1	592.663116455078	10414	0
13	37	236.234878540039	85.5820388793945	-1	959.103393554688	10445	0
13	38	236.120651245117	85.3959808349609	-1	830.993377685547	10759	0
13	39	236.818572998047	86.1430587768555	-1	719.150238037109	11081	0
13	40	235.993469238281	86.774299621582	-1	407.263275146484	11190	0
13	41	236.650634765625	85.6154098510742	-1	699.830749511719	11445	0
13	42	237.090713500977	85.9775085449219	-1	571.304412841797	11679	0
13	43	236.269409179688	85.9549026489258	-1	558.283752441406	12001	0
13	44	236.302536010742	86.0417633056641	-1	601.486755371094	12280	0
13	45	236.503341674805	86.1004943847656	-1	572.474273681641	12501	0
14	1	297.753509521484	325.295043945313	-1	2047.5846862793	327	0
14	2	297.481140136719	325.037048339844	-1	2508.62692260742	433	0
14	3	297.832641601563	325.108703613281	-1	2509.98693847656	934	0
14	4	297.9130859375	324.938995361328	-1	2584.73522949219	1351	0
14	5	297.554656982422	325.169616699219	-1	2372.49645996094	1509	0
14	6	297.718292236328	324.817901611328	-1	2719.14511108398	2144	0
14	7	297.885375976563	324.85693359375	-1	2318.06393432617	2448	0
14	8	297.838623046875	325.053802490234	-1	2355.36477661133	2624	0
14	9	297.74951171875	325.1611328125	-1	2279.10861206055	3077	0
14	10	298.019775390625	325.143920898438	-1	2302.10327148438	3284	0
14	11	297.770660400391	325.044372558594	-1	2431.36566162109	3518	0
14	12	297.805206298828	325.030792236328	-1	2050.4592590332	3792	0
14	13	297.815887451172	325.011413574219	-1	1963.02328491211	4080	0
14	14	297.657379150391	325.173736572266	-1	2014.34469604492	4331	0
14	15	297.620056152344	325.082977294922	-1	2201.23510742188	4834	0
14	16	297.692932128906	324.885192871094	-1	2209.86071777344	4890	0
14	17	297.610168457031	325.086730957031	-1	2007.05242919922	5437	0
14	18	297.730773925781	325.132446289063	-1	2535.9348449707	5714	0
14	19	297.902313232422	325.052795410156	-1	2060.86669921875	5948	0
14	20	297.797973632813	325.007446289063	-1	2358.65878295898	6117	0
14	21	297.710296630859	325.017211914063	-1	2257.64221191406	6549	0
14	22	297.804290771484	325.080902099609	-1	2246.62463378906	6816	0
14	23	297.853912353516	325.103302001953	-1	2232.65841674805	6965	0
14	24	297.589172363281	325.046875	-1	1862.74801635742	7354	0
14	25	297.927032470703	325.002410888672	-1	1887.39636230469	7430	0
14	26	297.629058837891	325.280548095703	-1	2253.51037597656	7701	0
14	27	297.853118896484	325.147216796875	-1	2011.9118347168	8079	0
14	28	297.955017089844	324.942230224609	-1	2212.49298095703	8301	0
14	29	297.642669677734	324.744079589844	-1	2182.70596313477	8601	0
14	30	297.898956298828	325.230285644531	-1	2313.81698608398	8933	0
14	31	297.808227539063	325.243530273438	-1	2304.14874267578	9203	0
14	32	297.667785644531	324.923889160156	-1	2106.35479736328	9332	0
14	33	297.638885498047	325.020141601563	-1	2122.35647583008	9708	0
14	34	297.763214111328	324.853607177734	-1	1749.79513549805	9893	0
14	35	297.966949462891	325.004058837891	-1	1867.62661743164	10057	0
14	36	297.945343017578	325.179779052734	-1	1992.03179931641	10296	0
14	37	297.695861816406	325.028503417969	-1	1915.74566650391	10625	0
14	38	297.657928466797	325.214202880859	-1	2362.67779541016	10722	0
14	39	297.729522705078	325.078063964844	-1	2653.27798461914	11118	0
14	40	297.681335449219	325.113800048828	-1	2149.77621459961	11220	0
14	41	297.929626464844	325.113525390625	-1	2050.15560913086	11542	0
14	42	297.522338867188	325.028869628906	-1	2616.7099609375	11638	0
14	43	297.786437988281	325.051055908203	-1	2308.98568725586	12010	0
14	44	297.68115234375	325.022796630859	-1	2154.61795043945	12291	0
14	45	297.695129394531	324.992736816406	-1	1992.19052124023	12521	0
14	46	297.7607421875	325.043853759766	-1	2181.20745849609	12546	0
14	47	297.620758056641	325.142944335938	-1	2173.88534545898	12805	0
14	48	297.751739501953	324.927612304688	-1	1935.16885375977	13034	0
14	49	297.724853515625	325.053558349609	-1	1932.04870605469	13323	0
14	50	297.830230712891	325.198791503906	-1	1658.65322875977	13581	0
14	51	297.556030273438	324.985748291016	-1	2119.92593383789	13660	0
14	52	297.940734863281	325.138885498047	-1	2241.96606445313	14000	0
14	53	297.804748535156	324.798370361328	-1	2010.22662353516	14197	0
14	54	297.625701904297	324.967315673828	-1	2023.09075927734	14319	0
14	55	297.759948730469	325.113647460938	-1	2120.55221557617	14525	0
14	56	297.949798583984	325.071960449219	-1	2351.31893920898	14719	0
14	57	297.813720703125	324.818023681641	-1	2121.82388305664	15050	0
14	58	297.901947021484	325.254028320313	-1	1789.52813720703	15322	0
14	59	297.802154541016	325.118011474609	-1	2230.68884277344	15535	0
14	60	297.518798828125	325.207672119141	-1	2264.0153503418	15703	0
14	61	297.706573486328	324.906433105469	-1	1999.37377929688	15883	0
14	62	297.694763183594	325.230407714844	-1	1716.79446411133	16086	0
14	63	297.791717529297	325.066864013672	-1	1999.94436645508	16239	0
14	64	297.277954101563	325.083312988281	-1	1898.16748046875	16378	0
14	65	297.582305908203	325.083221435547	-1	2066.90243530273	16586	0
14	66	298.159210205078	325.014587402344	-1	2151.74853515625	16810	0
14	67	297.663909912109	324.887115478516	-1	2103.29202270508	16992	0
14	68	297.674743652344	325.118957519531	-1	1972.18182373047	17276	0
14	69	297.880889892578	325.185485839844	-1	1904.04870605469	17375	0
14	70	297.743560791016	325.157440185547	-1	2297.91717529297	17600	0
14	71	297.710723876953	325.020202636719	-1	2105.39944458008	17752	0
14	72	297.873199462891	325.062683105469	-1	2143.18618774414	17903	0
14	73	297.6318359375	324.957092285156	-1	2311.02404785156	18195	0
14	74	298.04052734375	324.9833984375	-1	1732.11236572266	18301	0
14	75	297.662048339844	324.937194824219	-1	2006.28103637695	18515	0
14	76	297.787322998047	325.052368164063	-1	2191.0905456543	18734	0
14	77	297.666961669922	324.891723632813	-1	2101.81741333008	19011	0
14	78	297.431488037109	324.9873046875	-1	2213.49072265625	19121	0
14	79	297.629486083984	324.948089599609	-1	1773.74795532227	19233	0
14	80	297.671600341797	324.996612548828	-1	2143.560546875	19488	0
14	81	297.951049804688	325.074035644531	-1	2053.53796386719	19760	0
14	82	297.70849609375	325.145538330078	-1	2239.14239501953	19806	0
14	83	297.701293945313	324.983093261719	-1	2061.65960693359	20002	0
14	84	297.630889892578	324.794189453125	-1	2023.40618896484	20211	0
14	85	297.624847412109	325.073974609375	-1	2055.86544799805	20458	0
14	86	297.868133544922	325.054901123047	-1	2115.96820068359	20564	0
14	87	297.667877197266	324.879821777344	-1	2037.95895385742	20696	0
14	88	297.703308105469	325.118957519531	-1	2237.42367553711	20994	0
14	89	297.485443115234	325.055267333984	-1	1973.84573364258	21166	0
14	90	297.718048095703	325.032440185547	-1	2017.44650268555	21187	0
14	91	297.777160644531	325.001678466797	-1	1958.96087646484	21440	0
14	92	297.648315429688	325.105224609375	-1	2009.63562011719	21573	0
14	93	297.711669921875	325.075714111328	-1	2088.4294128418	21719	0
14	94	297.792205810547	324.926635742188	-1	1963.58389282227	21982	0
14	95	297.631805419922	325.230712890625	-1	1902.34286499023	22120	0
14	96	297.552520751953	324.840972900391	-1	2073.53759765625	22337	0
14	97	297.659729003906	325.087310791016	-1	2162.36996459961	22491	0
14	98	297.872375488281	325.063629150391	-1	2078.69195556641	22595	0
14	99	297.868316650391	325.030334472656	-1	2373.18923950195	22783	0
14	100	297.655059814453	324.933288574219	-1	2117.64801025391	23022	0
14	101	297.740905761719	325.134094238281	-1	2467.6696472168	23151	0
14	102	297.911682128906	324.901428222656	-1	2223.89163208008	23321	0
14	103	297.736694335938	325.082702636719	-1	2060.63565063477	23510	0
14	104	297.614990234375	324.927551269531	-1	2118.70611572266	23675	0
14	105	297.724243164063	325.006072998047	-1	1943.77291870117	23734	0
14	106	297.661956787109	325.112426757813	-1	2252.23568725586	23903	0
14	107	297.434722900391	325.148559570313	-1	1795.55688476563	24120	0
14	108	297.625549316406	325.039947509766	-1	2223.77026367188	24340	0
14	109	297.710510253906	325.048431396484	-1	2123.9992980957	24455	0
14	110	297.640045166016	325.014831542969	-1	2077.85317993164	24576	0
14	111	297.508331298828	324.904846191406	-1	1799.98397827148	24759	0
14	112	298.094146728516	325.077819824219	-1	2292.75088500977	25007	0
14	113	297.920837402344	324.824279785156	-1	2468.43713378906	25129	0
14	114	297.771057128906	324.957794189453	-1	2174.67535400391	25306	0
14	115	297.799957275391	325.058135986328	-1	1966.75	25486	0
14	116	297.6591796875	324.916595458984	-1	2046.91525268555	25657	0
14	117	297.774749755859	324.907867431641	-1	2098.82595825195	25750	0
14	118	297.565765380859	325.176086425781	-1	1911.25424194336	26049	0
14	119	297.864929199219	324.875640869141	-1	2198.33377075195	26120	0
14	120	297.684692382813	325.005676269531	-1	1910.02215576172	26321	0
14	121	297.698944091797	324.928741455078	-1	2056.08856201172	26433	0
14	122	297.801361083984	324.870208740234	-1	1821.50354003906	26614	0
14	123	297.796173095703	325.082580566406	-1	1844.35549926758	26699	0
14	124	297.892761230469	325.097045898438	-1	2059.14129638672	26937	0
14	125	297.682769775391	324.926177978516	-1	1999.2834777832	27068	0
14	126	297.614135742188	325.106872558594	-1	2099.3662109375	27176	0
14	127	297.629577636719	324.992980957031	-1	2248.78338623047	27401	0
14	128	297.720489501953	325.050720214844	-1	2160.12811279297	27522	0
14	129	297.926208496094	324.830932617188	-1	1948.42059326172	27671	0
14	130	297.938049316406	325.110382080078	-1	1662.23895263672	27734	0
14	131	297.853302001953	324.995788574219	-1	1946.63031005859	27909	0
14	132	297.727783203125	325.149078369141	-1	2219.51409912109	28027	0
14	133	297.693023681641	325.039031982422	-1	1705.25799560547	28195	0
14	134	297.639221191406	325.193023681641	-1	2269.72589111328	28330	0
14	135	297.615447998047	325.055603027344	-1	2148.7321472168	28622	0
14	136	297.816741943359	325.084014892578	-1	2122.6608581543	28756	0
14	137	297.830383300781	325.094421386719	-1	1834.67724609375	28867	0
14	138	297.877593994141	325.079711914063	-1	2268.15090942383	28960	0
14	139	297.60302734375	325.012939453125	-1	1817.45825195313	29153	0
14	140	297.63134765625	325.011444091797	-1	2261.63088989258	29199	0
14	141	297.824798583984	324.914154052734	-1	2111.01513671875	29419	0
14	142	297.713470458984	324.917205810547	-1	1799.72805786133	29529	0
14	143	297.774841308594	325.024719238281	-1	2297.39010620117	29654	0
14	144	297.857818603516	325.210021972656	-1	2294.08810424805	29759	0
14	145	297.866973876953	325.032135009766	-1	1923.97814941406	29907	0
14	146	297.865051269531	325.080322265625	-1	2339.89645385742	30114	0
14	147	297.585571289063	324.909698486328	-1	1808.98010253906	30267	0
14	148	297.761932373047	325.090911865234	-1	1891.98852539063	30355	0
14	149	297.898223876953	325.099548339844	-1	2060.47723388672	30447	0
14	150	297.998992919922	325.131622314453	-1	1900.49282836914	30660	0
14	151	298.026153564453	324.926361083984	-1	1778.94009399414	30727	0
14	152	297.924682617188	325.018920898438	-1	2142.55838012695	30898	0
14	153	297.763031005859	325.367706298828	-1	1740.6748046875	31129	0
14	154	297.501770019531	324.916015625	-1	1843.98791503906	31252	0
14	155	297.688415527344	324.922302246094	-1	1754.21890258789	31370	0
14	156	297.807739257813	325.133758544922	-1	1822.33380126953	31488	0
14	157	297.763977050781	325.074829101563	-1	1950.38327026367	31603	0
14	158	297.651123046875	324.985046386719	-1	1919.00729370117	31813	0
14	159	297.948791503906	325.136535644531	-1	1789.40423583984	31940	0
14	160	297.896575927734	325.112243652344	-1	2051.43374633789	31998	0
14	161	297.656219482422	325.097412109375	-1	1950.32638549805	32120	0
14	162	297.863891601563	325.035522460938	-1	2314.78842163086	32331	0
14	163	297.845764160156	325.115905761719	-1	1968.16302490234	32496	0
14	164	297.722320556641	324.881622314453	-1	2068.33206176758	32539	0
14	165	297.670684814453	325.045104980469	-1	2128.17813110352	32746	0
14	166	297.944183349609	325.126678466797	-1	2175.14758300781	32784	0
14	167	297.739196777344	325.062744140625	-1	2066.19848632813	32944	0
14	168	297.603729248047	324.990081787109	-1	2162.45425415039	33093	0
14	169	297.821136474609	325.151214599609	-1	2243.49002075195	33301	0
14	170	297.692718505859	325.039916992188	-1	2296.01937866211	33357	0
14	171	297.563720703125	325.106323242188	-1	1916.67794799805	33501	0
14	172	297.830535888672	324.896697998047	-1	1983.73718261719	33628	0
14	173	297.897796630859	324.855102539063	-1	2021.80572509766	33820	0
14	174	297.677001953125	325.181823730469	-1	1967.35620117188	33940	0
14	175	297.801177978516	325.113037109375	-1	1861.48181152344	34092	0
14	176	297.864440917969	325.061706542969	-1	1951.27145385742	34225	0
14	177	297.840881347656	325.067199707031	-1	1807.13189697266	34399	0
14	178	297.509002685547	325.06396484375	-1	2065.65664672852	34444	0
14	179	297.706268310547	325.092407226563	-1	1861.93814086914	34595	0
14	180	297.76806640625	324.999206542969	-1	2364.94659423828	34749	0
14	181	297.630615234375	325.218383789063	-1	1956.69174194336	34931	0
14	182	298.054382324219	325.149993896484	-1	2208.46963500977	34983	0
14	183	297.703002929688	325.010498046875	-1	1996.13439941406	35081	0
14	184	297.735168457031	324.887969970703	-1	1609.63983154297	35228	0
14	185	297.548034667969	325.112945556641	-1	1949.22937011719	35370	0
14	186	297.578887939453	325.158325195313	-1	1970.33599853516	35562	0
14	187	297.855377197266	324.933349609375	-1	2050.62060546875	35625	0
14	188	297.889984130859	324.9853515625	-1	1830.37594604492	35825	0
14	189	298.000122070313	325.026733398438	-1	1873.54049682617	35867	0
14	190	297.484191894531	325.013000488281	-1	1805.43139648438	35983	0
14	191	297.675994873047	324.985870361328	-1	2148.77026367188	36148	0
14	192	297.669586181641	325.099273681641	-1	1565.37118530273	36305	0
14	193	297.859954833984	324.991607666016	-1	1945.59185791016	36438	0
14	194	298.037719726563	324.973358154297	-1	1981.8489074707	36563	0
14	195	297.593658447266	325.146209716797	-1	1501.38494873047	36682	0
14	196	297.621765136719	325.171569824219	-1	1857.95318603516	36892	0
14	197	297.536560058594	324.979888916016	-1	1783.8258972168	37044	0
14	198	297.718322753906	324.942230224609	-1	2263.53796386719	37059	0
14	199	297.782257080078	325.214782714844	-1	2272.03771972656	37241	0
14	200	297.407592773438	325.08984375	-1	1938.06005859375	37309	0
14	201	297.814819335938	324.952575683594	-1	2104.3157043457	37565	0
14	202	297.621826171875	325.061096191406	-1	1942.66064453125	37653	0
14	203	297.893341064453	325.061645507813	-1	2194.79409790039	37705	0
14	204	297.6669921875	324.996063232422	-1	1895.68035888672	37903	0
14	205	297.594177246094	324.965423583984	-1	2333.65460205078	37988	0
14	206	297.827270507813	324.995269775391	-1	1967.67010498047	38103	0
14	207	297.670745849609	325.269012451172	-1	1840.72030639648	38296	0
14	208	297.784881591797	325.111053466797	-1	1870.09503173828	38437	0
14	209	297.835693359375	325.214996337891	-1	2113.62213134766	38489	0
14	210	297.664611816406	324.874877929688	-1	1908.19436645508	38704	0
14	211	297.825469970703	324.998992919922	-1	1624.57345581055	38792	0
14	212	297.623413085938	325.106689453125	-1	2045.37026977539	38849	0
14	213	297.567108154297	325.11181640625	-1	2046.68124389648	39066	0
14	214	297.681304931641	325.166656494141	-1	1986.14193725586	39145	0
14	215	297.530303955078	325.190338134766	-1	1594.5485534668	39286	0
14	216	297.687927246094	324.982147216797	-1	1782.93017578125	39440	0
14	217	297.727416992188	325.090515136719	-1	1616.68966674805	39555	0
14	218	297.596862792969	325.29443359375	-1	1827.8039855957	39720	0
14	219	297.87158203125	325.031829833984	-1	1981.34268188477	39842	0
14	220	298.084259033203	324.882507324219	-1	1825.91412353516	39968	0
14	221	297.815185546875	325.098693847656	-1	1649.46203613281	40003	0
14	222	297.890167236328	325.150512695313	-1	2073.63037109375	40219	0
14	223	297.704345703125	325.241088867188	-1	2076.57000732422	40252	0
14	224	297.612121582031	325.083312988281	-1	1720.52053833008	40447	0
14	225	297.634399414063	325.151397705078	-1	2108.62475585938	40539	0
14	226	297.774108886719	325.069274902344	-1	2142.47164916992	40646	0
14	227	297.545928955078	325.051483154297	-1	1925.22012329102	40808	0
14	228	297.944305419922	325.136322021484	-1	2115.7529296875	40847	0
14	229	297.958770751953	325.221343994141	-1	2033.53594970703	40974	0
14	230	297.537719726563	325.119445800781	-1	1897.5671081543	41176	0
14	231	297.841613769531	324.996368408203	-1	1785.48443603516	41328	0
14	232	297.654998779297	325.279052734375	-1	1886.26065063477	41412	0
14	233	297.940124511719	324.948852539063	-1	2210.05889892578	41515	0
14	234	297.635589599609	324.89892578125	-1	1687.09204101563	41615	0
14	235	297.8994140625	325.036254882813	-1	2053.06991577148	41701	0
14	236	297.752685546875	325.028228759766	-1	2014.45794677734	41880	0
14	237	297.736938476563	325.011444091797	-1	1859.14447021484	41971	0
14	238	297.853088378906	325.272430419922	-1	2214.79153442383	42153	0
14	239	297.515258789063	324.903106689453	-1	1753.97329711914	42195	0
14	240	297.771881103516	325.026672363281	-1	1852.5979309082	42396	0
14	241	297.98291015625	324.90185546875	-1	1879.4811706543	42548	0
14	242	297.487579345703	325.063415527344	-1	1997.42074584961	42559	0
14	243	297.419952392578	325.164428710938	-1	1576.71472167969	42773	0
14	244	297.474029541016	325.024963378906	-1	2036.07238769531	42836	0
14	245	297.754760742188	324.926422119141	-1	1773.15362548828	42975	0
14	246	297.950134277344	325.013946533203	-1	2068.09268188477	43080	0
14	247	297.887023925781	325.090209960938	-1	1909.00854492188	43261	0
14	248	297.773254394531	325.046295166016	-1	2121.89334106445	43334	0
14	249	297.659027099609	325.108428955078	-1	2089.9860534668	43396	0
14	250	297.844055175781	325.113098144531	-1	2031.47311401367	43510	0
14	251	297.528930664063	324.952819824219	-1	1952.46856689453	43709	0
14	252	297.720550537109	325.195037841797	-1	1768.93927001953	43820	0
14	253	297.843231201172	324.795989990234	-1	1593.91317749023	43848	0
14	254	297.554779052734	325.025695800781	-1	1943.7356262207	44047	0
14	255	297.681396484375	325.073822021484	-1	2049.22827148438	44145	0
14	256	297.675689697266	325.065826416016	-1	1886.43438720703	44179	0
14	257	297.609588623047	325.137023925781	-1	2063.36157226563	44383	0
14	258	297.580261230469	324.989776611328	-1	1490.45230102539	44504	0
14	259	297.871948242188	324.959991455078	-1	1769.96255493164	44536	0
14	260	297.563598632813	325.114440917969	-1	1668.46838378906	44630	0
14	261	297.857330322266	324.977844238281	-1	1980.88925170898	44809	0
14	262	297.641143798828	324.947631835938	-1	1903.0426940918	44904	0
14	263	298.007598876953	325.093170166016	-1	1821.76412963867	44966	0
14	264	297.804077148438	324.988311767578	-1	1661.71176147461	45135	0
14	265	297.755920410156	324.879638671875	-1	1767.79666137695	45234	0
14	266	297.632080078125	325.207336425781	-1	1591.36172485352	45348	0
14	267	298.003692626953	324.853240966797	-1	2025.04244995117	45399	0
14	268	297.872344970703	325.106292724609	-1	2135.8132019043	45553	0
14	269	297.767639160156	325.078399658203	-1	2173.92456054688	45694	0
14	270	297.785003662109	325.060699462891	-1	2298.98678588867	45745	0
14	271	297.674041748047	325.082366943359	-1	2100.63006591797	45877	0
14	272	297.548675537109	324.921905517578	-1	1991.87042236328	46013	0
14	273	298.119964599609	325.063690185547	-1	1835.36087036133	46125	0
14	274	297.500366210938	324.932312011719	-1	1922.88018798828	46294	0
14	275	297.613220214844	324.928253173828	-1	1724.31857299805	46334	0
14	276	297.868530273438	324.976470947266	-1	1796.39474487305	46461	0
14	277	297.713409423828	325.042114257813	-1	2081.16482543945	46570	0
14	278	297.472442626953	325.076080322266	-1	1789.53616333008	46770	0
14	279	297.854309082031	325.145965576172	-1	1971.12768554688	46840	0
14	280	297.542907714844	325.010894775391	-1	2263.28433227539	46988	0
14	281	297.773040771484	325.037811279297	-1	2123.31539916992	47072	0
14	282	297.603698730469	324.994964599609	-1	1944.6022644043	47188	0
14	283	297.701934814453	325.049713134766	-1	1910.96105957031	47314	0
14	284	297.777099609375	324.971649169922	-1	1796.09936523438	47482	0
14	285	297.695983886719	324.958435058594	-1	1956.6428527832	47566	0
14	286	297.892944335938	325.010803222656	-1	1817.59020996094	47692	0
14	287	297.671142578125	325.160339355469	-1	2012.30426025391	47793	0
14	288	297.524749755859	325.127716064453	-1	1934.35665893555	47827	0
14	289	298.177825927734	325.011444091797	-1	1797.94757080078	47971	0
14	290	297.640228271484	324.875122070313	-1	1807.62145996094	48078	0
14	291	297.695983886719	325.058349609375	-1	1997.72244262695	48188	0
14	292	297.605743408203	325.153137207031	-1	1896.69705200195	48369	0
14	293	297.389007568359	325.083831787109	-1	1864.70950317383	48420	0
14	294	297.943603515625	325.012908935547	-1	1586.11676025391	48586	0
14	295	297.619659423828	324.883331298828	-1	1974.02697753906	48674	0
14	296	297.673645019531	325.019744873047	-1	1641.47064208984	48753	0
14	297	297.744049072266	324.808349609375	-1	2049.42510986328	48827	0
14	298	298.091247558594	325.089263916016	-1	1869.29577636719	48915	0
14	299	297.797668457031	325.063690185547	-1	2021.11126708984	49103	0
14	300	297.711883544922	325.140014648438	-1	2080.30670166016	49185	0
14	301	297.624786376953	325.139129638672	-1	1919.05172729492	49304	0
14	302	297.880279541016	325.174774169922	-1	1798.07144165039	49404	0
14	303	297.921936035156	324.951843261719	-1	2010.36047363281	49522	0
14	304	297.88427734375	325.210845947266	-1	1818.55035400391	49613	0
14	305	297.907684326172	325.058349609375	-1	2052.00335693359	49678	0
14	306	297.794250488281	324.942260742188	-1	1953.03524780273	49778	0
14	307	297.643035888672	324.994262695313	-1	2037.09097290039	49908	0
14	308	297.958099365234	325.170288085938	-1	1765.04495239258	49975	0
14	309	297.835144042969	325.026641845703	-1	2128.20608520508	50069	0
14	310	297.681182861328	325.157501220703	-1	1751.39895629883	50284	0
14	311	297.6376953125	325.060852050781	-1	1949.15756225586	50375	0
14	312	297.756134033203	325.050659179688	-1	1632.18887329102	50444	0
14	313	297.782165527344	324.931060791016	-1	1708.69229125977	50520	0
14	314	297.860748291016	324.966979980469	-1	2008.70217895508	50629	0
14	315	297.591918945313	325.072998046875	-1	1602.47769165039	50817	0
14	316	297.753692626953	324.943725585938	-1	1851.62976074219	50918	0
14	317	297.886047363281	325.025848388672	-1	1990.53875732422	50968	0
14	318	297.712310791016	325.004058837891	-1	1857.87063598633	51090	0
14	319	297.751159667969	324.965454101563	-1	1552.80923461914	51239	0
14	320	297.679992675781	325.10009765625	-1	1668.38430786133	51384	0
14	321	297.758270263672	325.127960205078	-1	1967.79791259766	51485	0
14	322	297.667602539063	325.1767578125	-1	1765.92501831055	51601	0
14	323	297.768646240234	325.214141845703	-1	2037.23870849609	51683	0
14	324	297.852691650391	325.127197265625	-1	2158.77865600586	51814	0
14	325	297.783416748047	324.968505859375	-1	1971.08551025391	51863	0
14	326	297.864898681641	325.018035888672	-1	2190.28094482422	51950	0
14	327	297.643890380859	325.110412597656	-1	1935.69772338867	52067	0
14	328	297.785797119141	324.9384765625	-1	2026.36004638672	52174	0
14	329	297.644836425781	325.117858886719	-1	1843.33572387695	52315	0
14	330	297.862426757813	324.920562744141	-1	1768.43838500977	52435	0
14	331	297.621276855469	324.967864990234	-1	1862.50885009766	52535	0
14	332	297.516876220703	325.059326171875	-1	1979.94555664063	52637	0
14	333	297.594818115234	324.878204345703	-1	1810.6328125	52741	0
14	334	297.811950683594	324.853454589844	-1	1916.92266845703	52881	0
14	335	297.822906494141	325.023132324219	-1	2011.88961791992	52943	0
14	336	297.623931884766	325.299896240234	-1	1772.58856201172	53068	0
14	337	297.550598144531	324.964721679688	-1	1967.86630249023	53218	0
14	338	297.774536132813	325.091705322266	-1	2301.2614440918	53309	0
14	339	297.741943359375	324.946319580078	-1	1777.11599731445	53430	0
14	340	297.972961425781	324.791198730469	-1	1528.59848022461	53531	0
14	341	297.646942138672	325.015594482422	-1	2158.02667236328	53653	0
14	342	297.774932861328	325.09716796875	-1	1811.83160400391	53762	0
14	343	297.837280273438	325.245208740234	-1	2044.27529907227	53915	0
14	344	297.820251464844	325.101593017578	-1	1995.29895019531	54008	0
14	345	297.838989257813	325.212677001953	-1	2419.63235473633	54056	0
14	346	297.820007324219	325.11279296875	-1	2049.28668212891	54209	0
14	347	297.858673095703	325.044158935547	-1	1857.6262512207	54348	0
14	348	297.661041259766	325.111511230469	-1	2122.60299682617	54373	0
14	349	297.771392822266	325.061798095703	-1	1886.41235351563	54563	0
14	350	297.779876708984	325.039703369141	-1	1820.06951904297	54633	0
14	351	297.730194091797	325.251159667969	-1	2104.79907226563	54731	0
14	352	297.733184814453	325.119262695313	-1	2215.59286499023	54831	0
14	353	297.853118896484	325.037689208984	-1	2090.38943481445	54978	0
14	354	297.727813720703	325.019744873047	-1	1778.75842285156	55096	0
14	355	297.745666503906	325.074188232422	-1	2020.34976196289	55146	0
14	356	297.851989746094	325.014770507813	-1	2345.64935302734	55302	0
14	357	297.842895507813	325.115936279297	-1	1785.23550415039	55416	0
14	358	297.622619628906	325.036743164063	-1	1654.67205810547	55498	0
14	359	297.956359863281	325.120239257813	-1	2144.50775146484	55628	0
14	360	297.81103515625	324.902252197266	-1	2261.59350585938	55704	0
14	361	297.636352539063	325.155914306641	-1	1787.07153320313	55767	0
14	362	297.925720214844	325.041900634766	-1	1692.82907104492	55987	0
14	363	297.862365722656	325.129089355469	-1	1921.3684387207	56063	0
14	364	297.775482177734	324.985961914063	-1	1927.07257080078	56121	0
14	365	297.735168457031	325.140747070313	-1	2235.40573120117	56213	0
14	366	297.757232666016	325.078033447266	-1	2244.11102294922	56363	0
14	367	297.982299804688	325.041656494141	-1	1848.23065185547	56419	0
14	368	297.758392333984	324.956176757813	-1	1821.13632202148	56540	0
14	369	297.802795410156	325.067077636719	-1	2061.19000244141	56661	0
14	370	297.803039550781	324.976654052734	-1	1964.98638916016	56815	0
14	371	297.803009033203	325.015106201172	-1	1725.16174316406	56892	0
14	372	297.809020996094	324.963653564453	-1	1887.205078125	57019	0
14	373	297.721710205078	325.204132080078	-1	1708.32852172852	57108	0
14	374	297.955139160156	324.773162841797	-1	1867.66244506836	57206	0
14	375	297.814270019531	325.083343505859	-1	2223.38388061523	57337	0
14	376	297.619598388672	324.987030029297	-1	1836.77331542969	57424	0
14	377	297.824493408203	325.081573486328	-1	2148.44616699219	57478	0
14	378	297.786041259766	325.151611328125	-1	1841.99533081055	57687	0
14	379	297.837066650391	325.026916503906	-1	1854.2900390625	57775	0
14	380	297.927337646484	324.970886230469	-1	2205.42529296875	57828	0
14	381	297.725372314453	325.012481689453	-1	1791.83575439453	57940	0
14	382	298.027984619141	325.097198486328	-1	1882.66729736328	58016	0
14	383	298.065582275391	324.941101074219	-1	1972.27993774414	58189	0
14	384	297.813598632813	325.109436035156	-1	2117.2346496582	58233	0
14	385	298.010772705078	325.058563232422	-1	1802.49542236328	58379	0
14	386	297.730163574219	324.860626220703	-1	2047.67614746094	58544	0
14	387	297.933288574219	325.135864257813	-1	2193.75180053711	58580	0
14	388	297.941711425781	325.01123046875	-1	1925.20620727539	58685	0
14	389	297.895690917969	324.879516601563	-1	1941.04147338867	58849	0
14	390	297.700927734375	325.219116210938	-1	2082.98056030273	58975	0
14	391	297.924438476563	325.043518066406	-1	2135.25747680664	59035	0
14	392	297.974792480469	325.11474609375	-1	1963.40216064453	59193	0
14	393	297.690002441406	325.225891113281	-1	1886.23742675781	59283	0
14	394	297.815185546875	324.976135253906	-1	1719.20104980469	59364	0
14	395	297.928863525391	325.053985595703	-1	1956.15081787109	59538	0
14	396	297.883636474609	324.977844238281	-1	1918.19409179688	59610	0
14	397	298.005462646484	325.202728271484	-1	2002.08557128906	59697	0
14	398	297.795776367188	325.06982421875	-1	1756.08340454102	59893	0
14	399	297.524353027344	325.070495605469	-1	1941.89236450195	59904	0
14	400	297.757171630859	325.212951660156	-1	1682.89767456055	60071	0
14	401	297.669952392578	325.141876220703	-1	2191.75839233398	60161	0
14	402	297.849670410156	324.9873046875	-1	1983.76083374023	60331	0
14	403	297.766296386719	325.0439453125	-1	1897.5764465332	60391	0
14	404	297.920928955078	325.039276123047	-1	1823.93014526367	60515	0
14	405	297.916809082031	325.035614013672	-1	2021.64590454102	60627	0
14	406	297.883117675781	325.101409912109	-1	1791.62890625	60701	0
14	407	297.949249267578	325.088806152344	-1	1861.4677734375	60791	0
14	408	297.750061035156	325.111907958984	-1	1824.98089599609	60880	0
14	409	297.574035644531	325.116760253906	-1	2027.30725097656	61035	0
14	410	297.512481689453	325.144104003906	-1	2148.48812866211	61119	0
14	411	297.842346191406	325.078765869141	-1	1809.38619995117	61287	0
14	412	297.670196533203	325.113525390625	-1	1855.90145874023	61341	0
14	413	297.729400634766	325.126861572266	-1	1829.70101928711	61397	0
14	414	297.804290771484	325.024810791016	-1	1991.25054931641	61586	0
14	415	297.987121582031	324.972564697266	-1	2010.783203125	61595	0
14	416	297.632629394531	325.006927490234	-1	1908.25323486328	61772	0
14	417	297.506103515625	324.960083007813	-1	2101.62551879883	61834	0
14	418	297.698150634766	325.007507324219	-1	1469.35229492188	61948	0
14	419	297.722808837891	324.906860351563	-1	1902.67276000977	62089	0
14	420	297.611022949219	325.11328125	-1	1781.9723815918	62172	0
14	421	297.793914794922	324.760559082031	-1	1834.98513793945	62239	0
14	422	297.842590332031	325.057159423828	-1	2179.53448486328	62379	0
14	423	297.718353271484	325.029052734375	-1	1823.54083251953	62487	0
14	424	297.597351074219	325.062286376953	-1	1899.93099975586	62579	0
14	425	297.617614746094	325.144409179688	-1	1937.134765625	62664	0
14	426	297.785675048828	324.948669433594	-1	1731.19296264648	62722	0
14	427	297.653686523438	325.133453369141	-1	1573.2802734375	62886	0
14	428	297.669128417969	325.157257080078	-1	1717.82803344727	62943	0
14	429	297.655059814453	325.018585205078	-1	1774.97317504883	63105	0
14	430	297.671142578125	325.207641601563	-1	2224.46481323242	63223	0
14	431	297.573272705078	325.23974609375	-1	1890.81033325195	63241	0
14	432	298.010894775391	324.982757568359	-1	1931.10269165039	63368	0
14	433	297.572296142578	325.135650634766	-1	2035.36450195313	63447	0
14	434	297.624084472656	325.042633056641	-1	1680.78799438477	63629	0
14	435	297.930267333984	325.222106933594	-1	1600.09188842773	63732	0
14	436	297.891387939453	324.974822998047	-1	1761.44952392578	63814	0
14	437	297.660583496094	325.193206787109	-1	1840.02810668945	63856	0
14	438	297.83203125	325.122985839844	-1	1666.92526245117	63974	0
14	439	297.736938476563	325.096282958984	-1	1686.89950561523	64044	0
14	440	297.976898193359	325.173645019531	-1	1626.78747558594	64162	0
14	441	297.735382080078	324.798553466797	-1	1919.44482421875	64248	0
14	442	297.690948486328	325.011047363281	-1	1696.72409057617	64380	0
14	443	297.623321533203	324.969268798828	-1	1600.71734619141	64473	0
14	444	297.769195556641	325.2353515625	-1	1805.82739257813	64501	0
14	445	297.677215576172	325.023986816406	-1	1786.45721435547	64618	0
14	446	297.844665527344	325.192443847656	-1	1796.68710327148	64747	0
14	447	297.786010742188	325.114074707031	-1	1597.67007446289	64845	0
14	448	297.764434814453	324.890777587891	-1	1558.7155456543	64911	0
14	449	297.713348388672	325.013305664063	-1	2006.66635131836	65018	0
14	450	298.049896240234	324.984100341797	-1	2080.47674560547	65073	0
14	451	297.599731445313	324.909790039063	-1	2059.24362182617	65245	0
14	452	297.892395019531	324.899963378906	-1	1780.64450073242	65278	0
14	453	297.680847167969	324.955963134766	-1	2044.34106445313	65438	0
14	454	297.626098632813	324.955047607422	-1	1867.4328918457	65509	0
14	455	297.762786865234	324.987823486328	-1	2160.36624145508	65618	0
14	456	297.698120117188	324.978363037109	-1	1921.07427978516	65629	0
14	457	297.567596435547	325.065673828125	-1	1849.22903442383	65747	0
14	458	297.784545898438	325.022857666016	-1	1860.40432739258	65908	0
14	459	297.671356201172	325.197875976563	-1	1615.47128295898	66002	0
14	460	297.766815185547	325.127166748047	-1	1891.28521728516	66099	0
14	461	297.873901367188	324.834442138672	-1	1898.98596191406	66166	0
14	462	297.840637207031	324.895080566406	-1	1744.67498779297	66208	0
14	463	297.710815429688	325.029541015625	-1	1609.45553588867	66307	0
14	464	298.464416503906	325.092651367188	-1	1777.98907470703	66423	0
14	465	297.663116455078	324.887054443359	-1	1679.45980834961	66491	0
14	466	297.664093017578	325.103118896484	-1	1830.3493347168	66624	0
14	467	297.962982177734	325.081787109375	-1	2055.19073486328	66694	0
14	468	297.863739013672	325.018188476563	-1	1774.40924072266	66840	0
14	469	297.723205566406	325.027404785156	-1	1848.53414916992	66877	0
14	470	297.807250976563	324.928497314453	-1	1859.03332519531	66991	0
14	471	297.970550537109	324.876068115234	-1	1743.49847412109	67040	0
14	472	297.888336181641	325.046813964844	-1	1837.27136230469	67202	0
14	473	297.895965576172	325.173492431641	-1	1778.53814697266	67255	0
14	474	297.68798828125	325.055786132813	-1	1988.06018066406	67325	0
14	475	297.988311767578	325.042175292969	-1	1820.02807617188	67506	0
14	476	297.647613525391	324.99560546875	-1	2144.57897949219	67535	0
14	477	297.686431884766	325.193359375	-1	1898.70520019531	67639	0
14	478	298.043975830078	325.041137695313	-1	1836.46929931641	67808	0
14	479	297.766052246094	324.933868408203	-1	1870.86459350586	67871	0
14	480	297.803039550781	324.876678466797	-1	2169.05264282227	67949	0
14	481	297.463317871094	324.973571777344	-1	1926.35510253906	68019	0
14	482	297.810577392578	325.048675537109	-1	1925.31353759766	68164	0
14	483	297.954162597656	325.196258544922	-1	1870.31866455078	68192	0
14	484	297.613586425781	325.123718261719	-1	1708.27545166016	68367	0
14	485	297.832061767578	325.001373291016	-1	1606.51550292969	68444	0
14	486	297.701904296875	325.076965332031	-1	1765.78918457031	68502	0
14	487	297.730407714844	325.168151855469	-1	1575.19821166992	68611	0
14	488	297.750915527344	325.150085449219	-1	1734.12838745117	68696	0
14	489	297.939575195313	325.235961914063	-1	1747.86163330078	68785	0
14	490	297.735076904297	325.030120849609	-1	1892.22891235352	68856	0
14	491	298.010284423828	325.126251220703	-1	1922.71926879883	68991	0
14	492	297.558013916016	324.898590087891	-1	2100.20733642578	69087	0
14	493	297.822418212891	325.004333496094	-1	1668.61166381836	69139	0
14	494	297.570861816406	325.0751953125	-1	1823.27102661133	69216	0
14	495	297.747894287109	324.925842285156	-1	1516.31591796875	69371	0
14	496	297.811004638672	324.936401367188	-1	1670.59231567383	69450	0
14	497	297.964569091797	325.030456542969	-1	2024.12701416016	69492	0
14	498	297.763000488281	325.102996826172	-1	1927.92047119141	69609	0
14	499	297.727325439453	324.964935302734	-1	1859.81640625	69727	0
14	500	297.775665283203	325.14013671875	-1	1917.45401000977	69807	0
14	501	297.783721923828	325.119812011719	-1	1689.65106201172	69880	0
14	502	297.990997314453	325.161895751953	-1	1990.69952392578	70022	0
14	503	297.396728515625	325.046905517578	-1	1912.58889770508	70124	0
14	504	297.989837646484	325.078338623047	-1	1892.43209838867	70162	0
14	505	297.716186523438	325.225616455078	-1	2000.64004516602	70279	0
14	506	297.72216796875	325.126190185547	-1	1853.29000854492	70382	0
14	507	297.831634521484	325.21142578125	-1	1980.03811645508	70474	0
14	508	297.686737060547	325.102447509766	-1	1913.82116699219	70589	0
14	509	297.757293701172	324.891418457031	-1	2120.89788818359	70693	0
14	510	297.682800292969	325.173553466797	-1	1881.81207275391	70742	0
14	511	297.661010742188	324.982635498047	-1	1725.52612304688	70849	0
14	512	297.871765136719	325.228607177734	-1	1596.44931030273	70953	0
14	513	297.754638671875	325.081115722656	-1	1790.39526367188	71056	0
14	514	297.91064453125	325.154693603516	-1	1801.48843383789	71156	0
14	515	297.893646240234	325.156799316406	-1	1781.98327636719	71311	0
14	516	297.298980712891	325.085327148438	-1	1759.34884643555	71348	0
14	517	297.717010498047	325.151489257813	-1	1982.20446777344	71429	0
14	518	297.808715820313	325.088531494141	-1	2092.00579833984	71609	0
14	519	297.982757568359	325.104400634766	-1	1922.68008422852	71673	0
14	520	297.719207763672	324.898345947266	-1	1812.02700805664	71719	0
14	521	297.934661865234	324.914947509766	-1	2138.16207885742	71892	0
14	522	297.478790283203	325.059356689453	-1	1855.25375366211	71968	0
14	523	297.344512939453	325.101715087891	-1	2106.47610473633	72024	0
14	524	297.767059326172	324.968627929688	-1	1860.41067504883	72182	0
14	525	297.792816162109	324.993377685547	-1	1604.05462646484	72230	0
14	526	297.650146484375	325.011444091797	-1	2067.90487670898	72335	0
14	527	298.041320800781	325.080596923828	-1	1882.8359375	72416	0
14	528	297.491912841797	324.955230712891	-1	1806.44570922852	72560	0
14	529	297.788208007813	324.834197998047	-1	1671.42596435547	72669	0
14	530	297.790374755859	325.214172363281	-1	1759.29119873047	72781	0
14	531	297.828277587891	325.070068359375	-1	2373.40142822266	72873	0
14	532	297.730895996094	325.014495849609	-1	1552.50061035156	72958	0
14	533	297.935241699219	325.022125244141	-1	1406.2919921875	73047	0
14	534	297.773376464844	325.143005371094	-1	2023.43112182617	73102	0
14	535	297.977447509766	325.083984375	-1	1895.28991699219	73219	0
14	536	297.834991455078	325.417999267578	-1	1762.19799804688	73313	0
14	537	297.837493896484	325.095245361328	-1	1917.13265991211	73363	0
14	538	297.656951904297	325.041870117188	-1	1803.30770874023	73440	0
14	539	297.544799804688	325.076293945313	-1	1983.14077758789	73564	0
14	540	297.867462158203	325.003112792969	-1	1926.63320922852	73681	0
14	541	297.703735351563	325.027862548828	-1	1613.71389770508	73730	0
14	542	297.869934082031	324.993835449219	-1	2104.88244628906	73798	0
14	543	297.722351074219	325.125732421875	-1	2029.26132202148	73915	0
14	544	297.818817138672	325.004150390625	-1	1771.56008911133	74026	0
14	545	297.634368896484	325.145141601563	-1	1884.66754150391	74160	0
14	546	297.866058349609	324.868560791016	-1	2144.57388305664	74199	0
14	547	297.654510498047	325.286651611328	-1	1630.47964477539	74289	0
14	548	297.727569580078	324.9775390625	-1	2056.99981689453	74411	0
14	549	297.899658203125	325.159942626953	-1	1745.95568847656	74497	0
14	550	297.930328369141	325.220367431641	-1	2154.16250610352	74612	0
14	551	297.632202148438	325.253051757813	-1	1600.21151733398	74637	0
14	552	297.713439941406	325.090454101563	-1	1484.72848510742	74719	0
14	553	297.850189208984	325.203582763672	-1	1636.85726928711	74875	0
14	554	297.854766845703	325.153900146484	-1	2054.18942260742	74917	0
14	555	297.927490234375	325.231964111328	-1	1814.72454833984	74984	0
14	556	297.765319824219	325.214141845703	-1	1951.16479492188	75110	0
14	557	297.884643554688	325.139770507813	-1	1573.31237792969	75211	0
14	558	297.847015380859	325.088287353516	-1	1671.81243896484	75261	0
14	559	297.936798095703	324.951934814453	-1	1842.46463012695	75393	0
14	560	297.771362304688	324.914794921875	-1	1660.4052734375	75445	0
14	561	297.877868652344	325.116973876953	-1	1777.55712890625	75518	0
14	562	297.455474853516	325.143280029297	-1	1776.6139831543	75658	0
14	563	297.662567138672	325.279296875	-1	1669.83779907227	75775	0
14	564	297.571929931641	324.906494140625	-1	1855.32556152344	75841	0
14	565	297.848419189453	325.111328125	-1	1767.41171264648	75945	0
14	566	297.969909667969	324.978179931641	-1	2039.47778320313	76015	0
14	567	297.755920410156	325.176208496094	-1	1649.00354003906	76090	0
14	568	297.821197509766	325.015930175781	-1	1900.11215209961	76185	0
14	569	297.842376708984	325.029907226563	-1	1501.33734130859	76262	0
14	570	297.722717285156	325.205139160156	-1	2074.09057617188	76346	0
14	571	297.961273193359	325.024108886719	-1	1638.77734375	76439	0
14	572	297.667694091797	325.198791503906	-1	1659.69512939453	76510	0
14	573	297.654235839844	325.109985351563	-1	1723.27099609375	76582	0
14	574	297.700286865234	324.951751708984	-1	1801.78939819336	76727	0
14	575	297.772613525391	325.015106201172	-1	2139.55941772461	76760	0
14	576	297.826416015625	325.178344726563	-1	1960.81463623047	76916	0
14	577	297.717376708984	324.917663574219	-1	1751.45336914063	76940	0
14	578	297.742523193359	325.131958007813	-1	1898.61434936523	77102	0
14	579	297.622100830078	325.130615234375	-1	1985.66925048828	77186	0
14	580	297.810943603516	325.070251464844	-1	1862.12661743164	77298	0
14	581	297.688598632813	325.041717529297	-1	1823.50396728516	77304	0
14	582	297.639343261719	324.970001220703	-1	1986.19171142578	77419	0
14	583	297.676086425781	325.073211669922	-1	1644.0403137207	77535	0
14	584	297.629943847656	325.049224853516	-1	1933.11975097656	77665	0
14	585	297.685913085938	325.021606445313	-1	1888.69940185547	77747	0
14	586	297.831085205078	325.009857177734	-1	2167.33343505859	77774	0
14	587	297.845306396484	325.291687011719	-1	1666.24423217773	77882	0
14	588	298.128112792969	325.261260986328	-1	1764.02020263672	77964	0
14	589	297.7978515625	324.980163574219	-1	1921.16430664063	78080	0
14	590	297.684844970703	325.195709228516	-1	1647.06857299805	78133	0
14	591	297.620452880859	324.990753173828	-1	1741.62680053711	78290	0
14	592	297.724212646484	325.200775146484	-1	1617.93493652344	78333	0
14	593	297.587799072266	325.230285644531	-1	1776.00512695313	78495	0
14	594	297.91357421875	325.018829345703	-1	1680.80697631836	78538	0
14	595	297.535736083984	325.094512939453	-1	1717.17388916016	78627	0
14	596	297.500793457031	325.228179931641	-1	1765.6123046875	78764	0
14	597	297.728637695313	325.118530273438	-1	1749.7958984375	78827	0
14	598	297.654327392578	325.043151855469	-1	1660.21981811523	78963	0
14	599	297.540985107422	324.986267089844	-1	1955.83938598633	79034	0
14	600	297.704345703125	324.996917724609	-1	1814.61386108398	79090	0
14	601	297.934448242188	325.305297851563	-1	1897.59896850586	79221	0
14	602	297.559844970703	325.119506835938	-1	2251.21505737305	79279	0
14	603	297.926666259766	324.942352294922	-1	2129.04177856445	79348	0
14	604	297.619567871094	325.233367919922	-1	1986.32266235352	79524	0
14	605	297.737609863281	325.013244628906	-1	2182.67730712891	79574	0
14	606	297.957336425781	325.131530761719	-1	1971.71185302734	79660	0
14	607	297.750549316406	324.905883789063	-1	1802.888671875	79818	0
14	608	297.676025390625	325.163024902344	-1	2148.22799682617	79922	0
14	609	297.892639160156	325.065856933594	-1	1888.82116699219	79949	0
14	610	297.692749023438	325.274658203125	-1	1802.95855712891	80046	0
14	611	297.808776855469	325.134033203125	-1	1902.10913085938	80160	0
14	612	297.615112304688	325.309753417969	-1	1682.83352661133	80259	0
14	613	297.567077636719	325.044128417969	-1	1708.01467895508	80353	0
14	614	297.553039550781	324.871826171875	-1	2149.77713012695	80456	0
14	615	297.833770751953	325.210144042969	-1	1711.09426879883	80524	0
14	616	297.594512939453	324.852905273438	-1	1505.45254516602	80590	0
14	617	297.378265380859	325.169616699219	-1	1901.59371948242	80699	0
14	618	297.844268798828	325.099884033203	-1	1895.22555541992	80789	0
14	619	298.036590576172	324.949523925781	-1	1896.32272338867	80907	0
14	620	297.851806640625	325.000549316406	-1	2023.15017700195	81034	0
14	621	297.673797607422	324.995269775391	-1	1656.00857543945	81135	0
14	622	297.731689453125	324.991729736328	-1	2039.62130737305	81233	0
14	623	297.681945800781	324.966796875	-1	1640.94497680664	81289	0
14	624	297.700134277344	325.179107666016	-1	1781.29641723633	81371	0
14	625	297.796295166016	324.963836669922	-1	1799.00280761719	81488	0
14	626	297.800720214844	325.060699462891	-1	1665.97494506836	81563	0
14	627	297.761383056641	325.1318359375	-1	1648.34838867188	81679	0
14	628	297.800018310547	324.964660644531	-1	1792.67993164063	81789	0
14	629	297.728790283203	325.194000244141	-1	1448.44570922852	81877	0
14	630	297.9365234375	324.880706787109	-1	1790.04153442383	81951	0
14	631	297.823028564453	325.086395263672	-1	1508.30679321289	82078	0
14	632	297.720886230469	325.182891845703	-1	1613.95355224609	82122	0
14	633	297.81787109375	324.99267578125	-1	1870.62701416016	82247	0
14	634	298.024353027344	325.17041015625	-1	1715.21643066406	82374	0
14	635	297.634735107422	325.124786376953	-1	1556.54913330078	82476	0
14	636	297.570068359375	325.107727050781	-1	1871.66693115234	82539	0
14	637	297.861022949219	324.941986083984	-1	1910.02398681641	82647	0
14	638	297.808776855469	325.089202880859	-1	1972.09878540039	82714	0
14	639	297.593688964844	325.242370605469	-1	1703.46826171875	82812	0
14	640	297.553619384766	325.207153320313	-1	1639.48699951172	82909	0
14	641	297.702514648438	325.162963867188	-1	1536.75817871094	83012	0
14	642	297.893432617188	325.163269042969	-1	1617.95434570313	83081	0
14	643	297.979431152344	324.996734619141	-1	1951.87939453125	83186	0
14	644	297.788818359375	325.051635742188	-1	1803.62026977539	83277	0
14	645	297.504180908203	324.907745361328	-1	2228.19055175781	83342	0
14	646	297.725006103516	324.941864013672	-1	1877.99133300781	83458	0
14	647	297.829040527344	324.962280273438	-1	1765.82821655273	83576	0
14	648	297.642333984375	325.051971435547	-1	1955.14508056641	83666	0
14	649	297.594757080078	325.084045410156	-1	2061.19305419922	83753	0
14	650	297.8701171875	324.967651367188	-1	1985.08557128906	83831	0
14	651	297.873077392578	324.986663818359	-1	1887.47494506836	83929	0
14	652	297.822479248047	325.153106689453	-1	1750.39007568359	83969	0
14	653	297.815185546875	325.047424316406	-1	1741.16131591797	84089	0
14	654	297.569122314453	325.0546875	-1	1634.61459350586	84157	0
14	655	297.839324951172	325.096740722656	-1	1992.26275634766	84249	0
14	656	297.834503173828	325.073608398438	-1	1852.12649536133	84389	0
14	657	297.528289794922	325.022644042969	-1	1882.63461303711	84466	0
14	658	297.554748535156	325.129547119141	-1	2036.16674804688	84537	0
14	659	297.812225341797	325.057983398438	-1	1770.75631713867	84700	0
14	660	297.756072998047	325.10205078125	-1	1844.85217285156	84824	0
14	661	297.930969238281	325.202209472656	-1	1607.37930297852	84886	0
14	662	297.689147949219	325.299865722656	-1	1718.47854614258	84922	0
14	663	297.997314453125	325.123443603516	-1	1991.77450561523	85100	0
14	664	297.70263671875	325.252044677734	-1	2041.30258178711	85202	0
14	665	297.475708007813	325.229034423828	-1	1768.94430541992	85244	0
14	666	297.590789794922	325.055603027344	-1	1797.6494140625	85414	0
14	667	297.699249267578	325.102691650391	-1	1767.87145996094	85501	0
14	668	298.056579589844	324.924285888672	-1	1627.79946899414	85603	0
14	669	297.746704101563	325.198333740234	-1	1846.88198852539	85666	0
14	670	297.687652587891	324.967712402344	-1	1927.42971801758	85826	0
14	671	297.834991455078	325.088653564453	-1	1583.74649047852	85846	0
14	672	297.828216552734	324.990631103516	-1	1803.02313232422	85957	0
14	673	297.669799804688	325.131195068359	-1	1922.83459472656	86054	0
14	674	297.995758056641	325.057952880859	-1	2282.63735961914	86212	0
14	675	297.891082763672	325.017547607422	-1	2006.79650878906	86330	0
14	676	297.704620361328	325.124450683594	-1	1893.60501098633	86427	0
14	677	297.486724853516	325.002349853516	-1	1759.73809814453	86533	0
14	678	297.852783203125	325.075439453125	-1	1852.41156005859	86593	0
14	679	297.578948974609	325.177856445313	-1	1728.76486206055	86666	0
14	680	297.778503417969	325.123199462891	-1	1785.76303100586	86842	0
14	681	297.736480712891	324.923065185547	-1	1880.73294067383	86874	0
14	682	297.950439453125	325.064086914063	-1	1622.94781494141	86953	0
14	683	297.957702636719	325.001037597656	-1	1379.41912841797	87066	0
14	684	297.540405273438	325.218933105469	-1	1890.86169433594	87238	0
14	685	298.092010498047	325.043640136719	-1	2025.77880859375	87355	0
14	686	297.760009765625	325.073608398438	-1	1827.52520751953	87445	0
14	687	297.892547607422	325.189331054688	-1	1825.67199707031	87559	0
14	688	297.880706787109	325.266418457031	-1	2002.60299682617	87633	0
14	689	297.741027832031	325.272155761719	-1	1954.09317016602	87741	0
14	690	297.734100341797	325.174224853516	-1	1676.31762695313	87844	0
14	691	297.842163085938	325.01513671875	-1	1888.09216308594	87914	0
14	692	297.801391601563	324.794738769531	-1	1812.66152954102	87981	0
14	693	297.734893798828	324.944976806641	-1	1401.21545410156	88053	0
14	694	297.642364501953	325.237243652344	-1	1663.96786499023	88207	0
14	695	297.553192138672	324.907318115234	-1	1817.08459472656	88265	0
14	696	297.725860595703	325.146606445313	-1	1649.43200683594	88345	0
14	697	297.728942871094	324.856781005859	-1	1870.46542358398	88473	0
14	698	297.539520263672	324.880035400391	-1	1733.55157470703	88593	0
14	699	297.783843994141	325.118438720703	-1	1625.31600952148	88668	0
14	700	297.815643310547	325.168304443359	-1	1650.58038330078	88720	0
14	701	297.732604980469	324.953582763672	-1	2058.2380065918	88817	0
14	702	297.576843261719	325.153778076172	-1	1899.26919555664	88953	0
14	703	297.942565917969	325.197540283203	-1	1760.48468017578	89006	0
14	704	297.710235595703	325.088439941406	-1	2304.8024597168	89154	0
14	705	297.838928222656	325.318450927734	-1	1963.62127685547	89215	0
14	706	297.702270507813	325.149749755859	-1	1968.49267578125	89288	0
14	707	297.438842773438	325.175689697266	-1	1752.5908203125	89424	0
14	708	297.955810546875	324.989868164063	-1	1690.16821289063	89496	0
14	709	297.648040771484	324.996795654297	-1	1641.71661376953	89579	0
14	710	297.573638916016	325.149261474609	-1	2086.87924194336	89686	0
14	711	297.754333496094	325.001525878906	-1	2218.95516967773	89797	0
14	712	297.639770507813	325.146850585938	-1	1963.6608581543	89821	0
14	713	297.790252685547	324.969604492188	-1	1660.55548095703	89890	0
14	714	297.704528808594	325.302093505859	-1	1972.85415649414	90042	0
14	715	297.667419433594	325.043640136719	-1	1561.45620727539	90077	0
14	716	297.718811035156	325.405700683594	-1	1345.75366210938	90209	0
14	717	297.978973388672	325.081207275391	-1	1775.09176635742	90306	0
14	718	297.658172607422	325.047912597656	-1	1746.14233398438	90327	0
14	719	297.760498046875	325.183471679688	-1	1697.25982666016	90395	0
14	720	297.717254638672	324.951995849609	-1	1877.40350341797	90558	0
14	721	297.775207519531	325.188537597656	-1	2022.5231628418	90627	0
14	722	297.991485595703	325.025390625	-1	1721.6975402832	90722	0
14	723	297.531951904297	325.16357421875	-1	1495.20233154297	90762	0
14	724	297.932556152344	325.182556152344	-1	1931.68463134766	90829	0
14	725	297.707855224609	324.944549560547	-1	1668.154296875	90920	0
14	726	297.876678466797	325.039703369141	-1	1991.57992553711	91020	0
14	727	297.769897460938	325.228973388672	-1	2158.34634399414	91098	0
14	728	297.469055175781	325.159484863281	-1	1539.68081665039	91205	0
14	729	297.551055908203	324.936462402344	-1	1763.6799621582	91239	0
14	730	297.811431884766	325.064697265625	-1	1640.74621582031	91363	0
14	731	297.844146728516	324.8837890625	-1	1725.00466918945	91415	0
14	732	297.672668457031	325.002410888672	-1	2050.40740966797	91518	0
14	733	297.772186279297	325.080688476563	-1	1672.00408935547	91625	0
14	734	297.833740234375	325.089050292969	-1	1802.12194824219	91737	0
14	735	298.073699951172	325.091644287109	-1	2018.24746704102	91838	0
14	736	298.0009765625	325.317321777344	-1	1642.85113525391	91895	0
14	737	297.751708984375	325.074432373047	-1	1745.67269897461	91956	0
14	738	297.881011962891	324.965270996094	-1	1495.83798217773	92086	0
14	739	297.926910400391	325.106262207031	-1	1832.42984008789	92154	0
14	740	297.739074707031	325.102752685547	-1	1812.95706176758	92209	0
14	741	297.84521484375	325.018493652344	-1	1946.05603027344	92366	0
14	742	297.733459472656	325.1435546875	-1	1648.59060668945	92429	0
14	743	297.886352539063	325.389190673828	-1	1631.66091918945	92503	0
14	744	297.786071777344	324.982299804688	-1	1694.67047119141	92590	0
14	745	297.689605712891	325.151977539063	-1	1622.58190917969	92693	0
14	746	297.715301513672	325.231964111328	-1	1379.85412597656	92750	0
14	747	297.659576416016	324.919708251953	-1	1559.7502746582	92873	0
14	748	297.582244873047	325.315765380859	-1	1790.55029296875	92901	0
14	749	297.559265136719	325.212615966797	-1	1664.75009155273	93062	0
14	750	297.636962890625	325.052673339844	-1	1853.96353149414	93122	0
14	751	297.782806396484	325.076751708984	-1	1604.4919128418	93186	0
14	752	297.997192382813	325.004608154297	-1	1786.74697875977	93252	0
14	753	297.763031005859	325.038024902344	-1	1796.90826416016	93388	0
14	754	297.675506591797	324.934112548828	-1	1768.79611206055	93475	0
14	755	297.864288330078	325.235229492188	-1	1715.81903076172	93520	0
14	756	297.614501953125	325.224395751953	-1	1861.86172485352	93662	0
14	757	297.739074707031	325.254486083984	-1	1784.51974487305	93704	0
14	758	297.904052734375	324.957153320313	-1	1801.82015991211	93794	0
14	759	297.854156494141	325.032623291016	-1	1743.06359863281	93899	0
14	760	297.548400878906	325.157135009766	-1	1904.24014282227	94012	0
14	761	297.856658935547	325.087432861328	-1	1760.52478027344	94081	0
14	762	297.767059326172	324.979919433594	-1	1765.88131713867	94161	0
14	763	297.717651367188	325.141357421875	-1	1525.80752563477	94321	0
14	764	297.518829345703	325.180358886719	-1	1835.74334716797	94341	0
14	765	297.807403564453	325.184997558594	-1	1640.84841918945	94439	0
14	766	297.737945556641	325.281463623047	-1	1794.89630126953	94594	0
14	767	297.923828125	325.119873046875	-1	1770.84735107422	94637	0
14	768	298.017181396484	325.030120849609	-1	1659.13641357422	94752	0
14	769	297.771301269531	325.064270019531	-1	1597.4250793457	94763	0
14	770	297.921752929688	324.941040039063	-1	2009.17504882813	94860	0
14	771	297.743530273438	324.991577148438	-1	1808.3395690918	94981	0
14	772	297.898193359375	325.152435302734	-1	1519.00759887695	95030	0
14	773	297.876129150391	325.148468017578	-1	1981.67700195313	95143	0
14	774	297.740692138672	325.087188720703	-1	1615.04360961914	95205	0
14	775	297.737701416016	325.065734863281	-1	1845.2555847168	95311	0
14	776	297.672943115234	325.098327636719	-1	1774.47998046875	95423	0
14	777	297.679443359375	324.991455078125	-1	1509.81582641602	95519	0
14	778	298.000579833984	325.169006347656	-1	2009.75271606445	95536	0
14	779	297.845550537109	325.040771484375	-1	1826.51065063477	95619	0
14	780	297.828704833984	325.18408203125	-1	1886.66931152344	95746	0
14	781	297.916748046875	325.302551269531	-1	1862.74694824219	95817	0
14	782	297.739715576172	325.124084472656	-1	1758.00170898438	95957	0
14	783	297.930725097656	324.987945556641	-1	1680.37771606445	95986	0
14	784	298.053955078125	325.079498291016	-1	1849.40911865234	96153	0
14	785	297.72900390625	325.074523925781	-1	1851.27017211914	96214	0
14	786	297.85693359375	325.008239746094	-1	1679.26620483398	96320	0
14	787	297.915985107422	325.191955566406	-1	1512.32678222656	96431	0
14	788	297.4638671875	325.187957763672	-1	1633.62603759766	96460	0
14	789	297.747802734375	324.993225097656	-1	1724.22113037109	96551	0
14	790	297.867523193359	325.040649414063	-1	2019.88540649414	96655	0
14	791	297.733215332031	324.975433349609	-1	1947.1396484375	96788	0
14	792	297.767639160156	325.232177734375	-1	1748.58639526367	96827	0
14	793	297.740631103516	325.068786621094	-1	1794.3127746582	96934	0
14	794	297.9296875	325.127502441406	-1	1656.59146118164	96991	0
14	795	297.604156494141	325.104339599609	-1	2110.82843017578	97128	0
14	796	297.815582275391	325.037841796875	-1	1743.56069946289	97154	0
14	797	297.910675048828	325.265747070313	-1	1728.14352416992	97296	0
14	798	297.724060058594	324.880126953125	-1	1650.29672241211	97355	0
14	799	297.986145019531	325.008972167969	-1	2044.27932739258	97404	0
14	800	297.740264892578	325.037963867188	-1	1867.03955078125	97517	0
14	801	297.914184570313	324.995422363281	-1	1994.8571472168	97589	0
14	802	297.664916992188	324.899017333984	-1	1927.66464233398	97669	0
14	803	297.883453369141	324.964019775391	-1	1659.54711914063	97769	0
14	804	297.836303710938	325.132415771484	-1	1608.17840576172	97896	0
14	805	297.772308349609	325.154479980469	-1	1640.64831542969	97971	0
14	806	297.578094482422	325.090789794922	-1	1669.47613525391	98063	0
14	807	297.800659179688	325.188934326172	-1	1701.75378417969	98128	0
14	808	297.655364990234	324.977783203125	-1	1772.27017211914	98266	0
14	809	297.913726806641	325.086761474609	-1	1828.03158569336	98342	0
14	810	297.729583740234	325.028289794922	-1	1876.69122314453	98428	0
14	811	297.795928955078	324.913696289063	-1	1782.72467041016	98552	0
14	812	297.729248046875	325.029296875	-1	1454.63662719727	98587	0
14	813	297.711242675781	325.134124755859	-1	1858.91265869141	98673	0
14	814	297.769592285156	325.115600585938	-1	1593.66101074219	98801	0
14	815	297.591430664063	325.00634765625	-1	1926.12643432617	98902	0
14	816	297.698028564453	324.925445556641	-1	1719.88137817383	98986	0
14	817	297.768737792969	325.265197753906	-1	1644.91189575195	99092	0
14	818	297.383575439453	325.165435791016	-1	1444.82702636719	99188	0
14	819	297.990631103516	325.253509521484	-1	1629.92636108398	99242	0
14	820	297.870330810547	324.868804931641	-1	1761.60333251953	99309	0
14	821	297.732818603516	325.184906005859	-1	1684.03598022461	99449	0
14	822	297.910430908203	325.097229003906	-1	1978.51800537109	99548	0
14	823	297.916229248047	325.220947265625	-1	1995.48452758789	99603	0
14	824	297.873413085938	324.924224853516	-1	1815.91989135742	99759	0
14	825	297.926116943359	325.130462646484	-1	1733.18881225586	99798	0
14	826	298.125762939453	325.007354736328	-1	1703.29446411133	99916	0
14	827	298.002075195313	324.962097167969	-1	2224.29251098633	99989	0
14	828	297.78369140625	325.021575927734	-1	1955.91470336914	100066	0
14	829	297.807006835938	324.968383789063	-1	1809.99557495117	100181	0
14	830	297.817932128906	325.047454833984	-1	1647.22033691406	100323	0
14	831	297.842864990234	325.110565185547	-1	1815.71588134766	100429	0
14	832	297.725189208984	325.126068115234	-1	1774.44915771484	100455	0
14	833	297.965209960938	325.069580078125	-1	1646.9296875	100563	0
14	834	297.829772949219	325.069305419922	-1	2008.2780456543	100631	0
14	835	297.792785644531	324.966949462891	-1	1794.85357666016	100801	0
14	836	297.74072265625	325.037292480469	-1	1629.85491943359	100898	0
14	837	297.820678710938	325.089813232422	-1	1710.89868164063	100978	0
14	838	297.836364746094	325.017944335938	-1	1548.27130126953	101052	0
14	839	297.612701416016	324.947601318359	-1	1815.9563293457	101209	0
14	840	297.868865966797	325.018737792969	-1	1628.81896972656	101265	0
14	841	297.953369140625	324.999298095703	-1	1521.5934753418	101317	0
14	842	297.792327880859	325.066772460938	-1	1470.02261352539	101460	0
14	843	297.521362304688	325.2578125	-1	1596.03997802734	101504	0
14	844	297.697601318359	325.189178466797	-1	1963.52285766602	101606	0
14	845	297.677734375	325.172607421875	-1	1720.31677246094	101751	0
14	846	298.008605957031	325.141967773438	-1	1944.68579101563	101821	0
14	847	297.667907714844	325.228637695313	-1	1708.40524291992	101904	0
14	848	297.629272460938	325.112731933594	-1	1380.86004638672	102022	0
14	849	297.732269287109	325.113952636719	-1	1773.97766113281	102090	0
14	850	297.790313720703	325.047576904297	-1	1927.68365478516	102222	0
14	851	297.834320068359	325.274444580078	-1	1676.11389160156	102273	0
14	852	297.311553955078	325.103515625	-1	1818.75967407227	102409	0
14	853	297.548797607422	325.091613769531	-1	1684.85897827148	102447	0
14	854	297.724029541016	325.116180419922	-1	2096.03744506836	102572	0
14	855	297.704010009766	325.075256347656	-1	1840.27383422852	102613	0
14	856	298.03515625	324.944915771484	-1	1835.04650878906	102764	0
14	857	297.745666503906	325.113037109375	-1	1987.65301513672	102843	0
14	858	297.767425537109	324.965484619141	-1	1571.22598266602	102967	0
14	859	297.773559570313	325.074096679688	-1	1459.10891723633	102989	0
14	860	297.974670410156	325.010070800781	-1	1849.62170410156	103130	0
14	861	297.813598632813	324.977996826172	-1	1610.90020751953	103179	0
14	862	298.030517578125	324.864318847656	-1	1655.63391113281	103298	0
14	863	297.667724609375	325.06396484375	-1	1543.92056274414	103418	0
14	864	297.738098144531	325.135040283203	-1	1650.16299438477	103503	0
14	865	297.511169433594	325.084838867188	-1	1708.73553466797	103580	0
14	866	297.829620361328	325.250793457031	-1	1679.314453125	103633	0
14	867	297.647766113281	324.984741210938	-1	1619.70547485352	103774	0
14	868	297.913116455078	324.903411865234	-1	1533.54284667969	103867	0
14	869	297.762817382813	325.277191162109	-1	2188.29364013672	103947	0
14	870	297.80126953125	325.314086914063	-1	1880.68780517578	104052	0
14	871	297.77294921875	325.245269775391	-1	1712.82653808594	104101	0
14	872	297.808959960938	325.14794921875	-1	1902.85394287109	104180	0
14	873	298.027191162109	325.301452636719	-1	1548.19213867188	104312	0
14	874	298.05126953125	324.986175537109	-1	1728.65658569336	104425	0
14	875	297.597076416016	325.318328857422	-1	1635.74600219727	104497	0
14	876	297.796691894531	325.242553710938	-1	1779.01931762695	104566	0
14	877	297.544891357422	325.038818359375	-1	1934.91989135742	104683	0
14	878	297.992065429688	324.856201171875	-1	1764.96487426758	104786	0
14	879	298.066833496094	325.325714111328	-1	1505.28085327148	104865	0
14	880	297.551361083984	325.205444335938	-1	1847.75512695313	104894	0
14	881	297.405700683594	325.105895996094	-1	1495.28518676758	105037	0
14	882	298.126861572266	324.987762451172	-1	1570.04116821289	105109	0
14	883	297.73681640625	325.249359130859	-1	1459.67361450195	105210	0
14	884	297.600982666016	325.148834228516	-1	1650.26434326172	105312	0
14	885	297.767395019531	324.97509765625	-1	1702.20617675781	105430	0
14	886	297.885345458984	325.144470214844	-1	1351.02328491211	105561	0
14	887	297.675506591797	324.901184082031	-1	1858.75625610352	105585	0
14	888	297.812805175781	325.046264648438	-1	2003.13790893555	105723	0
14	889	297.803863525391	325.036102294922	-1	1980.31042480469	105861	0
14	890	297.851684570313	325.360931396484	-1	1653.51519775391	105908	0
14	891	297.722778320313	324.984191894531	-1	1909.5666809082	106049	0
14	892	297.765899658203	325.038818359375	-1	1813.74517822266	106116	0
14	893	297.731628417969	325.212921142578	-1	1624.64859008789	106151	0
14	894	297.710815429688	325.053344726563	-1	1731.88977050781	106268	0
14	895	297.764343261719	325.053649902344	-1	1836.73736572266	106407	0
14	896	297.682159423828	325.117980957031	-1	1881.55709838867	106504	0
14	897	297.700805664063	324.947479248047	-1	1477.2961730957	106544	0
14	898	297.734497070313	325.019226074219	-1	1593.34436035156	106678	0
14	899	297.861236572266	325.085754394531	-1	1762.22570800781	106822	0
14	900	297.666839599609	325.015380859375	-1	1712.55075073242	106841	0
14	901	297.818634033203	325.042114257813	-1	1844.98657226563	106935	0
14	902	297.72802734375	325.103332519531	-1	2060.62838745117	107045	0
14	903	297.919036865234	325.116424560547	-1	1545.2951965332	107192	0
14	904	297.736968994141	325.042236328125	-1	1602.79483032227	107274	0
14	905	297.865997314453	325.174407958984	-1	1696.96374511719	107375	0
14	906	297.935729980469	325.060028076172	-1	1715.96209716797	107513	0
14	907	297.799499511719	325.129547119141	-1	1999.33377075195	107519	0
14	908	298.039855957031	324.927734375	-1	1587.85894775391	107620	0
14	909	297.621185302734	324.965850830078	-1	1434.64410400391	107767	0
14	910	297.798400878906	325.136993408203	-1	1776.7021484375	107864	0
14	911	297.817901611328	325.170989990234	-1	1738.22012329102	107916	0
14	912	297.878540039063	325.015014648438	-1	1594.56521606445	108002	0
14	913	297.643798828125	325.061889648438	-1	1393.00787353516	108146	0
14	914	297.717620849609	325.156005859375	-1	1852.90975952148	108285	0
14	915	297.986602783203	325.037506103516	-1	1455.09945678711	108297	0
14	916	298.021545410156	325.151489257813	-1	1868.74453735352	108460	0
14	917	297.616241455078	324.909423828125	-1	1792.61462402344	108549	0
14	918	297.596801757813	325.042236328125	-1	1822.51037597656	108611	0
14	919	297.874481201172	325.193939208984	-1	1476.32308959961	108673	0
14	920	298.011657714844	325.486938476563	-1	1445.91622924805	108843	0
14	921	297.759613037109	325.195404052734	-1	1699.49481201172	108888	0
14	922	297.908294677734	324.979736328125	-1	1734.44995117188	108970	0
14	923	297.622955322266	325.031433105469	-1	1727.95849609375	109089	0
14	924	297.893249511719	324.980041503906	-1	1669.41448974609	109183	0
14	925	297.853973388672	324.909759521484	-1	1563.82467651367	109267	0
14	926	297.675659179688	325.210876464844	-1	1609.57119750977	109347	0
14	927	297.955169677734	325.107208251953	-1	1627.2887878418	109479	0
14	928	297.672576904297	324.94921875	-1	1743.20950317383	109565	0
14	929	297.501007080078	325.295989990234	-1	1635.1252746582	109662	0
14	930	298.183013916016	325.060699462891	-1	1902.71215820313	109765	0
14	931	297.884887695313	324.940734863281	-1	1638.86239624023	109881	0
14	932	297.905364990234	325.24462890625	-1	1886.91613769531	109947	0
14	933	297.825073242188	325.061157226563	-1	1951.10760498047	110054	0
14	934	297.856262207031	324.942932128906	-1	1710.90512084961	110109	0
14	935	297.746520996094	325.034820556641	-1	1906.5998840332	110268	0
14	936	297.985992431641	325.054382324219	-1	1530.67449951172	110306	0
14	937	297.719970703125	325.102111816406	-1	1891.54653930664	110411	0
14	938	297.960571289063	325.175659179688	-1	1752.14077758789	110482	0
14	939	297.826477050781	325.158721923828	-1	1458.15231323242	110591	0
14	940	297.538116455078	325.05712890625	-1	2034.50338745117	110666	0
14	941	297.769104003906	325.177368164063	-1	1712.37759399414	110753	0
14	942	297.696411132813	325.068176269531	-1	1906.80487060547	110827	0
14	943	297.236663818359	325.407653808594	-1	1801.84768676758	110958	0
14	944	297.851287841797	325.101928710938	-1	1493.62155151367	111064	0
14	945	297.916168212891	325.177520751953	-1	1803.86056518555	111178	0
14	946	297.602600097656	324.897369384766	-1	1854.27575683594	111206	0
14	947	298.002624511719	325.117736816406	-1	1513.59552001953	111302	0
14	948	297.712677001953	325.162353515625	-1	1587.78396606445	111456	0
14	949	297.87890625	325.031005859375	-1	1890.25714111328	111544	0
14	950	297.577178955078	325.248046875	-1	1586.74713134766	111632	0
14	951	297.652526855469	325.146392822266	-1	1799.51837158203	111730	0
14	952	297.805786132813	325.318542480469	-1	1582.76263427734	111787	0
14	953	297.788604736328	325.094390869141	-1	1782.92718505859	111861	0
14	954	297.791473388672	324.976867675781	-1	1814.02191162109	111978	0
14	955	297.798919677734	325.178588867188	-1	2070.5754699707	112047	0
14	956	298.002288818359	325.134887695313	-1	2140.48788452148	112173	0
14	957	297.539031982422	325.224304199219	-1	1410.07672119141	112273	0
14	958	297.729675292969	325.209869384766	-1	1786.17700195313	112297	0
[truncated: 299,189 more rows]
