# Supplementary material for: Membrane-associated effluxosomes coordinate multi-metal resistance in Mycobacterium tuberculosis
Source: EMBO J. 2026 Feb 13;45(7):2306–37. doi: 10.1038/s44318-026-00715-1 (PMC13043812; doi:10.1038/s44318-026-00715-1)
Supplement: Supplementary file 19 — Source data Fig. 3 [file 44318_2026_715_MOESM19_ESM.zip › Figure 3/Figures 3F-H/20240912_PacL2-SPT_005_trcPALMTracer.txt]

Width	Height	nb_Planes	nb_Tracks	Pixel_Size(um)	Frame_Duration(s)	Gaussian_Fit	Spectral
512	512	5000	32330	0.17	0.03	X Y sigma	False
Track	Plane	CentroidX(px)	CentroidY(px)	CentroidZ(um)	Integrated_Intensity	id	Pair_Distance(px)
1	1	162.149673461914	198.88835144043	-1	3979.89483642578	135	0
1	2	161.558395385742	199.308837890625	-1	3734.66668701172	521	0
1	3	161.445571899414	199.524215698242	-1	3374.7643737793	894	0
1	4	161.087066650391	199.55224609375	-1	4448.29904174805	1222	0
1	5	161.335845947266	199.520553588867	-1	3827.65472412109	1543	0
1	6	161.461959838867	199.495849609375	-1	3354.6076965332	1696	0
1	7	161.313873291016	199.669357299805	-1	3162.36758422852	2077	0
1	8	161.350982666016	199.876312255859	-1	3132.48321533203	2317	0
1	9	161.420913696289	199.382843017578	-1	3276.76174926758	2574	0
1	10	161.803375244141	199.42887878418	-1	3307.10403442383	2823	0
1	11	161.760375976563	199.566467285156	-1	3329.87680053711	3178	0
1	12	161.780258178711	199.541778564453	-1	3655.7799987793	3322	0
1	13	161.535629272461	199.53955078125	-1	4213.29876708984	3548	0
1	14	161.168502807617	199.212341308594	-1	3506.29403686523	3896	0
1	15	161.219131469727	199.271682739258	-1	3276.3586730957	4111	0
1	16	160.565307617188	199.387222290039	-1	3124.30319213867	4176	0
1	17	160.691192626953	199.077407836914	-1	2496.91644287109	4652	0
1	18	160.608612060547	199.389038085938	-1	1982.38510131836	4876	0
1	19	160.610305786133	198.690841674805	-1	1946.76965332031	4905	0
1	20	160.847869873047	198.554077148438	-1	2304.81954956055	5151	0
1	21	160.516464233398	198.416854858398	-1	1912.91430664063	5484	0
1	22	160.442092895508	197.48698425293	-1	1648.51034545898	5760	0
1	23	160.976684570313	198.146209716797	-1	1652.60638427734	5965	0
1	24	161.320343017578	198.020858764648	-1	1484.81130981445	6056	0
1	25	161.314697265625	197.716583251953	-1	1615.46139526367	6463	0
1	26	161.060623168945	198.375335693359	-1	886.009826660156	6580	0
1	27	160.955474853516	197.739395141602	-1	1521.61560058594	6808	0
1	28	161.196105957031	197.92790222168	-1	1646.95159912109	6942	0
1	29	161.056137084961	198.109252929688	-1	1432.97348022461	7290	0
1	30	161.638366699219	198.562591552734	-1	1364.9072265625	7324	0
1	31	161.926391601563	198.568771362305	-1	1511.68716430664	7598	0
1	32	161.308959960938	198.269165039063	-1	1257.62924194336	7796	0
1	33	161.229675292969	198.267486572266	-1	1461.51873779297	8017	0
1	34	160.892761230469	198.806579589844	-1	1220.23620605469	8286	0
1	35	161.241439819336	198.820617675781	-1	305.288757324219	8476	0
2	1	214.788436889648	353.124816894531	-1	3802.08541870117	127	0
2	2	214.47834777832	353.120269775391	-1	3689.21792602539	526	0
2	3	214.725387573242	353.179931640625	-1	3468.83843994141	891	0
2	4	214.57421875	353.227416992188	-1	3193.0915222168	1002	0
2	5	215.441864013672	353.204620361328	-1	2879.55853271484	1436	0
2	6	215.31721496582	353.259979248047	-1	3257.45532226563	1639	0
2	7	214.852722167969	353.328155517578	-1	3525.37365722656	1886	0
2	8	215.426330566406	353.166961669922	-1	2798.3034362793	2258	0
2	9	214.710708618164	353.265899658203	-1	2757.8154296875	2405	0
2	10	214.588317871094	353.006652832031	-1	2456.79635620117	2739	0
2	11	214.570068359375	353.394866943359	-1	2768.48046875	3176	0
2	12	215.088073730469	353.195861816406	-1	2900.11965942383	3239	0
2	13	214.785064697266	353.177124023438	-1	3072.62811279297	3497	0
2	14	214.895278930664	352.982452392578	-1	2664.88833618164	3870	0
2	15	214.429580688477	353.131164550781	-1	2814.21249389648	4033	0
2	16	214.843399047852	352.985321044922	-1	2703.79821777344	4203	0
2	17	215.085342407227	353.072448730469	-1	2713.25323486328	4654	0
2	18	216.290939331055	353.37255859375	-1	2017.84344482422	4864	0
2	19	215.536331176758	353.258178710938	-1	1856.88082885742	5030	0
2	20	214.674011230469	353.275787353516	-1	1375.30368041992	5348	0
2	21	215.00798034668	353.078399658203	-1	1803.46401977539	5430	0
2	22	215.367385864258	352.927642822266	-1	1789.64260864258	5753	0
2	23	214.979385375977	352.850860595703	-1	1522.45816040039	5987	0
2	24	214.033493041992	353.208374023438	-1	1022.28414916992	6114	0
2	25	214.404418945313	353.311157226563	-1	980.069244384766	6329	0
2	26	214.289733886719	352.950439453125	-1	805.280426025391	6622	0
2	27	213.940826416016	353.108520507813	-1	426.272094726563	6701	0
2	28	214.386978149414	353.072052001953	-1	827.295989990234	6910	0
2	29	214.387344360352	352.944915771484	-1	709.373947143555	7157	0
2	30	214.376770019531	353.207763671875	-1	737.511169433594	7329	0
2	31	214.407287597656	353.272979736328	-1	525.381408691406	7523	0
2	32	214.235458374023	352.920776367188	-1	797.376525878906	7820	0
2	33	214.392028808594	353.310699462891	-1	579.954727172852	8032	0
2	34	214.439727783203	353.208099365234	-1	675.658721923828	8306	0
2	35	214.871063232422	352.805450439453	-1	559.196594238281	8344	0
2	36	214.3681640625	353.457000732422	-1	866.693267822266	8570	0
2	37	214.282867431641	353.463989257813	-1	622.678298950195	8745	0
2	38	214.324325561523	353.590728759766	-1	756.748596191406	8937	0
2	39	214.636138916016	353.277282714844	-1	789.59423828125	9102	0
2	40	214.682556152344	353.251342773438	-1	424.659057617188	9352	0
3	1	310.905059814453	265.796661376953	-1	3713.20855712891	212	0
3	2	310.818695068359	265.782440185547	-1	4088.09506225586	563	0
3	3	311.344146728516	265.624145507813	-1	3038.47131347656	879	0
3	4	311.262084960938	265.765289306641	-1	3360.57119750977	1146	0
3	5	310.848175048828	265.686462402344	-1	2792.01489257813	1309	0
3	6	310.971282958984	265.808563232422	-1	1370.77227783203	1591	0
3	7	311.016082763672	265.701599121094	-1	1938.87649536133	1957	0
3	8	310.740295410156	265.770385742188	-1	2101.62817382813	2304	0
3	9	310.902526855469	265.911285400391	-1	2342.53985595703	2409	0
3	10	310.8359375	265.891571044922	-1	2517.49795532227	2854	0
3	11	310.638824462891	265.756378173828	-1	2311.97994995117	3189	0
3	12	310.665344238281	265.761901855469	-1	2036.49295043945	3440	0
3	13	310.680480957031	265.713439941406	-1	2408.81942749023	3528	0
3	14	310.579437255859	265.674499511719	-1	1496.70053100586	3840	0
3	15	310.641387939453	265.994964599609	-1	2096.18475341797	4134	0
3	16	310.564361572266	265.865325927734	-1	2092.81042480469	4370	0
3	17	310.736938476563	265.95947265625	-1	1135.80004882813	4428	0
3	18	310.474029541016	266.009674072266	-1	1493.41827392578	4761	0
3	19	310.621520996094	265.927886962891	-1	1511.60653686523	4926	0
3	20	310.31201171875	265.802276611328	-1	1196.31228637695	5290	0
3	21	310.644226074219	265.726013183594	-1	1268.16375732422	5538	0
3	22	310.7158203125	265.654388427734	-1	1645.82934570313	5656	0
3	23	311.891296386719	264.432067871094	-1	1991.60745239258	5866	0
3	24	312.584625244141	264.833221435547	-1	1454.33633422852	6100	0
3	25	310.741882324219	265.548583984375	-1	676.719940185547	6339	0
3	26	310.700500488281	266.031402587891	-1	810.438354492188	6659	0
3	27	310.770202636719	265.556640625	-1	814.207244873047	6838	0
3	28	311.367156982422	264.906677246094	-1	810.347534179688	6933	0
3	29	310.705810546875	265.895416259766	-1	1126.40878295898	7191	0
3	30	310.836120605469	265.845153808594	-1	1132.48440551758	7489	0
3	31	310.502807617188	265.977233886719	-1	1211.78555297852	7540	0
3	32	310.60009765625	264.017181396484	-1	950.555404663086	7880	0
3	33	310.738372802734	265.826507568359	-1	655.596633911133	8042	0
3	34	310.645050048828	265.701446533203	-1	1305.31970214844	8185	0
3	35	310.681640625	265.616912841797	-1	922.317413330078	8398	0
3	36	311.608093261719	263.974945068359	-1	677.582641601563	8529	0
3	37	311.587615966797	261.948272705078	-1	834.731140136719	8849	0
3	38	310.810638427734	265.807983398438	-1	275.738204956055	8993	0
3	39	311.057983398438	265.22119140625	-1	471.766098022461	9103	0
4	1	183.254470825195	339.044708251953	-1	3181.38693237305	278	0
4	2	183.422805786133	339.303161621094	-1	2823.03515625	388	0
4	3	183.137573242188	339.449279785156	-1	1815.97302246094	806	0
4	4	183.374328613281	339.195465087891	-1	2235.66384887695	1243	0
4	5	183.208892822266	339.1943359375	-1	2251.73519897461	1535	0
4	6	183.176467895508	338.821624755859	-1	1824.90530395508	1819	0
4	7	183.571655273438	339.292938232422	-1	2126.43887329102	2013	0
4	8	182.968414306641	339.2626953125	-1	2181.29113769531	2319	0
4	9	183.166305541992	338.936553955078	-1	1797.87060546875	2577	0
4	10	183.335845947266	339.492065429688	-1	1828.92965698242	2695	0
4	11	183.465881347656	338.529937744141	-1	1806.34005737305	3073	0
4	12	183.189498901367	338.962921142578	-1	2162.05169677734	3350	0
4	13	183.393127441406	339.231384277344	-1	1915.43045043945	3590	0
4	14	183.393569946289	338.847259521484	-1	1969.11764526367	3932	0
4	15	183.65299987793	339.181335449219	-1	1797.88903808594	4092	0
4	16	183.336654663086	339.607360839844	-1	2245.16424560547	4362	0
4	17	183.15071105957	338.740966796875	-1	1641.27282714844	4425	0
4	18	183.373931884766	338.798797607422	-1	1802.52053833008	4700	0
4	19	182.748794555664	339.072631835938	-1	1242.73785400391	4999	0
4	20	183.028244018555	338.714965820313	-1	1634.82043457031	5321	0
4	21	183.364791870117	338.388214111328	-1	1308.30151367188	5508	0
4	22	182.747451782227	339.024139404297	-1	1387.53915405273	5604	0
4	23	183.242965698242	338.910766601563	-1	1738.86614990234	5970	0
4	24	183.702102661133	338.795837402344	-1	1425.70489501953	6142	0
4	25	183.182342529297	339.271942138672	-1	1916.54287719727	6255	0
4	26	183.447174072266	339.273193359375	-1	1677.44616699219	6491	0
4	27	183.11083984375	339.037750244141	-1	1575.06369018555	6832	0
4	28	183.136154174805	339.564331054688	-1	1493.01510620117	7015	0
4	29	183.313980102539	338.855163574219	-1	1476.39105224609	7286	0
4	30	182.025299072266	339.793273925781	-1	1272.09411621094	7477	0
4	31	182.531753540039	338.745544433594	-1	1604.06475830078	7533	0
4	32	183.512466430664	339.037811279297	-1	1965.91586303711	7894	0
4	33	182.682357788086	339.434722900391	-1	1671.51263427734	8012	0
4	34	183.613677978516	338.267150878906	-1	1513.71835327148	8228	0
4	35	183.34162902832	339.099243164063	-1	1320.8069152832	8430	0
4	36	182.859191894531	339.129760742188	-1	1292.85238647461	8611	0
4	37	182.55110168457	339.352142333984	-1	1555.02722167969	8728	0
4	38	182.620330810547	338.839447021484	-1	1013.85723876953	8904	0
4	39	183.539749145508	338.025909423828	-1	1394.99884033203	9142	0
4	40	183.81330871582	338.082336425781	-1	1123.52990722656	9296	0
4	41	183.141464233398	338.983276367188	-1	1112.98297119141	9497	0
4	42	183.222900390625	338.775512695313	-1	1323.26293945313	9714	0
4	43	183.604446411133	339.251861572266	-1	1341.19247436523	9865	0
4	44	183.964874267578	338.118927001953	-1	1000.69158935547	9962	0
4	45	183.471496582031	338.192779541016	-1	1298.81225585938	10217	0
4	46	183.950042724609	337.75341796875	-1	1486.31829833984	10392	0
4	47	183.805084228516	338.097076416016	-1	1488.68441772461	10631	0
4	48	183.544708251953	338.222991943359	-1	1666.18630981445	10724	0
4	49	184.099304199219	338.009002685547	-1	1344.3942565918	10838	0
4	50	183.908737182617	338.139617919922	-1	1080.89471435547	11063	0
4	51	183.836944580078	337.938079833984	-1	1010.88668823242	11358	0
4	52	183.838027954102	337.960540771484	-1	1521.46124267578	11493	0
4	53	183.950759887695	338.007476806641	-1	1287.55651855469	11529	0
4	54	184.277908325195	337.911071777344	-1	1430.57391357422	11698	0
4	55	183.691757202148	337.957550048828	-1	1053.33972167969	12001	0
4	56	183.826812744141	338.095916748047	-1	1229.93273925781	12144	0
4	57	183.748931884766	338.106201171875	-1	1150.12341308594	12412	0
4	58	183.865249633789	337.967041015625	-1	1066.69262695313	12571	0
4	59	183.727569580078	337.958679199219	-1	819.518890380859	12695	0
4	60	183.805389404297	338.492218017578	-1	993.982879638672	12841	0
4	61	183.851745605469	337.788818359375	-1	1286.00845336914	12920	0
4	62	183.516342163086	337.803771972656	-1	1448.79824829102	13240	0
4	63	183.378280639648	337.753997802734	-1	990.439910888672	13365	0
4	64	183.456344604492	337.913909912109	-1	792.772644042969	13559	0
4	65	183.761337280273	337.72998046875	-1	1368.43276977539	13594	0
4	66	183.605606079102	338.182464599609	-1	1483.72445678711	13779	0
4	67	183.64338684082	337.924041748047	-1	831.350738525391	14014	0
4	68	183.858062744141	338.576843261719	-1	597.736480712891	14114	0
4	69	183.528106689453	338.248321533203	-1	335.5390625	14245	0
4	70	183.643264770508	338.670257568359	-1	656.758224487305	14450	0
4	71	182.968460083008	340.25439453125	-1	1202.18188476563	14557	0
4	72	182.838745117188	339.496215820313	-1	1097.36068725586	14730	0
4	73	182.392852783203	340.687438964844	-1	749.920501708984	14848	0
4	74	183.320266723633	339.750183105469	-1	1335.91873168945	14993	0
4	75	182.706695556641	340.115020751953	-1	1280.4128112793	15199	0
4	76	182.519241333008	340.479095458984	-1	1257.37078857422	15253	0
4	77	182.964401245117	339.653472900391	-1	1518.75482177734	15386	0
4	78	183.136993408203	339.710906982422	-1	1328.1357421875	15595	0
4	79	182.963409423828	339.410278320313	-1	1336.01986694336	15710	0
4	80	183.046173095703	339.270843505859	-1	1410.88925170898	15909	0
4	81	183.013168334961	339.795013427734	-1	1181.19221496582	16028	0
4	82	182.684356689453	339.859680175781	-1	971.580017089844	16081	0
4	83	183.250701904297	339.218170166016	-1	1003.65605163574	16229	0
4	84	182.081314086914	339.987182617188	-1	526.651138305664	16379	0
4	85	182.237854003906	339.833587646484	-1	690.603393554688	16501	0
4	86	182.700103759766	340.480926513672	-1	487.085357666016	16716	0
4	87	182.447021484375	340.43212890625	-1	698.40625	16770	0
4	88	182.674743652344	340.463653564453	-1	672.639602661133	16979	0
4	89	182.130187988281	340.326599121094	-1	708.105758666992	17123	0
4	90	182.65690612793	340.43212890625	-1	696.96955871582	17165	0
4	91	182.366821289063	340.063354492188	-1	670.279357910156	17362	0
4	92	182.580520629883	338.800689697266	-1	224.648162841797	17493	0
4	93	181.027404785156	338.650329589844	-1	219.98583984375	17545	0
5	1	205.774688720703	344.843841552734	-1	3149.16107177734	324	0
5	2	205.458343505859	344.572265625	-1	2344.99038696289	449	0
5	3	204.902297973633	345.006164550781	-1	2103.58224487305	772	0
5	4	205.598205566406	344.752746582031	-1	2156.04275512695	1198	0
5	5	205.627792358398	344.830291748047	-1	2399.88748168945	1473	0
5	6	205.507354736328	344.61572265625	-1	1686.45233154297	1587	0
5	7	205.590576171875	345.015594482422	-1	2694.64624023438	1981	0
5	8	205.42317199707	344.962982177734	-1	1782.25814819336	2181	0
5	9	205.740646362305	345.287170410156	-1	1415.29244995117	2606	0
5	10	205.457992553711	344.51513671875	-1	1630.17416381836	2897	0
5	11	205.379638671875	344.404052734375	-1	1678.06225585938	2947	0
5	12	205.534210205078	344.633361816406	-1	2573.07192993164	3263	0
5	13	205.86296081543	345.047729492188	-1	1717.18344116211	3613	0
5	14	205.954559326172	345.129180908203	-1	1866.97171020508	3898	0
5	15	205.510589599609	344.819793701172	-1	1318.30471801758	4018	0
5	16	205.208099365234	345.249267578125	-1	1115.53625488281	4199	0
5	17	205.698059082031	345.273162841797	-1	923.729064941406	4616	0
5	18	204.866348266602	344.891326904297	-1	1283.35382080078	4802	0
5	19	206.07209777832	345.110809326172	-1	1521.69198608398	4930	0
5	20	205.213790893555	344.651580810547	-1	1073.03280639648	5212	0
5	21	205.923843383789	344.959442138672	-1	986.219665527344	5567	0
5	22	205.824203491211	344.691223144531	-1	1269.63076782227	5666	0
5	23	205.668029785156	345.076324462891	-1	1425.42739868164	5815	0
5	24	205.561050415039	345.016967773438	-1	1403.14370727539	6038	0
5	25	205.652633666992	344.404632568359	-1	1009.67926025391	6243	0
5	26	205.628952026367	345.014862060547	-1	1693.49276733398	6620	0
5	27	205.894470214844	344.940338134766	-1	1710.86141967773	6841	0
5	28	206.097839355469	345.267669677734	-1	1681.24206542969	6958	0
5	29	205.76042175293	344.868225097656	-1	1303.86959838867	7272	0
5	30	205.868759155273	344.717010498047	-1	1938.87475585938	7359	0
5	31	205.738800048828	344.938049316406	-1	1139.0534362793	7522	0
5	32	204.864273071289	345.098999023438	-1	1259.76501464844	7906	0
5	33	205.481140136719	344.880218505859	-1	811.123870849609	8073	0
5	34	206.839447021484	344.69580078125	-1	244.886810302734	8223	0
5	35	205.093872070313	344.543029785156	-1	1531.8586730957	8355	0
5	36	205.791778564453	343.796051025391	-1	1050.41101074219	8586	0
5	37	205.782684326172	344.52734375	-1	776.448089599609	8829	0
5	38	204.286804199219	343.893981933594	-1	729.064361572266	8972	0
5	39	204.364120483398	341.819091796875	-1	263.095764160156	9176	0
6	1	93.021484375	163.152755737305	-1	2850.49099731445	306	0
6	2	93.5265426635742	163.165573120117	-1	2971.19848632813	480	0
6	3	93.2799377441406	162.887298583984	-1	3600.61480712891	672	0
6	4	93.1811828613281	163.138488769531	-1	4332.96087646484	1107	0
6	5	92.936279296875	163.107543945313	-1	3997.8567199707	1461	0
6	6	93.1591033935547	163.045989990234	-1	3355.22412109375	1621	0
6	7	93.0573577880859	163.022384643555	-1	3497.77496337891	2011	0
6	8	93.2840957641602	162.924591064453	-1	2638.36853027344	2292	0
6	9	92.9412307739258	162.854904174805	-1	3294.26635742188	2601	0
6	10	93.8644866943359	162.998229980469	-1	3345.78881835938	2797	0
6	11	93.1518936157227	162.917037963867	-1	3100.92263793945	3100	0
6	12	92.3656997680664	163.285125732422	-1	1329.15960693359	3448	0
6	13	92.2618179321289	162.796966552734	-1	1472.41445922852	3657	0
6	14	92.4552612304688	163.085220336914	-1	1503.29412841797	3885	0
6	15	92.9404296875	163.114669799805	-1	1371.83218383789	4050	0
6	16	92.4781188964844	163.107788085938	-1	1672.16448974609	4372	0
6	17	92.823860168457	163.059875488281	-1	2199.830078125	4571	0
6	18	92.483512878418	163.129531860352	-1	1669.27410888672	4679	0
6	19	92.3132781982422	162.924362182617	-1	1730.49011230469	5131	0
6	20	92.9989395141602	162.652191162109	-1	2884.83712768555	5148	0
6	21	93.1141510009766	163.058395385742	-1	2704.95635986328	5477	0
6	22	92.9549407958984	162.930877685547	-1	1620.9084777832	5701	0
6	23	94.0311813354492	163.082550048828	-1	2048.21936035156	5904	0
6	24	93.130126953125	163.178344726563	-1	2417.38397216797	6135	0
6	25	93.0359115600586	162.696624755859	-1	2456.2158203125	6297	0
6	26	93.1810150146484	163.195861816406	-1	2354.69805908203	6598	0
6	27	92.4527969360352	163.046737670898	-1	2222.86627197266	6805	0
6	28	92.628791809082	163.144805908203	-1	1936.77325439453	7002	0
6	29	92.4888000488281	163.088638305664	-1	2088.31915283203	7127	0
6	30	92.6966857910156	162.915390014648	-1	1845.41448974609	7371	0
6	31	93.444580078125	163.125503540039	-1	1642.17074584961	7673	0
6	32	93.4406356811523	162.983810424805	-1	1001.16061401367	7848	0
6	33	93.6286392211914	162.996520996094	-1	1126.00277709961	8115	0
6	34	93.0984420776367	162.966049194336	-1	985.391387939453	8184	0
6	35	93.4824905395508	163.009353637695	-1	1287.37265014648	8392	0
6	36	93.3295516967773	163.115676879883	-1	1403.86911010742	8546	0
6	37	93.2964324951172	163.293014526367	-1	1175.22506713867	8836	0
6	38	93.4285278320313	162.992858886719	-1	1092.91833496094	8986	0
6	39	92.6982498168945	163.112045288086	-1	1410.12878417969	9120	0
6	40	92.7060852050781	163.274276733398	-1	769.861389160156	9337	0
6	41	93.7334976196289	162.950714111328	-1	1000.42395019531	9449	0
6	42	93.122314453125	163.504959106445	-1	1129.68237304688	9594	0
6	43	93.538688659668	162.797622680664	-1	1436.35522460938	9792	0
6	44	93.6415863037109	162.969329833984	-1	818.453796386719	10067	0
6	45	93.2924652099609	163.016204833984	-1	1043.22201538086	10287	0
6	46	93.0303649902344	163.364547729492	-1	1172.77560424805	10462	0
6	47	93.2701110839844	163.246139526367	-1	1242.53460693359	10553	0
6	48	93.4994277954102	162.855804443359	-1	912.266540527344	10696	0
6	49	93.0717849731445	163.369064331055	-1	1275.64617919922	10960	0
6	50	93.3984069824219	163.036544799805	-1	1009.10089111328	11069	0
6	51	93.2025299072266	162.84846496582	-1	1176.89294433594	11292	0
6	52	93.4050750732422	162.859939575195	-1	1200.04431152344	11468	0
6	53	93.7369918823242	162.589447021484	-1	1447.15664672852	11607	0
6	54	93.0987548828125	163.58984375	-1	1338.60559082031	11773	0
6	55	93.3678588867188	163.088455200195	-1	1327.19491577148	12046	0
6	56	94.0507659912109	163.053466796875	-1	1219.94149780273	12080	0
6	57	93.1927871704102	163.233535766602	-1	1245.82949829102	12284	0
6	58	93.9167938232422	162.880081176758	-1	1239.40765380859	12515	0
6	59	93.264030456543	162.85481262207	-1	1127.26489257813	12707	0
6	60	93.9159698486328	162.749328613281	-1	1408.66571044922	12866	0
6	61	93.6568832397461	162.669387817383	-1	1371.36840820313	12976	0
6	62	93.2457122802734	162.526473999023	-1	1259.67263793945	13089	0
6	63	93.0677032470703	162.476821899414	-1	1240.6891784668	13368	0
6	64	92.9659042358398	164.083755493164	-1	423.321136474609	13476	0
6	65	91.9557342529297	163.473739624023	-1	666.83317565918	13663	0
6	66	92.0072708129883	163.529266357422	-1	376.23762512207	13760	0
7	1	268.649444580078	332.371551513672	-1	2834.38323974609	270	0
7	2	268.815582275391	332.526428222656	-1	2738.62719726563	397	0
7	3	268.773010253906	332.565948486328	-1	2570.32647705078	734	0
7	4	269.402984619141	332.391235351563	-1	2633.44424438477	991	0
7	5	268.673187255859	332.41015625	-1	2410.35275268555	1559	0
7	6	269.051879882813	332.076629638672	-1	2557.20913696289	1734	0
7	7	268.756927490234	332.420471191406	-1	2111.21301269531	2051	0
7	8	268.754364013672	332.63720703125	-1	2080.79180908203	2171	0
7	9	269.105102539063	332.412628173828	-1	2863.267578125	2566	0
7	10	269.109649658203	332.309265136719	-1	2033.38531494141	2825	0
7	11	269.291076660156	332.219757080078	-1	2162.40115356445	3140	0
7	12	269.072662353516	332.612243652344	-1	1904.87966918945	3291	0
7	13	269.020629882813	332.353881835938	-1	1610.77209472656	3522	0
7	14	267.920013427734	332.388031005859	-1	1063.12222290039	3874	0
7	15	268.240356445313	332.765838623047	-1	1106.8203125	4154	0
7	16	268.615997314453	332.340942382813	-1	1960.94659423828	4269	0
7	17	268.122314453125	332.993835449219	-1	2163.81878662109	4653	0
7	18	268.909393310547	332.721984863281	-1	2173.52481079102	4664	0
7	19	269.110443115234	332.686157226563	-1	2345.10424804688	4906	0
7	20	268.105255126953	333.037811279297	-1	1925.03900146484	5206	0
7	21	268.967102050781	332.60009765625	-1	2642.41424560547	5553	0
7	22	268.486145019531	333.01416015625	-1	1781.89080810547	5757	0
7	23	268.968994140625	332.202270507813	-1	1859.76495361328	5962	0
7	24	267.881500244141	333.074493408203	-1	1607.60922241211	6170	0
7	25	267.178497314453	333.479766845703	-1	754.214477539063	6302	0
7	26	267.661499023438	333.259826660156	-1	1087.65451049805	6529	0
8	1	137.921646118164	176.47770690918	-1	2827.50103759766	328	0
8	2	138.742370605469	177.252899169922	-1	4421.82391357422	621	0
8	3	137.76237487793	176.60905456543	-1	2957.50286865234	852	0
8	4	137.401885986328	177.808563232422	-1	2468.30236816406	1267	0
8	5	137.692230224609	177.316848754883	-1	3896.29254150391	1300	0
8	6	137.556518554688	177.505508422852	-1	3792.89715576172	1688	0
8	7	137.296249389648	177.476257324219	-1	1448.88311767578	1948	0
8	8	137.626113891602	177.827301025391	-1	2875.11761474609	2289	0
8	9	137.556823730469	177.588653564453	-1	3335.82684326172	2439	0
8	10	137.40055847168	177.482666015625	-1	4106.55865478516	2866	0
8	11	137.722640991211	176.940933227539	-1	3439.677734375	3191	0
8	12	137.50537109375	176.66259765625	-1	3030.78811645508	3275	0
8	13	137.07975769043	177.41357421875	-1	2306.5458984375	3533	0
8	14	137.489227294922	177.63818359375	-1	3172.43737792969	3696	0
8	15	137.493255615234	177.673614501953	-1	2944.99172973633	3955	0
8	16	137.489303588867	177.328964233398	-1	3042.99560546875	4242	0
8	17	137.742309570313	177.028381347656	-1	2215.02142333984	4595	0
8	18	137.896697998047	174.724884033203	-1	2161.73599243164	4879	0
8	19	137.119644165039	174.584365844727	-1	1818.82440185547	5136	0
8	20	137.226623535156	175.226348876953	-1	2212.88311767578	5369	0
8	21	137.16535949707	177.091751098633	-1	1014.56716918945	5520	0
8	22	137.330627441406	175.56086730957	-1	1561.94784545898	5718	0
8	23	137.546051025391	175.485168457031	-1	2235.96139526367	5959	0
8	24	138.331619262695	173.748123168945	-1	1641.72329711914	6144	0
8	25	137.30207824707	174.328079223633	-1	629.661590576172	6284	0
9	1	11.1364898681641	290.716186523438	-1	2637.54864501953	208	0
9	2	10.7996444702148	291.059692382813	-1	2099.21697998047	657	0
9	3	10.9077215194702	290.802337646484	-1	2448.86297607422	697	0
9	4	10.9160165786743	291.061065673828	-1	2187.96127319336	1180	0
9	5	10.9859161376953	290.81982421875	-1	2137.55477905273	1415	0
9	6	11.1799879074097	290.656860351563	-1	2598.53192138672	1728	0
9	7	10.9202280044556	291.150970458984	-1	2153.19277954102	1906	0
9	8	11.2746934890747	290.719665527344	-1	2750.02130126953	2285	0
9	9	11.250714302063	290.975006103516	-1	2367.5451965332	2515	0
9	10	10.8213968276978	290.656585693359	-1	3102.18606567383	2856	0
9	11	10.9834957122803	291.022216796875	-1	2212.99710083008	3105	0
9	12	10.8983335494995	290.842529296875	-1	2413.4069519043	3392	0
9	13	10.9192724227905	290.834289550781	-1	2185.11727905273	3578	0
9	14	11.0939264297485	290.744537353516	-1	2114.0251159668	3726	0
9	15	10.9872426986694	290.746795654297	-1	1919.03372192383	4040	0
9	16	10.947416305542	290.998657226563	-1	1543.9990234375	4404	0
9	17	10.7658185958862	290.869903564453	-1	2165.3274230957	4575	0
9	18	11.1095972061157	290.954895019531	-1	1667.61233520508	4718	0
9	19	11.1228284835815	291.096008300781	-1	2092.53442382813	5068	0
9	20	10.7395620346069	290.7197265625	-1	1908.53015136719	5311	0
9	21	10.6707096099854	291.10498046875	-1	1936.93264770508	5434	0
9	22	10.6311531066895	290.985626220703	-1	1649.60687255859	5755	0
9	23	10.3686532974243	290.812805175781	-1	1653.71868896484	5911	0
9	24	10.6410579681396	291.021453857422	-1	1605.38098144531	6082	0
9	25	10.8656091690063	291.079071044922	-1	1510.76040649414	6451	0
9	26	11.0584306716919	290.993347167969	-1	1722.15579223633	6660	0
9	27	10.8083248138428	290.759307861328	-1	1219.48831176758	6885	0
9	28	10.7417650222778	291.156036376953	-1	1105.92895507813	6983	0
9	29	10.7883977890015	290.291076660156	-1	1158.85150146484	7175	0
9	30	11.0437498092651	290.450714111328	-1	977.097961425781	7308	0
9	31	10.6475458145142	290.462585449219	-1	1340.12396240234	7625	0
9	32	11.0645589828491	290.094543457031	-1	1338.08660888672	7797	0
9	33	10.5634565353394	290.545562744141	-1	1072.73385620117	8095	0
9	34	10.7265615463257	290.583068847656	-1	1319.96029663086	8264	0
9	35	10.83948802948	290.454254150391	-1	1165.87814331055	8487	0
9	36	10.5898218154907	290.34033203125	-1	1146.42459106445	8524	0
9	37	10.5266151428223	290.652252197266	-1	1091.7565612793	8782	0
9	38	10.5400924682617	290.742218017578	-1	1343.96319580078	8955	0
9	39	10.747501373291	290.770904541016	-1	829.855529785156	9116	0
9	40	10.77463722229	290.573394775391	-1	865.636596679688	9340	0
9	41	11.0708074569702	290.804809570313	-1	983.565460205078	9579	0
9	42	11.0315008163452	290.607238769531	-1	1487.25512695313	9656	0
9	43	10.7212085723877	290.734558105469	-1	1238.56951904297	9822	0
9	44	10.8002195358276	290.708831787109	-1	1362.73883056641	10069	0
9	45	10.9739217758179	290.580505371094	-1	998.0537109375	10179	0
9	46	10.6714277267456	290.903686523438	-1	968.931579589844	10417	0
9	47	10.5962476730347	291.025268554688	-1	763.301910400391	10561	0
9	48	10.5898952484131	290.690063476563	-1	897.52392578125	10668	0
9	49	10.4827003479004	290.791442871094	-1	482.192489624023	10972	0
9	50	10.5899868011475	291.159118652344	-1	368.140655517578	11163	0
9	51	10.5052585601807	290.983551025391	-1	344.15934753418	11266	0
9	52	10.9221315383911	291.422790527344	-1	294.174301147461	11471	0
9	53	11.0567712783813	290.679992675781	-1	407.971496582031	11577	0
9	54	10.4965982437134	290.416351318359	-1	463.68815612793	11745	0
9	55	10.6629018783569	290.685943603516	-1	793.464660644531	12019	0
9	56	9.85776615142822	291.052947998047	-1	362.742111206055	12101	0
9	57	10.4353370666504	290.605072021484	-1	253.256774902344	12402	0
10	1	74.7162399291992	159.497817993164	-1	2496.85223388672	325	0
10	2	75.3461227416992	159.836410522461	-1	1454.76702880859	454	0
10	3	75.29248046875	159.614471435547	-1	1811.23638916016	884	0
10	4	74.9682922363281	159.137420654297	-1	2063.16256713867	1088	0
10	5	74.9768218994141	159.357803344727	-1	1612.36724853516	1315	0
10	6	74.2185440063477	158.927536010742	-1	2087.71334838867	1632	0
10	7	75.102897644043	158.963088989258	-1	1533.53411865234	1983	0
10	8	74.7992935180664	159.138610839844	-1	1432.10256958008	2331	0
10	9	74.8607330322266	159.248580932617	-1	1849.93228149414	2500	0
10	10	74.9541625976563	159.160552978516	-1	1267.41543579102	2794	0
10	11	75.3677215576172	159.266311645508	-1	1684.32455444336	2984	0
10	12	75.2753219604492	158.806777954102	-1	1608.21279907227	3308	0
10	13	75.0480575561523	159.385223388672	-1	2258.25692749023	3642	0
10	14	75.4596939086914	159.579208374023	-1	2477.90350341797	3716	0
10	15	75.6965942382813	158.243713378906	-1	2227.87942504883	4129	0
10	16	75.7294082641602	156.794830322266	-1	1492.7294921875	4293	0
10	17	75.6268920898438	156.480895996094	-1	670.153503417969	4648	0
11	1	106.590530395508	170.293655395508	-1	2455.20031738281	145	0
11	2	106.721992492676	170.158889770508	-1	2091.14114379883	506	0
11	3	106.942672729492	170.313583374023	-1	2353.48959350586	921	0
11	4	106.692993164063	170.061706542969	-1	1897.51504516602	1195	0
11	5	106.585716247559	169.776504516602	-1	2052.23867797852	1307	0
11	6	106.410316467285	169.961212158203	-1	1626.10733032227	1659	0
11	7	106.644432067871	170.120498657227	-1	1148.55676269531	2117	0
11	8	107.232215881348	169.583435058594	-1	794.671356201172	2165	0
11	9	106.535835266113	169.546630859375	-1	729.035308837891	2560	0
11	10	106.770774841309	170.049438476563	-1	517.997100830078	2895	0
11	11	106.871528625488	170.035995483398	-1	951.190765380859	2988	0
11	12	107.030769348145	170.172866821289	-1	566.749816894531	3430	0
11	13	105.550987243652	171.022994995117	-1	145.889343261719	3665	0
12	1	341.470489501953	265.598846435547	-1	2447.69500732422	54	0
12	2	342.414611816406	265.696105957031	-1	2383.49090576172	373	0
12	3	342.392547607422	265.451354980469	-1	1435.50692749023	825	0
12	4	340.257934570313	265.501922607422	-1	2413.17788696289	1228	0
12	5	340.887756347656	265.757568359375	-1	2193.46658325195	1460	0
12	6	340.876739501953	264.951232910156	-1	1460.93472290039	1723	0
12	7	341.358123779297	264.987609863281	-1	1664.57797241211	2015	0
12	8	342.766845703125	265.386962890625	-1	1453.62521362305	2133	0
12	9	342.638885498047	265.059448242188	-1	1465.14419555664	2626	0
12	10	343.059509277344	265.287109375	-1	1273.73138427734	2902	0
12	11	343.327484130859	265.403228759766	-1	1673.89303588867	3080	0
12	12	342.385986328125	265.472381591797	-1	1866.17587280273	3370	0
12	13	342.373687744141	265.687835693359	-1	1733.44226074219	3483	0
12	14	342.336029052734	265.617248535156	-1	1928.65393066406	3711	0
12	15	342.326599121094	265.771057128906	-1	2174.62341308594	3966	0
12	16	342.382690429688	265.404968261719	-1	1774.28485107422	4339	0
12	17	342.213592529297	265.405334472656	-1	1885.8850402832	4423	0
12	18	342.211975097656	265.583190917969	-1	1877.20690917969	4758	0
12	19	342.497589111328	265.601043701172	-1	1408.45993041992	5118	0
12	20	342.769683837891	265.123352050781	-1	1789.00234985352	5215	0
12	21	342.206085205078	265.604461669922	-1	1596.48837280273	5509	0
12	22	342.814392089844	265.172576904297	-1	1235.14678955078	5728	0
12	23	342.389465332031	265.894348144531	-1	1282.83932495117	5903	0
12	24	343.154266357422	265.075805664063	-1	1145.93389892578	6097	0
12	25	343.320953369141	265.194213867188	-1	1591.95416259766	6383	0
12	26	342.643127441406	265.192779541016	-1	1521.64208984375	6642	0
12	27	342.3388671875	265.311706542969	-1	1648.28521728516	6777	0
12	28	342.309265136719	265.173522949219	-1	778.402587890625	7083	0
12	29	342.924133300781	265.172271728516	-1	1159.39019775391	7287	0
12	30	342.7216796875	265.379638671875	-1	1392.95901489258	7326	0
12	31	342.931091308594	265.543182373047	-1	1131.82916259766	7507	0
12	32	342.655364990234	265.350769042969	-1	1552.80645751953	7852	0
12	33	342.5146484375	265.144683837891	-1	1681.18054199219	7983	0
12	34	342.944244384766	265.333038330078	-1	1441.30801391602	8257	0
12	35	342.919677734375	265.614227294922	-1	1380.57247924805	8449	0
12	36	343.037139892578	265.446929931641	-1	1651.18563842773	8667	0
12	37	342.790924072266	265.111450195313	-1	1291.79273986816	8860	0
12	38	342.672576904297	265.004180908203	-1	916.128295898438	8896	0
12	39	342.391540527344	265.362365722656	-1	1304.31774902344	9144	0
12	40	342.627349853516	265.453643798828	-1	1365.16366577148	9269	0
12	41	342.986633300781	264.959320068359	-1	1383.46240234375	9470	0
12	42	342.876647949219	265.405487060547	-1	996.379425048828	9694	0
12	43	342.788391113281	265.232391357422	-1	1108.25827026367	9877	0
12	44	342.663848876953	265.174652099609	-1	1301.24615478516	10035	0
12	45	342.979949951172	265.107330322266	-1	858.660919189453	10273	0
12	46	342.757690429688	265.179382324219	-1	910.455047607422	10461	0
12	47	342.901489257813	265.064422607422	-1	946.392181396484	10640	0
12	48	342.691497802734	265.220550537109	-1	1105.81146240234	10703	0
12	49	342.858581542969	265.298034667969	-1	1068.17770385742	10836	0
12	50	342.985107421875	265.283020019531	-1	694.994720458984	11127	0
12	51	342.830627441406	265.266998291016	-1	921.405639648438	11250	0
12	52	343.041046142578	265.328094482422	-1	766.956604003906	11414	0
12	53	342.963165283203	265.362457275391	-1	965.375640869141	11583	0
12	54	342.623748779297	264.9033203125	-1	830.368438720703	11736	0
12	55	342.656036376953	265.288513183594	-1	816.040405273438	12050	0
12	56	343.000122070313	265.453399658203	-1	1199.24270629883	12210	0
12	57	343.169830322266	264.959716796875	-1	890.888519287109	12393	0
12	58	342.976684570313	264.961975097656	-1	922.856689453125	12505	0
12	59	343.214782714844	265.289093017578	-1	337.539352416992	12602	0
12	60	342.948516845703	265.065490722656	-1	921.286651611328	12766	0
12	61	342.948120117188	264.920989990234	-1	1223.00143432617	13057	0
12	62	342.723541259766	265.370208740234	-1	882.055419921875	13104	0
12	63	342.768127441406	265.200744628906	-1	966.519744873047	13261	0
12	64	342.744689941406	265.293762207031	-1	666.856506347656	13551	0
12	65	342.396240234375	265.439056396484	-1	1040.16424560547	13667	0
12	66	342.880706787109	265.457244873047	-1	1042.17071533203	13737	0
12	67	342.731231689453	265.567474365234	-1	850.726623535156	13962	0
12	68	342.940277099609	264.982238769531	-1	1063.53527832031	14040	0
12	69	342.683837890625	265.197143554688	-1	956.91552734375	14296	0
12	70	342.676605224609	265.276000976563	-1	860.242858886719	14469	0
12	71	342.722747802734	265.251678466797	-1	769.448547363281	14579	0
12	72	342.808715820313	265.111846923828	-1	995.475769042969	14750	0
12	73	342.88134765625	265.089141845703	-1	930.848327636719	14912	0
12	74	342.433654785156	265.288543701172	-1	736.193267822266	15073	0
12	75	342.8466796875	265.198303222656	-1	672.873596191406	15208	0
12	76	342.424255371094	265.178375244141	-1	871.939300537109	15337	0
12	77	342.507965087891	265.061004638672	-1	1050.11328125	15442	0
12	78	342.751739501953	265.151184082031	-1	745.932434082031	15630	0
12	79	342.852264404297	265.04736328125	-1	921.947021484375	15679	0
12	80	342.710662841797	265.395080566406	-1	1285.37548828125	15809	0
12	81	342.904602050781	265.368011474609	-1	980.665237426758	15950	0
12	82	342.842590332031	265.112091064453	-1	1381.37707519531	16179	0
12	83	342.698516845703	265.294281005859	-1	1423.84530639648	16244	0
12	84	342.784515380859	265.418914794922	-1	939.733856201172	16372	0
12	85	342.927032470703	265.241851806641	-1	681.342346191406	16528	0
12	86	343.083709716797	264.778259277344	-1	876.853240966797	16714	0
12	87	343.016723632813	265.310363769531	-1	1228.21887207031	16797	0
12	88	342.84716796875	265.228729248047	-1	1205.16479492188	17002	0
12	89	343.122161865234	265.205200195313	-1	1447.97610473633	17127	0
12	90	343.387725830078	265.238800048828	-1	1290.14828491211	17151	0
12	91	343.475860595703	265.55810546875	-1	1487.43374633789	17360	0
12	92	343.476013183594	265.498962402344	-1	1214.8454284668	17524	0
12	93	343.389343261719	265.02587890625	-1	630.594772338867	17657	0
12	94	343.425567626953	265.442169189453	-1	388.006103515625	17801	0
12	95	343.19580078125	265.402008056641	-1	317.455749511719	17927	0
12	96	342.864044189453	265.292205810547	-1	426.664016723633	17953	0
12	97	342.668395996094	266.040466308594	-1	562.275115966797	18176	0
12	98	343.230255126953	265.339080810547	-1	625.565979003906	18297	0
12	99	343.404754638672	264.813110351563	-1	130.771362304688	18331	0
12	100	343.832672119141	265.513488769531	-1	427.684448242188	18567	0
12	101	343.289916992188	265.217590332031	-1	486.024948120117	18677	0
12	102	343.4697265625	265.416442871094	-1	463.769271850586	18822	0
12	103	343.401672363281	265.334930419922	-1	491.506042480469	18946	0
12	104	343.696228027344	265.786743164063	-1	644.667144775391	18979	0
12	105	343.889251708984	265.351501464844	-1	574.859909057617	19107	0
12	106	343.288330078125	265.497283935547	-1	653.386459350586	19225	0
12	107	343.215179443359	265.446441650391	-1	779.185684204102	19407	0
12	108	343.356811523438	265.887054443359	-1	501.74560546875	19508	0
12	109	343.868865966797	265.267730712891	-1	687.260620117188	19677	0
12	110	343.388031005859	265.074127197266	-1	485.086151123047	19810	0
12	111	343.164276123047	265.389251708984	-1	639.878402709961	19906	0
12	112	343.281921386719	265.492462158203	-1	775.46565246582	19950	0
12	113	343.430358886719	265.720550537109	-1	343.38981628418	20069	0
12	114	343.625244140625	265.507904052734	-1	559.840881347656	20222	0
12	115	343.399322509766	265.750030517578	-1	572.589645385742	20398	0
12	116	343.220611572266	265.669830322266	-1	556.253936767578	20510	0
12	117	343.650207519531	265.796417236328	-1	462.517333984375	20688	0
12	118	343.342742919922	265.402069091797	-1	510.959716796875	20737	0
12	119	343.750091552734	265.470001220703	-1	654.780212402344	20841	0
12	120	343.354858398438	265.609649658203	-1	889.098983764648	21046	0
12	121	343.351501464844	265.869750976563	-1	1196.30557250977	21122	0
12	122	344.070770263672	265.768737792969	-1	626.567199707031	21202	0
12	123	343.294128417969	265.681030273438	-1	770.965118408203	21297	0
12	124	343.605651855469	265.644592285156	-1	929.386047363281	21487	0
12	125	342.992553710938	265.791381835938	-1	1145.62562561035	21647	0
12	126	343.148529052734	265.859558105469	-1	770.11701965332	21743	0
12	127	343.702911376953	265.647216796875	-1	1262.80349731445	21826	0
12	128	343.735504150391	265.929351806641	-1	1033.14764404297	21968	0
12	129	342.489715576172	266.015228271484	-1	1132.76013183594	22069	0
12	130	343.388305664063	265.557342529297	-1	685.225891113281	22135	0
12	131	343.282165527344	265.172241210938	-1	571.011993408203	22252	0
12	132	343.444671630859	265.725006103516	-1	844.734817504883	22396	0
12	133	343.391784667969	265.755187988281	-1	653.80029296875	22493	0
12	134	343.705902099609	265.686889648438	-1	831.184143066406	22636	0
12	135	342.284942626953	265.811309814453	-1	832.875595092773	22735	0
12	136	343.212768554688	265.398895263672	-1	477.422744750977	22852	0
12	137	342.820281982422	266.312286376953	-1	114.50390625	22940	0
13	1	154.55110168457	182.74169921875	-1	2404.05963134766	225	0
13	2	155.873840332031	181.017059326172	-1	1309.2063293457	420	0
14	1	280.064208984375	90.1104583740234	-1	2160.92584228516	335	0
14	2	280.192321777344	90.646354675293	-1	1879.11529541016	398	0
14	3	280.130737304688	89.9264144897461	-1	1389.84524536133	690	0
14	4	280.189636230469	89.6414642333984	-1	1061.05380249023	1143	0
14	5	279.942932128906	90.3884353637695	-1	1279.73431396484	1479	0
14	6	280.197662353516	89.7966079711914	-1	1150.83053588867	1763	0
14	7	279.7421875	89.7632217407227	-1	780.813842773438	1863	0
14	8	280.438079833984	90.3253021240234	-1	1150.17419433594	2213	0
14	9	279.998718261719	89.869499206543	-1	1106.51678466797	2580	0
14	10	280.588745117188	89.4564437866211	-1	1035.6960144043	2865	0
15	1	138.174819946289	164.308090209961	-1	2153.38403320313	271	0
15	2	138.357971191406	164.184432983398	-1	3065.04132080078	485	0
15	3	138.460571289063	164.43034362793	-1	2348.75207519531	958	0
15	4	138.387161254883	164.087493896484	-1	1591.75244140625	1171	0
15	5	138.704986572266	164.643692016602	-1	2405.50744628906	1362	0
15	6	138.269973754883	164.866577148438	-1	1605.64108276367	1784	0
15	7	138.294570922852	164.276794433594	-1	1615.32537841797	2034	0
15	8	138.020263671875	164.142791748047	-1	1417.57516479492	2328	0
15	9	138.038452148438	164.417816162109	-1	1267.91116333008	2585	0
15	10	138.15055847168	164.45947265625	-1	1575.4638671875	2717	0
15	11	138.189804077148	164.392135620117	-1	1737.2385559082	3052	0
15	12	138.338272094727	164.029022216797	-1	1530.63562011719	3340	0
15	13	138.212036132813	163.728805541992	-1	1742.28616333008	3566	0
15	14	138.222427368164	164.545166015625	-1	2607.47869873047	3827	0
15	15	138.127563476563	164.143798828125	-1	1315.33975219727	4095	0
15	16	138.380432128906	163.673461914063	-1	957.224060058594	4350	0
15	17	138.226104736328	164.048583984375	-1	694.813201904297	4645	0
15	18	138.065963745117	164.412231445313	-1	861.705474853516	4701	0
15	19	137.938858032227	164.037750244141	-1	993.845794677734	4934	0
15	20	138.013198852539	163.889389038086	-1	1714.37689208984	5183	0
15	21	138.044479370117	164.089233398438	-1	711.275695800781	5569	0
15	22	138.051574707031	164.431625366211	-1	739.264984130859	5688	0
15	23	138.407104492188	164.375839233398	-1	1231.9997253418	5883	0
15	24	137.81330871582	164.192825317383	-1	474.610595703125	6201	0
15	25	138.037689208984	164.405853271484	-1	987.021881103516	6363	0
15	26	137.876739501953	164.07502746582	-1	1085.20233154297	6571	0
15	27	137.720275878906	164.103652954102	-1	613.436553955078	6864	0
15	28	138.181427001953	163.770324707031	-1	831.158233642578	7063	0
15	29	138.308746337891	163.710144042969	-1	1163.67568969727	7218	0
15	30	138.086166381836	164.276382446289	-1	1323.08978271484	7309	0
15	31	138.05224609375	164.407363891602	-1	901.047302246094	7575	0
15	32	138.760971069336	165.24446105957	-1	1229.00512695313	7763	0
15	33	137.863723754883	164.499130249023	-1	1096.12365722656	8033	0
15	34	138.506301879883	164.181350708008	-1	563.130218505859	8311	0
15	35	139.015655517578	163.96061706543	-1	1040.25045776367	8337	0
15	36	138.696334838867	164.59651184082	-1	1287.90805053711	8691	0
15	37	138.963806152344	165.30729675293	-1	654.231903076172	8766	0
15	38	138.194778442383	164.138397216797	-1	701.541625976563	8952	0
15	39	138.342910766602	164.604827880859	-1	545.035949707031	9122	0
15	40	138.00537109375	164.344314575195	-1	864.994262695313	9383	0
15	41	137.854721069336	164.271270751953	-1	990.700469970703	9561	0
15	42	138.87467956543	164.129470825195	-1	1535.45776367188	9667	0
15	43	138.724990844727	164.019424438477	-1	1347.04782104492	9869	0
15	44	138.142501831055	163.538192749023	-1	1232.15217590332	9961	0
15	45	138.158218383789	164.476806640625	-1	652.697784423828	10104	0
15	46	138.056411743164	164.53564453125	-1	817.706512451172	10332	0
15	47	138.462615966797	164.491760253906	-1	607.873291015625	10620	0
15	48	138.50244140625	164.703140258789	-1	1122.29241943359	10664	0
15	49	138.05973815918	165.736373901367	-1	1216.32443237305	10901	0
15	50	139.903427124023	165.272811889648	-1	679.473236083984	11091	0
15	51	138.930725097656	164.740234375	-1	428.724517822266	11220	0
15	52	139.344955444336	164.65153503418	-1	1032.75628662109	11489	0
15	53	138.492660522461	165.153945922852	-1	1342.57952880859	11581	0
15	54	139.00700378418	166.760803222656	-1	1742.41714477539	11772	0
15	55	139.802627563477	165.622177124023	-1	1624.66159057617	11965	0
15	56	139.929992675781	165.280532836914	-1	1122.13720703125	12119	0
15	57	138.74006652832	165.042221069336	-1	1128.47125244141	12317	0
15	58	139.235427856445	164.671783447266	-1	1058.82086181641	12458	0
15	59	138.377960205078	164.299423217773	-1	1008.88101196289	12595	0
15	60	139.559692382813	164.771713256836	-1	1174.68762207031	12878	0
15	61	138.966873168945	164.924514770508	-1	848.155029296875	12937	0
15	62	138.75390625	164.730422973633	-1	2366.96398925781	13181	0
15	63	138.36865234375	164.632431030273	-1	2523.46627807617	13297	0
15	64	138.564300537109	164.733016967773	-1	2159.20358276367	13457	0
15	65	138.997146606445	164.810516357422	-1	1639.97094726563	13585	0
15	66	139.04914855957	164.739883422852	-1	1743.35797119141	13846	0
15	67	138.719268798828	164.819381713867	-1	2172.7336730957	13900	0
15	68	139.307281494141	164.139068603516	-1	1186.60092163086	14067	0
15	69	139.198608398438	163.902008056641	-1	1264.31188964844	14325	0
15	70	139.509002685547	164.445724487305	-1	1396.74282836914	14383	0
15	71	139.369110107422	164.737319946289	-1	1374.64294433594	14500	0
15	72	138.946502685547	164.640029907227	-1	1646.26342773438	14656	0
15	73	139.802673339844	164.622406005859	-1	1479.10235595703	14926	0
15	74	140.38330078125	165.000900268555	-1	459.706756591797	14998	0
15	75	141.070724487305	164.94287109375	-1	225.482696533203	15101	0
15	76	141.006851196289	165.067459106445	-1	628.928253173828	15288	0
15	77	140.405471801758	165.804824829102	-1	256.47673034668	15450	0
15	78	141.281143188477	165.299499511719	-1	785.518493652344	15556	0
15	79	141.391494750977	164.867645263672	-1	433.827514648438	15777	0
15	80	141.176116943359	164.726425170898	-1	667.468704223633	15878	0
15	81	140.875030517578	164.906845092773	-1	535.633895874023	16037	0
15	82	140.986053466797	164.880294799805	-1	422.223587036133	16192	0
15	83	141.055114746094	165.031692504883	-1	548.838287353516	16310	0
15	84	141.414245605469	164.937545776367	-1	306.822341918945	16445	0
15	85	141.556533813477	165.157150268555	-1	415.763458251953	16567	0
15	86	140.757843017578	165.020782470703	-1	574.178573608398	16600	0
15	87	140.741088867188	164.873748779297	-1	404.758865356445	16780	0
15	88	141.389938354492	165.216812133789	-1	461.378982543945	17001	0
15	89	141.027847290039	164.595428466797	-1	457.619857788086	17013	0
15	90	140.685241699219	165.006011962891	-1	524.74494934082	17251	0
15	91	141.132110595703	164.556671142578	-1	319.548889160156	17297	0
15	92	141.18489074707	164.802520751953	-1	380.554809570313	17451	0
15	93	141.245269775391	165.202056884766	-1	587.0576171875	17589	0
15	94	141.457290649414	165.134902954102	-1	466.329956054688	17685	0
15	95	140.291168212891	164.820022583008	-1	417.487594604492	17854	0
15	96	139.714401245117	163.002838134766	-1	159.684906005859	18027	0
16	1	56.950569152832	127.767822265625	-1	2122.27828979492	108	0
16	2	57.3985633850098	127.385765075684	-1	1965.37734985352	382	0
16	3	57.4932975769043	127.172470092773	-1	2365.69607543945	938	0
16	4	57.4453086853027	127.650741577148	-1	1913.07788085938	1004	0
16	5	57.1142616271973	127.575080871582	-1	1856.22549438477	1302	0
16	6	57.44287109375	127.611297607422	-1	1962.7961730957	1588	0
16	7	57.1860656738281	127.46183013916	-1	2626.25588989258	1949	0
16	8	57.1551322937012	128.017425537109	-1	1661.84017944336	2170	0
16	9	57.3275527954102	127.640144348145	-1	2370.62060546875	2607	0
16	10	57.2933158874512	127.534782409668	-1	1710.322265625	2725	0
16	11	57.9239921569824	127.891471862793	-1	1805.13195800781	3007	0
16	12	57.3561820983887	127.20378112793	-1	2124.39874267578	3416	0
16	13	57.4207038879395	127.877449035645	-1	1918.97998046875	3585	0
16	14	57.2642440795898	127.674842834473	-1	1918.95825195313	3905	0
16	15	58.2003898620605	128.058959960938	-1	1516.14312744141	4059	0
16	16	58.3850173950195	127.434196472168	-1	1662.07244873047	4265	0
16	17	57.7018661499023	127.899131774902	-1	2145.50256347656	4511	0
16	18	58.0413360595703	128.05778503418	-1	1660.69116210938	4886	0
16	19	57.8686752319336	127.889717102051	-1	1707.08517456055	4941	0
16	20	57.6514511108398	126.441116333008	-1	1185.53790283203	5251	0
16	21	57.6884803771973	126.968391418457	-1	1478.04943847656	5421	0
16	22	56.7306900024414	127.837776184082	-1	1357.00161743164	5670	0
16	23	57.1340637207031	127.15894317627	-1	1023.19213867188	5928	0
16	24	57.620246887207	127.613807678223	-1	1081.93707275391	6154	0
16	25	56.3892402648926	128.194915771484	-1	1585.27499389648	6462	0
16	26	59.7928619384766	128.446395874023	-1	1578.11157226563	6488	0
16	27	60.6530990600586	127.975959777832	-1	675.051086425781	6746	0
17	1	125.587501525879	165.548004150391	-1	2030.1630859375	21	0
17	2	125.551292419434	165.213973999023	-1	3322.32537841797	359	0
17	3	125.719795227051	164.289627075195	-1	3113.33901977539	829	0
17	4	125.634658813477	164.446319580078	-1	3747.84893798828	1190	0
17	5	125.871292114258	164.488922119141	-1	4066.97595214844	1454	0
17	6	125.958320617676	164.266464233398	-1	3801.29217529297	1612	0
17	7	125.917633056641	164.112121582031	-1	3574.82196044922	2104	0
17	8	126.05143737793	164.124710083008	-1	2095.64044189453	2132	0
17	9	126.166679382324	164.446273803711	-1	3129.24737548828	2537	0
17	10	125.945098876953	164.124710083008	-1	2468.36138916016	2830	0
17	11	125.822998046875	164.322555541992	-1	1962.69808959961	2994	0
17	12	125.829460144043	164.449249267578	-1	2233.74215698242	3374	0
17	13	125.410919189453	164.703979492188	-1	1086.39660644531	3688	0
17	14	126.197509765625	164.334976196289	-1	549.706146240234	3811	0
17	15	125.888168334961	165.430084228516	-1	820.392059326172	4002	0
17	16	126.497077941895	164.455169677734	-1	475.946899414063	4299	0
17	17	126.252471923828	164.006042480469	-1	638.616424560547	4514	0
17	18	126.613746643066	165.398544311523	-1	368.075317382813	4752	0
18	1	402.170440673828	13.5222196578979	-1	1992.18997192383	246	0
18	2	402.773956298828	13.653980255127	-1	2024.87841796875	658	0
18	3	402.341369628906	13.4989366531372	-1	2059.02838134766	703	0
18	4	401.960693359375	13.2076568603516	-1	1640.76773071289	1196	0
18	5	401.950592041016	13.3671445846558	-1	2064.12832641602	1319	0
18	6	402.180084228516	13.7367324829102	-1	2067.12725830078	1719	0
18	7	402.002532958984	13.6257352828979	-1	1102.69937133789	1911	0
18	8	401.336761474609	13.3760633468628	-1	1736.46115112305	2311	0
18	9	402.380554199219	13.5203294754028	-1	1815.90914916992	2514	0
18	10	401.450042724609	13.2761125564575	-1	1628.10879516602	2910	0
18	11	401.736785888672	13.3669061660767	-1	1521.84442138672	3092	0
18	12	402.443023681641	13.4922342300415	-1	1708.42556762695	3424	0
18	13	401.957824707031	13.4722204208374	-1	1515.14645385742	3518	0
18	14	402.261871337891	13.6521148681641	-1	1476.16857910156	3764	0
18	15	402.336029052734	13.7478561401367	-1	1412.30395507813	4042	0
18	16	401.399078369141	13.1499013900757	-1	1014.08236694336	4212	0
18	17	402.246917724609	13.5038442611694	-1	882.493621826172	4586	0
18	18	403.577117919922	14.2569379806519	-1	1262.15454101563	4736	0
18	19	403.313171386719	13.8653020858765	-1	1234.24710083008	4932	0
18	20	402.314636230469	13.6204032897949	-1	1076.03485107422	5171	0
18	21	402.400207519531	13.4848575592041	-1	1112.79516601563	5496	0
18	22	402.391143798828	13.5309448242188	-1	1286.58483886719	5786	0
18	23	402.340362548828	13.1126956939697	-1	905.433746337891	6006	0
18	24	402.62744140625	13.2519264221191	-1	1163.80947875977	6060	0
18	25	402.570953369141	14.0199432373047	-1	1127.06991577148	6431	0
18	26	402.232086181641	13.5080595016479	-1	1333.43869018555	6500	0
18	27	402.029357910156	13.7485227584839	-1	1089.92193603516	6780	0
18	28	402.700531005859	13.3738708496094	-1	1089.90045166016	6926	0
18	29	403.126037597656	13.7796545028687	-1	1250.03192138672	7153	0
18	30	402.356750488281	13.5897445678711	-1	1186.91061401367	7379	0
18	31	401.050720214844	12.881739616394	-1	710.1708984375	7515	0
18	32	402.745300292969	13.5324926376343	-1	974.982147216797	7823	0
18	33	402.169982910156	13.2618503570557	-1	1156.2707824707	8021	0
18	34	403.745025634766	13.88733959198	-1	781.306488037109	8260	0
18	35	404.003265380859	14.1453886032104	-1	597.149383544922	8352	0
19	1	141.578994750977	208.853546142578	-1	1885.93994140625	78	0
19	2	141.544631958008	207.599349975586	-1	2221.74282836914	541	0
19	3	141.029159545898	206.041076660156	-1	1441.37393188477	920	0
19	4	140.76123046875	206.221084594727	-1	478.313049316406	1022	0
19	5	141.331893920898	205.486022949219	-1	787.207763671875	1424	0
20	1	127.050849914551	160.03190612793	-1	1828.61047363281	41	0
20	2	127.012306213379	160.417098999023	-1	1813.52569580078	600	0
20	3	126.908302307129	160.404647827148	-1	1200.90930175781	971	0
20	4	126.521270751953	160.630615234375	-1	784.021301269531	1208	0
20	5	126.980087280273	160.485275268555	-1	894.898345947266	1485	0
20	6	127.381774902344	160.313705444336	-1	1374.09521484375	1633	0
20	7	126.972221374512	160.112899780273	-1	502.150970458984	2070	0
20	8	127.307815551758	160.1083984375	-1	1318.71124267578	2151	0
20	9	126.903762817383	160.440643310547	-1	1315.07580566406	2521	0
20	10	126.917144775391	159.989349365234	-1	1423.75787353516	2781	0
20	11	127.266105651855	159.794403076172	-1	1278.6516418457	3043	0
20	12	127.351593017578	159.804992675781	-1	1703.91363525391	3447	0
20	13	127.494956970215	159.747940063477	-1	1409.27136230469	3631	0
20	14	127.571800231934	159.847854614258	-1	1033.65960693359	3767	0
20	15	127.573226928711	159.14794921875	-1	668.632202148438	3982	0
20	16	127.438652038574	160.081634521484	-1	1120.78741455078	4266	0
20	17	127.222724914551	159.572555541992	-1	716.640686035156	4642	0
20	18	127.672912597656	159.252624511719	-1	676.656097412109	4715	0
20	19	127.188468933105	159.245452880859	-1	815.247344970703	4984	0
20	20	127.218124389648	159.788238525391	-1	708.148590087891	5184	0
20	21	127.800605773926	159.123733520508	-1	729.044860839844	5593	0
20	22	127.320945739746	159.893447875977	-1	935.353820800781	5639	0
20	23	127.420768737793	159.965896606445	-1	780.859222412109	5974	0
20	24	127.431167602539	159.377578735352	-1	541.709106445313	6116	0
20	25	126.957183837891	159.573440551758	-1	705.111297607422	6261	0
20	26	127.357192993164	159.239013671875	-1	889.36376953125	6567	0
20	27	127.502532958984	159.597671508789	-1	650.223114013672	6888	0
20	28	127.520515441895	159.576019287109	-1	1027.25424194336	7050	0
20	29	127.269424438477	158.999710083008	-1	967.110534667969	7181	0
20	30	127.185943603516	159.553451538086	-1	754.8876953125	7335	0
20	31	127.609336853027	159.744293212891	-1	534.490081787109	7712	0
20	32	127.268325805664	159.302642822266	-1	849.223297119141	7778	0
20	33	127.44457244873	159.433929443359	-1	940.500823974609	8068	0
20	34	127.945747375488	160.000106811523	-1	765.232452392578	8170	0
21	1	149.871139526367	147.669097900391	-1	1795.04861450195	79	0
21	2	149.861846923828	147.205825805664	-1	1380.33386230469	631	0
21	3	149.838256835938	147.309371948242	-1	1653.14248657227	715	0
21	4	149.985366821289	146.909896850586	-1	1756.15902709961	1248	0
21	5	150.236907958984	147.043914794922	-1	1055.78079223633	1289	0
21	6	148.898864746094	146.981307983398	-1	887.857543945313	1726	0
21	7	148.887756347656	146.905426025391	-1	1186.45806884766	2048	0
21	8	148.766296386719	147.094268798828	-1	994.872894287109	2136	0
21	9	148.977432250977	147.070602416992	-1	928.330688476563	2513	0
21	10	149.436416625977	146.948867797852	-1	950.864135742188	2821	0
21	11	149.313232421875	147.021530151367	-1	993.939422607422	3186	0
21	12	149.535095214844	147.116775512695	-1	930.744934082031	3212	0
21	13	148.983352661133	146.85205078125	-1	950.849517822266	3454	0
21	14	149.077438354492	146.902969360352	-1	923.892028808594	3772	0
21	15	149.212554931641	146.91667175293	-1	1099.34216308594	4026	0
21	16	148.989166259766	147.029724121094	-1	832.500396728516	4250	0
21	17	149.077819824219	146.862121582031	-1	1058.67166137695	4565	0
21	18	148.585922241211	147.146072387695	-1	878.451629638672	4703	0
21	19	148.9736328125	147.070404052734	-1	876.697418212891	5018	0
21	20	149.03955078125	146.92204284668	-1	1256.96453857422	5302	0
21	21	148.878387451172	147.30810546875	-1	1062.74212646484	5549	0
21	22	149.641220092773	147.254547119141	-1	1860.68292236328	5793	0
21	23	149.819198608398	147.009155273438	-1	1762.67001342773	5997	0
21	24	149.77229309082	147.013870239258	-1	1520.04397583008	6090	0
21	25	149.678009033203	147.134872436523	-1	1811.55136108398	6426	0
21	26	148.938171386719	147.063583374023	-1	1226.14379882813	6479	0
21	27	148.626953125	147.197555541992	-1	1434.20874023438	6727	0
21	28	149.069717407227	147.215759277344	-1	848.050964355469	6916	0
21	29	148.525527954102	147.424331665039	-1	936.455932617188	7105	0
21	30	148.674057006836	147.02392578125	-1	1181.70642089844	7391	0
21	31	148.874847412109	146.956008911133	-1	1117.47613525391	7684	0
21	32	149.058349609375	146.817321777344	-1	1086.06225585938	7875	0
21	33	149.125625610352	147.232650756836	-1	1345.7682800293	7972	0
21	34	148.942108154297	147.279815673828	-1	907.773193359375	8290	0
21	35	149.065216064453	146.859878540039	-1	1015.58096313477	8503	0
21	36	149.168045043945	146.689727783203	-1	1230.34066772461	8623	0
21	37	148.893325805664	146.940338134766	-1	1139.71801757813	8816	0
21	38	148.702133178711	146.827972412109	-1	1140.48770141602	9046	0
21	39	149.078552246094	146.940353393555	-1	1311.91806030273	9105	0
21	40	149.174911499023	146.908554077148	-1	750.765045166016	9342	0
21	41	149.103286743164	147.288360595703	-1	816.408721923828	9409	0
21	42	149.108871459961	147.10075378418	-1	1048.48815917969	9597	0
21	43	149.098388671875	147.015014648438	-1	1419.5163269043	9789	0
21	44	149.08952331543	147.002685546875	-1	1067.10736083984	9942	0
21	45	148.65544128418	147.303283691406	-1	1250.23587036133	10191	0
21	46	148.870056152344	147.012878417969	-1	1149.98471069336	10373	0
21	47	148.904174804688	146.87565612793	-1	909.937683105469	10606	0
21	48	148.728393554688	147.316375732422	-1	924.766815185547	10665	0
21	49	149.129821777344	147.452270507813	-1	1372.29931640625	10933	0
21	50	148.85188293457	147.4150390625	-1	1037.91659545898	11108	0
21	51	149.362411499023	146.980941772461	-1	915.642059326172	11350	0
21	52	149.133255004883	147.247543334961	-1	1128.25869750977	11375	0
21	53	148.759063720703	147.095916748047	-1	856.744384765625	11671	0
21	54	149.975189208984	147.078872680664	-1	1833.20852661133	11801	0
21	55	149.308868408203	147.053237915039	-1	1691.88323974609	11894	0
21	56	149.67529296875	147.230621337891	-1	1665.31188964844	12062	0
21	57	149.493988037109	146.984024047852	-1	1480.55416870117	12300	0
21	58	150.102600097656	147.110824584961	-1	1286.4658203125	12527	0
21	59	149.864044189453	146.955673217773	-1	1078.06692504883	12644	0
21	60	148.857696533203	147.350357055664	-1	851.217315673828	12822	0
21	61	149.266586303711	147.395858764648	-1	943.692504882813	12994	0
21	62	148.788970947266	146.941329956055	-1	1176.14834594727	13220	0
21	63	149.323150634766	147.065048217773	-1	1354.26498413086	13416	0
21	64	149.747131347656	147.04670715332	-1	1888.64221191406	13523	0
21	65	149.603271484375	146.956771850586	-1	2126.43771362305	13618	0
21	66	149.146133422852	147.330352783203	-1	1714.22229003906	13857	0
21	67	149.772796630859	147.167144775391	-1	1573.8596496582	13994	0
21	68	149.746856689453	146.839004516602	-1	2018.76303100586	14106	0
21	69	149.518920898438	146.990112304688	-1	1826.1032409668	14191	0
21	70	149.673553466797	146.895263671875	-1	1647.83184814453	14463	0
21	71	149.873153686523	147.018432617188	-1	1628.36514282227	14634	0
21	72	149.761169433594	147.117965698242	-1	1537.75531005859	14651	0
21	73	149.367584228516	147.188293457031	-1	1348.30474853516	14829	0
21	74	149.812591552734	147.208770751953	-1	1761.1015625	15022	0
21	75	149.995239257813	147.074417114258	-1	1687.8551940918	15141	0
21	76	150.029602050781	147.135070800781	-1	1359.58068847656	15255	0
21	77	149.197402954102	147.010940551758	-1	1441.94577026367	15455	0
21	78	150.385055541992	147.014175415039	-1	1609.03952026367	15578	0
21	79	150.915496826172	147.218521118164	-1	681.379791259766	15737	0
21	80	150.954956054688	146.985794067383	-1	435.178955078125	15887	0
22	1	78.0252456665039	162.854095458984	-1	1770.31964111328	182	0
22	2	77.8473587036133	162.743133544922	-1	2879.34588623047	500	0
22	3	78.1389617919922	162.844589233398	-1	3283.37786865234	689	0
22	4	78.0724258422852	162.971771240234	-1	3176.34405517578	1249	0
22	5	78.0939865112305	162.65007019043	-1	3076.33581542969	1356	0
22	6	77.8686218261719	162.686614990234	-1	2931.34005737305	1667	0
22	7	78.2946624755859	162.496719360352	-1	3458.16235351563	1958	0
22	8	78.0278701782227	162.912582397461	-1	2591.15625	2167	0
22	9	78.0501327514648	162.881500244141	-1	3085.42120361328	2506	0
22	10	78.3502044677734	162.92610168457	-1	2810.97171020508	2753	0
22	11	78.3465805053711	162.866455078125	-1	1246.53512573242	3089	0
22	12	78.3581161499023	162.600112915039	-1	1082.48120117188	3347	0
22	13	77.0373916625977	162.046096801758	-1	408.773132324219	3532	0
23	1	273.438049316406	323.782592773438	-1	1767.73348999023	320	0
23	2	273.232971191406	323.570648193359	-1	1443.30715942383	447	0
23	3	273.417724609375	323.728515625	-1	1476.20281982422	750	0
23	4	273.332000732422	323.631256103516	-1	1203.01177978516	1131	0
23	5	273.324005126953	323.440765380859	-1	1779.39462280273	1403	0
23	6	273.347717285156	323.842346191406	-1	1491.90603637695	1775	0
23	7	272.960418701172	323.912109375	-1	1533.44311523438	2017	0
23	8	273.371551513672	323.619140625	-1	1383.33862304688	2307	0
23	9	273.281219482422	323.974578857422	-1	1651.13873291016	2476	0
23	10	273.289916992188	324.096374511719	-1	1592.95208740234	2676	0
23	11	273.487884521484	323.987518310547	-1	1484.07189941406	3044	0
23	12	273.179931640625	323.858428955078	-1	1795.7209777832	3425	0
23	13	273.378326416016	323.86181640625	-1	1592.34121704102	3606	0
23	14	273.418914794922	323.701141357422	-1	952.667755126953	3751	0
23	15	273.325225830078	323.927307128906	-1	766.212188720703	4062	0
23	16	273.530181884766	324.131103515625	-1	617.333038330078	4207	0
23	17	273.19384765625	323.227783203125	-1	451.107559204102	4508	0
23	18	274.013336181641	324.057189941406	-1	708.990417480469	4774	0
23	19	273.683471679688	323.711456298828	-1	743.704254150391	4964	0
23	20	273.161041259766	323.8544921875	-1	648.148040771484	5185	0
23	21	273.343536376953	323.605895996094	-1	914.116851806641	5574	0
23	22	273.067474365234	324.318084716797	-1	658.131622314453	5792	0
23	23	274.036743164063	323.651458740234	-1	599.475402832031	5864	0
23	24	273.521575927734	323.666900634766	-1	620.440246582031	6052	0
23	25	273.025512695313	323.533813476563	-1	718.294281005859	6286	0
23	26	273.425140380859	323.626800537109	-1	412.429473876953	6508	0
23	27	274.467712402344	323.525207519531	-1	700.33203125	6897	0
23	28	273.387237548828	323.708587646484	-1	755.189270019531	6919	0
23	29	273.36572265625	323.66357421875	-1	709.542541503906	7183	0
23	30	273.447601318359	323.671783447266	-1	998.994781494141	7431	0
23	31	273.218048095703	323.833923339844	-1	729.001190185547	7693	0
23	32	273.427581787109	323.741180419922	-1	701.377532958984	7853	0
23	33	273.625335693359	323.631958007813	-1	804.957916259766	7986	0
23	34	273.415557861328	323.431549072266	-1	1049.22308349609	8253	0
23	35	273.158050537109	323.603454589844	-1	571.245391845703	8460	0
23	36	273.38720703125	323.824005126953	-1	569.259643554688	8677	0
23	37	273.210418701172	323.870208740234	-1	696.359161376953	8823	0
23	38	273.474334716797	323.616607666016	-1	834.322387695313	9026	0
23	39	272.625518798828	323.530731201172	-1	484.370376586914	9185	0
23	40	273.321838378906	323.958404541016	-1	863.8974609375	9341	0
23	41	273.475006103516	324.078002929688	-1	515.713073730469	9511	0
23	42	273.274444580078	323.995300292969	-1	725.308319091797	9672	0
23	43	273.551605224609	323.760528564453	-1	731.392791748047	9795	0
23	44	273.383850097656	323.680084228516	-1	849.583068847656	10012	0
23	45	273.816101074219	323.714996337891	-1	735.521484375	10241	0
23	46	273.588195800781	323.608825683594	-1	1002.56518554688	10431	0
23	47	273.847869873047	323.521728515625	-1	1015.43771362305	10479	0
23	48	273.782165527344	323.875732421875	-1	958.240203857422	10764	0
23	49	273.338317871094	323.511108398438	-1	507.546844482422	10995	0
23	50	273.742767333984	323.4873046875	-1	426.030059814453	11051	0
23	51	273.768096923828	322.909545898438	-1	855.752014160156	11338	0
23	52	273.282592773438	323.714263916016	-1	814.095275878906	11438	0
23	53	273.859924316406	323.509429931641	-1	666.651229858398	11537	0
23	54	273.366973876953	323.568572998047	-1	626.915863037109	11871	0
23	55	274.309478759766	323.060485839844	-1	877.976440429688	11933	0
23	56	273.797271728516	323.257873535156	-1	458.612228393555	12118	0
23	57	274.091979980469	323.36669921875	-1	965.350158691406	12345	0
23	58	274.082580566406	323.423706054688	-1	1127.76919555664	12507	0
23	59	273.923065185547	323.464508056641	-1	735.949951171875	12588	0
23	60	274.344055175781	323.994201660156	-1	1086.97302246094	12838	0
23	61	273.968444824219	323.611328125	-1	861.656036376953	12963	0
23	62	274.112762451172	324.622680664063	-1	926.983337402344	13204	0
23	63	273.426147460938	323.359191894531	-1	621.401657104492	13263	0
23	64	274.152496337891	323.885955810547	-1	1023.87353515625	13495	0
23	65	273.467498779297	323.938629150391	-1	1137.88327026367	13717	0
23	66	273.565734863281	323.960693359375	-1	951.148620605469	13830	0
23	67	273.376281738281	323.578338623047	-1	566.448486328125	13999	0
23	68	273.368713378906	323.722778320313	-1	680.382781982422	14088	0
23	69	273.991638183594	323.647521972656	-1	739.409286499023	14274	0
23	70	273.817993164063	323.707275390625	-1	721.074035644531	14376	0
23	71	273.546966552734	323.562164306641	-1	1042.12878417969	14604	0
23	72	273.20361328125	323.997955322266	-1	761.844665527344	14671	0
23	73	273.412689208984	323.901672363281	-1	317.350006103516	14914	0
23	74	273.467712402344	323.066131591797	-1	534.983184814453	15075	0
23	75	273.555633544922	323.634094238281	-1	757.353088378906	15224	0
23	76	273.835235595703	322.755737304688	-1	1063.44097900391	15249	0
23	77	273.042633056641	323.794891357422	-1	411.047088623047	15434	0
23	78	273.895294189453	323.283386230469	-1	544.569442749023	15531	0
23	79	273.354217529297	323.440399169922	-1	451.180908203125	15770	0
23	80	273.580017089844	323.641204833984	-1	951.842376708984	15890	0
23	81	274.003143310547	324.296478271484	-1	865.783584594727	15949	0
23	82	273.866943359375	323.583862304688	-1	743.705154418945	16098	0
23	83	273.507751464844	323.777923583984	-1	620.785751342773	16265	0
23	84	273.589874267578	323.599792480469	-1	668.667388916016	16442	0
23	85	273.238586425781	323.536651611328	-1	221.907424926758	16577	0
23	86	273.329620361328	323.021545410156	-1	675.990356445313	16712	0
23	87	273.099914550781	323.494934082031	-1	544.248977661133	16790	0
23	88	273.419616699219	323.436004638672	-1	434.136611938477	16914	0
23	89	273.657287597656	323.320037841797	-1	557.664352416992	17078	0
23	90	273.666046142578	323.603607177734	-1	609.525344848633	17241	0
23	91	273.339111328125	323.713012695313	-1	496.526916503906	17363	0
23	92	274.273742675781	323.575622558594	-1	291.627548217773	17517	0
24	1	67.2163238525391	124.123069763184	-1	1739.51858520508	210	0
24	2	67.4592361450195	124.224464416504	-1	1737.70614624023	520	0
24	3	67.4910202026367	123.823875427246	-1	2489.36093139648	868	0
24	4	67.4678344726563	124.636993408203	-1	2208.97634887695	1026	0
24	5	67.6902313232422	123.991157531738	-1	2544.27084350586	1471	0
24	6	67.6099624633789	124.813743591309	-1	2111.32864379883	1647	0
24	7	68.2235641479492	123.394638061523	-1	1886.12850952148	1947	0
24	8	68.2498931884766	123.477638244629	-1	1724.2121887207	2290	0
24	9	68.2796096801758	123.640884399414	-1	1435.09875488281	2437	0
24	10	68.2260055541992	123.292015075684	-1	2043.39697265625	2732	0
24	11	68.2434387207031	123.37467956543	-1	1549.99166870117	3059	0
24	12	67.7546920776367	124.398544311523	-1	2011.39047241211	3446	0
24	13	68.2270278930664	123.250923156738	-1	1892.50933837891	3671	0
24	14	68.3604736328125	123.42845916748	-1	1733.18466186523	3730	0
24	15	67.7794189453125	123.296745300293	-1	2057.52685546875	4044	0
24	16	68.4342575073242	122.966758728027	-1	1875.19027709961	4237	0
24	17	67.8322448730469	124.391525268555	-1	1447.71697998047	4599	0
24	18	68.1534423828125	123.311462402344	-1	1518.81335449219	4878	0
24	19	68.2271423339844	123.724082946777	-1	1227.74197387695	4972	0
24	20	67.6018829345703	124.763572692871	-1	956.949920654297	5296	0
24	21	68.2563781738281	123.18042755127	-1	897.1640625	5420	0
24	22	67.5036239624023	123.11408996582	-1	453.093322753906	5616	0
24	23	68.1580429077148	123.37540435791	-1	1347.09091186523	5944	0
24	24	68.1309127807617	123.570449829102	-1	1041.23483276367	6185	0
24	25	68.0229873657227	123.828300476074	-1	1048.53463745117	6293	0
24	26	68.2832183837891	123.845748901367	-1	941.935241699219	6595	0
24	27	67.4587249755859	124.143280029297	-1	1367.85110473633	6744	0
24	28	66.9545516967773	125.340065002441	-1	336.985687255859	6991	0
25	1	220.24919128418	57.3332824707031	-1	1720.61016845703	200	0
25	2	219.797256469727	57.9779663085938	-1	1640.38296508789	392	0
25	3	220.301406860352	57.2273979187012	-1	1714.19094848633	865	0
25	4	220.050704956055	57.6594543457031	-1	1029.25259399414	1136	0
25	5	220.664886474609	56.9942741394043	-1	822.854125976563	1384	0
25	6	220.312713623047	57.1848526000977	-1	973.077850341797	1661	0
25	7	220.387832641602	57.4990043640137	-1	1099.57635498047	1984	0
25	8	220.136901855469	57.2470512390137	-1	1029.9736328125	2180	0
25	9	220.522933959961	56.6860198974609	-1	933.523223876953	2569	0
25	10	220.288024902344	56.9129028320313	-1	1052.06327819824	2778	0
25	11	220.352264404297	56.712230682373	-1	1015.04635620117	2953	0
25	12	220.061614990234	55.9966812133789	-1	1556.38467407227	3252	0
25	13	220.26481628418	56.1909027099609	-1	1412.81259155273	3457	0
25	14	220.2509765625	56.0369529724121	-1	1318.0451965332	3866	0
25	15	220.071563720703	56.2894592285156	-1	1862.29629516602	3996	0
25	16	220.086639404297	56.6037864685059	-1	1378.16583251953	4222	0
25	17	220.126388549805	56.1524124145508	-1	1704.68069458008	4493	0
25	18	219.881301879883	55.8724517822266	-1	1558.52838134766	4839	0
25	19	220.21955871582	56.3004417419434	-1	1715.29446411133	4976	0
25	20	220.427719116211	56.3512802124023	-1	1704.23092651367	5246	0
25	21	220.262741088867	56.1064453125	-1	1341.93701171875	5458	0
25	22	220.229064941406	56.1053009033203	-1	1965.51089477539	5740	0
25	23	220.291061401367	55.9996566772461	-1	1743.28384399414	5918	0
25	24	220.06266784668	56.1989593505859	-1	1661.25	6148	0
25	25	219.981292724609	55.9493408203125	-1	1299.05474853516	6416	0
25	26	220.032669067383	56.098072052002	-1	1330.40679931641	6625	0
25	27	220.117401123047	56.2167930603027	-1	1262.83850097656	6729	0
25	28	220.028930664063	55.6150856018066	-1	819.705902099609	6953	0
25	29	220.573486328125	55.9827690124512	-1	315.006057739258	7164	0
25	30	220.060409545898	55.9097480773926	-1	469.975769042969	7366	0
25	31	220.584716796875	56.3752593994141	-1	375.721878051758	7606	0
25	32	220.176040649414	55.7198905944824	-1	352.515441894531	7769	0
25	33	220.313659667969	56.1460189819336	-1	725.580108642578	8111	0
25	34	219.829071044922	56.1046333312988	-1	532.045455932617	8165	0
25	35	220.194244384766	56.0514678955078	-1	1176.22253417969	8456	0
25	36	219.824661254883	56.296516418457	-1	1232.28155517578	8548	0
25	37	219.98974609375	56.2121391296387	-1	1334.33584594727	8724	0
25	38	220.018630981445	55.9685745239258	-1	1157.99139404297	8888	0
25	39	220.177673339844	55.8276634216309	-1	1209.55487060547	9064	0
25	40	220.156448364258	55.9103050231934	-1	1006.94381713867	9323	0
25	41	220.137847900391	55.9051971435547	-1	1120.76550292969	9572	0
25	42	219.972930908203	55.9898414611816	-1	1171.33251953125	9608	0
25	43	220.010711669922	55.658275604248	-1	1388.92254638672	9793	0
25	44	220.450927734375	55.9613647460938	-1	852.199127197266	9941	0
25	45	220.029861450195	55.8148994445801	-1	1041.63497924805	10283	0
25	46	220.128982543945	56.0174942016602	-1	963.976531982422	10452	0
25	47	219.836242675781	55.898609161377	-1	1180.90191650391	10621	0
25	48	220.019912719727	55.9727668762207	-1	1182.37777709961	10723	0
25	49	220.181106567383	55.8785438537598	-1	1223.02581787109	10900	0
25	50	220.152374267578	55.5442543029785	-1	1269.26922607422	11080	0
25	51	219.924728393555	55.6825103759766	-1	948.147430419922	11287	0
25	52	220.086074829102	55.889289855957	-1	1117.80181884766	11454	0
25	53	220.257858276367	55.7461547851563	-1	641.671691894531	11614	0
25	54	220.293701171875	56.2857246398926	-1	505.896667480469	11765	0
25	55	220.537155151367	55.7155990600586	-1	702.645477294922	11908	0
25	56	220.129577636719	56.1080856323242	-1	470.403991699219	12211	0
25	57	220.353408813477	55.9821128845215	-1	737.877868652344	12387	0
25	58	220.609954833984	55.853816986084	-1	487.683517456055	12496	0
25	59	219.45085144043	55.9735641479492	-1	461.527557373047	12621	0
25	60	220.393676757813	56.0825004577637	-1	522.01611328125	12803	0
25	61	219.845748901367	55.7575836181641	-1	531.524963378906	12971	0
25	62	220.158813476563	55.9565010070801	-1	1012.9455871582	13160	0
25	63	220.171295166016	55.9474563598633	-1	946.318756103516	13290	0
25	64	219.888885498047	56.1039276123047	-1	742.627243041992	13426	0
25	65	220.296768188477	57.1466331481934	-1	1122.10394287109	13689	0
25	66	220.369903564453	56.2828598022461	-1	625.609619140625	13788	0
25	67	220.037933349609	55.8193244934082	-1	580.148727416992	13963	0
25	68	220.2197265625	55.8198585510254	-1	662.871795654297	14090	0
25	69	220.013244628906	55.8237113952637	-1	788.361267089844	14318	0
25	70	219.966217041016	55.888370513916	-1	664.537445068359	14411	0
25	71	220.379837036133	56.2635459899902	-1	656.409881591797	14511	0
25	72	220.231643676758	55.2899055480957	-1	607.078323364258	14689	0
25	73	220.783874511719	55.6699600219727	-1	396.018112182617	14819	0
25	74	220.375274658203	55.5771865844727	-1	702.444351196289	15051	0
25	75	220.097290039063	55.9999809265137	-1	502.627471923828	15210	0
25	76	220.233978271484	55.7064018249512	-1	891.390853881836	15280	0
25	77	220.317138671875	55.9869918823242	-1	724.265411376953	15395	0
25	78	219.990783691406	55.6483917236328	-1	738.8037109375	15529	0
25	79	219.91584777832	56.073314666748	-1	575.014541625977	15691	0
25	80	220.820693969727	55.1627235412598	-1	405.099899291992	15839	0
25	81	219.989730834961	55.8185119628906	-1	486.15217590332	16024	0
25	82	220.153564453125	55.6144714355469	-1	752.041641235352	16091	0
25	83	220.226684570313	55.6177940368652	-1	392.336395263672	16248	0
25	84	220.108612060547	55.7739753723145	-1	565.355697631836	16369	0
25	85	220.380325317383	55.9733848571777	-1	689.792053222656	16568	0
25	86	220.051651000977	55.8504943847656	-1	595.629470825195	16677	0
25	87	220.395858764648	55.696418762207	-1	737.887130737305	16794	0
25	88	220.097778320313	55.7986030578613	-1	529.407989501953	16992	0
25	89	220.443374633789	55.7833023071289	-1	616.240875244141	17081	0
25	90	221.027282714844	55.5747299194336	-1	170.334869384766	17172	0
26	1	146.428649902344	196.044738769531	-1	1686.14410400391	287	0
26	2	146.500015258789	195.332901000977	-1	578.280731201172	537	0
27	1	65.5814895629883	133.340789794922	-1	1623.35321044922	71	0
27	2	65.0226058959961	132.696624755859	-1	1540.91287231445	441	0
27	3	64.6964721679688	133.683120727539	-1	2079.35025024414	704	0
27	4	64.3839950561523	133.691116333008	-1	1691.55953979492	1194	0
27	5	65.042366027832	133.057754516602	-1	1996.78555297852	1556	0
27	6	64.4590835571289	133.972106933594	-1	2053.66351318359	1793	0
27	7	64.8974838256836	133.777862548828	-1	1497.86834716797	1844	0
27	8	64.8308639526367	133.682052612305	-1	1843.23538208008	2271	0
27	9	64.9261779785156	133.567153930664	-1	2103.81280517578	2525	0
27	10	64.2055816650391	133.994079589844	-1	1901.67910766602	2723	0
27	11	64.6014633178711	133.358993530273	-1	1464.23675537109	2970	0
27	12	64.3191604614258	134.040588378906	-1	1675.13690185547	3220	0
27	13	65.0653610229492	133.599090576172	-1	1309.16201782227	3508	0
27	14	64.7208251953125	134.042449951172	-1	1611.85913085938	3694	0
27	15	64.4956207275391	133.836685180664	-1	1141.69970703125	4127	0
27	16	65.0488967895508	133.571350097656	-1	1118.64080810547	4341	0
27	17	64.754768371582	134.160110473633	-1	1284.43634033203	4452	0
27	18	64.5100631713867	133.102035522461	-1	1122.69143676758	4771	0
27	19	64.4346160888672	132.901000976563	-1	1188.67864990234	4916	0
27	20	64.7389297485352	134.168243408203	-1	1501.86328125	5265	0
27	21	64.4710388183594	134.604339599609	-1	1216.94241333008	5462	0
27	22	64.8686752319336	134.071701049805	-1	1131.56118774414	5704	0
27	23	64.1982803344727	135.402084350586	-1	938.334747314453	5926	0
27	24	64.9001998901367	135.399490356445	-1	802.206909179688	6039	0
27	25	64.9250259399414	135.407791137695	-1	287.566711425781	6448	0
28	1	128.615676879883	182.795959472656	-1	1607.458984375	340	0
28	2	129.041732788086	184.328506469727	-1	1312.16848754883	351	0
28	3	129.439529418945	184.270446777344	-1	1254.74362182617	885	0
28	4	128.897750854492	184.107528686523	-1	1385.26821899414	1211	0
28	5	129.240966796875	184.047790527344	-1	751.050872802734	1443	0
28	6	128.319625854492	183.836639404297	-1	303.734985351563	1634	0
28	7	129.616973876953	183.634506225586	-1	136.306549072266	1971	0
28	8	129.918212890625	184.730346679688	-1	199.382781982422	2135	0
28	9	129.76042175293	187.716781616211	-1	244.585052490234	2658	0
28	10	129.222534179688	184.876327514648	-1	237.667999267578	2696	0
28	11	127.894477844238	184.347045898438	-1	199.673950195313	3129	0
28	12	127.742156982422	183.934967041016	-1	168.418395996094	3247	0
28	13	128.885711669922	184.04296875	-1	93.6777954101563	3609	0
28	14	128.484710693359	184.429306030273	-1	260.410278320313	3902	0
28	15	128.976501464844	184.788162231445	-1	202.400695800781	3956	0
28	16	129.135650634766	185.481979370117	-1	212.171020507813	4312	0
28	17	128.421493530273	183.354827880859	-1	194.336212158203	4574	0
28	18	128.192810058594	184.299118041992	-1	258.438903808594	4775	0
28	19	128.801055908203	183.419479370117	-1	100.928985595703	5071	0
29	1	132.856552124023	144.218704223633	-1	1530.76202392578	76	0
29	2	133.294296264648	144.422439575195	-1	1825.51257324219	580	0
29	3	132.774398803711	144.292556762695	-1	1729.93664550781	862	0
29	4	132.939788818359	144.384323120117	-1	1939.75204467773	1114	0
29	5	133.529632568359	143.875259399414	-1	1567.78350830078	1431	0
29	6	133.494049072266	144.119552612305	-1	1856.57165527344	1818	0
29	7	133.140579223633	144.109191894531	-1	1713.15087890625	2058	0
29	8	133.222442626953	144.156539916992	-1	1712.2165222168	2128	0
29	9	133.11784362793	143.846557617188	-1	1312.62759399414	2421	0
29	10	133.776550292969	144.286315917969	-1	1078.83325195313	2746	0
29	11	133.689422607422	144.149475097656	-1	1306.9255065918	3024	0
29	12	133.58203125	144.885848999023	-1	808.724334716797	3236	0
29	13	133.210556030273	144.748168945313	-1	681.308410644531	3593	0
29	14	133.549713134766	144.693237304688	-1	786.7900390625	3771	0
29	15	133.259414672852	145.176193237305	-1	920.271301269531	3988	0
29	16	133.493087768555	144.692413330078	-1	1075.02786254883	4169	0
29	17	133.136566162109	144.106353759766	-1	885.757751464844	4535	0
29	18	133.309036254883	144.162902832031	-1	889.538375854492	4848	0
29	19	133.256240844727	144.768188476563	-1	456.311004638672	5009	0
30	1	83.5094299316406	159.313659667969	-1	1440.80145263672	154	0
30	2	83.8920135498047	159.486221313477	-1	1249.41278076172	625	0
30	3	84.0909194946289	158.667633056641	-1	1627.06704711914	931	0
30	4	83.6036911010742	159.41748046875	-1	1399.26336669922	1236	0
30	5	83.972900390625	159.456329345703	-1	863.017608642578	1472	0
30	6	84.1615982055664	158.930908203125	-1	645.881774902344	1677	0
30	7	83.6267776489258	159.591369628906	-1	610.955108642578	2111	0
30	8	82.8203506469727	158.285522460938	-1	577.348724365234	2140	0
30	9	83.5232925415039	159.017837524414	-1	2484.26016235352	2467	0
30	10	85.7638854980469	157.269149780273	-1	2440.48202514648	2886	0
30	11	85.7883911132813	156.642013549805	-1	1489.44241333008	3014	0
30	12	86.4493713378906	156.791320800781	-1	865.061798095703	3258	0
30	13	86.1367950439453	156.649139404297	-1	984.753540039063	3484	0
30	14	86.4772262573242	156.408538818359	-1	356.546966552734	3831	0
30	15	85.6674423217773	156.325424194336	-1	630.422485351563	4067	0
30	16	85.8335723876953	155.655014038086	-1	937.210845947266	4389	0
30	17	86.3706130981445	156.48371887207	-1	959.617034912109	4469	0
30	18	86.270378112793	156.529022216797	-1	1041.42553710938	4814	0
30	19	86.4996643066406	156.002700805664	-1	1025.10433959961	5038	0
30	20	86.0694427490234	156.380416870117	-1	1177.37014770508	5341	0
30	21	85.727180480957	156.69792175293	-1	782.408264160156	5415	0
30	22	85.923698425293	156.56364440918	-1	1805.98007202148	5664	0
30	23	85.5641860961914	156.587631225586	-1	1088.20373535156	5971	0
30	24	85.8057479858398	156.565338134766	-1	679.501983642578	6168	0
30	25	85.9546127319336	156.228775024414	-1	1089.26593017578	6410	0
30	26	86.0339126586914	156.339721679688	-1	1053.65878295898	6682	0
30	27	85.8496704101563	156.564651489258	-1	1340.75833129883	6848	0
30	28	85.564567565918	156.332565307617	-1	1091.24160766602	7028	0
30	29	85.7344512939453	156.374099731445	-1	1267.33764648438	7129	0
30	30	86.1783981323242	156.090637207031	-1	1106.537109375	7362	0
30	31	85.8642654418945	156.687255859375	-1	1437.77938842773	7703	0
30	32	86.1440887451172	155.935501098633	-1	247.683929443359	7907	0
30	33	87.0630264282227	154.590744018555	-1	373.142730712891	7944	0
30	34	86.6004028320313	155.027404785156	-1	489.224365234375	8138	0
30	35	86.7227172851563	155.142425537109	-1	513.088043212891	8395	0
30	36	86.9019622802734	154.733306884766	-1	755.127807617188	8535	0
30	37	87.1124725341797	154.441024780273	-1	751.69140625	8763	0
30	38	86.6862487792969	155.087127685547	-1	730.696990966797	9042	0
30	39	86.8964691162109	154.494934082031	-1	319.213653564453	9121	0
30	40	86.2851333618164	156.029342651367	-1	537.685516357422	9279	0
30	41	86.7390289306641	154.077819824219	-1	335.452331542969	9485	0
30	42	86.3786697387695	155.243698120117	-1	482.142059326172	9638	0
30	43	86.275634765625	155.457733154297	-1	423.347229003906	9853	0
30	44	86.9581298828125	154.466262817383	-1	198.123352050781	10025	0
30	45	86.947639465332	154.522186279297	-1	614.1689453125	10140	0
30	46	85.5837783813477	154.183547973633	-1	545.822235107422	10455	0
30	47	86.8878479003906	154.089706420898	-1	118.784454345703	10575	0
30	48	86.9819946289063	154.497131347656	-1	247.066558837891	10708	0
30	49	86.68408203125	154.274398803711	-1	609.579223632813	10957	0
30	50	87.413444519043	154.328857421875	-1	175.778503417969	11020	0
30	51	87.0204696655273	154.877090454102	-1	327.476257324219	11185	0
30	52	86.6593246459961	154.495788574219	-1	512.204254150391	11368	0
30	53	86.3978424072266	154.353622436523	-1	360.079437255859	11682	0
30	54	86.4421463012695	154.552688598633	-1	659.125091552734	11805	0
30	55	85.981086730957	154.87483215332	-1	350.292633056641	11968	0
31	1	195.383163452148	343.607696533203	-1	1417.48919677734	336	0
31	2	195.123764038086	343.446197509766	-1	1998.44372558594	444	0
31	3	193.226943969727	344.420135498047	-1	2670.48687744141	937	0
31	4	194.667495727539	344.309631347656	-1	2538.87036132813	999	0
31	5	195.141296386719	343.2490234375	-1	1018.15368652344	1312	0
31	6	195.677886962891	343.337005615234	-1	1698.56771850586	1821	0
31	7	195.2666015625	343.411499023438	-1	1424.66107177734	1966	0
31	8	195.22119140625	343.781616210938	-1	1075.26159667969	2214	0
31	9	195.196090698242	343.529876708984	-1	1156.63714599609	2642	0
31	10	196.29541015625	343.610260009766	-1	868.590637207031	2925	0
31	11	195.42414855957	343.420928955078	-1	1375.16516113281	3027	0
31	12	195.783889770508	343.889038085938	-1	1439.48223876953	3381	0
31	13	195.793792724609	343.540802001953	-1	1390.06726074219	3583	0
31	14	195.70378112793	344.613037109375	-1	560.31689453125	3879	0
31	15	195.789154052734	343.255035400391	-1	1133.05352783203	3979	0
31	16	195.632995605469	343.586486816406	-1	1396.11468505859	4258	0
31	17	195.848480224609	343.506591796875	-1	964.764801025391	4600	0
31	18	196.134536743164	343.704772949219	-1	1690.11273193359	4725	0
31	19	195.870880126953	343.947967529297	-1	938.105377197266	4936	0
31	20	195.324951171875	343.779479980469	-1	2089.20739746094	5323	0
31	21	194.565628051758	344.170166015625	-1	1123.40863037109	5471	0
31	22	196.276260375977	344.211608886719	-1	270.268981933594	5695	0
31	23	196.566818237305	344.640197753906	-1	558.505432128906	5900	0
31	24	197.520797729492	347.976409912109	-1	433.940795898438	6105	0
32	1	223.837051391602	75.0902633666992	-1	1399.43557739258	290	0
32	2	223.441940307617	75.0993041992188	-1	1160.52294921875	361	0
32	3	223.418716430664	75.0023651123047	-1	1328.60278320313	828	0
32	4	223.886932373047	74.9128723144531	-1	1066.68621826172	1075	0
32	5	223.841156005859	76.4335250854492	-1	1388.60684204102	1286	0
32	6	224.047714233398	75.7109146118164	-1	1591.49996948242	1596	0
32	7	224.12287902832	75.5498123168945	-1	1046.65505981445	1849	0
32	8	223.032974243164	75.0115432739258	-1	659.6181640625	2185	0
32	9	223.466415405273	75.9215469360352	-1	948.971771240234	2436	0
32	10	223.878829956055	75.3218994140625	-1	1259.6623840332	2722	0
32	11	223.396240234375	75.590690612793	-1	903.566192626953	2979	0
32	12	223.550918579102	75.2294692993164	-1	1162.62850952148	3439	0
32	13	223.93489074707	75.4233932495117	-1	1308.61694335938	3488	0
32	14	224.303100585938	75.3451843261719	-1	2059.80987548828	3728	0
32	15	223.736968994141	75.7156753540039	-1	1341.06851196289	4110	0
32	16	223.348678588867	74.76318359375	-1	1219.14050292969	4380	0
32	17	223.895568847656	75.4455642700195	-1	1761.35522460938	4548	0
32	18	223.862426757813	74.6340408325195	-1	1762.83892822266	4850	0
32	19	223.551010131836	75.5800552368164	-1	1292.74227905273	4923	0
32	20	223.469985961914	75.2954177856445	-1	1206.31658935547	5200	0
32	21	223.205261230469	75.3247985839844	-1	1051.919921875	5402	0
32	22	223.50212097168	74.3505096435547	-1	1067.5124206543	5686	0
32	23	223.197860717773	75.8298721313477	-1	784.709838867188	5862	0
32	24	224.046783447266	75.9365615844727	-1	1163.77856445313	6192	0
32	25	223.248977661133	75.4659423828125	-1	1315.39016723633	6365	0
32	26	223.872375488281	75.7596740722656	-1	1331.67037963867	6536	0
32	27	223.729095458984	75.6027069091797	-1	1165.28509521484	6751	0
32	28	223.871185302734	75.5325622558594	-1	865.137664794922	6971	0
32	29	223.601440429688	75.8527526855469	-1	1087.45306396484	7199	0
32	30	223.588180541992	75.530158996582	-1	1055.25003051758	7372	0
32	31	223.740509033203	75.738899230957	-1	1683.74298095703	7541	0
32	32	223.080627441406	75.8497848510742	-1	1005.5334777832	7742	0
32	33	223.415283203125	75.6534652709961	-1	1058.14123535156	8043	0
32	34	223.151443481445	75.6459579467773	-1	1327.8205871582	8157	0
32	35	223.622543334961	75.6246871948242	-1	697.6533203125	8465	0
32	36	223.675628662109	75.6048278808594	-1	1010.81832885742	8644	0
32	37	223.272964477539	75.6233673095703	-1	847.493682861328	8748	0
32	38	223.700729370117	75.3651580810547	-1	1137.76718139648	8974	0
32	39	223.213348388672	75.9007186889648	-1	969.895141601563	9182	0
32	40	223.653579711914	75.5802230834961	-1	1371.94995117188	9282	0
32	41	223.221893310547	76.0690460205078	-1	699.480987548828	9462	0
32	42	223.528671264648	75.9707107543945	-1	1009.78894042969	9734	0
32	43	223.557540893555	75.8406219482422	-1	766.683288574219	9775	0
32	44	223.750335693359	75.7789916992188	-1	1064.49917602539	9992	0
32	45	223.771881103516	75.7842864990234	-1	1002.51257324219	10254	0
32	46	223.096328735352	75.6709976196289	-1	1087.71383666992	10355	0
32	47	222.932876586914	75.5138549804688	-1	1139.09112548828	10503	0
32	48	223.414077758789	75.8199310302734	-1	1178.56103515625	10659	0
32	49	223.820449829102	75.9021377563477	-1	1417.08236694336	10920	0
32	50	223.255477905273	75.7577972412109	-1	1283.49273681641	11177	0
32	51	223.97297668457	76.1396102905273	-1	988.086181640625	11228	0
32	52	223.306091308594	75.8782196044922	-1	1038.81100463867	11385	0
32	53	223.165237426758	75.9701461791992	-1	1048.84921264648	11646	0
32	54	223.179931640625	75.3354339599609	-1	901.565216064453	11790	0
32	55	223.706298828125	76.6561050415039	-1	750.828430175781	11984	0
32	56	224.159973144531	75.8223876953125	-1	583.834716796875	12215	0
32	57	223.493392944336	76.3808212280273	-1	558.601959228516	12388	0
32	58	223.848861694336	76.0878677368164	-1	662.749893188477	12553	0
32	59	223.988952636719	75.3565673828125	-1	873.909851074219	12727	0
32	60	223.931228637695	76.2632217407227	-1	704.611892700195	12843	0
32	61	224.063735961914	75.7546463012695	-1	709.869415283203	13013	0
32	62	223.84440612793	75.7736892700195	-1	848.413604736328	13117	0
32	63	223.804092407227	75.7842559814453	-1	770.029098510742	13389	0
32	64	224.016784667969	75.1365280151367	-1	645.878036499023	13458	0
32	65	223.095260620117	76.9467926025391	-1	496.162368774414	13604	0
32	66	223.082550048828	75.8192977905273	-1	538.751541137695	13755	0
32	67	224.218490600586	76.0471115112305	-1	355.961639404297	13916	0
32	68	223.573516845703	75.0341567993164	-1	279.815643310547	14092	0
32	69	224.031433105469	74.9622344970703	-1	387.067230224609	14211	0
32	70	223.622222900391	76.0091552734375	-1	222.908493041992	14341	0
33	1	191.769134521484	350.950744628906	-1	1349.58538818359	251	0
33	2	191.31037902832	350.822509765625	-1	1338.69564819336	614	0
33	3	190.760162353516	350.443664550781	-1	2147.82864379883	727	0
33	4	191.405563354492	349.993316650391	-1	1790.42242431641	1023	0
33	5	191.405197143555	349.628845214844	-1	1648.26983642578	1483	0
33	6	191.214004516602	349.812377929688	-1	1679.77853393555	1620	0
33	7	190.882675170898	350.118255615234	-1	1753.84716796875	2106	0
33	8	190.724700927734	350.289947509766	-1	2474.91192626953	2179	0
33	9	190.871139526367	349.689636230469	-1	1758.54147338867	2584	0
33	10	190.789993286133	350.299407958984	-1	1865.5087890625	2664	0
33	11	191.125854492188	349.599945068359	-1	1606.58807373047	3076	0
33	12	190.938613891602	350.518249511719	-1	1822.95010375977	3250	0
33	13	191.065155029297	350.658081054688	-1	1652.65829467773	3512	0
33	14	191.087448120117	350.257110595703	-1	2026.5783996582	3755	0
33	15	191.203643798828	350.310363769531	-1	1862.52420043945	4024	0
33	16	191.025650024414	350.2646484375	-1	1518.4553527832	4385	0
33	17	191.27619934082	350.566589355469	-1	1923.31436157227	4457	0
33	18	191.500244140625	349.548065185547	-1	1266.38510131836	4868	0
33	19	191.736114501953	348.572052001953	-1	1498.34454345703	4909	0
33	20	190.858276367188	349.443817138672	-1	1059.20965576172	5225	0
33	21	189.633255004883	350.541900634766	-1	1298.21975708008	5443	0
33	22	190.670532226563	346.612854003906	-1	689.453247070313	5765	0
33	23	191.748947143555	345.479339599609	-1	989.346435546875	6021	0
33	24	193.145523071289	345.519348144531	-1	1137.67922973633	6204	0
33	25	191.749206542969	345.206787109375	-1	949.229034423828	6323	0
33	26	191.082275390625	345.754608154297	-1	359.804504394531	6654	0
34	1	19.0213356018066	69.1132049560547	-1	1329.93676757813	332	0
34	2	17.7105846405029	70.4531707763672	-1	943.668243408203	492	0
34	3	17.7657604217529	70.5375213623047	-1	850.694671630859	807	0
34	4	18.7873840332031	69.4157562255859	-1	535.717712402344	1065	0
34	5	18.1016464233398	68.7118453979492	-1	324.742431640625	1429	0
35	1	25.3349342346191	41.5534553527832	-1	1327.19119262695	243	0
35	2	24.6115093231201	42.0666046142578	-1	1091.61494445801	487	0
35	3	25.7035465240479	42.1651039123535	-1	1073.13249206543	670	0
35	4	25.5982646942139	41.6640205383301	-1	1499.84814453125	1047	0
35	5	25.8445091247559	40.8862838745117	-1	948.754791259766	1534	0
35	6	25.9362545013428	40.9918403625488	-1	972.984588623047	1589	0
35	7	25.9815711975098	41.0672264099121	-1	839.101364135742	1888	0
35	8	25.6947364807129	41.2139930725098	-1	539.737457275391	2163	0
35	9	25.6501064300537	41.3784980773926	-1	658.691452026367	2497	0
35	10	25.116605758667	41.557991027832	-1	1358.60067749023	2857	0
35	11	24.9968433380127	41.6893730163574	-1	679.012222290039	3118	0
35	12	25.1292171478271	41.7624092102051	-1	1244.71963500977	3434	0
35	13	25.4351387023926	42.110767364502	-1	900.096282958984	3586	0
35	14	25.1213150024414	42.2322578430176	-1	894.678497314453	3860	0
35	15	25.1643943786621	41.614990234375	-1	985.659301757813	4118	0
35	16	24.6106796264648	41.6754188537598	-1	730.197570800781	4210	0
35	17	24.1239051818848	42.1205368041992	-1	1077.60882568359	4477	0
35	18	24.628532409668	41.9992294311523	-1	509.26416015625	4694	0
35	19	23.7583332061768	42.6488189697266	-1	412.707458496094	5121	0
35	20	24.8316230773926	42.7303657531738	-1	625.429901123047	5243	0
35	21	25.5158882141113	42.3205909729004	-1	782.160690307617	5444	0
35	22	24.6298542022705	42.8376541137695	-1	418.932678222656	5692	0
35	23	26.0158824920654	41.7804870605469	-1	828.335235595703	5817	0
35	24	25.6635398864746	41.2905006408691	-1	241.416412353516	6126	0
35	25	26.8590068817139	39.7117729187012	-1	229.189376831055	6245	0
35	26	25.8570861816406	41.3080062866211	-1	263.757720947266	6634	0
36	1	87.2337188720703	155.152038574219	-1	1279.79028320313	123	0
36	2	86.8018569946289	154.751754760742	-1	1207.41195678711	417	0
37	1	197.173843383789	340.327575683594	-1	1272.36209106445	4	0
37	2	197.259902954102	341.124267578125	-1	612.187377929688	629	0
37	3	197.395751953125	339.984924316406	-1	658.645141601563	797	0
37	4	197.710357666016	339.704467773438	-1	1981.97235107422	1121	0
37	5	198.030395507813	340.155364990234	-1	1459.29473876953	1435	0
37	6	197.33544921875	341.317749023438	-1	1353.70223999023	1817	0
37	7	196.841400146484	341.732818603516	-1	1320.80291748047	2061	0
37	8	198.508377075195	340.320159912109	-1	1511.59515380859	2148	0
37	9	198.019088745117	340.265991210938	-1	1167.80841064453	2555	0
37	10	198.293228149414	340.492034912109	-1	1457.30432128906	2759	0
37	11	198.348739624023	340.403289794922	-1	1057.96347045898	3071	0
37	12	198.096939086914	340.565032958984	-1	1450.97512817383	3422	0
37	13	198.389389038086	340.442657470703	-1	1031.78695678711	3472	0
37	14	196.705841064453	340.887420654297	-1	1177.97479248047	3848	0
37	15	197.353866577148	341.899353027344	-1	750.73486328125	3995	0
37	16	199.205154418945	341.948638916016	-1	726.898040771484	4338	0
37	17	198.542175292969	340.83447265625	-1	912.294891357422	4481	0
37	18	198.340408325195	341.028656005859	-1	1277.02020263672	4745	0
37	19	198.491317749023	340.503997802734	-1	1529.35739135742	5120	0
37	20	201.135986328125	342.775268554688	-1	854.831970214844	5304	0
37	21	201.616424560547	342.609405517578	-1	378.515655517578	5494	0
37	22	201.371200561523	342.172485351563	-1	512.922729492188	5801	0
37	23	200.532455444336	342.144378662109	-1	409.110961914063	5825	0
38	1	144.986526489258	205.031784057617	-1	1207.78735351563	259	0
38	2	145.640838623047	205.532028198242	-1	664.760192871094	458	0
38	3	145.712539672852	205.673782348633	-1	284.657196044922	943	0
38	4	144.092636108398	204.453475952148	-1	486.081909179688	1257	0
38	5	145.453247070313	205.453384399414	-1	535.672546386719	1339	0
38	6	145.237777709961	203.700439453125	-1	1066.24639892578	1721	0
38	7	144.91520690918	203.320999145508	-1	986.961608886719	2069	0
38	8	144.159942626953	201.372741699219	-1	1771.71011352539	2194	0
38	9	144.185256958008	200.899459838867	-1	1507.97595214844	2644	0
38	10	144.803909301758	201.347702026367	-1	1013.14840698242	2744	0
38	11	145.153503417969	203.589080810547	-1	955.067657470703	2960	0
39	1	331.004058837891	264.735198974609	-1	1205.3864440918	298	0
39	2	330.509216308594	263.672424316406	-1	599.307434082031	426	0
39	3	330.091400146484	265.144897460938	-1	1087.98934936523	851	0
39	4	330.781707763672	264.823547363281	-1	260.726745605469	1093	0
39	5	331.565704345703	265.738433837891	-1	333.476379394531	1408	0
39	6	331.361236572266	265.719177246094	-1	759.782745361328	1739	0
39	7	331.967376708984	265.033020019531	-1	450.98095703125	1847	0
39	8	331.595458984375	265.520263671875	-1	591.083831787109	2127	0
39	9	331.325134277344	265.547882080078	-1	418.929290771484	2597	0
39	10	331.812530517578	266.852325439453	-1	226.813018798828	2815	0
39	11	326.950592041016	265.722961425781	-1	265.977478027344	2993	0
39	12	327.297058105469	265.416717529297	-1	147.193389892578	3309	0
39	13	326.735473632813	265.700866699219	-1	210.688385009766	3599	0
39	14	326.605529785156	265.726196289063	-1	114.096649169922	3913	0
39	15	327.110382080078	265.874114990234	-1	468.582183837891	4090	0
39	16	330.857604980469	268.348815917969	-1	105.314437866211	4309	0
39	17	330.249633789063	268.308837890625	-1	113.648803710938	4651	0
39	18	330.058227539063	265.497863769531	-1	197.165893554688	4690	0
39	19	332.884582519531	263.925354003906	-1	343.64306640625	5104	0
39	20	330.338714599609	265.003601074219	-1	149.732299804688	5170	0
39	21	326.520904541016	265.756561279297	-1	294.019866943359	5426	0
39	22	328.697143554688	265.802612304688	-1	294.916229248047	5710	0
39	23	327.140747070313	265.725250244141	-1	495.540802001953	6024	0
39	24	329.314605712891	267.450134277344	-1	303.97331237793	6235	0
39	25	325.258392333984	269.802764892578	-1	112.143920898438	6300	0
39	26	323.396789550781	266.416809082031	-1	416.172393798828	6671	0
39	27	321.990783691406	265.89111328125	-1	201.416381835938	6877	0
40	1	91.8650588989258	169.861679077148	-1	1202.68313598633	203	0
40	2	91.3839111328125	170.171600341797	-1	997.90673828125	467	0
40	3	91.7329254150391	169.525115966797	-1	1147.54891967773	834	0
40	4	91.8909912109375	169.454238891602	-1	1401.50888061523	1089	0
40	5	91.8814544677734	169.717300415039	-1	1163.49157714844	1529	0
40	6	91.2851257324219	169.863311767578	-1	806.259826660156	1737	0
40	7	91.2016143798828	170.032791137695	-1	691.404693603516	1978	0
40	8	91.9253158569336	169.966674804688	-1	944.912322998047	2287	0
40	9	92.3205337524414	168.913360595703	-1	1031.24856567383	2410	0
40	10	92.5543212890625	169.03401184082	-1	233.967651367188	2735	0
40	11	91.0919876098633	169.63298034668	-1	595.330718994141	3086	0
40	12	91.2651214599609	170.174591064453	-1	683.037658691406	3449	0
40	13	91.0561065673828	169.418930053711	-1	736.223907470703	3556	0
40	14	91.421516418457	170.078201293945	-1	538.864593505859	3833	0
40	15	91.5781478881836	169.340026855469	-1	1088.26770019531	4031	0
40	16	91.1268005371094	170.073516845703	-1	974.172271728516	4194	0
40	17	91.344970703125	170.051010131836	-1	829.284545898438	4649	0
40	18	91.8950958251953	169.654067993164	-1	969.158355712891	4714	0
40	19	92.1974945068359	169.321640014648	-1	702.688568115234	5007	0
40	20	91.1189422607422	170.703918457031	-1	1256.61517333984	5161	0
40	21	91.6465377807617	169.694030761719	-1	821.569793701172	5435	0
40	22	91.441162109375	170.617156982422	-1	868.850128173828	5734	0
40	23	91.3186645507813	170.317718505859	-1	1082.27249145508	5995	0
40	24	91.2061309814453	169.850219726563	-1	970.480438232422	6181	0
40	25	90.9105072021484	170.190032958984	-1	676.058349609375	6325	0
40	26	91.3443908691406	169.916488647461	-1	712.052185058594	6562	0
40	27	91.1063232421875	170.218368530273	-1	772.189483642578	6856	0
40	28	91.318000793457	170.312866210938	-1	1223.30529785156	7020	0
40	29	91.2768402099609	170.074859619141	-1	854.108032226563	7253	0
40	30	91.3854751586914	169.625305175781	-1	877.369415283203	7336	0
40	31	91.3181610107422	170.031829833984	-1	906.023864746094	7528	0
40	32	91.2898635864258	170.165054321289	-1	870.215209960938	7798	0
40	33	91.3077239990234	170.019744873047	-1	1209.72601318359	8052	0
40	34	90.9764785766602	168.885208129883	-1	328.412506103516	8176	0
41	1	139.805313110352	195.107925415039	-1	1197.03448486328	11	0
41	2	140.262222290039	194.746475219727	-1	913.240325927734	553	0
41	3	139.610153198242	194.822616577148	-1	579.016540527344	846	0
41	4	140.241775512695	195.161071777344	-1	1207.34906005859	1156	0
41	5	139.251892089844	194.580795288086	-1	1389.70657348633	1486	0
41	6	138.392044067383	193.908325195313	-1	868.489898681641	1755	0
41	7	140.16325378418	195.116302490234	-1	1301.49465942383	2098	0
41	8	139.478012084961	194.216873168945	-1	1072.64440917969	2197	0
41	9	139.93701171875	194.774429321289	-1	1233.28466796875	2440	0
41	10	139.430618286133	194.820755004883	-1	1257.32385253906	2701	0
41	11	138.077728271484	195.648223876953	-1	828.828948974609	3011	0
41	12	140.488418579102	194.877349853516	-1	1149.36401367188	3390	0
41	13	140.203430175781	194.805923461914	-1	674.389099121094	3630	0
41	14	139.631057739258	194.781234741211	-1	1202.17053222656	3887	0
41	15	139.543151855469	194.842147827148	-1	953.728210449219	4109	0
41	16	140.41618347168	195.496871948242	-1	654.739105224609	4183	0
41	17	141.00065612793	195.350967407227	-1	961.823303222656	4631	0
41	18	140.441131591797	195.480575561523	-1	611.458099365234	4843	0
41	19	140.360137939453	194.821182250977	-1	548.995025634766	4944	0
41	20	140.466979980469	195.239273071289	-1	472.858276367188	5173	0
41	21	141.014938354492	196.823989868164	-1	808.929229736328	5524	0
41	22	140.539489746094	195.201446533203	-1	704.705871582031	5705	0
41	23	139.346664428711	195.457748413086	-1	812.974151611328	5980	0
41	24	140.630615234375	195.654724121094	-1	941.451690673828	6108	0
41	25	140.52067565918	195.452789306641	-1	705.739501953125	6449	0
41	26	140.735137939453	195.67692565918	-1	329.061370849609	6609	0
41	27	141.302383422852	195.998992919922	-1	374.646636962891	6886	0
41	28	140.710403442383	195.306579589844	-1	457.328063964844	6928	0
41	29	140.21012878418	195.67448425293	-1	776.178619384766	7226	0
41	30	141.04736328125	195.953247070313	-1	623.185333251953	7363	0
41	31	140.533218383789	195.885131835938	-1	409.768890380859	7644	0
41	32	141.030258178711	196.000137329102	-1	439.723449707031	7816	0
41	33	140.762252807617	195.476196289063	-1	806.946624755859	7940	0
41	34	139.810745239258	195.288635253906	-1	905.770721435547	8287	0
41	35	140.563598632813	195.570388793945	-1	818.7353515625	8405	0
41	36	140.71337890625	195.274673461914	-1	823.086364746094	8635	0
41	37	140.956817626953	195.308380126953	-1	546.419555664063	8769	0
42	1	38.1791458129883	80.9647674560547	-1	1171.50341796875	318	0
42	2	37.6842041015625	80.3933868408203	-1	1297.06396484375	461	0
42	3	36.851245880127	80.6154403686523	-1	1257.6872253418	676	0
42	4	37.3875427246094	80.8908081054688	-1	1202.41934204102	1094	0
42	5	37.1168556213379	80.4204483032227	-1	1006.46829223633	1533	0
42	6	37.0264282226563	80.4312515258789	-1	1097.80889892578	1776	0
42	7	37.7730484008789	81.7910308837891	-1	542.816619873047	2053	0
42	8	37.0706748962402	80.0942840576172	-1	961.650451660156	2173	0
42	9	36.2958755493164	80.5731048583984	-1	970.350158691406	2653	0
42	10	36.3380851745605	80.2352600097656	-1	775.150848388672	2671	0
42	11	36.7294425964355	80.3275909423828	-1	965.964111328125	3019	0
42	12	36.8722953796387	80.7437362670898	-1	620.627075195313	3270	0
42	13	36.9614105224609	80.5913696289063	-1	579.958862304688	3461	0
42	14	36.1693954467773	79.9854431152344	-1	480.966888427734	3875	0
43	1	140.65185546875	222.252853393555	-1	1084.34313964844	312	0
43	2	141.459411621094	221.847518920898	-1	1093.97984313965	515	0
43	3	139.966598510742	221.735137939453	-1	1040.0270690918	694	0
43	4	140.729843139648	221.966247558594	-1	1197.59692382813	1091	0
43	5	140.921447753906	222.062881469727	-1	1010.11734008789	1477	0
43	6	140.969909667969	221.645324707031	-1	1038.0481262207	1820	0
43	7	140.629608154297	221.917358398438	-1	1083.12951660156	2060	0
43	8	141.0556640625	221.889678955078	-1	802.650573730469	2259	0
43	9	140.140258789063	221.860046386719	-1	1041.99935913086	2600	0
43	10	140.885467529297	221.581497192383	-1	927.412231445313	2916	0
43	11	140.572555541992	221.830795288086	-1	978.950164794922	2937	0
43	12	141.111358642578	221.857421875	-1	903.581604003906	3393	0
43	13	140.302169799805	221.554016113281	-1	1027.61422729492	3524	0
43	14	140.664520263672	221.890563964844	-1	1221.056640625	3928	0
43	15	140.433670043945	221.639129638672	-1	814.655609130859	3945	0
43	16	141.201141357422	222.030227661133	-1	730.744140625	4262	0
43	17	140.841659545898	221.975845336914	-1	1016.83023071289	4647	0
43	18	141.18489074707	221.827056884766	-1	785.174880981445	4762	0
43	19	141.062637329102	222.253219604492	-1	818.1884765625	5138	0
43	20	141.142349243164	222.209854125977	-1	960.824249267578	5358	0
43	21	140.907424926758	222.031402587891	-1	1055.25704956055	5594	0
43	22	140.216217041016	221.841110229492	-1	891.802215576172	5605	0
43	23	140.650375366211	221.808227539063	-1	817.052124023438	5822	0
43	24	140.646423339844	222.059234619141	-1	965.052581787109	6238	0
43	25	140.412353515625	221.621673583984	-1	967.548736572266	6421	0
43	26	140.528823852539	222.077499389648	-1	886.496459960938	6663	0
43	27	141.23664855957	222.182357788086	-1	1010.40289306641	6846	0
43	28	141.173156738281	222.534896850586	-1	1051.63070678711	7064	0
43	29	140.395477294922	221.647369384766	-1	1030.62911987305	7204	0
43	30	139.982406616211	221.650054931641	-1	1129.03918457031	7432	0
43	31	140.600326538086	221.736145019531	-1	1108.43643188477	7550	0
43	32	140.369262695313	221.628921508789	-1	837.735336303711	7910	0
43	33	140.844100952148	221.726211547852	-1	1008.97955322266	7952	0
43	34	141.244964599609	221.994506835938	-1	1092.51504516602	8216	0
43	35	140.983932495117	221.784927368164	-1	871.242614746094	8363	0
43	36	140.447052001953	221.886215209961	-1	944.278656005859	8657	0
43	37	141.146591186523	222.005004882813	-1	939.441558837891	8808	0
43	38	141.014144897461	221.754837036133	-1	824.297058105469	8908	0
43	39	140.441864013672	221.760177612305	-1	995.874053955078	9090	0
43	40	140.908767700195	222.05583190918	-1	857.319000244141	9231	0
43	41	140.80322265625	221.963577270508	-1	935.140960693359	9504	0
43	42	140.493011474609	221.820251464844	-1	997.79052734375	9641	0
43	43	140.743072509766	222.020004272461	-1	732.71809387207	9788	0
43	44	140.167358398438	221.652893066406	-1	931.455032348633	10059	0
43	45	140.638610839844	222.118667602539	-1	943.225769042969	10208	0
43	46	140.751419067383	221.835647583008	-1	1261.83856201172	10382	0
43	47	141.123916625977	221.963607788086	-1	1055.29135131836	10598	0
43	48	141.274948120117	222.000671386719	-1	1119.2995300293	10728	0
43	49	140.636978149414	221.761734008789	-1	1027.53689575195	10994	0
43	50	140.472213745117	221.821624755859	-1	947.417831420898	11022	0
43	51	140.666000366211	221.742813110352	-1	875.830780029297	11230	0
43	52	140.306518554688	221.750473022461	-1	640.671417236328	11472	0
43	53	141.185180664063	222.141784667969	-1	916.68196105957	11676	0
43	54	140.599868774414	221.887756347656	-1	899.697265625	11848	0
43	55	140.398376464844	221.860626220703	-1	924.369979858398	12007	0
43	56	140.273025512695	221.844116210938	-1	1127.70034790039	12204	0
43	57	140.563385009766	221.886871337891	-1	1026.30778503418	12353	0
43	58	140.269378662109	221.783630371094	-1	952.110244750977	12459	0
43	59	139.976348876953	221.653656005859	-1	841.268569946289	12675	0
43	60	141.246139526367	222.316055297852	-1	1107.30671691895	12913	0
43	61	139.886871337891	221.836029052734	-1	778.799438476563	12958	0
43	62	140.198394775391	221.904495239258	-1	953.466491699219	13178	0
43	63	140.601837158203	221.612655639648	-1	1078.15434265137	13408	0
43	64	141.396286010742	222.398498535156	-1	985.16552734375	13420	0
43	65	140.359252929688	221.602203369141	-1	997.302642822266	13610	0
43	66	141.226791381836	221.997451782227	-1	1145.27108764648	13867	0
43	67	140.876586914063	221.653198242188	-1	1204.84985351563	13890	0
43	68	140.84033203125	221.962631225586	-1	1153.57495117188	14121	0
43	69	140.417434692383	221.964538574219	-1	854.608764648438	14266	0
43	70	140.689117431641	221.853515625	-1	1090.87606811523	14384	0
43	71	141.259384155273	221.980758666992	-1	1069.33963012695	14635	0
43	72	140.543884277344	221.783676147461	-1	905.761077880859	14642	0
43	73	140.922500610352	222.125106811523	-1	1169.56503295898	14867	0
43	74	140.585861206055	221.998809814453	-1	999.004425048828	15020	0
43	75	140.723327636719	221.898696899414	-1	879.956115722656	15201	0
43	76	141.285202026367	222.211471557617	-1	1062.953125	15295	0
43	77	140.902069091797	221.905792236328	-1	984.219635009766	15387	0
43	78	141.211547851563	222.198196411133	-1	836.73258972168	15634	0
43	79	141.234985351563	222.115356445313	-1	832.388626098633	15780	0
43	80	141.516143798828	222.199005126953	-1	847.545654296875	15815	0
43	81	140.65153503418	222.025192260742	-1	1111.77749633789	16053	0
43	82	140.238647460938	221.689605712891	-1	903.454315185547	16187	0
43	83	140.856246948242	221.8056640625	-1	1056.45974731445	16256	0
43	84	140.879302978516	222.115631103516	-1	942.569122314453	16460	0
43	85	141.573196411133	222.094985961914	-1	1078.45167541504	16527	0
43	86	140.835739135742	222.239898681641	-1	875.526718139648	16694	0
43	87	140.830200195313	221.951431274414	-1	1025.16165161133	16839	0
43	88	140.822601318359	221.849044799805	-1	900.949951171875	16940	0
43	89	141.060028076172	222.210876464844	-1	1041.32417297363	17145	0
43	90	141.256195068359	221.797546386719	-1	797.779022216797	17189	0
43	91	140.927703857422	222.113906860352	-1	1087.84396362305	17389	0
43	92	140.929763793945	222.087585449219	-1	992.8291015625	17443	0
43	93	140.822463989258	222.318069458008	-1	814.466598510742	17643	0
43	94	140.603469848633	222.020477294922	-1	1084.40295410156	17783	0
43	95	140.818557739258	221.832489013672	-1	612.65966796875	17889	0
43	96	141.021697998047	222.14404296875	-1	869.582046508789	18082	0
43	97	140.898803710938	221.691925048828	-1	975.864791870117	18198	0
43	98	140.771621704102	222.07405090332	-1	846.552474975586	18234	0
43	99	140.665893554688	221.777145385742	-1	1289.96105957031	18332	0
43	100	140.775131225586	222.036575317383	-1	1204.58697509766	18547	0
43	101	141.149383544922	222.043350219727	-1	1061.12493896484	18663	0
43	102	141.666717529297	222.043441772461	-1	756.538436889648	18751	0
43	103	140.75212097168	221.890609741211	-1	1273.95855712891	18837	0
43	104	141.555374145508	222.365951538086	-1	1077.57859802246	19014	0
43	105	141.280364990234	221.971664428711	-1	964.831100463867	19201	0
43	106	140.191879272461	221.580444335938	-1	915.198928833008	19292	0
43	107	140.370651245117	221.938095092773	-1	973.617111206055	19390	0
43	108	140.997177124023	221.963638305664	-1	964.180389404297	19505	0
43	109	140.635360717773	221.540512084961	-1	862.603042602539	19667	0
43	110	140.371353149414	221.904724121094	-1	994.296447753906	19736	0
43	111	140.302490234375	221.502777099609	-1	1032.1024017334	19875	0
43	112	139.991195678711	221.233032226563	-1	1102.07606506348	20007	0
43	113	140.286926269531	221.611251831055	-1	705.595718383789	20133	0
43	114	141.011795043945	222.201522827148	-1	776.000091552734	20254	0
43	115	140.777282714844	222.160629272461	-1	1055.68994140625	20405	0
43	116	141.313842773438	222.122360229492	-1	818.005310058594	20438	0
43	117	140.607498168945	221.666351318359	-1	874.718719482422	20666	0
43	118	140.771209716797	221.875747680664	-1	1038.75917053223	20795	0
43	119	140.473709106445	221.828308105469	-1	1053.58630371094	20831	0
43	120	141.040893554688	222.049041748047	-1	897.066192626953	20994	0
43	121	140.290634155273	221.786041259766	-1	1096.10920715332	21170	0
43	122	141.402252197266	222.099029541016	-1	1200.47790527344	21196	0
43	123	140.848403930664	221.697692871094	-1	1056.6442565918	21334	0
43	124	140.415542602539	221.774383544922	-1	919.88134765625	21466	0
43	125	141.195037841797	222.086349487305	-1	764.225784301758	21577	0
43	126	141.350219726563	222.273849487305	-1	712.039306640625	21685	0
43	127	140.026870727539	221.799392700195	-1	804.621139526367	21857	0
43	128	140.308746337891	221.769607543945	-1	884.359939575195	21930	0
43	129	140.982971191406	222.192977905273	-1	1211.14056396484	22042	0
43	130	141.323471069336	221.787231445313	-1	1048.63305664063	22155	0
43	131	140.723175048828	222.240325927734	-1	814.636795043945	22307	0
43	132	140.893692016602	222.001815795898	-1	1315.81622314453	22356	0
43	133	140.454650878906	221.551132202148	-1	961.756042480469	22539	0
43	134	140.418273925781	221.973724365234	-1	966.692672729492	22668	0
43	135	141.20442199707	222.015167236328	-1	966.048629760742	22756	0
43	136	140.190841674805	221.876235961914	-1	825.185638427734	22903	0
43	137	140.414306640625	221.921875	-1	1187.59530639648	22919	0
43	138	140.839691162109	221.366760253906	-1	968.681655883789	23092	0
43	139	140.508361816406	221.876129150391	-1	943.261688232422	23158	0
43	140	139.877258300781	221.549514770508	-1	772.609909057617	23304	0
43	141	140.219863891602	221.81559753418	-1	1164.77474975586	23364	0
43	142	141.166900634766	221.948211669922	-1	1031.13832092285	23513	0
43	143	140.848297119141	222.024398803711	-1	1268.5712890625	23664	0
43	144	140.638900756836	222.503814697266	-1	884.231964111328	23804	0
43	145	140.877044677734	222.005233764648	-1	954.032257080078	23861	0
43	146	140.66828918457	221.746185302734	-1	1052.00984191895	24012	0
43	147	140.811248779297	221.827133178711	-1	1045.90954589844	24111	0
43	148	139.912902832031	221.746246337891	-1	1217.88778686523	24212	0
43	149	140.74153137207	221.981369018555	-1	1022.23263549805	24349	0
43	150	140.754348754883	221.843673706055	-1	793.92155456543	24391	0
43	151	140.454376220703	221.82536315918	-1	705.832489013672	24554	0
43	152	140.605514526367	221.878463745117	-1	1217.07260131836	24595	0
43	153	140.45378112793	221.876571655273	-1	808.345260620117	24712	0
43	154	140.883407592773	221.798919677734	-1	1043.12802124023	24870	0
43	155	141.277160644531	221.601303100586	-1	1027.64846801758	25003	0
43	156	140.407211303711	222.023361206055	-1	757.290557861328	25033	0
43	157	141.303253173828	222.228485107422	-1	1100.15184020996	25168	0
43	158	140.378402709961	221.82341003418	-1	1148.63023376465	25299	0
43	159	141.594436645508	222.421585083008	-1	628.95719909668	25390	0
43	160	140.364151000977	221.699890136719	-1	981.691925048828	25522	0
43	161	141.292739868164	222.057083129883	-1	936.519424438477	25625	0
43	162	141.507095336914	221.966201782227	-1	933.573715209961	25796	0
43	163	140.668228149414	221.832595825195	-1	922.22721862793	25819	0
43	164	141.020248413086	222.078628540039	-1	805.489639282227	25924	0
43	165	140.772689819336	222.059005737305	-1	906.646377563477	26055	0
43	166	141.06803894043	222.288330078125	-1	982.652496337891	26221	0
43	167	140.906005859375	222.189712524414	-1	943.798919677734	26330	0
43	168	141.417282104492	221.890075683594	-1	971.710327148438	26373	0
43	169	141.426696777344	222.274765014648	-1	1031.33605957031	26500	0
43	170	140.967193603516	221.929824829102	-1	929.627456665039	26658	0
43	171	141.080673217773	222.20817565918	-1	948.596755981445	26715	0
43	172	140.659942626953	222.048141479492	-1	945.429946899414	26793	0
43	173	141.136199951172	222.281555175781	-1	1013.33525085449	26937	0
43	174	140.88264465332	221.906677246094	-1	1042.24072265625	27015	0
43	175	141.165893554688	221.9189453125	-1	941.456451416016	27163	0
43	176	140.310104370117	222.022079467773	-1	934.488830566406	27292	0
43	177	140.824432373047	221.985076904297	-1	926.067123413086	27334	0
43	178	141.04801940918	222.026245117188	-1	721.594497680664	27471	0
43	179	140.883392333984	222.256439208984	-1	913.447525024414	27592	0
43	180	140.90299987793	221.969131469727	-1	1078.45634460449	27659	0
43	181	141.263412475586	222.136367797852	-1	815.777893066406	27775	0
43	182	140.779251098633	221.898818969727	-1	907.092437744141	27875	0
43	183	140.773101806641	221.854064941406	-1	985.884841918945	27960	0
43	184	141.005859375	222.315246582031	-1	555.312591552734	28103	0
43	185	140.692413330078	222.08430480957	-1	873.960784912109	28224	0
43	186	140.732299804688	221.69499206543	-1	848.356903076172	28276	0
43	187	140.704376220703	222.043273925781	-1	816.148345947266	28374	0
43	188	140.814956665039	221.853912353516	-1	1113.81370544434	28493	0
43	189	140.7373046875	221.844528198242	-1	1155.88902282715	28645	0
43	190	138.767868041992	221.662963867188	-1	367.198364257813	28769	0
43	191	139.189193725586	221.750701904297	-1	366.129409790039	28828	0
43	192	139.283843994141	221.117904663086	-1	452.022476196289	28948	0
43	193	139.290588378906	221.717254638672	-1	209.388870239258	29052	0
43	194	139.25	221.414093017578	-1	280.981887817383	29170	0
43	195	139.900604248047	221.155090332031	-1	213.838500976563	29327	0
43	196	139.212493896484	221.391021728516	-1	308.868865966797	29354	0
43	197	139.295761108398	221.54411315918	-1	366.784973144531	29513	0
43	198	139.080154418945	221.174880981445	-1	392.730560302734	29620	0
43	199	139.675765991211	221.462890625	-1	220.860061645508	29747	0
43	200	139.328643798828	221.134613037109	-1	365.840438842773	29863	0
43	201	139.334075927734	221.315399169922	-1	214.091278076172	29972	0
43	202	139.188842773438	221.338256835938	-1	476.891235351563	30054	0
43	203	139.11701965332	221.645874023438	-1	306.561965942383	30173	0
43	204	139.149978637695	221.313919067383	-1	284.816268920898	30239	0
43	205	139.470489501953	221.328460693359	-1	322.357604980469	30363	0
43	206	139.271820068359	221.570129394531	-1	298.732864379883	30424	0
43	207	139.825927734375	221.483001708984	-1	366.26579284668	30589	0
43	208	139.30712890625	221.353881835938	-1	426.601348876953	30670	0
43	209	138.976150512695	221.307098388672	-1	164.02734375	30729	0
43	210	138.501724243164	221.232452392578	-1	370.677474975586	30858	0
43	211	139.106826782227	221.586868286133	-1	304.098541259766	30937	0
44	1	47.5378036499023	108.874244689941	-1	1068.68731689453	284	0
44	2	47.9485282897949	109.653701782227	-1	612.990966796875	428	0
44	3	47.7127799987793	108.704444885254	-1	980.328704833984	783	0
44	4	47.9431762695313	107.846641540527	-1	741.557922363281	1181	0
44	5	47.5704002380371	107.496490478516	-1	400.306060791016	1441	0
44	6	48.2303314208984	108.91535949707	-1	804.281921386719	1676	0
44	7	47.9530754089355	107.986824035645	-1	1087.43176269531	1922	0
44	8	47.8783149719238	108.176231384277	-1	916.412475585938	2325	0
44	9	47.8046226501465	108.159240722656	-1	785.105377197266	2523	0
44	10	47.6645622253418	107.586814880371	-1	771.011993408203	2782	0
44	11	47.992073059082	108.172515869141	-1	1023.54803466797	3181	0
44	12	48.0828170776367	107.647575378418	-1	603.935668945313	3428	0
44	13	47.6392440795898	108.532768249512	-1	791.77294921875	3546	0
44	14	47.630916595459	108.507804870605	-1	772.221405029297	3705	0
44	15	47.9085845947266	108.059173583984	-1	903.459045410156	4060	0
44	16	47.7080268859863	108.441802978516	-1	516.139678955078	4233	0
44	17	47.6378555297852	108.035232543945	-1	858.962066650391	4431	0
44	18	48.1838760375977	108.545890808105	-1	747.32275390625	4835	0
44	19	48.0827560424805	108.455940246582	-1	922.621398925781	5085	0
44	20	47.9097099304199	107.610885620117	-1	948.218566894531	5316	0
44	21	47.9420967102051	108.937652587891	-1	862.537109375	5555	0
44	22	48.2236938476563	108.898796081543	-1	420.011932373047	5749	0
44	23	47.9376602172852	108.777610778809	-1	446.953704833984	5916	0
44	24	48.4044952392578	109.121170043945	-1	695.108795166016	6046	0
44	25	47.8556365966797	108.922843933105	-1	437.597595214844	6411	0
44	26	47.6529731750488	108.404144287109	-1	256.028045654297	6630	0
44	27	47.9026184082031	109.147743225098	-1	530.922912597656	6765	0
44	28	47.9282455444336	108.392318725586	-1	566.923004150391	7006	0
44	29	47.8800964355469	109.341209411621	-1	485.418060302734	7223	0
44	30	47.9124755859375	109.350982666016	-1	788.815551757813	7464	0
44	31	47.9314613342285	111.168472290039	-1	573.183715820313	7613	0
44	32	48.0957908630371	109.423698425293	-1	437.90625	7730	0
44	33	48.2840003967285	109.440216064453	-1	205.539093017578	7950	0
44	34	48.2541465759277	110.463859558105	-1	270.950653076172	8259	0
45	1	116.971542358398	170.471923828125	-1	1026.73620605469	118	0
45	2	116.599578857422	170.129272460938	-1	761.883117675781	430	0
45	3	119.476348876953	171.323867797852	-1	506.410675048828	669	0
46	1	73.4756317138672	130.773818969727	-1	1011.01947021484	93	0
46	2	74.2635879516602	130.945159912109	-1	190.276428222656	443	0
46	3	74.4395217895508	131.483413696289	-1	430.673675537109	760	0
46	4	74.2750473022461	132.286697387695	-1	189.88037109375	1108	0
47	1	244.273651123047	325.109985351563	-1	984.626068115234	176	0
47	2	244.34587097168	325.433013916016	-1	1280.21990966797	542	0
47	3	244.189483642578	325.120635986328	-1	1301.52188110352	935	0
47	4	244.113189697266	325.637420654297	-1	1001.53952026367	1041	0
47	5	244.004379272461	325.280334472656	-1	954.796813964844	1352	0
47	6	244.071075439453	325.634338378906	-1	1326.07131958008	1652	0
47	7	244.141464233398	325.350494384766	-1	1435.09591674805	1926	0
47	8	244.092208862305	325.649261474609	-1	1185.08126831055	2155	0
47	9	244.045700073242	325.288299560547	-1	1131.13388061523	2485	0
47	10	243.592163085938	325.374450683594	-1	712.791519165039	2774	0
47	11	244.007415771484	325.388488769531	-1	1175.25952148438	2931	0
47	12	243.987823486328	325.843566894531	-1	916.426788330078	3345	0
47	13	243.998199462891	325.273101806641	-1	1201.46600341797	3605	0
47	14	244.096786499023	325.560821533203	-1	703.629058837891	3901	0
47	15	243.936416625977	325.772125244141	-1	1286.08193969727	4133	0
47	16	243.936431884766	325.282440185547	-1	815.327758789063	4274	0
47	17	243.804962158203	325.306884765625	-1	1382.18249511719	4553	0
47	18	243.788528442383	325.205169677734	-1	1132.92425537109	4767	0
47	19	244.279998779297	325.494812011719	-1	849.615325927734	4927	0
47	20	244.353012084961	325.222442626953	-1	768.419128417969	5329	0
47	21	243.627395629883	325.753082275391	-1	1050.30445861816	5441	0
47	22	244.105895996094	325.367095947266	-1	1098.33715820313	5756	0
47	23	244.026397705078	325.466613769531	-1	939.886749267578	5937	0
47	24	243.794219970703	325.124450683594	-1	1258.80911254883	6217	0
47	25	243.754333496094	325.291778564453	-1	1293.87701416016	6358	0
47	26	244.028167724609	325.502777099609	-1	838.691223144531	6545	0
47	27	243.863998413086	325.301116943359	-1	1178.99499511719	6842	0
47	28	243.981842041016	325.540496826172	-1	599.105667114258	6952	0
47	29	243.928649902344	325.524993896484	-1	1030.23559570313	7270	0
47	30	243.788314819336	325.243072509766	-1	833.869277954102	7480	0
47	31	244.099822998047	325.542083740234	-1	1112.38159179688	7583	0
47	32	243.88117980957	325.767883300781	-1	736.924179077148	7773	0
47	33	243.821334838867	325.360076904297	-1	772.778564453125	8035	0
47	34	243.998168945313	325.743713378906	-1	613.686218261719	8215	0
47	35	243.350311279297	325.457275390625	-1	704.362976074219	8491	0
47	36	243.595352172852	325.526611328125	-1	817.349533081055	8641	0
47	37	244.053161621094	325.596252441406	-1	861.634002685547	8734	0
47	38	244.164901733398	325.253814697266	-1	818.670455932617	9044	0
47	39	243.715347290039	325.111480712891	-1	726.385864257813	9059	0
47	40	244.21662902832	325.543273925781	-1	868.878890991211	9245	0
47	41	244.08903503418	325.416625976563	-1	785.912231445313	9564	0
47	42	243.934616088867	325.555053710938	-1	370.768325805664	9713	0
48	1	9.65512180328369	300.999542236328	-1	977.425384521484	228	0
48	2	11.5221481323242	301.250305175781	-1	444.785552978516	617	0
48	3	11.4372224807739	301.402374267578	-1	392.198516845703	709	0
48	4	11.2364444732666	301.755920410156	-1	162.952697753906	1265	0
48	5	10.9341859817505	301.316467285156	-1	644.711303710938	1375	0
48	6	10.8737077713013	301.555603027344	-1	764.410461425781	1622	0
48	7	11.5601692199707	301.361419677734	-1	799.060180664063	1856	0
48	8	10.5355672836304	301.605895996094	-1	1021.34704589844	2348	0
48	9	10.7359142303467	301.511749267578	-1	956.465606689453	2619	0
48	10	11.099310874939	301.019348144531	-1	842.626129150391	2832	0
48	11	9.16348743438721	301.37109375	-1	667.881683349609	3028	0
48	12	11.5187454223633	301.470794677734	-1	346.391082763672	3222	0
48	13	11.0810861587524	301.628601074219	-1	481.832595825195	3568	0
48	14	11.0052318572998	301.618621826172	-1	429.32307434082	3727	0
48	15	11.337963104248	301.592987060547	-1	514.420364379883	3975	0
48	16	10.9112195968628	301.913146972656	-1	526.446578979492	4287	0
48	17	11.3407192230225	301.642120361328	-1	302.21484375	4569	0
48	18	11.2473392486572	301.470275878906	-1	439.296203613281	4702	0
48	19	10.4357233047485	301.023498535156	-1	431.203918457031	5054	0
48	20	11.4082469940186	301.598602294922	-1	189.357223510742	5255	0
48	21	10.9286994934082	302.062316894531	-1	371.419906616211	5454	0
48	22	11.3187980651855	301.908477783203	-1	386.358673095703	5779	0
48	23	10.9221858978271	301.206237792969	-1	586.798721313477	6004	0
48	24	11.1079082489014	301.201812744141	-1	699.27131652832	6079	0
48	25	11.6381988525391	301.270843505859	-1	729.190521240234	6369	0
48	26	10.624210357666	301.334442138672	-1	1201.95477294922	6535	0
48	27	10.8036460876465	301.444183349609	-1	438.329498291016	6800	0
48	28	11.1149034500122	301.828674316406	-1	472.880462646484	7080	0
48	29	10.464747428894	301.148468017578	-1	512.47331237793	7291	0
48	30	11.1035499572754	301.6484375	-1	383.76237487793	7364	0
48	31	11.3772134780884	301.282867431641	-1	455.592956542969	7626	0
48	32	10.8213558197021	301.495910644531	-1	364.133346557617	7839	0
48	33	10.6883506774902	301.329986572266	-1	372.110794067383	8070	0
48	34	10.7719011306763	301.674713134766	-1	582.963653564453	8252	0
48	35	11.0380992889404	301.875457763672	-1	561.145843505859	8492	0
48	36	11.6164703369141	301.418640136719	-1	296.408447265625	8520	0
48	37	10.8154897689819	301.8466796875	-1	353.510208129883	8736	0
48	38	11.0543594360352	301.262756347656	-1	503.528305053711	9052	0
48	39	11.3130931854248	301.522796630859	-1	541.701080322266	9111	0
48	40	10.5470705032349	301.4208984375	-1	490.662353515625	9247	0
48	41	11.3189039230347	301.545318603516	-1	361.703247070313	9410	0
48	42	10.9468612670898	301.376098632813	-1	296.612869262695	9732	0
48	43	10.618857383728	301.274383544922	-1	360.06428527832	9856	0
48	44	11.1453371047974	301.844635009766	-1	415.880813598633	9999	0
48	45	10.0943441390991	301.546142578125	-1	336.845306396484	10281	0
48	46	10.4349393844604	301.608795166016	-1	606.043380737305	10312	0
48	47	10.6174402236938	301.516723632813	-1	521.596740722656	10592	0
48	48	10.5309200286865	301.753814697266	-1	397.810302734375	10689	0
48	49	10.8479022979736	301.346801757813	-1	369.365585327148	10816	0
48	50	9.86824417114258	301.777160644531	-1	343.509963989258	11001	0
48	51	11.5280466079712	302.357971191406	-1	186.744888305664	11332	0
48	52	11.0892095565796	301.231781005859	-1	498.252548217773	11464	0
48	53	10.8281917572021	301.553405761719	-1	203.688003540039	11578	0
48	54	10.8383569717407	301.140228271484	-1	402.397903442383	11810	0
48	55	10.7437772750854	302.228210449219	-1	267.746047973633	12049	0
48	56	10.6100168228149	301.661468505859	-1	357.508361816406	12122	0
48	57	10.7990121841431	301.932403564453	-1	348.986968994141	12394	0
48	58	10.6703481674194	301.556304931641	-1	278.599151611328	12552	0
48	59	11.2971620559692	301.767333984375	-1	220.823715209961	12738	0
48	60	11.0489530563354	301.982879638672	-1	335.825866699219	12861	0
48	61	10.7697715759277	301.312194824219	-1	632.824966430664	12968	0
48	62	10.4862651824951	301.919494628906	-1	450.956390380859	13246	0
48	63	10.9364948272705	301.914184570313	-1	233.082717895508	13279	0
48	64	10.6409692764282	301.650451660156	-1	399.35481262207	13442	0
48	65	10.6863718032837	301.512725830078	-1	444.486190795898	13650	0
48	66	11.0766115188599	301.725524902344	-1	343.204360961914	13845	0
48	67	10.5202608108521	301.442108154297	-1	373.686676025391	13996	0
48	68	10.8119945526123	301.765258789063	-1	548.613494873047	14172	0
48	69	10.1428384780884	301.81201171875	-1	325.320266723633	14218	0
48	70	10.0858945846558	301.592346191406	-1	308.033996582031	14355	0
48	71	10.3319721221924	301.838409423828	-1	626.014587402344	14602	0
49	1	44.1449966430664	99.03564453125	-1	974.372772216797	25	0
49	2	43.049934387207	98.4591217041016	-1	952.923858642578	358	0
49	3	43.4317398071289	98.7394790649414	-1	1055.94528198242	753	0
49	4	43.5564880371094	99.0845260620117	-1	980.805023193359	1254	0
49	5	43.7195358276367	100.096328735352	-1	1118.27017211914	1456	0
49	6	43.1863479614258	99.200309753418	-1	1685.9118347168	1752	0
49	7	43.3560523986816	99.1517944335938	-1	1804.09173583984	2043	0
49	8	43.1863975524902	99.2594604492188	-1	1811.40563964844	2184	0
49	9	42.7342185974121	99.2313613891602	-1	1943.24209594727	2572	0
49	10	42.7379722595215	99.1333389282227	-1	1591.98803710938	2889	0
49	11	42.9410438537598	99.0698928833008	-1	2060.98812866211	3054	0
49	12	42.6398849487305	98.9241943359375	-1	1580.42913818359	3215	0
49	13	42.640022277832	99.5766906738281	-1	1897.44119262695	3453	0
49	14	43.1998329162598	98.6591415405273	-1	2079.75820922852	3712	0
49	15	42.8935012817383	98.9386978149414	-1	2161.40145874023	3984	0
49	16	42.2323341369629	99.5093231201172	-1	1862.25213623047	4344	0
49	17	43.0644035339355	99.4710388183594	-1	1985.314453125	4604	0
49	18	43.0069885253906	99.2567443847656	-1	1782.23104858398	4674	0
49	19	42.8462715148926	99.6557540893555	-1	2065.71557617188	5093	0
49	20	42.823974609375	99.4673461914063	-1	1402.12097167969	5286	0
49	21	42.484245300293	99.3668441772461	-1	1984.68569946289	5537	0
49	22	43.1397895812988	99.3834075927734	-1	1578.75079345703	5781	0
49	23	44.2851715087891	99.2488784790039	-1	1074.99395751953	6028	0
49	24	43.4356307983398	99.2688674926758	-1	1375.70361328125	6065	0
49	25	43.4646339416504	100.528045654297	-1	653.943786621094	6354	0
49	26	43.4376754760742	99.8925399780273	-1	1402.73614501953	6631	0
49	27	43.6180191040039	99.3535385131836	-1	1107.83920288086	6859	0
49	28	43.665771484375	98.8499374389648	-1	1455.20840454102	6934	0
49	29	42.814094543457	98.5607604980469	-1	898.349060058594	7180	0
49	30	43.1322784423828	98.2938232421875	-1	944.464721679688	7451	0
49	31	42.867359161377	98.6718368530273	-1	1290.81307983398	7516	0
49	32	42.5895347595215	98.848274230957	-1	851.73567199707	7748	0
49	33	42.566535949707	98.810417175293	-1	1456.49337768555	8082	0
49	34	42.8044662475586	99.7399597167969	-1	1663.62051391602	8268	0
49	35	42.3524398803711	99.3282699584961	-1	1548.67041015625	8367	0
49	36	42.6638565063477	98.9758682250977	-1	1049.81625366211	8583	0
49	37	42.4007835388184	99.3739624023438	-1	791.819091796875	8751	0
49	38	41.7416687011719	99.65771484375	-1	1084.08840942383	8954	0
49	39	42.4988899230957	97.7734069824219	-1	883.009857177734	9161	0
49	40	42.4770927429199	98.6403656005859	-1	668.013671875	9392	0
49	41	42.3170547485352	99.5039596557617	-1	1078.9345703125	9478	0
49	42	43.0951805114746	101.688148498535	-1	625.9111328125	9613	0
49	43	44.055347442627	103.458641052246	-1	137.130615234375	9898	0
49	44	42.3102722167969	104.999855041504	-1	265.88444519043	9998	0
50	1	96.5950546264648	163.487075805664	-1	875.736755371094	19	0
50	2	96.5675659179688	163.306503295898	-1	852.966003417969	452	0
50	3	96.9723815917969	164.368576049805	-1	531.641815185547	966	0
51	1	85.8647766113281	110.045951843262	-1	858.664855957031	115	0
51	2	85.7792129516602	109.997734069824	-1	700.492767333984	375	0
51	3	85.4964218139648	110.325744628906	-1	650.546356201172	968	0
51	4	86.0033950805664	109.606384277344	-1	316.161804199219	1154	0
51	5	86.4537124633789	110.046897888184	-1	341.595916748047	1368	0
52	1	51.7216186523438	91.7096939086914	-1	837.912048339844	229	0
52	2	51.9227714538574	92.7467575073242	-1	539.452239990234	481	0
52	3	50.6477890014648	93.5144729614258	-1	225.973693847656	960	0
52	4	50.8711585998535	91.5855941772461	-1	834.337982177734	1029	0
52	5	50.863094329834	91.3204650878906	-1	336.948089599609	1335	0
52	6	51.1580238342285	92.2234420776367	-1	383.401184082031	1710	0
52	7	50.9242553710938	91.9977264404297	-1	563.901611328125	2042	0
52	8	51.4111366271973	92.4431915283203	-1	200.944274902344	2272	0
52	9	51.6757316589355	92.3791427612305	-1	529.191284179688	2488	0
52	10	49.1796188354492	90.5143280029297	-1	615.114440917969	2720	0
52	11	48.7458267211914	93.0620422363281	-1	567.085906982422	3111	0
52	12	47.228343963623	91.5290451049805	-1	121.041778564453	3375	0
52	13	49.6514930725098	92.6719055175781	-1	426.895477294922	3538	0
52	14	49.1758689880371	94.4699401855469	-1	404.146759033203	3819	0
52	15	50.1571655273438	92.4164581298828	-1	255.386611938477	4023	0
52	16	49.8032836914063	93.5305633544922	-1	231.943054199219	4204	0
52	17	49.8221435546875	93.9787979125977	-1	326.268157958984	4463	0
52	18	47.4961242675781	91.3441925048828	-1	247.819274902344	4711	0
52	19	49.314395904541	89.17333984375	-1	343.070907592773	5019	0
53	1	79.4075469970703	131.638061523438	-1	807.024841308594	126	0
53	2	79.6538314819336	131.065658569336	-1	1107.32464599609	477	0
53	3	79.2487335205078	131.171325683594	-1	1397.81643676758	685	0
53	4	79.7063217163086	131.430114746094	-1	1274.10250854492	1238	0
53	5	79.4145431518555	131.458572387695	-1	555.373596191406	1353	0
53	6	79.1182403564453	131.680587768555	-1	1264.90835571289	1835	0
53	7	79.4048080444336	131.88720703125	-1	538.216827392578	1945	0
53	8	79.158203125	132.004058837891	-1	913.900177001953	2201	0
53	9	77.3652572631836	131.42626953125	-1	1093.08053588867	2473	0
53	10	79.0040664672852	132.32209777832	-1	584.120758056641	2918	0
53	11	79.7371444702148	131.182876586914	-1	770.505615234375	3081	0
53	12	79.3535614013672	131.520034790039	-1	882.101776123047	3280	0
53	13	78.943977355957	131.969589233398	-1	711.098266601563	3592	0
53	14	80.168815612793	132.037704467773	-1	445.649322509766	3825	0
53	15	80.441780090332	131.774261474609	-1	770.995971679688	3991	0
53	16	81.0917358398438	131.437026977539	-1	802.102142333984	4279	0
53	17	80.4040298461914	131.702789306641	-1	550.301422119141	4505	0
53	18	79.900749206543	131.877883911133	-1	530.571716308594	4768	0
53	19	79.7592315673828	131.632736206055	-1	865.173278808594	4993	0
53	20	81.6558990478516	131.639129638672	-1	130.034851074219	5252	0
54	1	142.993591308594	154.987274169922	-1	804.130676269531	51	0
54	2	142.647857666016	155.442367553711	-1	923.223480224609	469	0
54	3	142.758422851563	155.075637817383	-1	344.523010253906	692	0
55	1	387.087677001953	23.4087600708008	-1	792.366760253906	96	0
55	2	388.474639892578	23.2961692810059	-1	375.274780273438	463	0
[truncated: 270,302 more rows]
