# Supplementary material for: Membrane-associated effluxosomes coordinate multi-metal resistance in Mycobacterium tuberculosis
Source: EMBO J. 2026 Feb 13;45(7):2306–37. doi: 10.1038/s44318-026-00715-1 (PMC13043812; doi:10.1038/s44318-026-00715-1)
Supplement: Supplementary file 19 — Source data Fig. 3 [file 44318_2026_715_MOESM19_ESM.zip › Figure 3/Figures 3F-H/20240912_PacL2-SPT_006_trcPALMTracer.txt]

Width	Height	nb_Planes	nb_Tracks	Pixel_Size(um)	Frame_Duration(s)	Gaussian_Fit	Spectral
512	512	5000	100541	0.17	0.03	X Y sigma	False
Track	Plane	CentroidX(px)	CentroidY(px)	CentroidZ(um)	Integrated_Intensity	id	Pair_Distance(px)
1	1	64.2299270629883	169.701919555664	-1	397093.14453125	420	0
1	2	64.7479476928711	169.806213378906	-1	396884.963867188	658	0
1	3	64.7690505981445	169.894882202148	-1	392205.24609375	1371	0
1	4	63.9178619384766	169.734771728516	-1	424451.196777344	1851	0
1	5	64.5460357666016	169.847305297852	-1	392192.138671875	2103	0
1	6	64.5009536743164	169.823486328125	-1	393191.277587891	2865	0
1	7	64.5904388427734	169.910263061523	-1	392041.467773438	3327	0
1	8	64.8326263427734	169.882507324219	-1	390879.049804688	3898	0
1	9	64.0483551025391	169.639633178711	-1	337029.375	4262	0
1	10	64.5396575927734	169.813278198242	-1	393223.689941406	4761	0
1	11	64.0646743774414	169.649169921875	-1	338009.234375	5286	0
1	12	64.7302932739258	169.881607055664	-1	389730.419921875	5830	0
1	13	64.7613830566406	169.977981567383	-1	388632.920898438	5890	0
1	14	64.8203811645508	169.965805053711	-1	386969.08984375	6685	0
1	15	64.7600784301758	169.923843383789	-1	390673.840820313	6946	0
1	16	64.681999206543	169.883010864258	-1	389515.87890625	7643	0
1	17	64.7325057983398	169.905838012695	-1	390593.052246094	7873	0
1	18	64.8053817749023	169.95979309082	-1	387587.476074219	8156	0
1	19	64.048225402832	169.682220458984	-1	329391.971679688	8899	0
1	20	64.8669662475586	170.048248291016	-1	388722.182128906	9396	0
1	21	64.6888961791992	169.904830932617	-1	391569.306152344	9643	0
1	22	64.0553131103516	169.67057800293	-1	334962.836914063	10254	0
1	23	64.0601806640625	169.651657104492	-1	336820.94921875	10644	0
1	24	64.0869293212891	169.681823730469	-1	335477.8359375	10854	0
1	25	64.8828811645508	170.057510375977	-1	386900.691894531	11529	0
1	26	64.7904357910156	170.018341064453	-1	388760.321289063	11614	0
1	27	64.9048767089844	170.002426147461	-1	386041.1875	12071	0
1	28	64.8862457275391	170.046951293945	-1	385609.633789063	12766	0
1	29	64.1004486083984	169.681701660156	-1	386303.956787109	13080	0
1	30	64.1233825683594	169.659271240234	-1	329826.926757813	13421	0
1	31	64.0591735839844	169.671936035156	-1	335207.651855469	13929	0
1	32	64.1180572509766	169.690658569336	-1	331214.71875	14262	0
1	33	64.1120452880859	169.654342651367	-1	331001.303710938	14446	0
1	34	64.1678237915039	169.684371948242	-1	328167.980957031	15072	0
1	35	64.1260681152344	169.684921264648	-1	383330.890136719	15347	0
1	36	64.1628799438477	169.702270507813	-1	328144.416992188	15914	0
1	37	64.1396865844727	169.692291259766	-1	327561.782226563	16170	0
1	38	64.1666870117188	169.69416809082	-1	329051.830078125	16483	0
1	39	64.1512908935547	169.668563842773	-1	330055.863769531	16848	0
1	40	64.1557388305664	169.689208984375	-1	326094.919921875	17311	0
1	41	64.1707916259766	169.684265136719	-1	326227.155761719	17725	0
1	42	64.9444808959961	170.120330810547	-1	385249.501953125	18003	0
1	43	64.1077575683594	169.673400878906	-1	328813.122070313	18440	0
1	44	64.1465911865234	169.629959106445	-1	384825.764160156	18727	0
1	45	64.1020736694336	169.694183349609	-1	386679.732910156	18975	0
1	46	64.1455154418945	169.679779052734	-1	329511.797851563	19628	0
1	47	64.1654739379883	169.697891235352	-1	328808.040527344	19807	0
1	48	64.1554565429688	169.677459716797	-1	331406.61328125	20370	0
1	49	64.1147003173828	169.691787719727	-1	330619.433105469	20549	0
1	50	64.1825714111328	169.690887451172	-1	331305.489746094	20966	0
1	51	64.1100311279297	169.649856567383	-1	330566.147460938	21180	0
1	52	64.1155853271484	169.681488037109	-1	329307.884277344	21479	0
1	53	64.1530303955078	169.653106689453	-1	330135.23046875	21865	0
1	54	64.1227111816406	169.676635742188	-1	385109.700195313	22433	0
1	55	64.0611114501953	169.705337524414	-1	385790.919921875	22698	0
1	56	64.1908111572266	169.690444946289	-1	328302.270507813	23003	0
1	57	64.0593414306641	169.689437866211	-1	359488.152832031	23120	0
1	58	64.125732421875	169.718734741211	-1	318385.984375	23630	0
1	59	64.1387557983398	169.698287963867	-1	317544.836914063	24007	0
1	60	64.1206893920898	169.709533691406	-1	320294.564453125	24190	0
1	61	64.1513214111328	169.700836181641	-1	317951.0234375	24753	0
1	62	64.0579986572266	169.696960449219	-1	349185.28515625	25109	0
1	63	64.1246643066406	169.684616088867	-1	316830.458007813	25201	0
1	64	64.0758972167969	169.711166381836	-1	348309.044433594	25585	0
1	65	64.1946029663086	169.678482055664	-1	330395.55859375	25839	0
1	66	64.1299667358398	169.701156616211	-1	319757.802246094	26316	0
1	67	64.1319961547852	169.698104858398	-1	316468.041503906	26557	0
1	68	64.0482330322266	169.703338623047	-1	362580.550292969	27032	0
1	69	64.1614227294922	169.676086425781	-1	329235.79296875	27374	0
1	70	64.0187301635742	169.707855224609	-1	361818.943847656	27622	0
1	71	64.1103973388672	169.693603515625	-1	330174.365722656	27757	0
1	72	64.0339202880859	169.727096557617	-1	351497.451171875	28221	0
1	73	64.178092956543	169.683563232422	-1	329968.766601563	28420	0
1	74	64.149787902832	169.703140258789	-1	317916.474609375	28818	0
1	75	64.0756225585938	169.703964233398	-1	354076.656982422	29006	0
1	76	64.149284362793	169.693557739258	-1	318586.704589844	29313	0
1	77	64.0734024047852	169.693328857422	-1	351441.848632813	29684	0
1	78	64.1544723510742	169.701232910156	-1	318368.694335938	30182	0
1	79	64.1652145385742	169.723556518555	-1	319393.445556641	30379	0
1	80	64.1465911865234	169.710433959961	-1	318837.184082031	30639	0
1	81	64.0667037963867	169.686050415039	-1	346876.088867188	31102	0
1	82	64.0833740234375	169.707504272461	-1	349564.716796875	31253	0
1	83	64.0773696899414	169.714141845703	-1	346116.873046875	31414	0
1	84	64.1445083618164	169.718368530273	-1	314896.640136719	31731	0
1	85	64.1351318359375	169.714202880859	-1	315806.291503906	32109	0
1	86	64.164680480957	169.712905883789	-1	317019.229492188	32469	0
1	87	64.1491241455078	169.689315795898	-1	313900.300292969	32697	0
1	88	64.1385955810547	169.698577880859	-1	317270.331054688	33035	0
1	89	64.153076171875	169.704696655273	-1	316405.061523438	33210	0
1	90	64.1627502441406	169.718597412109	-1	314298.765625	33607	0
1	91	64.1558837890625	169.706802368164	-1	316902.400390625	33819	0
1	92	64.1109771728516	169.699325561523	-1	318119.899414063	34183	0
1	93	64.1179351806641	169.710113525391	-1	315781.372070313	34483	0
1	94	64.1810455322266	169.706237792969	-1	315679.168945313	34806	0
1	95	64.0820999145508	169.72102355957	-1	347264.805175781	35071	0
1	96	64.1571960449219	169.699554443359	-1	314637.012207031	35364	0
1	97	64.1674728393555	169.713027954102	-1	313078.265625	35788	0
1	98	64.0332565307617	169.327651977539	-1	346180.137695313	36079	0
1	99	64.1716156005859	169.606079101563	-1	347665.69140625	36123	0
1	100	64.1842880249023	169.700973510742	-1	314035.083496094	36522	0
1	101	64.1917419433594	169.719055175781	-1	314444.793945313	36768	0
1	102	64.0810928344727	169.716232299805	-1	343631.287109375	36916	0
1	103	64.1682205200195	169.701553344727	-1	313197.077148438	37313	0
1	104	64.169563293457	169.718460083008	-1	312784.509765625	37609	0
1	105	64.1795959472656	169.699584960938	-1	314424.2421875	37685	0
1	106	64.0784225463867	169.698135375977	-1	346993.746582031	38172	0
1	107	64.1826934814453	169.714828491211	-1	314608.895019531	38312	0
1	108	64.0914993286133	169.503189086914	-1	346301.040527344	38636	0
1	109	64.0788955688477	169.517623901367	-1	345229.143554688	38828	0
1	110	64.0874099731445	169.692565917969	-1	345416.903808594	39163	0
1	111	64.2023162841797	169.722640991211	-1	313008.606933594	39323	0
1	112	64.1706390380859	169.608825683594	-1	346958.569580078	39757	0
1	113	64.1208419799805	169.522369384766	-1	346394.952392578	39912	0
1	114	64.1804504394531	169.624145507813	-1	346783.201171875	40127	0
1	115	64.1927261352539	169.700012207031	-1	312262.634277344	40398	0
1	116	64.0645446777344	169.443908691406	-1	344144.57421875	40875	0
1	117	64.0400848388672	169.387084960938	-1	344828.920410156	40966	0
1	118	64.1620941162109	169.721054077148	-1	317520.881347656	41334	0
1	119	64.1661911010742	169.741363525391	-1	313110.674804688	41742	0
1	120	64.0814208984375	169.526672363281	-1	343556.911132813	41986	0
1	121	64.170036315918	169.697631835938	-1	343840.252929688	42165	0
1	122	64.2204284667969	169.730834960938	-1	315556.857910156	42313	0
1	123	64.124267578125	169.556793212891	-1	345697.867675781	42605	0
1	124	64.1194229125977	169.611068725586	-1	344919.439453125	42826	0
1	125	64.1537628173828	169.685211181641	-1	345089.6484375	43278	0
1	126	64.0530853271484	169.394805908203	-1	346370.309570313	43375	0
1	127	64.1216506958008	169.585571289063	-1	346829.930664063	43828	0
1	128	64.1858139038086	169.668273925781	-1	344337.20703125	43993	0
1	129	64.1023025512695	169.598861694336	-1	343681.623046875	44232	0
1	130	64.1797714233398	169.662673950195	-1	344664.965820313	44574	0
1	131	64.1349563598633	169.645736694336	-1	342241.89453125	44840	0
1	132	64.0649185180664	169.444961547852	-1	347186.399902344	45034	0
1	133	64.1796417236328	169.645370483398	-1	344116.312011719	45434	0
1	134	64.2122192382813	169.70085144043	-1	344468.593994141	45498	0
1	135	64.1809692382813	169.696258544922	-1	344539.149902344	45872	0
1	136	64.1808471679688	169.633697509766	-1	345868.729736328	46159	0
1	137	64.2133102416992	169.689498901367	-1	341956.926269531	46430	0
1	138	64.138313293457	169.603073120117	-1	344412.757324219	46555	0
1	139	64.2110443115234	169.714447021484	-1	344449.33203125	46972	0
1	140	64.2610702514648	169.756301879883	-1	339429.102539063	47096	0
1	141	64.2427215576172	169.763763427734	-1	342659.819824219	47504	0
1	142	64.2652435302734	169.767364501953	-1	341418.616210938	47570	0
1	143	64.2488861083984	169.718597412109	-1	340102.216308594	47875	0
1	144	64.2280807495117	169.697479248047	-1	341356.903320313	48155	0
1	145	64.2641372680664	169.756683349609	-1	339941.233886719	48459	0
1	146	64.2395782470703	169.73974609375	-1	341176.838378906	48694	0
1	147	64.2285079956055	169.759918212891	-1	341222.274902344	48933	0
1	148	64.2377014160156	169.730651855469	-1	342478.274414063	49193	0
1	149	64.2124710083008	169.755676269531	-1	341280.254882813	49459	0
1	150	64.2458343505859	169.758148193359	-1	341186.634765625	49771	0
1	151	64.2452697753906	169.74560546875	-1	341783.493164063	50004	0
1	152	64.2009887695313	169.742691040039	-1	342364.482910156	50214	0
1	153	64.2095565795898	169.754821777344	-1	344619.659912109	50385	0
1	154	64.2062683105469	169.72444152832	-1	342281.482910156	50636	0
1	155	64.1810684204102	169.650955200195	-1	344025.381835938	50914	0
1	156	64.1883239746094	169.689117431641	-1	342602.4765625	51237	0
1	157	64.1769332885742	169.671005249023	-1	347596.993652344	51629	0
1	158	64.1895065307617	169.71369934082	-1	346339.453125	51724	0
1	159	64.2198791503906	169.722930908203	-1	344159.239746094	52070	0
1	160	64.240348815918	169.728378295898	-1	345159.991699219	52411	0
1	161	64.2166137695313	169.741714477539	-1	342657.272216797	52462	0
1	162	64.2160415649414	169.700500488281	-1	343260.119140625	52865	0
1	163	64.2602310180664	169.734237670898	-1	339995.1015625	53048	0
1	164	64.2263870239258	169.752883911133	-1	342151.666503906	53356	0
1	165	64.234489440918	169.727630615234	-1	343422.404785156	53648	0
1	166	64.2434158325195	169.765686035156	-1	338581.119140625	53791	0
1	167	64.2576675415039	169.739044189453	-1	340287.372558594	54147	0
1	168	64.266471862793	169.775726318359	-1	339408.0234375	54366	0
1	169	64.2528610229492	169.788955688477	-1	337584.521240234	54545	0
1	170	64.2653198242188	169.76025390625	-1	341834.444824219	54847	0
1	171	64.2691650390625	169.761459350586	-1	337902.01953125	55090	0
1	172	64.2936248779297	169.767791748047	-1	339616.772949219	55340	0
1	173	64.2415237426758	169.771041870117	-1	338225.551757813	55736	0
1	174	64.2659301757813	169.784698486328	-1	337814.713867188	55994	0
1	175	64.2792892456055	169.755447387695	-1	338683.327148438	56265	0
1	176	64.2680053710938	169.79328918457	-1	336529.318359375	56338	0
1	177	64.2593688964844	169.793228149414	-1	337229.877929688	56739	0
1	178	64.277229309082	169.784820556641	-1	338512.158691406	56934	0
1	179	64.2582168579102	169.788009643555	-1	335520.73046875	57180	0
1	180	64.2627182006836	169.783843994141	-1	338998.996582031	57449	0
1	181	64.2609786987305	169.786148071289	-1	338841.572265625	57622	0
1	182	64.3004608154297	169.773864746094	-1	337301.653320313	57910	0
1	183	64.2725372314453	169.797943115234	-1	338145.70703125	58047	0
1	184	64.3001022338867	169.789932250977	-1	337419.894042969	58380	0
1	185	64.270378112793	169.804672241211	-1	335639.360839844	58576	0
1	186	64.2928695678711	169.774642944336	-1	336246.584960938	58877	0
1	187	64.2585754394531	169.793273925781	-1	333903.038818359	59184	0
1	188	64.2795639038086	169.77717590332	-1	333868.219726563	59357	0
1	189	64.2710266113281	169.774230957031	-1	337487.354492188	59573	0
1	190	64.2925720214844	169.764892578125	-1	340229.773681641	59706	0
1	191	64.2835235595703	169.788589477539	-1	336093.5	60107	0
1	192	64.2695007324219	169.791580200195	-1	338779.4609375	60278	0
1	193	64.2767639160156	169.799194335938	-1	338805.333984375	60583	0
1	194	64.2801818847656	169.787780761719	-1	338570.264648438	60796	0
1	195	64.2459411621094	169.777236938477	-1	339504.639648438	61160	0
1	196	64.2741775512695	169.757690429688	-1	339894.056640625	61206	0
1	197	64.2709808349609	169.771255493164	-1	340188.011230469	61628	0
1	198	64.2777862548828	169.778533935547	-1	338336.813964844	61805	0
1	199	64.251220703125	169.762359619141	-1	338884.663085938	62014	0
1	200	64.2589569091797	169.764129638672	-1	337916.631347656	62284	0
1	201	64.2730941772461	169.791305541992	-1	337041.635253906	62640	0
1	202	64.2820739746094	169.787857055664	-1	336919.890136719	62674	0
1	203	64.2532424926758	169.801361083984	-1	336804.064453125	63123	0
1	204	64.2596282958984	169.790512084961	-1	336791.041015625	63269	0
1	205	64.2796630859375	169.818283081055	-1	339509.607299805	63532	0
1	206	64.2568130493164	169.794464111328	-1	336801.435546875	63844	0
1	207	64.2649230957031	169.76350402832	-1	339338.514648438	64038	0
1	208	64.2726516723633	169.771926879883	-1	338526.892578125	64298	0
1	209	64.275016784668	169.775131225586	-1	336777.61328125	64501	0
1	210	64.3008880615234	169.780685424805	-1	335630.317382813	64790	0
1	211	64.306640625	169.766021728516	-1	336277.855957031	64925	0
1	212	64.269775390625	169.779846191406	-1	338356.44921875	65065	0
1	213	64.2910690307617	169.787506103516	-1	336378.625	65402	0
1	214	64.2877807617188	169.778579711914	-1	338756.4375	65554	0
1	215	64.3108825683594	169.794403076172	-1	337808.208984375	65789	0
1	216	64.2779922485352	169.800933837891	-1	334623.583496094	66098	0
1	217	64.2892684936523	169.805099487305	-1	334548.96484375	66426	0
1	218	64.2857437133789	169.809707641602	-1	333900.934570313	66466	0
1	219	64.2804946899414	169.796936035156	-1	336885.1015625	66836	0
1	220	64.2718276977539	169.793258666992	-1	337334.778320313	67043	0
1	221	64.2776107788086	169.800537109375	-1	333804.381347656	67365	0
1	222	64.3010025024414	169.776611328125	-1	335664.090820313	67446	0
1	223	64.2895202636719	169.798309326172	-1	334431.108398438	67728	0
1	224	64.2742004394531	169.792053222656	-1	337348.202636719	67848	0
1	225	64.3013458251953	169.768920898438	-1	337730.291015625	68274	0
1	226	64.2748565673828	169.783538818359	-1	338403.737304688	68401	0
1	227	64.2847061157227	169.785720825195	-1	335663.892089844	68665	0
1	228	64.299446105957	169.794555664063	-1	334108.068359375	68780	0
1	229	64.3095092773438	169.78157043457	-1	337275.435546875	69085	0
1	230	64.2682037353516	169.766784667969	-1	337465.920410156	69256	0
1	231	64.2953948974609	169.787796020508	-1	336902.648925781	69601	0
1	232	64.3071823120117	169.795013427734	-1	333351.161132813	69726	0
1	233	64.2540740966797	169.797912597656	-1	333801.083984375	69887	0
1	234	64.2957916259766	169.77326965332	-1	336256.213867188	70102	0
1	235	64.2761611938477	169.803039550781	-1	336720.236816406	70408	0
1	236	64.3000030517578	169.789855957031	-1	336186.616210938	70582	0
1	237	64.2790069580078	169.81217956543	-1	337793.329589844	70829	0
1	238	64.2830352783203	169.806442260742	-1	337124.375	71074	0
1	239	64.2656784057617	169.812545776367	-1	338019.570800781	71450	0
1	240	64.2739562988281	169.813186645508	-1	337394.666015625	71533	0
1	241	64.2648620605469	169.798736572266	-1	336825.439453125	71884	0
1	242	64.2825927734375	169.791748046875	-1	334848.756835938	71958	0
1	243	64.286262512207	169.77978515625	-1	336579.916992188	72259	0
1	244	64.2940292358398	169.811614990234	-1	334788.525878906	72499	0
1	245	64.272705078125	169.781875610352	-1	333156.307128906	72747	0
1	246	64.2966003417969	169.776321411133	-1	333562.709960938	73005	0
1	247	64.2726135253906	169.791854858398	-1	336557.986328125	73321	0
1	248	64.2888107299805	169.79231262207	-1	336143.780273438	73521	0
1	249	64.2899703979492	169.794342041016	-1	337130.848632813	73687	0
1	250	64.2901458740234	169.799835205078	-1	337134.319335938	74000	0
1	251	64.2835083007813	169.806167602539	-1	336052.775390625	74167	0
1	252	64.2820434570313	169.785980224609	-1	336012.254882813	74375	0
1	253	64.3052520751953	169.783584594727	-1	335383.717773438	74548	0
1	254	64.2841949462891	169.795227050781	-1	337153.259765625	74735	0
1	255	64.2892303466797	169.811462402344	-1	337004.670898438	75124	0
1	256	64.3105163574219	169.807083129883	-1	332665.536132813	75138	0
1	257	64.2775192260742	169.806106567383	-1	335074.404785156	75373	0
1	258	64.3211364746094	169.782302856445	-1	334457.211914063	75674	0
1	259	64.2743759155273	169.78547668457	-1	339954.317749023	75902	0
1	260	64.2968521118164	169.795822143555	-1	335856.629882813	76116	0
1	261	64.2785949707031	169.785690307617	-1	337025.240722656	76279	0
1	262	64.2666854858398	169.7998046875	-1	335598.854980469	76644	0
1	263	64.2466125488281	169.816055297852	-1	337135.921386719	76818	0
1	264	64.2954864501953	169.807327270508	-1	332981.14453125	76962	0
1	265	64.3091583251953	169.800628662109	-1	336826.838378906	77330	0
1	266	64.2965240478516	169.813735961914	-1	336898.341796875	77515	0
1	267	64.2931976318359	169.815490722656	-1	336198.073730469	77733	0
1	268	64.2698745727539	169.814254760742	-1	337030.123046875	78011	0
1	269	64.2792892456055	169.806060791016	-1	333494.23046875	78112	0
1	270	64.2674942016602	169.805389404297	-1	336421.623046875	78388	0
1	271	64.3017272949219	169.813354492188	-1	332270.258789063	78633	0
1	272	64.2834091186523	169.803756713867	-1	334329.365234375	78807	0
1	273	64.2937164306641	169.800994873047	-1	336474.407470703	79125	0
1	274	64.2867889404297	169.833999633789	-1	333880.489257813	79361	0
1	275	64.2808151245117	169.804794311523	-1	336141.23046875	79521	0
1	276	64.253532409668	169.822860717773	-1	336858.088378906	79758	0
1	277	64.2863082885742	169.817657470703	-1	336494.3828125	79875	0
1	278	64.2750854492188	169.812530517578	-1	337689.620605469	80184	0
1	279	64.2813034057617	169.814163208008	-1	334701.977539063	80378	0
1	280	64.2723007202148	169.819549560547	-1	335690.2265625	80708	0
1	281	64.2695999145508	169.817352294922	-1	337828.010742188	80836	0
1	282	64.2825927734375	169.832275390625	-1	338252.96484375	81061	0
1	283	64.2697601318359	169.823303222656	-1	334892.760253906	81328	0
1	284	64.2708358764648	169.82177734375	-1	337624.5	81546	0
1	285	64.2883453369141	169.824554443359	-1	336130.454589844	81682	0
1	286	64.3100051879883	169.814254760742	-1	336252.293945313	82014	0
1	287	64.2852096557617	169.844009399414	-1	334785.20703125	82362	0
1	288	64.2885437011719	169.828857421875	-1	336458.811523438	82514	0
1	289	64.3044815063477	169.841003417969	-1	333218.079101563	82691	0
1	290	64.2517700195313	169.850830078125	-1	336090.192382813	82865	0
1	291	64.2666778564453	169.793884277344	-1	339700.01953125	83244	0
1	292	64.2886581420898	169.844848632813	-1	333904.000976563	83377	0
1	293	64.2851181030273	169.823013305664	-1	336761.91796875	83695	0
1	294	64.2689056396484	169.799850463867	-1	334612.58984375	83897	0
1	295	64.2817916870117	169.801513671875	-1	339483.296875	83975	0
1	296	64.2976684570313	169.825881958008	-1	336095.153808594	84229	0
1	297	64.289924621582	169.827239990234	-1	337453.65625	84465	0
1	298	64.2852325439453	169.813461303711	-1	336337.224121094	84729	0
1	299	64.2814025878906	169.837829589844	-1	335731.87109375	84937	0
1	300	64.2801284790039	169.821060180664	-1	335665.948242188	85216	0
1	301	64.2721481323242	169.82551574707	-1	336630.552246094	85354	0
1	302	64.2806854248047	169.810028076172	-1	337325.090332031	85668	0
1	303	64.2856292724609	169.802856445313	-1	338590.664550781	85746	0
1	304	64.2920150756836	169.811294555664	-1	336378.311035156	86016	0
1	305	64.2693710327148	169.820388793945	-1	338680.333496094	86259	0
1	306	64.2835388183594	169.823059082031	-1	337341.192871094	86472	0
1	307	64.2866439819336	169.800979614258	-1	338358.377929688	86703	0
1	308	64.2814865112305	169.806823730469	-1	335963.1796875	86848	0
1	309	64.2870407104492	169.802383422852	-1	334955.296875	87169	0
1	310	64.2996826171875	169.796539306641	-1	336152.43359375	87348	0
1	311	64.2937850952148	169.821258544922	-1	337327.885253906	87553	0
1	312	64.2870330810547	169.812713623047	-1	339989.286132813	87739	0
1	313	64.2599334716797	169.838409423828	-1	338515.584960938	87970	0
1	314	64.2775802612305	169.786102294922	-1	337846.440429688	88230	0
1	315	64.2808074951172	169.814361572266	-1	338491.797363281	88429	0
1	316	64.2585754394531	169.806289672852	-1	293957.067871094	88596	0
1	317	64.2803421020508	169.833282470703	-1	337010.83984375	88850	0
1	318	64.2958221435547	169.821044921875	-1	333751.55078125	89154	0
1	319	64.2975158691406	169.81819152832	-1	336803.953125	89239	0
1	320	64.2893295288086	169.795425415039	-1	337473.955078125	89564	0
1	321	64.2924118041992	169.804000854492	-1	338308.720703125	89749	0
1	322	64.2759017944336	169.806762695313	-1	338909.965820313	89883	0
1	323	64.2513427734375	169.819320678711	-1	336618.72265625	90107	0
1	324	64.2726516723633	169.821197509766	-1	339287.150390625	90389	0
1	325	64.279541015625	169.811401367188	-1	338405.005371094	90481	0
1	326	64.267578125	169.803482055664	-1	336221.502929688	90748	0
1	327	64.2754974365234	169.822036743164	-1	335755.514648438	90972	0
1	328	64.3051681518555	169.824081420898	-1	333761.129882813	91203	0
1	329	64.2654495239258	169.814208984375	-1	335327.967773438	91376	0
1	330	64.2668151855469	169.838226318359	-1	336517.134277344	91665	0
1	331	64.2806930541992	169.812652587891	-1	334934.131835938	91977	0
1	332	64.302490234375	169.807250976563	-1	335506.412109375	92149	0
1	333	64.3020095825195	169.81428527832	-1	331981.7421875	92324	0
1	334	64.2638473510742	169.827255249023	-1	334380.247070313	92484	0
1	335	64.2793121337891	169.838943481445	-1	333746.884765625	92709	0
1	336	64.3032608032227	169.816711425781	-1	337566.258789063	92984	0
1	337	64.2760391235352	169.831512451172	-1	337239.393554688	93158	0
1	338	64.2971801757813	169.845062255859	-1	334542.158203125	93364	0
1	339	64.2848587036133	169.825302124023	-1	335831.399902344	93587	0
1	340	64.284309387207	169.832275390625	-1	335510.993652344	93837	0
1	341	64.2973175048828	169.837173461914	-1	335231.553710938	94092	0
1	342	64.2943344116211	169.820327758789	-1	337328.102050781	94115	0
1	343	64.3052978515625	169.832183837891	-1	337132.8046875	94389	0
1	344	64.2608947753906	169.842559814453	-1	335970.04296875	94635	0
1	345	64.290657043457	169.823135375977	-1	333869.954101563	94947	0
1	346	64.293327331543	169.812850952148	-1	335326.31640625	95094	0
1	347	64.2502288818359	169.824584960938	-1	336748.584960938	95351	0
1	348	64.2914505004883	169.838150024414	-1	335211.887695313	95506	0
1	349	64.2577209472656	169.81282043457	-1	336503.349609375	95796	0
1	350	64.3021697998047	169.799850463867	-1	336752.627929688	95860	0
1	351	64.2853775024414	169.849365234375	-1	335947.561523438	96068	0
1	352	64.2653884887695	169.806564331055	-1	336248.551757813	96447	0
1	353	64.2926254272461	169.815353393555	-1	336430.448730469	96560	0
1	354	64.2697296142578	169.818206787109	-1	337300.888183594	96865	0
1	355	64.2773056030273	169.838790893555	-1	335909.038085938	97041	0
1	356	64.2899017333984	169.819732666016	-1	336101.719726563	97130	0
1	357	64.2618942260742	169.799545288086	-1	337253.25390625	97449	0
1	358	64.2922592163086	169.808502197266	-1	335323.922851563	97645	0
1	359	64.2599792480469	169.806106567383	-1	337645.651367188	97955	0
1	360	64.2672576904297	169.827667236328	-1	334543.715820313	98148	0
1	361	64.2787170410156	169.812637329102	-1	334554.98828125	98301	0
1	362	64.277717590332	169.824462890625	-1	336098.4609375	98540	0
1	363	64.2660369873047	169.809509277344	-1	337770.947753906	98767	0
1	364	64.2890625	169.800262451172	-1	338767.985839844	98978	0
1	365	64.2702331542969	169.819458007813	-1	338591.62890625	99212	0
1	366	64.2754516601563	169.813522338867	-1	337756.587890625	99298	0
1	367	64.2844161987305	169.811157226563	-1	339177.0859375	99681	0
1	368	64.2642974853516	169.812194824219	-1	335529.794921875	99907	0
1	369	64.2654800415039	169.832733154297	-1	337241.443359375	100019	0
1	370	64.2663192749023	169.824859619141	-1	338375.748779297	100231	0
1	371	64.294677734375	169.802764892578	-1	336636.623535156	100391	0
1	372	64.2786483764648	169.811126708984	-1	337528.09375	100597	0
1	373	64.2902908325195	169.822296142578	-1	336619.004882813	100882	0
1	374	64.2966842651367	169.834762573242	-1	336691.302734375	101123	0
1	375	64.2833023071289	169.825729370117	-1	336014.96484375	101350	0
1	376	64.2629089355469	169.82975769043	-1	335712.15625	101528	0
1	377	64.302848815918	169.811264038086	-1	294447.217773438	101730	0
1	378	64.2776718139648	169.828018188477	-1	336307.021484375	101965	0
1	379	64.2879104614258	169.799346923828	-1	337108.292480469	102225	0
1	380	64.2514801025391	169.817337036133	-1	339984.390136719	102313	0
1	381	64.2648391723633	169.808868408203	-1	337116.770507813	102706	0
1	382	64.2714462280273	169.814559936523	-1	335668.962402344	102713	0
1	383	64.268669128418	169.809036254883	-1	336331.864746094	102936	0
1	384	64.2907104492188	169.821212768555	-1	335850.685546875	103218	0
1	385	64.2787857055664	169.802200317383	-1	336832.660644531	103532	0
1	386	64.2597808837891	169.831146240234	-1	337990.3359375	103564	0
1	387	64.2641677856445	169.781829833984	-1	338763.734863281	103959	0
1	388	64.2946853637695	169.788558959961	-1	334305.716796875	104164	0
1	389	64.2477188110352	169.792541503906	-1	337768.514160156	104270	0
1	390	64.2966918945313	169.825134277344	-1	336351.685546875	104617	0
1	391	64.2825469970703	169.7939453125	-1	335691.833984375	104740	0
1	392	64.2942504882813	169.796478271484	-1	338180.286621094	104921	0
1	393	64.2932815551758	169.817260742188	-1	337182.602050781	105112	0
1	394	64.2797546386719	169.808654785156	-1	339169.137207031	105303	0
1	395	64.2901611328125	169.816665649414	-1	336083.9453125	105687	0
1	396	64.2868041992188	169.815780639648	-1	333630.92578125	105826	0
1	397	64.2685775756836	169.812454223633	-1	339811.651367188	106122	0
1	398	64.2752380371094	169.844985961914	-1	337650.774414063	106289	0
1	399	64.2987442016602	169.79133605957	-1	337822.619628906	106462	0
1	400	64.2634048461914	169.820693969727	-1	334745.420898438	106551	0
1	401	64.2766494750977	169.819213867188	-1	339323.192382813	106967	0
1	402	64.2836761474609	169.801803588867	-1	336784.58984375	107019	0
1	403	64.6189117431641	170.02653503418	-1	335073.354492188	107404	0
1	404	64.2863922119141	169.80061340332	-1	336593.662109375	107617	0
1	405	64.3005599975586	169.825622558594	-1	336483.104980469	107749	0
1	406	64.282470703125	169.796783447266	-1	337413.594726563	107928	0
1	407	64.2944183349609	169.835708618164	-1	333787.153808594	108139	0
1	408	64.2714767456055	169.814712524414	-1	338392.569335938	108410	0
1	409	64.2710952758789	169.812377929688	-1	292463.147460938	108600	0
1	410	64.2991180419922	169.803024291992	-1	338309.18359375	108847	0
1	411	64.5954284667969	170.014266967773	-1	335471.96484375	109040	0
1	412	64.2901916503906	169.82145690918	-1	333924.420898438	109226	0
1	413	64.2922592163086	169.786514282227	-1	335514.26171875	109455	0
1	414	64.6401672363281	169.859771728516	-1	333354.529296875	109600	0
1	415	64.286376953125	169.807098388672	-1	335942.778808594	109749	0
1	416	64.2790374755859	169.822799682617	-1	335318.331054688	110007	0
1	417	64.2876815795898	169.826950073242	-1	334697.650390625	110195	0
1	418	64.3003463745117	169.796371459961	-1	338548.706542969	110404	0
1	419	64.3077011108398	169.82048034668	-1	334659.181152344	110715	0
1	420	64.2884368896484	169.832260131836	-1	334320.576171875	110862	0
1	421	64.2920913696289	169.805572509766	-1	335573.4765625	111088	0
1	422	64.2886199951172	169.818023681641	-1	336761.594726563	111309	0
1	423	64.2951049804688	169.829513549805	-1	335060.626464844	111478	0
1	424	64.279167175293	169.825500488281	-1	335403.635742188	111719	0
1	425	64.2830581665039	169.825500488281	-1	335290.207519531	111907	0
1	426	64.3031768798828	169.848022460938	-1	335053.484375	112136	0
1	427	64.3056182861328	169.818435668945	-1	335702.749023438	112286	0
1	428	64.613395690918	170.053024291992	-1	346485.037109375	112488	0
1	429	64.3017196655273	169.832015991211	-1	336384.166503906	112871	0
1	430	64.2835693359375	169.817535400391	-1	338222.456542969	112980	0
1	431	64.284797668457	169.817260742188	-1	334905.306640625	113327	0
1	432	64.5344390869141	170.193344116211	-1	336591.657226563	113406	0
1	433	64.3106918334961	169.818695068359	-1	335564.104492188	113601	0
1	434	64.640739440918	169.755645751953	-1	332989.873046875	113806	0
1	435	64.5169677734375	170.355819702148	-1	336413.931640625	114088	0
1	436	64.6618576049805	169.711166381836	-1	334020.711914063	114220	0
1	437	64.2959671020508	169.815322875977	-1	336408.9921875	114440	0
1	438	64.3033676147461	169.812652587891	-1	337907.661132813	114704	0
1	439	64.2971496582031	169.853073120117	-1	336001.418945313	114813	0
1	440	64.2936706542969	169.839706420898	-1	336908.561035156	115016	0
1	441	64.2919464111328	169.833602905273	-1	338036.133789063	115388	0
1	442	64.284912109375	169.842651367188	-1	336608.614257813	115569	0
1	443	64.4912490844727	170.387969970703	-1	345161.079101563	115802	0
1	444	64.6146392822266	170.02783203125	-1	346890.607421875	115958	0
1	445	64.2829208374023	169.848937988281	-1	338975.100585938	116241	0
1	446	64.3007125854492	169.837860107422	-1	293180.265136719	116475	0
1	447	64.2986831665039	169.857864379883	-1	292380.981445313	116643	0
1	448	64.6336822509766	169.843719482422	-1	335676.508789063	116749	0
1	449	64.614501953125	169.889083862305	-1	335644.591796875	117064	0
1	450	64.2934722900391	169.840286254883	-1	292091.76171875	117298	0
1	451	64.2848510742188	169.869018554688	-1	291548.971679688	117517	0
1	452	64.3056030273438	169.824432373047	-1	339465.046875	117596	0
1	453	64.5209350585938	170.268402099609	-1	335810.947265625	117777	0
1	454	64.6205368041992	169.861755371094	-1	336184.594726563	118137	0
1	455	64.5446395874023	170.286590576172	-1	335430.666015625	118341	0
1	456	64.6299057006836	169.891540527344	-1	335819.538085938	118471	0
1	457	64.6146240234375	169.927185058594	-1	336742.787109375	118659	0
1	458	64.6250381469727	169.883743286133	-1	344940.999023438	118887	0
1	459	64.2881774902344	169.852661132813	-1	291124.920898438	118968	0
1	460	64.2825317382813	169.849075317383	-1	337626.018554688	119241	0
1	461	64.606315612793	169.982437133789	-1	335624.6328125	119504	0
1	462	64.3206481933594	169.849212646484	-1	290142.493164063	119678	0
1	463	64.6585540771484	169.729507446289	-1	336413.383789063	119912	0
1	464	64.3025741577148	169.878189086914	-1	290640.069335938	120151	0
1	465	64.6313629150391	170.027893066406	-1	343910.655273438	120232	0
1	466	64.2853012084961	169.874237060547	-1	336224.612304688	120517	0
1	467	64.6137847900391	170.042007446289	-1	341508.0546875	120678	0
1	468	64.6617736816406	169.732727050781	-1	337474.259765625	120843	0
1	469	64.2649688720703	169.878036499023	-1	291939.319335938	121139	0
1	470	64.6751937866211	169.483749389648	-1	336741.70703125	121365	0
1	471	64.294319152832	169.888381958008	-1	290343.497070313	121438	0
1	472	64.2938385009766	169.862884521484	-1	291550.922851563	121727	0
1	473	64.2834243774414	169.868347167969	-1	338216.717773438	122004	0
1	474	64.2884674072266	169.854431152344	-1	292253.1953125	122036	0
1	475	64.5005874633789	170.292572021484	-1	337353.037109375	122239	0
1	476	64.6000289916992	170.066329956055	-1	336633.166015625	122513	0
1	477	64.6070022583008	169.879959106445	-1	335953.794921875	122645	0
1	478	64.2721557617188	169.849563598633	-1	341504.446777344	122939	0
1	479	64.7019500732422	169.377197265625	-1	336835.5625	123043	0
1	480	64.2848281860352	169.854873657227	-1	292803.1171875	123265	0
1	481	64.6842346191406	169.517211914063	-1	336694.932617188	123400	0
1	482	64.6228103637695	170.053970336914	-1	344988.283203125	123691	0
1	483	64.2987594604492	169.847106933594	-1	290677.944335938	123745	0
1	484	64.6155624389648	169.992584228516	-1	336171	123926	0
1	485	64.5273361206055	170.235824584961	-1	337403.17578125	124216	0
1	486	64.284065246582	169.866409301758	-1	290396.328125	124313	0
1	487	64.2942810058594	169.869842529297	-1	338176.543945313	124597	0
1	488	64.6093139648438	169.949356079102	-1	335739.659179688	124817	0
1	489	64.5155715942383	170.209594726563	-1	337031.186523438	125004	0
1	490	64.2960739135742	169.87580871582	-1	290198.01953125	125143	0
1	491	64.6093215942383	169.913238525391	-1	336016.458984375	125393	0
1	492	64.6523971557617	169.832580566406	-1	335964.813476563	125462	0
1	493	64.2876510620117	169.862762451172	-1	289943.8671875	125814	0
1	494	64.6616973876953	169.723709106445	-1	344953.8203125	125851	0
1	495	64.5979690551758	169.97380065918	-1	337430.484375	126032	0
1	496	64.5973434448242	170.032913208008	-1	336679.806640625	126356	0
1	497	64.6495895385742	169.805465698242	-1	336975.8125	126540	0
1	498	64.6225128173828	170.040664672852	-1	343132.989257813	126706	0
1	499	64.5971069335938	170.015197753906	-1	335706.590820313	126932	0
1	500	64.6321640014648	169.877838134766	-1	346144.307617188	127097	0
1	501	64.2946624755859	169.868865966797	-1	291430.475585938	127134	0
1	502	64.3072967529297	169.85383605957	-1	292027.00390625	127508	0
1	503	64.2720565795898	169.871963500977	-1	337518.361328125	127602	0
1	504	64.3000564575195	169.858764648438	-1	293606.459472656	127818	0
1	505	64.2785491943359	169.888000488281	-1	336482.865234375	128072	0
1	506	64.6150894165039	169.919677734375	-1	334375.357421875	128258	0
1	507	64.2999877929688	169.862686157227	-1	293312.802734375	128337	0
1	508	64.2942428588867	169.882858276367	-1	290831.265625	128520	0
1	509	64.2926330566406	169.881546020508	-1	294231.245605469	128789	0
1	510	64.2837524414063	169.883361816406	-1	339731.081542969	129044	0
1	511	64.6182708740234	169.927108764648	-1	335740.189453125	129080	0
1	512	64.6293716430664	169.896209716797	-1	343081.995117188	129301	0
1	513	64.6173858642578	169.981491088867	-1	335123.540039063	129531	0
1	514	64.2983245849609	169.875762939453	-1	292039.134277344	129673	0
1	515	64.6145782470703	169.934280395508	-1	335969.65625	129963	0
1	516	64.6127777099609	169.960098266602	-1	335356.163085938	130041	0
1	517	64.6298065185547	169.884887695313	-1	343233.541015625	130326	0
1	518	64.2891387939453	169.893905639648	-1	291342.177246094	130495	0
1	519	64.640739440918	169.818176269531	-1	334521.666992188	130668	0
1	520	64.2743148803711	169.862274169922	-1	338291.102539063	130873	0
1	521	64.3144149780273	169.886352539063	-1	289734.243164063	131145	0
1	522	64.2745819091797	169.885818481445	-1	336943.635742188	131265	0
1	523	64.6529998779297	169.799087524414	-1	337070.953125	131539	0
1	524	64.2922973632813	169.870620727539	-1	292546.321289063	131709	0
1	525	64.3138122558594	169.861557006836	-1	288832.924804688	131852	0
1	526	64.6058120727539	170.020889282227	-1	344013.999023438	132078	0
1	527	64.5911865234375	169.992828369141	-1	344584.76953125	132132	0
1	528	64.2893524169922	169.877075195313	-1	290864.513671875	132491	0
1	529	64.2611999511719	169.870269775391	-1	295396.0546875	132579	0
1	530	64.6171340942383	169.854629516602	-1	344303.380859375	132811	0
1	531	64.2850646972656	169.877258300781	-1	290679.126953125	133025	0
1	532	64.2806549072266	169.859909057617	-1	294696.862792969	133209	0
1	533	64.6375045776367	169.740509033203	-1	345072.536132813	133275	0
1	534	64.6180877685547	169.879364013672	-1	335617.864257813	133572	0
1	535	64.638557434082	169.780670166016	-1	337431.443359375	133682	0
1	536	64.2567520141602	169.871032714844	-1	291823.819335938	133865	0
1	537	64.2960662841797	169.858154296875	-1	290925.051757813	134052	0
1	538	64.2846908569336	169.861434936523	-1	290912.657226563	134349	0
1	539	64.3001251220703	169.860748291016	-1	290931.731445313	134460	0
1	540	64.2772369384766	169.86164855957	-1	291197.203125	134580	0
1	541	64.287483215332	169.872467041016	-1	290663.76953125	134761	0
1	542	64.6520767211914	169.802978515625	-1	336161.54296875	135118	0
1	543	64.2820205688477	169.869262695313	-1	289900.66015625	135285	0
1	544	64.6073837280273	169.981140136719	-1	336061.9296875	135461	0
1	545	64.6207504272461	170.015029907227	-1	336547.083984375	135543	0
1	546	64.2876586914063	169.858596801758	-1	292700.723144531	135722	0
1	547	64.3034973144531	169.866104125977	-1	290899.130859375	136076	0
1	548	64.2578277587891	169.873748779297	-1	295092.852539063	136260	0
1	549	64.2729110717773	169.861663818359	-1	292891.272460938	136318	0
1	550	64.283317565918	169.870315551758	-1	292304.022460938	136491	0
1	551	64.3027572631836	169.867706298828	-1	290888.159179688	136775	0
1	552	64.2833251953125	169.868377685547	-1	291191.666015625	136892	0
1	553	64.6111679077148	170.03759765625	-1	334717.758789063	137046	0
1	554	64.6191864013672	169.937301635742	-1	335386.5859375	137404	0
1	555	64.6410369873047	169.880218505859	-1	335355.8125	137572	0
1	556	64.5404739379883	170.287353515625	-1	342624.512695313	137584	0
1	557	64.6203918457031	169.986602783203	-1	335352.9296875	137921	0
1	558	64.6026763916016	170.001861572266	-1	344549.787109375	138126	0
1	559	64.6270141601563	169.960708618164	-1	336017.68359375	138315	0
1	560	64.6306610107422	169.904602050781	-1	335512.385742188	138478	0
1	561	64.6099166870117	169.985763549805	-1	336301.719726563	138530	0
1	562	64.6170120239258	169.989883422852	-1	336324.107421875	138809	0
1	563	64.6171112060547	169.977966308594	-1	335719.709960938	138966	0
1	564	64.2910537719727	169.873611450195	-1	291864.453125	139237	0
1	565	64.3024063110352	169.854415893555	-1	291472.181640625	139329	0
1	566	64.6428146362305	169.801651000977	-1	338503.8515625	139623	0
1	567	64.2964324951172	169.871948242188	-1	293358.304199219	139656	0
1	568	64.3036727905273	169.874176025391	-1	291112.124023438	139995	0
1	569	64.6264114379883	169.928436279297	-1	335014.162109375	140056	0
1	570	64.302001953125	169.873352050781	-1	288916.96875	140304	0
1	571	64.2803573608398	169.855621337891	-1	291632.604492188	140535	0
1	572	64.2975616455078	169.874221801758	-1	291321.623046875	140671	0
1	573	64.6117858886719	169.873062133789	-1	342190.686523438	140924	0
1	574	64.6126022338867	169.958969116211	-1	336169.043945313	141128	0
1	575	64.3073959350586	169.853240966797	-1	290572.017578125	141177	0
1	576	64.3053436279297	169.858642578125	-1	290476.809570313	141439	0
1	577	64.3031768798828	169.854888916016	-1	292914.400390625	141681	0
1	578	64.6197128295898	169.985244750977	-1	335464.55078125	141712	0
1	579	64.6253433227539	169.93603515625	-1	342962.108398438	141995	0
1	580	64.3249588012695	169.858093261719	-1	288282.578125	142131	0
1	581	64.2961502075195	169.860504150391	-1	290212.381835938	142436	0
1	582	64.6208877563477	169.912353515625	-1	336174.575195313	142531	0
1	583	64.2913208007813	169.859237670898	-1	291558.55859375	142827	0
1	584	64.6090087890625	170.008117675781	-1	336876.668945313	142954	0
1	585	64.6164932250977	170.006286621094	-1	335665.24609375	143023	0
1	586	64.3007049560547	169.866546630859	-1	290856.5234375	143247	0
1	587	64.6189727783203	169.95378112793	-1	335468.334960938	143413	0
1	588	64.6192779541016	169.92138671875	-1	346793.307617188	143620	0
1	589	64.625244140625	169.923431396484	-1	335418.2890625	143949	0
1	590	64.2956771850586	169.848068237305	-1	291382.294921875	144140	0
1	591	64.6371002197266	169.944854736328	-1	333563.703125	144347	0
1	592	64.3013916015625	169.850631713867	-1	293298.815917969	144465	0
1	593	64.3047180175781	169.859710693359	-1	291273.529296875	144766	0
1	594	64.3077545166016	169.866592407227	-1	290715.015625	144935	0
1	595	64.2960815429688	169.87158203125	-1	291062.651367188	144985	0
1	596	64.2921905517578	169.873870849609	-1	292504.370117188	145308	0
1	597	64.2903213500977	169.860733032227	-1	291940.430664063	145465	0
1	598	64.6202621459961	170.003753662109	-1	336957.885742188	145703	0
1	599	64.5278701782227	170.221221923828	-1	347682.982910156	145758	0
1	600	64.6145553588867	169.982635498047	-1	338372.912109375	146049	0
1	601	64.2993469238281	169.887390136719	-1	288720.552734375	146117	0
1	602	64.2933731079102	169.870452880859	-1	294505.704101563	146345	0
1	603	64.2982559204102	169.872085571289	-1	293383.784179688	146517	0
1	604	64.3012237548828	169.864807128906	-1	290323.99609375	146702	0
1	605	64.2985153198242	169.878540039063	-1	290013.110351563	147034	0
1	606	64.6324844360352	169.96142578125	-1	335255	147227	0
1	607	64.6488037109375	169.911758422852	-1	334492.920898438	147298	0
1	608	64.5923843383789	170.069717407227	-1	333801.71875	147613	0
1	609	64.6226806640625	170.006439208984	-1	335008.950195313	147668	0
1	610	64.298583984375	169.878128051758	-1	292998.458984375	147975	0
1	611	64.2943115234375	169.880065917969	-1	290068.36328125	148198	0
1	612	64.2944641113281	169.876098632813	-1	290720.36328125	148332	0
1	613	64.3033676147461	169.881729125977	-1	291380.97265625	148569	0
1	614	64.3097991943359	169.8720703125	-1	291111.576171875	148754	0
1	615	64.3046340942383	169.860870361328	-1	290064.546875	148865	0
1	616	64.6075973510742	170.01335144043	-1	335927.411132813	149148	0
1	617	64.289421081543	169.859420776367	-1	291748.178710938	149279	0
1	618	64.2920455932617	169.850234985352	-1	291420.668945313	149483	0
1	619	64.6092758178711	170.023574829102	-1	337907.298828125	149745	0
1	620	64.3041229248047	169.883712768555	-1	287974.807617188	149902	0
1	621	64.3235549926758	169.842178344727	-1	289780.151367188	150029	0
1	622	64.6479263305664	169.969543457031	-1	341531.181640625	150354	0
1	623	64.641716003418	169.98779296875	-1	334439.286132813	150457	0
1	624	64.3225784301758	169.847991943359	-1	289247.084960938	150732	0
1	625	64.3015899658203	169.899932861328	-1	288839.73828125	150768	0
1	626	64.2723541259766	169.919357299805	-1	291670.804199219	150987	0
1	627	64.2594146728516	169.939514160156	-1	290471.099609375	151196	0
1	628	64.2487945556641	169.897277832031	-1	292497.436523438	151349	0
1	629	64.2672805786133	169.897720336914	-1	291134.916015625	151621	0
1	630	64.2676239013672	169.899429321289	-1	291216.392578125	151818	0
1	631	64.2676391601563	169.87744140625	-1	291400.327148438	152013	0
1	632	64.6014556884766	170.016876220703	-1	335673.205078125	152202	0
1	633	64.3110046386719	169.860046386719	-1	289783.442382813	152462	0
1	634	64.3404693603516	169.847915649414	-1	288545.947265625	152647	0
1	635	64.322395324707	169.836959838867	-1	290106.26171875	152737	0
1	636	64.639404296875	170.014297485352	-1	333322.03515625	153014	0
1	637	64.6202011108398	169.971969604492	-1	335507.823242188	153117	0
1	638	64.6236190795898	169.99299621582	-1	334461.017578125	153281	0
1	639	64.3168792724609	169.850845336914	-1	291420.029296875	153628	0
1	640	64.6374053955078	169.918594360352	-1	336824.3984375	153748	0
1	641	64.3098983764648	169.872131347656	-1	289164.586914063	153846	0
1	642	64.3124923706055	169.876510620117	-1	290454.653320313	154133	0
1	643	64.3066940307617	169.863952636719	-1	288906.001953125	154280	0
1	644	64.2890014648438	169.883102416992	-1	292619.415039063	154475	0
1	645	64.2876510620117	169.904281616211	-1	288809.78515625	154734	0
1	646	64.2918395996094	169.929626464844	-1	293333.852050781	154958	0
1	647	64.2899627685547	169.902069091797	-1	289759.276367188	155169	0
1	648	64.3195419311523	169.893402099609	-1	289746.611328125	155346	0
1	649	64.3084259033203	169.879974365234	-1	290367.045898438	155467	0
1	650	64.6027908325195	170.048629760742	-1	345537.103027344	155680	0
1	651	64.6313781738281	169.944107055664	-1	342814.108398438	155892	0
1	652	64.3151550292969	169.865676879883	-1	292141.947265625	155958	0
1	653	64.6121215820313	170.002502441406	-1	335658.21875	156211	0
1	654	64.3059387207031	169.865051269531	-1	290327.228515625	156401	0
1	655	64.3142547607422	169.880813598633	-1	292619.903320313	156617	0
1	656	64.3023910522461	169.858337402344	-1	291837.6484375	156760	0
1	657	64.605354309082	169.903167724609	-1	344186.247070313	157020	0
1	658	64.6103515625	169.982345581055	-1	335633.927734375	157186	0
1	659	64.6027069091797	170.011505126953	-1	333301.88671875	157332	0
1	660	64.2868576049805	169.876388549805	-1	292445.487304688	157640	0
1	661	64.3112335205078	169.867324829102	-1	290330.84375	157697	0
1	662	64.2965240478516	169.869140625	-1	291507.016601563	157887	0
1	663	64.6180877685547	169.967376708984	-1	336579.078125	158121	0
1	664	64.3047561645508	169.874740600586	-1	290437.866210938	158336	0
1	665	64.3063354492188	169.865661621094	-1	289852.235351563	158567	0
1	666	64.6147384643555	169.991653442383	-1	337262.038085938	158598	0
1	667	64.6274871826172	169.993408203125	-1	336648.601074219	158855	0
1	668	64.296760559082	169.864303588867	-1	291911.521484375	159039	0
1	669	64.3038482666016	169.859008789063	-1	290232.436523438	159205	0
1	670	64.3144454956055	169.857986450195	-1	289597.043945313	159338	0
1	671	64.3247451782227	169.855239868164	-1	290750.919921875	159593	0
1	672	64.6210021972656	169.937088012695	-1	337889.624023438	159880	0
1	673	64.6026611328125	169.999786376953	-1	343774.412109375	160003	0
1	674	64.5914916992188	170.064804077148	-1	336037.98828125	160166	0
1	675	64.6413879394531	169.858322143555	-1	335935.7109375	160343	0
1	676	64.6033630371094	169.96501159668	-1	336308.350585938	160657	0
1	677	64.3014526367188	169.893249511719	-1	290816.65625	160758	0
1	678	64.3066101074219	169.857055664063	-1	291229.412109375	160864	0
1	679	64.2992172241211	169.887664794922	-1	290574.1796875	161079	0
1	680	64.2808303833008	169.884002685547	-1	290333.947265625	161340	0
1	681	64.6220703125	169.778457641602	-1	343878.19140625	161541	0
1	682	64.3109588623047	169.887222290039	-1	290922.987792969	161807	0
1	683	64.3038330078125	169.8564453125	-1	292014.640625	161991	0
1	684	64.2960586547852	169.875640869141	-1	288446.010742188	162060	0
1	685	64.6220016479492	169.960296630859	-1	341940.993164063	162273	0
1	686	64.313362121582	169.847518920898	-1	289388.653320313	162516	0
1	687	64.3100357055664	169.870544433594	-1	337998.663574219	162682	0
1	688	64.3021545410156	169.871124267578	-1	337883.283203125	162870	0
1	689	64.3143539428711	169.85856628418	-1	291561.252929688	162927	0
1	690	64.6283721923828	169.962310791016	-1	344089.375	163267	0
1	691	64.3008651733398	169.860168457031	-1	291621.024414063	163490	0
1	692	64.3114395141602	169.864273071289	-1	291614.56640625	163522	0
1	693	64.6103363037109	169.98957824707	-1	345374.64453125	163799	0
1	694	64.6153030395508	170.02375793457	-1	336333.18359375	163935	0
1	695	64.6181564331055	170.054931640625	-1	334633.525390625	164164	0
1	696	64.3065414428711	169.895782470703	-1	290090.983398438	164395	0
1	697	64.6057357788086	170.039916992188	-1	334433.452148438	164577	0
1	698	64.6105499267578	170.018035888672	-1	336590.1953125	164676	0
1	699	64.6046295166016	170.044921875	-1	338516.872070313	164864	0
1	700	64.3049087524414	169.897872924805	-1	289224.80078125	165047	0
1	701	64.3051986694336	169.866088867188	-1	290596.765625	165408	0
1	702	64.6126098632813	170.042404174805	-1	334820.801757813	165489	0
1	703	64.6186294555664	170.026168823242	-1	335495.384765625	165635	0
1	704	64.622314453125	170.045883178711	-1	334927.171875	165895	0
1	705	64.6403350830078	170.023635864258	-1	341648.375	166078	0
1	706	64.3180465698242	169.866470336914	-1	289661.751953125	166293	0
1	707	64.6169967651367	170.013259887695	-1	342279.130859375	166528	0
1	708	64.6260223388672	170.014984130859	-1	333360.9921875	166548	0
1	709	64.3209686279297	169.890090942383	-1	288824.834960938	166932	0
1	710	64.2867889404297	169.884323120117	-1	289658.255859375	167080	0
1	711	64.3144607543945	169.898284912109	-1	287730.052734375	167250	0
1	712	64.6195297241211	169.957992553711	-1	343853.263671875	167469	0
1	713	64.3321075439453	169.888656616211	-1	289244.53515625	167635	0
1	714	64.2943115234375	169.857269287109	-1	292118.311523438	167857	0
1	715	64.2988357543945	169.888702392578	-1	289531.280273438	168118	0
1	716	64.31005859375	169.884078979492	-1	290010.0078125	168288	0
1	717	64.3118743896484	169.886566162109	-1	288801.721679688	168490	0
1	718	64.6174163818359	170.065200805664	-1	343419.602539063	168665	0
1	719	64.3085403442383	169.882186889648	-1	290466.533203125	168810	0
1	720	64.3011245727539	169.874649047852	-1	292625.11328125	168937	0
1	721	64.2958831787109	169.901000976563	-1	289584.29296875	169189	0
1	722	64.314697265625	169.888717651367	-1	287774.477539063	169330	0
1	723	64.2981872558594	169.873245239258	-1	291352.58984375	169578	0
1	724	64.3313140869141	169.885559082031	-1	290653.8984375	169836	0
1	725	64.3003234863281	169.883666992188	-1	291946.032226563	170001	0
1	726	64.295783996582	169.892318725586	-1	291069.817382813	170245	0
1	727	64.3032608032227	169.889144897461	-1	289779.40625	170421	0
1	728	64.3011703491211	169.892486572266	-1	288863.732421875	170560	0
1	729	64.2983779907227	169.893890380859	-1	289935.127929688	170909	0
1	730	64.3019409179688	169.874938964844	-1	290825.912109375	171060	0
1	731	64.3079681396484	169.877197265625	-1	290618.857421875	171229	0
1	732	64.3074569702148	169.892913818359	-1	291960.446289063	171456	0
1	733	64.6244125366211	169.98811340332	-1	341897.28515625	171533	0
1	734	64.6159820556641	170.00569152832	-1	342656.859375	171832	0
1	735	64.6183166503906	170.067672729492	-1	333930.610351563	171916	0
1	736	64.6203384399414	170.052062988281	-1	342763.977539063	172291	0
1	737	64.6264801025391	170.085723876953	-1	333827.268554688	172389	0
1	738	64.3253631591797	169.878799438477	-1	290849.810058594	172577	0
1	739	64.6273651123047	169.950592041016	-1	343312.086914063	172836	0
1	740	64.3245315551758	169.878021240234	-1	288199.118164063	173083	0
1	741	64.6248779296875	170.101257324219	-1	342597.315429688	173297	0
1	742	64.6300277709961	169.993621826172	-1	344641.6484375	173335	0
1	743	64.6109008789063	170.056869506836	-1	343428.505859375	173630	0
1	744	64.6205215454102	170.058197021484	-1	333888.278320313	173814	0
1	745	64.3042907714844	169.891418457031	-1	289487.43359375	173973	0
1	746	64.3142166137695	169.888824462891	-1	289667.754882813	174210	0
1	747	64.6243743896484	170.068572998047	-1	333658.50390625	174398	0
1	748	64.3289489746094	169.89404296875	-1	288254.30859375	174571	0
1	749	64.3222427368164	169.893951416016	-1	289357.189453125	174752	0
1	750	64.626579284668	170.080718994141	-1	334170.954101563	174889	0
1	751	64.3325500488281	169.905349731445	-1	286847.305664063	175264	0
1	752	64.6298751831055	170.023422241211	-1	343804.036132813	175326	0
1	753	64.6156539916992	170.105178833008	-1	334717.791015625	175528	0
1	754	64.3227844238281	169.896057128906	-1	287854.868164063	175729	0
1	755	64.3340072631836	169.891448974609	-1	289225.407226563	175952	0
1	756	64.3175430297852	169.869216918945	-1	290012.227539063	176139	0
1	757	64.3251342773438	169.866134643555	-1	290218.830078125	176352	0
1	758	64.6197967529297	170.051300048828	-1	342101.568359375	176519	0
1	759	64.3268280029297	169.893615722656	-1	287348.344726563	176740	0
1	760	64.3016738891602	169.897933959961	-1	291388.812988281	176827	0
1	761	64.3260345458984	169.889556884766	-1	288932.701171875	177142	0
1	762	64.6089248657227	170.068801879883	-1	336201.8671875	177284	0
1	763	64.3030014038086	169.903930664063	-1	290082.79296875	177497	0
1	764	64.6202011108398	170.064666748047	-1	334328.399414063	177645	0
1	765	64.6049346923828	170.090972900391	-1	335014.419921875	177919	0
1	766	64.3226165771484	169.885513305664	-1	289553.290039063	177980	0
1	767	64.6129455566406	170.030822753906	-1	336111.251953125	178296	0
1	768	64.3116836547852	169.865921020508	-1	288226.216796875	178348	0
1	769	64.3109359741211	169.862350463867	-1	288846.649414063	178649	0
1	770	64.3117065429688	169.884216308594	-1	290427.662109375	178718	0
1	771	64.2983779907227	169.871780395508	-1	289600.822265625	179060	0
1	772	64.3301467895508	169.869094848633	-1	289993.295898438	179096	0
1	773	64.618034362793	170.048828125	-1	333186.610351563	179356	0
1	774	64.6302719116211	170.063354492188	-1	333933.139648438	179544	0
1	775	64.6202850341797	170.088760375977	-1	334956.0546875	179805	0
1	776	64.305549621582	169.886459350586	-1	291340.06640625	179963	0
1	777	64.6160736083984	170.059539794922	-1	335147.834960938	180188	0
1	778	64.3240127563477	169.910003662109	-1	288246.469726563	180262	0
1	779	64.3153686523438	169.884323120117	-1	289163.080078125	180464	0
1	780	64.6383972167969	170.108856201172	-1	341380.484375	180606	0
1	781	64.6303482055664	170.081192016602	-1	334674.560546875	180887	0
1	782	64.3280487060547	169.896194458008	-1	289372.453125	181051	0
1	783	64.342155456543	169.877792358398	-1	288015.365234375	181268	0
1	784	64.3248062133789	169.886367797852	-1	290287.21484375	181371	0
1	785	64.6203460693359	170.136383056641	-1	340420.396484375	181636	0
1	786	64.3357315063477	169.90251159668	-1	288439.640625	181877	0
1	787	64.6130142211914	170.073944091797	-1	334216.046875	181984	0
1	788	64.6191329956055	170.046112060547	-1	345245.458984375	182207	0
1	789	64.6116714477539	170.069229125977	-1	342395.169921875	182384	0
1	790	64.6263656616211	170.068206787109	-1	342981.568359375	182508	0
1	791	64.6302490234375	170.06315612793	-1	335493.97265625	182859	0
1	792	64.6112899780273	170.130722045898	-1	340668.936523438	183052	0
1	793	64.6441421508789	170.08952331543	-1	332924.752929688	183098	0
1	794	64.3330154418945	169.896682739258	-1	288545.267578125	183350	0
1	795	64.3262023925781	169.894592285156	-1	288637.634765625	183585	0
1	796	64.6137390136719	170.091354370117	-1	342777.220703125	183788	0
1	797	64.642936706543	170.105026245117	-1	333418.75390625	183828	0
1	798	64.6405563354492	170.110229492188	-1	334773.0625	184088	0
1	799	64.3083801269531	169.915863037109	-1	286678.301757813	184382	0
1	800	64.6367340087891	170.105392456055	-1	342336.37890625	184483	0
1	801	64.6331405639648	170.082565307617	-1	342048.560546875	184678	0
1	802	64.633056640625	170.096786499023	-1	333261.163085938	184890	0
1	803	64.6493682861328	170.082595825195	-1	333842.9296875	185105	0
1	804	64.6311111450195	170.067993164063	-1	342051.18359375	185266	0
1	805	64.6205444335938	170.106719970703	-1	340758.806640625	185470	0
1	806	64.6337890625	170.060775756836	-1	333204.32421875	185606	0
1	807	64.3237686157227	169.901412963867	-1	289217.7265625	185727	0
1	808	64.3349609375	169.892883300781	-1	287086.375976563	186100	0
1	809	64.6334609985352	170.119827270508	-1	333366.872070313	186212	0
1	810	64.6401748657227	170.104644775391	-1	332541.697265625	186383	0
1	811	64.6260375976563	170.081832885742	-1	342979.3359375	186647	0
1	812	64.6364669799805	170.09977722168	-1	339951.5390625	186687	0
1	813	64.625114440918	170.103775024414	-1	342929.895507813	186902	0
1	814	64.6411666870117	170.103759765625	-1	340321.139648438	187053	0
1	815	64.647705078125	170.081146240234	-1	340386.470703125	187352	0
1	816	64.6420669555664	170.120666503906	-1	341025.53515625	187586	0
1	817	64.3262557983398	169.900802612305	-1	286824.65234375	187772	0
1	818	64.3198165893555	169.914825439453	-1	289673.4296875	187982	0
1	819	64.6493377685547	170.028930664063	-1	334279.223632813	188084	0
1	820	64.3228378295898	169.878036499023	-1	289326.796875	188216	0
1	821	64.3254318237305	169.880874633789	-1	286052.796875	188398	0
1	822	64.6482009887695	170.093444824219	-1	341517.8828125	188584	0
1	823	64.6334609985352	170.10205078125	-1	341670.697265625	188873	0
1	824	64.3404541015625	169.909759521484	-1	289717.814453125	189013	0
1	825	64.6390228271484	170.070190429688	-1	343537.08203125	189205	0
1	826	64.6255340576172	170.102005004883	-1	342350.88671875	189386	0
1	827	64.6601791381836	170.061859130859	-1	340404.493164063	189550	0
1	828	64.3203353881836	169.890716552734	-1	289080.716796875	189710	0
1	829	64.322021484375	169.870132446289	-1	290083.58984375	189889	0
1	830	64.6299896240234	170.093338012695	-1	333480.379882813	190196	0
1	831	64.3274688720703	169.880126953125	-1	290121.817382813	190449	0
1	832	64.3296737670898	169.903854370117	-1	290153.897460938	190524	0
1	833	64.6369781494141	170.095687866211	-1	342716.807617188	190827	0
1	834	64.6495361328125	170.081527709961	-1	332789.49609375	190985	0
1	835	64.6306991577148	170.069900512695	-1	333336.654296875	191150	0
1	836	64.6397399902344	170.077774047852	-1	334778.16015625	191400	0
1	837	64.6353607177734	170.101043701172	-1	341888.12890625	191420	0
1	838	64.6296691894531	170.069732666016	-1	333932.630859375	191617	0
1	839	64.6218490600586	170.083557128906	-1	342277.14453125	191932	0
1	840	64.3168487548828	169.89372253418	-1	289260.056640625	192052	0
1	841	64.627326965332	170.079223632813	-1	343873.798828125	192235	0
1	842	64.639518737793	170.085693359375	-1	341372.953125	192439	0
1	843	64.651252746582	170.090362548828	-1	332359.266601563	192580	0
1	844	64.636344909668	170.099838256836	-1	341319.599609375	192841	0
1	845	64.3315582275391	169.886871337891	-1	288204.29296875	193085	0
1	846	64.3377685546875	169.901611328125	-1	288166.333984375	193153	0
1	847	64.3256225585938	169.900360107422	-1	286517.478515625	193283	0
1	848	64.6312637329102	170.100891113281	-1	334858.70703125	193450	0
1	849	64.3395004272461	169.911758422852	-1	287349.1796875	193719	0
1	850	64.6334686279297	170.096115112305	-1	333246.31640625	193937	0
1	851	64.6298980712891	170.067504882813	-1	334732.86328125	194146	0
1	852	64.6310348510742	170.068084716797	-1	341807.591796875	194291	0
1	853	64.3320236206055	169.887359619141	-1	289783.654296875	194534	0
1	854	64.3271484375	169.874862670898	-1	289474.188476563	194631	0
1	855	64.3206100463867	169.885559082031	-1	289359.744140625	194881	0
1	856	64.6469421386719	170.085571289063	-1	332728.583984375	195113	0
1	857	64.6324691772461	170.120635986328	-1	332839.603515625	195155	0
1	858	64.6335906982422	170.080429077148	-1	333397.930664063	195375	0
1	859	64.3539352416992	169.888763427734	-1	287357.5078125	195537	0
1	860	64.3395462036133	169.872756958008	-1	289664.57421875	195761	0
1	861	64.6131973266602	170.11311340332	-1	333776.26171875	196006	0
1	862	64.6213226318359	170.029983520508	-1	343633.215820313	196092	0
1	863	64.3250122070313	169.898742675781	-1	288824.131835938	196286	0
1	864	64.3175735473633	169.882568359375	-1	289292.90234375	196547	0
1	865	64.3168487548828	169.891464233398	-1	289425.977539063	196601	0
1	866	64.3236541748047	169.916687011719	-1	287918.05078125	196891	0
1	867	64.620361328125	170.108337402344	-1	332985.278320313	197086	0
1	868	64.638801574707	170.050888061523	-1	341610.80078125	197150	0
1	869	64.6352844238281	170.079132080078	-1	332582.665039063	197372	0
1	870	64.317138671875	169.890777587891	-1	289677.169921875	197556	0
1	871	64.6312713623047	170.085800170898	-1	335473.641601563	197772	0
1	872	64.3081893920898	169.897735595703	-1	288566.559570313	197958	0
1	873	64.3025741577148	169.891799926758	-1	289298.392578125	198048	0
1	874	64.6356430053711	170.054351806641	-1	335029.465820313	198225	0
1	875	64.3215408325195	169.905654907227	-1	288323.298828125	198489	0
1	876	64.3351440429688	169.890686035156	-1	288075.947265625	198711	0
1	877	64.6122207641602	170.103668212891	-1	333596.123046875	198813	0
1	878	64.333381652832	169.891235351563	-1	287987.087890625	198973	0
1	879	64.6132049560547	170.070678710938	-1	335618.119140625	199225	0
1	880	64.301513671875	169.913421630859	-1	288048.9765625	199393	0
1	881	64.3117980957031	169.908538818359	-1	288758.291015625	199506	0
1	882	64.3148193359375	169.908294677734	-1	287953.666992188	199781	0
1	883	64.3002319335938	169.915283203125	-1	289794.60546875	200000	0
1	884	64.3133697509766	169.900665283203	-1	287678.83984375	200118	0
1	885	64.6028289794922	170.093490600586	-1	334727.650390625	200376	0
1	886	64.6024932861328	170.065628051758	-1	336450.2109375	200442	0
1	887	64.3093643188477	169.87760925293	-1	288621.583984375	200724	0
1	888	64.3371047973633	169.88623046875	-1	287542.4296875	200824	0
1	889	64.616455078125	170.059860229492	-1	343965.748046875	201000	0
1	890	64.6231002807617	170.078216552734	-1	334812.581054688	201212	0
1	891	64.3261260986328	169.898620605469	-1	287590.03125	201286	0
1	892	64.3139419555664	169.918060302734	-1	286030.533203125	201609	0
1	893	64.6312789916992	170.040222167969	-1	343813.815429688	201794	0
1	894	64.6230010986328	170.084732055664	-1	342787.540039063	201959	0
1	895	64.338752746582	169.909576416016	-1	285769.087890625	202159	0
1	896	64.3151016235352	169.898056030273	-1	287961.78515625	202265	0
1	897	64.6536102294922	170.092956542969	-1	332716.491210938	202486	0
1	898	64.3303375244141	169.925231933594	-1	287710.490234375	202676	0
1	899	64.6484985351563	170.102325439453	-1	332837.935546875	202737	0
1	900	64.6302261352539	170.119918823242	-1	340020.150390625	203053	0
1	901	64.351692199707	169.883758544922	-1	288140.76171875	203191	0
1	902	64.3425064086914	169.885848999023	-1	288454.33203125	203343	0
1	903	64.3449020385742	169.887115478516	-1	288434.254882813	203546	0
1	904	64.330192565918	169.899429321289	-1	287958.385742188	203736	0
1	905	64.3356704711914	169.920257568359	-1	286793.841796875	203904	0
1	906	64.3178634643555	169.890151977539	-1	288908.7109375	203990	0
1	907	64.3210144042969	169.921752929688	-1	287247.0859375	204228	0
1	908	64.3286361694336	169.906051635742	-1	287965.415039063	204389	0
1	909	64.3325729370117	169.907241821289	-1	287013.319335938	204574	0
1	910	64.6326522827148	170.085464477539	-1	341088.953125	204703	0
1	911	64.319709777832	169.918350219727	-1	287092.13671875	204872	0
1	912	64.6345748901367	170.112075805664	-1	339397.654296875	205141	0
1	913	64.3398132324219	169.903091430664	-1	288150.314453125	205383	0
1	914	64.6346893310547	170.088394165039	-1	333292.2734375	205479	0
1	915	64.6324920654297	170.101013183594	-1	332108.275390625	205593	0
1	916	64.3349151611328	169.904388427734	-1	287880.34375	205935	0
1	917	64.6265411376953	170.085403442383	-1	342266.650390625	206085	0
1	918	64.6476058959961	170.094909667969	-1	332489.033203125	206206	0
1	919	64.3399658203125	169.915618896484	-1	287464.806640625	206347	0
1	920	64.3679656982422	169.901275634766	-1	286506.717773438	206574	0
1	921	64.643424987793	170.09814453125	-1	332794.54296875	206776	0
1	922	64.313850402832	169.909378051758	-1	288858.354492188	206892	0
1	923	64.3381729125977	169.904220581055	-1	287901.271484375	207114	0
1	924	64.3281478881836	169.895629882813	-1	287846.826171875	207263	0
1	925	64.6325836181641	170.079940795898	-1	342115.143554688	207495	0
1	926	64.6414337158203	170.109497070313	-1	332264.352539063	207666	0
1	927	64.3374557495117	169.891159057617	-1	289214.848632813	207885	0
1	928	64.3135223388672	169.883361816406	-1	287905.362304688	208074	0
1	929	64.3286361694336	169.896194458008	-1	287663.97265625	208352	0
1	930	64.6213073730469	170.132019042969	-1	334021.5390625	208502	0
1	931	64.6178817749023	170.107986450195	-1	333073.462890625	208703	0
1	932	64.3150863647461	169.89616394043	-1	288136.728515625	208797	0
1	933	64.3220901489258	169.89762878418	-1	287683.78515625	208977	0
1	934	64.6338958740234	170.119094848633	-1	333583.904296875	209261	0
1	935	64.6333618164063	170.113922119141	-1	331865.330078125	209343	0
1	936	64.6199264526367	170.100708007813	-1	333156.709960938	209495	0
1	937	64.316047668457	169.914337158203	-1	287444.41015625	209646	0
1	938	64.6214752197266	170.091979980469	-1	342354.173828125	209976	0
1	939	64.3404083251953	169.902359008789	-1	288332.6171875	210154	0
1	940	64.2988967895508	169.911590576172	-1	288444.728515625	210271	0
1	941	64.3213043212891	169.909088134766	-1	286726.538085938	210488	0
1	942	64.3368148803711	169.927185058594	-1	286659.782226563	210747	0
1	943	64.639533996582	170.112594604492	-1	342213.044921875	210912	0
1	944	64.6313629150391	170.11003112793	-1	342655.93359375	211067	0
1	945	64.6275405883789	170.135925292969	-1	333588.267578125	211300	0
1	946	64.6029739379883	170.119171142578	-1	333283.947265625	211509	0
1	947	64.3155288696289	169.912139892578	-1	286037.34765625	211649	0
1	948	64.6220474243164	170.132354736328	-1	342801.56640625	211854	0
1	949	64.6161727905273	170.114593505859	-1	343203.825195313	212025	0
1	950	64.618034362793	170.093978881836	-1	342860.48828125	212128	0
1	951	64.6328201293945	170.106063842773	-1	342060.588867188	212395	0
1	952	64.6315536499023	170.113006591797	-1	340871.907226563	212485	0
1	953	64.6529998779297	170.097473144531	-1	340668.22265625	212709	0
1	954	64.6266937255859	170.112747192383	-1	342189.227539063	212865	0
1	955	64.6517715454102	170.120483398438	-1	338693.001953125	213164	0
1	956	64.6446075439453	170.132171630859	-1	333478.322265625	213348	0
1	957	64.6408462524414	170.118942260742	-1	342351.703125	213429	0
1	958	64.6328201293945	170.127655029297	-1	340945.462890625	213772	0
1	959	64.6577987670898	170.123611450195	-1	338871.53125	213895	0
1	960	64.6391983032227	170.126541137695	-1	340427.223632813	214008	0
1	961	64.3357925415039	169.930435180664	-1	286497.712890625	214142	0
1	962	64.6460876464844	170.130706787109	-1	340224.892578125	214438	0
1	963	64.6309432983398	170.116928100586	-1	334033.748046875	214662	0
1	964	64.3486175537109	169.918212890625	-1	285725.65234375	214873	0
1	965	64.3214950561523	169.912551879883	-1	285503.123046875	214885	0
1	966	64.642333984375	170.12548828125	-1	341599.490234375	215140	0
1	967	64.3540725708008	169.928649902344	-1	284626.900390625	215345	0
1	968	64.6372604370117	170.141403198242	-1	342166.447265625	215453	0
1	969	64.3423080444336	169.936813354492	-1	285037.845703125	215631	0
1	970	64.3248901367188	169.90934753418	-1	287308.18359375	215798	0
1	971	64.6293869018555	170.119689941406	-1	341207.221679688	216044	0
1	972	64.632194519043	170.104843139648	-1	342265.248046875	216159	0
1	973	64.6306304931641	170.137573242188	-1	330824.091796875	216392	0
1	974	64.6466369628906	170.098175048828	-1	332839.796875	216669	0
1	975	64.6495819091797	170.108062744141	-1	332042.63671875	216800	0
1	976	64.6320037841797	170.103607177734	-1	340624.8984375	217072	0
1	977	64.3345794677734	169.932144165039	-1	286796.333984375	217171	0
1	978	64.3454742431641	169.920227050781	-1	285873.646484375	217351	0
1	979	64.6356811523438	170.156646728516	-1	332189.959960938	217517	0
1	980	64.627311706543	170.156143188477	-1	340713.6796875	217677	0
1	981	64.3338317871094	169.923187255859	-1	285893.141601563	217962	0
1	982	64.3221435546875	169.919982910156	-1	286933.282226563	218182	0
1	983	64.3346405029297	169.914093017578	-1	286194.818359375	218376	0
1	984	64.6423416137695	170.093399047852	-1	340557.96484375	218549	0
1	985	64.349250793457	169.924331665039	-1	286273.01953125	218648	0
1	986	64.3401947021484	169.911865234375	-1	286221.541015625	218917	0
1	987	64.3431930541992	169.911224365234	-1	286677.111328125	219177	0
1	988	64.6753768920898	170.150177001953	-1	338230.5859375	219294	0
1	989	64.6706848144531	170.150451660156	-1	337871.458984375	219553	0
1	990	64.6513214111328	170.160263061523	-1	341735.8046875	219581	0
1	991	64.6596755981445	170.128280639648	-1	342354.119140625	219801	0
1	992	64.3356628417969	169.919708251953	-1	285628.162109375	220049	0
1	993	64.6623916625977	170.121109008789	-1	341392.884765625	220170	0
1	994	64.3467712402344	169.923049926758	-1	285919.41796875	220411	0
1	995	64.6502838134766	170.145065307617	-1	340776.673828125	220649	0
1	996	64.65771484375	170.147384643555	-1	340475.494140625	220707	0
1	997	64.6546096801758	170.157257080078	-1	340129.025390625	221015	0
1	998	64.6653900146484	170.135406494141	-1	340478.90625	221181	0
1	999	64.6607666015625	170.159927368164	-1	339736.462890625	221272	0
1	1000	64.6512985229492	170.157211303711	-1	340775.2890625	221571	0
1	1001	64.6442794799805	170.179092407227	-1	332444.36328125	221747	0
1	1002	64.6460418701172	170.143798828125	-1	331562.1484375	221809	0
1	1003	64.6334381103516	170.126022338867	-1	342113.21875	222103	0
1	1004	64.6580581665039	170.145889282227	-1	343032.45703125	222303	0
1	1005	64.6602478027344	170.141983032227	-1	339673.158203125	222423	0
1	1006	64.6579895019531	170.115844726563	-1	342243.912109375	222595	0
1	1007	64.6558074951172	170.10725402832	-1	342238.0859375	222834	0
1	1008	64.663932800293	170.124954223633	-1	341898.728515625	222989	0
1	1009	64.6434173583984	170.139923095703	-1	339359.0078125	223259	0
1	1010	64.6524887084961	170.131301879883	-1	332030.580078125	223437	0
1	1011	64.6457214355469	170.12321472168	-1	341271.997070313	223556	0
1	1012	64.6408386230469	170.112426757813	-1	340608.881835938	223812	0
1	1013	64.3275146484375	169.903106689453	-1	288675.103515625	223932	0
1	1014	64.6287460327148	170.15608215332	-1	332530.794921875	224055	0
1	1015	64.3396453857422	169.919357299805	-1	286295.982421875	224436	0
1	1016	64.6417694091797	170.108963012695	-1	341369.526367188	224471	0
1	1017	64.6332626342773	170.123626708984	-1	341459.671875	224695	0
1	1018	64.6323699951172	170.131011962891	-1	333612.318359375	224933	0
1	1019	64.3319854736328	169.892364501953	-1	287781.915039063	225146	0
1	1020	64.3349304199219	169.908721923828	-1	285107.6796875	225331	0
1	1021	64.3454208374023	169.918411254883	-1	286859.291015625	225519	0
1	1022	64.6344833374023	170.116668701172	-1	343144.908203125	225684	0
1	1023	64.6462860107422	170.116256713867	-1	340277.0390625	225796	0
1	1024	64.6333160400391	170.121429443359	-1	341442.779296875	226067	0
1	1025	64.6434783935547	170.126007080078	-1	339552.029296875	226259	0
1	1026	64.6406631469727	170.113723754883	-1	341216.06640625	226413	0
1	1027	64.6410064697266	170.134155273438	-1	341682.3125	226634	0
1	1028	64.6349182128906	170.114501953125	-1	340802.400390625	226823	0
1	1029	64.6347198486328	170.1025390625	-1	341536.25390625	226941	0
1	1030	64.6342544555664	170.121490478516	-1	342360.91015625	227118	0
1	1031	64.3444747924805	169.91325378418	-1	287521.498046875	227373	0
1	1032	64.6511077880859	170.131942749023	-1	340453.548828125	227469	0
1	1033	64.6383514404297	170.105606079102	-1	340798.30859375	227629	0
1	1034	64.6392135620117	170.110870361328	-1	342773.201171875	227835	0
1	1035	64.6355819702148	170.12158203125	-1	341108.248046875	228121	0
1	1036	64.3619918823242	169.904388427734	-1	285960.646484375	228251	0
1	1037	64.6516952514648	170.098739624023	-1	341393.09765625	228411	0
1	1038	64.6503677368164	170.117630004883	-1	341369.234375	228664	0
1	1039	64.6734771728516	170.119415283203	-1	340071.966796875	228895	0
1	1040	64.6560974121094	170.128494262695	-1	341129.03515625	229007	0
1	1041	64.6882553100586	170.131500244141	-1	338869.568359375	229101	0
1	1042	64.647346496582	170.11897277832	-1	341268.41015625	229356	0
1	1043	64.6611099243164	170.110046386719	-1	340587.396484375	229488	0
1	1044	64.6625900268555	170.125442504883	-1	340194.830078125	229759	0
1	1045	64.6536865234375	170.125381469727	-1	340519.734375	229914	0
1	1046	64.3546524047852	169.907424926758	-1	286172.083984375	230040	0
1	1047	64.6452255249023	170.140350341797	-1	340482.166015625	230195	0
1	1048	64.3585433959961	169.890151977539	-1	285215.881835938	230490	0
1	1049	64.6745452880859	170.119445800781	-1	339737.630859375	230683	0
1	1050	64.6624755859375	170.117904663086	-1	339846.130859375	230841	0
1	1051	64.6703262329102	170.120864868164	-1	340747.310546875	230939	0
1	1052	64.6579971313477	170.14208984375	-1	340361.4765625	231215	0
1	1053	64.6791915893555	170.137222290039	-1	337845.931640625	231270	0
1	1054	64.6720886230469	170.152755737305	-1	339188.033203125	231527	0
1	1055	64.6576461791992	170.121643066406	-1	340516.12890625	231804	0
1	1056	64.7216567993164	170.117233276367	-1	336957.31640625	231981	0
1	1057	64.683952331543	170.13752746582	-1	338801.646484375	232008	0
1	1058	64.6754379272461	170.120742797852	-1	341128.815429688	232266	0
1	1059	64.3719177246094	169.922637939453	-1	285827.486328125	232507	0
1	1060	64.6502914428711	170.117782592773	-1	340140.412109375	232565	0
1	1061	64.6349258422852	170.140838623047	-1	340004.32421875	232759	0
1	1062	64.657829284668	170.139999389648	-1	339691.1953125	232980	0
1	1063	64.647834777832	170.136520385742	-1	341917.3515625	233263	0
1	1064	64.6669006347656	170.140777587891	-1	339960.4453125	233360	0
1	1065	64.6641159057617	170.114501953125	-1	341308.451171875	233519	0
1	1066	64.6490859985352	170.151779174805	-1	340059.509765625	233722	0
1	1067	64.660888671875	170.142868041992	-1	340932.26953125	233889	0
1	1068	64.6738662719727	170.139984130859	-1	339404.23046875	234069	0
1	1069	64.6586151123047	170.144546508789	-1	339336.962890625	234184	0
1	1070	64.6713638305664	170.153686523438	-1	339100.431640625	234420	0
1	1071	64.6866073608398	170.160263061523	-1	339891.15234375	234564	0
1	1072	64.6969375610352	170.176910400391	-1	337845.37890625	234826	0
1	1073	64.6682281494141	170.12663269043	-1	341052.8359375	234973	0
1	1074	64.6643447875977	170.150695800781	-1	339985.111328125	235080	0
1	1075	64.6642532348633	170.153518676758	-1	338620.869140625	235352	0
1	1076	64.6806182861328	170.148498535156	-1	339275.166015625	235401	0
1	1077	64.6650695800781	170.127975463867	-1	340293.982421875	235614	0
1	1078	64.6682357788086	170.144424438477	-1	339995.427734375	235809	0
1	1079	64.6692733764648	170.132232666016	-1	339535.759765625	236041	0
1	1080	64.6601638793945	170.143005371094	-1	341841.880859375	236208	0
1	1081	64.6733551025391	170.164443969727	-1	339272.396484375	236455	0
1	1082	64.6567001342773	170.159973144531	-1	341900.50390625	236520	0
1	1083	64.6528854370117	170.141784667969	-1	342292.7265625	236684	0
1	1084	64.662239074707	170.163543701172	-1	340161.103515625	236937	0
1	1085	64.664306640625	170.191543579102	-1	339475.701171875	237164	0
1	1086	64.6900482177734	170.157241821289	-1	337997.517578125	237360	0
1	1087	64.6757125854492	170.162902832031	-1	339116.123046875	237460	0
1	1088	64.6594543457031	170.17204284668	-1	341195.421875	237770	0
1	1089	64.664680480957	170.155639648438	-1	341295.2265625	237886	0
1	1090	64.6690521240234	170.165252685547	-1	339517.337890625	238085	0
1	1091	64.6769256591797	170.148391723633	-1	339465.724609375	238243	0
1	1092	64.69091796875	170.164947509766	-1	340114.826171875	238390	0
1	1093	64.6701202392578	170.16340637207	-1	339889.712890625	238563	0
1	1094	64.678581237793	170.143844604492	-1	340556.060546875	238776	0
1	1095	64.6743469238281	170.146667480469	-1	339688.203125	239040	0
1	1096	64.657112121582	170.16650390625	-1	341067.001953125	239068	0
1	1097	64.6813201904297	170.174194335938	-1	339148.306640625	239342	0
1	1098	64.6442337036133	170.158218383789	-1	341517.044921875	239465	0
1	1099	64.6509323120117	170.171249389648	-1	341094.3671875	239763	0
1	1100	64.673210144043	170.127792358398	-1	341902.560546875	239793	0
1	1101	64.6775741577148	170.140655517578	-1	340893.7265625	240010	0
1	1102	64.6663436889648	170.170074462891	-1	339076.392578125	240265	0
1	1103	64.6683807373047	170.165313720703	-1	338046.048828125	240324	0
1	1104	64.6571807861328	170.159545898438	-1	339339.53515625	240570	0
1	1105	64.6833572387695	170.145217895508	-1	338601.474609375	240716	0
1	1106	64.6605529785156	170.152191162109	-1	339400.06640625	240939	0
1	1107	64.6610946655273	170.137176513672	-1	340132.3671875	241062	0
1	1108	64.665153503418	170.144180297852	-1	341073.962890625	241306	0
1	1109	64.6512145996094	170.14436340332	-1	341216.779296875	241476	0
1	1110	64.6634368896484	170.143341064453	-1	340424.359375	241621	0
1	1111	64.6921234130859	170.151779174805	-1	339345.61328125	241957	0
1	1112	64.6801071166992	170.151840209961	-1	340300.4921875	242130	0
1	1113	64.6735076904297	170.195358276367	-1	339297.498046875	242262	0
1	1114	64.6837387084961	170.174011230469	-1	338545.07421875	242331	0
1	1115	64.6594161987305	170.164855957031	-1	339550.162109375	242531	0
1	1116	64.6719512939453	170.157516479492	-1	339734.701171875	242679	0
1	1117	64.660514831543	170.183395385742	-1	341074.564453125	243018	0
1	1118	64.6882705688477	170.170196533203	-1	338240.5703125	243052	0
1	1119	64.6772766113281	170.17138671875	-1	340769.859375	243330	0
1	1120	64.6788558959961	170.186569213867	-1	340487.931640625	243483	0
1	1121	64.6421127319336	170.176055908203	-1	341460.50390625	243659	0
1	1122	64.6838760375977	170.166290283203	-1	339427.498046875	243865	0
1	1123	64.6884078979492	170.179214477539	-1	337270.90234375	244073	0
1	1124	64.3484115600586	169.925338745117	-1	285197.1875	244181	0
1	1125	64.680419921875	170.173004150391	-1	340540.6953125	244378	0
1	1126	64.6695556640625	170.180389404297	-1	341031.353515625	244503	0
1	1127	64.6722869873047	170.16357421875	-1	339916.021484375	244764	0
1	1128	64.6736373901367	170.193099975586	-1	339739.880859375	244918	0
1	1129	64.6768188476563	170.179458618164	-1	339569.99609375	245018	0
1	1130	64.6784973144531	170.183731079102	-1	339251.171875	245242	0
1	1131	64.7197952270508	170.148162841797	-1	335610.759765625	245481	0
1	1132	64.6699829101563	170.202880859375	-1	339885.744140625	245634	0
1	1133	64.6722030639648	170.162872314453	-1	339345.71875	245807	0
1	1134	64.6785430908203	170.162155151367	-1	338904.236328125	245906	0
1	1135	64.6709136962891	170.167770385742	-1	340846.244140625	246113	0
1	1136	64.6930160522461	170.157363891602	-1	337376.671875	246240	0
1	1137	64.6751861572266	170.162338256836	-1	340180.337890625	246558	0
1	1138	64.6571655273438	170.186431884766	-1	340345.9375	246714	0
1	1139	64.6783294677734	170.154281616211	-1	338045.46484375	246873	0
1	1140	64.6700897216797	170.179763793945	-1	339235.326171875	247048	0
1	1141	64.680534362793	170.135604858398	-1	341037.36328125	247230	0
1	1142	64.6942672729492	170.171081542969	-1	336899.634765625	247385	0
1	1143	64.6915283203125	170.181015014648	-1	338480.1171875	247506	0
1	1144	64.6697769165039	170.175308227539	-1	340168.173828125	247831	0
1	1145	64.7027893066406	170.138626098633	-1	339702.52734375	247859	0
1	1146	64.7095260620117	170.156478881836	-1	337228.92578125	248060	0
1	1147	64.6823196411133	170.141708374023	-1	340763.548828125	248363	0
1	1148	64.7010726928711	170.154006958008	-1	338703.880859375	248438	0
1	1149	64.7141571044922	170.157608032227	-1	338361.986328125	248696	0
1	1150	64.6704635620117	170.174468994141	-1	340089.421875	248852	0
1	1151	64.6915664672852	170.145965576172	-1	339658.60546875	248942	0
1	1152	64.7149810791016	170.12043762207	-1	337823.111328125	249221	0
1	1153	64.6856079101563	170.158111572266	-1	339546.2734375	249294	0
1	1154	64.6867446899414	170.160552978516	-1	339403.98046875	249653	0
1	1155	64.7163162231445	170.154113769531	-1	339243.408203125	249659	0
1	1156	64.7141876220703	170.162033081055	-1	337569.474609375	249895	0
1	1157	64.6782379150391	170.165374755859	-1	340989.291015625	250176	0
1	1158	64.7159271240234	170.159393310547	-1	338155.951171875	250317	0
1	1159	64.7062377929688	170.165313720703	-1	338028.25	250454	0
1	1160	64.7040710449219	170.159942626953	-1	338325.998046875	250691	0
1	1161	64.6885833740234	170.175354003906	-1	340658.34375	250790	0
1	1162	64.6856689453125	170.158966064453	-1	340077.53125	250995	0
1	1163	64.7050399780273	170.148483276367	-1	339988.251953125	251119	0
1	1164	64.7143096923828	170.133605957031	-1	338634.435546875	251291	0
1	1165	64.6982727050781	170.141967773438	-1	341026.283203125	251515	0
1	1166	64.7048110961914	170.175247192383	-1	337840.669921875	251752	0
1	1167	64.7144775390625	170.162078857422	-1	336978.58203125	251876	0
1	1168	64.6671600341797	170.159576416016	-1	341299.646484375	252142	0
1	1169	64.7004928588867	170.125106811523	-1	338320.9921875	252275	0
1	1170	64.7117691040039	170.112533569336	-1	339128.01171875	252491	0
1	1171	64.6797790527344	170.118087768555	-1	343531.625	252599	0
1	1172	64.6982879638672	170.13151550293	-1	339798.89453125	252845	0
1	1173	64.7087326049805	170.123031616211	-1	338816.900390625	252945	0
1	1174	64.6725387573242	170.140808105469	-1	343112.830078125	253087	0
1	1175	64.7132797241211	170.138336181641	-1	338535.640625	253342	0
1	1176	64.694694519043	170.131225585938	-1	339897.98046875	253559	0
1	1177	64.7111206054688	170.134048461914	-1	337345.955078125	253823	0
1	1178	64.6771087646484	170.112548828125	-1	342776.044921875	253924	0
1	1179	64.6981506347656	170.122055053711	-1	338747.32421875	254150	0
1	1180	64.699104309082	170.126113891602	-1	340383.29296875	254277	0
1	1181	64.7229232788086	170.118957519531	-1	338553.150390625	254559	0
1	1182	64.7053909301758	170.127883911133	-1	337325.677734375	254569	0
1	1183	64.7029190063477	170.134948730469	-1	338060.193359375	254848	0
1	1184	64.7221908569336	170.134872436523	-1	336424.900390625	254995	0
1	1185	64.7215805053711	170.145599365234	-1	337437.71875	255096	0
1	1186	64.6676559448242	170.143112182617	-1	342024.92578125	255340	0
1	1187	64.6793746948242	170.137451171875	-1	341605.068359375	255509	0
1	1188	64.6900100708008	170.144348144531	-1	339368.892578125	255657	0
1	1189	64.6679306030273	170.102325439453	-1	346604.44140625	255844	0
1	1190	64.6846313476563	170.135986328125	-1	341720.013671875	256044	0
1	1191	64.7099685668945	170.166580200195	-1	338957.095703125	256342	0
1	1192	64.7145004272461	170.163345336914	-1	336958.85546875	256457	0
1	1193	64.7030029296875	170.141860961914	-1	338631.3671875	256604	0
1	1194	64.6808547973633	170.143081665039	-1	341796.43359375	256726	0
1	1195	64.7099151611328	170.144027709961	-1	339483.544921875	256942	0
1	1196	64.7070083618164	170.139389038086	-1	338879.05859375	257239	0
1	1197	64.6863403320313	170.146774291992	-1	340371.654296875	257326	0
1	1198	64.6946792602539	170.152740478516	-1	337139.96484375	257588	0
1	1199	64.7050247192383	170.134841918945	-1	337526.51953125	257783	0
1	1200	64.6890563964844	170.142486572266	-1	341166.69140625	257990	0
1	1201	64.6769866943359	170.143692016602	-1	341239.353515625	258051	0
1	1202	64.7102661132813	170.141937255859	-1	340159.90625	258183	0
1	1203	64.6878051757813	170.144866943359	-1	338951.39453125	258442	0
1	1204	64.6567687988281	170.143005371094	-1	342602.927734375	258634	0
1	1205	64.6854705810547	170.144302368164	-1	338629.05078125	258709	0
1	1206	64.680534362793	170.144470214844	-1	338897.41015625	259011	0
1	1207	64.6652297973633	170.149475097656	-1	341629.541015625	259136	0
1	1208	64.7004318237305	170.164138793945	-1	336628.2421875	259299	0
1	1209	64.6717834472656	170.16487121582	-1	340940.6484375	259573	0
1	1210	64.6631240844727	170.161636352539	-1	342433.015625	259780	0
1	1211	64.7115707397461	170.137481689453	-1	337112.271484375	259923	0
1	1212	64.6721725463867	170.175384521484	-1	341281.802734375	260096	0
1	1213	64.7066345214844	170.149124145508	-1	341353.880859375	260291	0
1	1214	64.7137069702148	170.162368774414	-1	336953.564453125	260479	0
1	1215	64.6872177124023	170.148345947266	-1	341216.791015625	260504	0
1	1216	64.6952667236328	170.15283203125	-1	341080.92578125	260716	0
1	1217	64.7091369628906	170.141357421875	-1	337986.458984375	260932	0
1	1218	64.669059753418	170.139831542969	-1	340712.609375	261143	0
1	1219	64.7108459472656	170.134857177734	-1	337707.072265625	261252	0
1	1220	64.6897201538086	170.129577636719	-1	340475.763671875	261455	0
1	1221	64.6896591186523	170.118988037109	-1	340559.73046875	261736	0
1	1222	64.672492980957	170.16291809082	-1	339327.560546875	261802	0
1	1223	64.6795349121094	170.151992797852	-1	339890.54296875	262138	0
1	1224	64.6934814453125	170.145095825195	-1	340968.0546875	262316	0
1	1225	64.6828689575195	170.153686523438	-1	340977.298828125	262449	0
1	1226	64.6807098388672	170.162979125977	-1	340294.884765625	262652	0
1	1227	64.6643905639648	170.164001464844	-1	341505.015625	262795	0
1	1228	64.7124176025391	170.128189086914	-1	340816.505859375	263044	0
1	1229	64.7059936523438	170.127868652344	-1	338055.716796875	263121	0
1	1230	64.6801834106445	170.166641235352	-1	341033.498046875	263340	0
1	1231	64.6999740600586	170.146606445313	-1	338756.37109375	263476	0
1	1232	64.6628875732422	170.155380249023	-1	340607.1953125	263673	0
1	1233	64.6733779907227	170.136154174805	-1	341257.373046875	263794	0
1	1234	64.6868362426758	170.176773071289	-1	341376.619140625	264063	0
1	1235	64.6806564331055	170.164611816406	-1	338569.6796875	264180	0
1	1236	64.6850662231445	170.174835205078	-1	340641.03125	264428	0
1	1237	64.6986083984375	170.150253295898	-1	338816.484375	264668	0
1	1238	64.6749038696289	170.156997680664	-1	340678.85546875	264848	0
1	1239	64.6988067626953	170.134826660156	-1	340199.779296875	264978	0
1	1240	64.7019577026367	170.150177001953	-1	336969.4453125	265173	0
1	1241	64.6677932739258	170.171737670898	-1	341946.09375	265278	0
1	1242	64.695686340332	170.139495849609	-1	340092.248046875	265570	0
1	1243	64.7091674804688	170.149932861328	-1	338836.6796875	265672	0
1	1244	64.6817321777344	170.170974731445	-1	340503.36328125	265820	0
1	1245	64.6731796264648	170.178115844727	-1	340325.837890625	265997	0
1	1246	64.6733093261719	170.175323486328	-1	341245.90625	266264	0
1	1247	64.7001647949219	170.166275024414	-1	340535.001953125	266478	0
1	1248	64.6860504150391	170.150329589844	-1	341450.041015625	266647	0
1	1249	64.6948165893555	170.138595581055	-1	340153.443359375	266706	0
1	1250	64.6831283569336	170.169296264648	-1	339216.94921875	266997	0
1	1251	64.6919097900391	170.165786743164	-1	340245.4921875	267154	0
1	1252	64.6761856079102	170.146194458008	-1	341168.4453125	267285	0
1	1253	64.6951293945313	170.156509399414	-1	340226.341796875	267569	0
1	1254	64.6625061035156	170.174896240234	-1	339216.240234375	267653	0
1	1255	64.6790313720703	170.149856567383	-1	341227.458984375	267903	0
1	1256	64.6954345703125	170.152313232422	-1	339980.52734375	268150	0
1	1257	64.6995544433594	170.160064697266	-1	339562.62890625	268204	0
1	1258	64.6744613647461	170.14176940918	-1	340637.650390625	268405	0
1	1259	64.6997833251953	170.164947509766	-1	340967.740234375	268574	0
1	1260	64.6869125366211	170.140182495117	-1	340555.466796875	268833	0
1	1261	64.6878662109375	170.154876708984	-1	339309.248046875	268946	0
1	1262	64.6734313964844	170.139373779297	-1	342310.185546875	269116	0
1	1263	64.7055969238281	170.149551391602	-1	338715.01171875	269431	0
1	1264	64.6672515869141	169.954086303711	-1	431056.35546875	269585	0
1	1265	64.6710586547852	170.143692016602	-1	342707.4296875	269737	0
1	1266	64.6746520996094	170.148345947266	-1	341709.0390625	269842	0
1	1267	64.6643371582031	170.143051147461	-1	341659.96484375	270044	0
1	1268	64.6911239624023	170.170120239258	-1	339549.7109375	270186	0
1	1269	64.6905899047852	170.165161132813	-1	339866.681640625	270363	0
1	1270	64.6681594848633	169.945358276367	-1	431016.513671875	270550	0
1	1271	64.6710357666016	169.959777832031	-1	432322.25390625	270871	0
1	1272	64.7105560302734	170.144500732422	-1	339452.634765625	271020	0
1	1273	64.6884002685547	170.165451049805	-1	339136.857421875	271204	0
1	1274	64.6878509521484	170.157363891602	-1	340420.953125	271329	0
1	1275	64.689567565918	170.157623291016	-1	338928.8515625	271583	0
1	1276	64.7075729370117	170.146362304688	-1	340005.919921875	271748	0
1	1277	64.7003631591797	170.165313720703	-1	338891.4609375	271919	0
1	1278	64.6680145263672	169.943466186523	-1	431256.189453125	272035	0
1	1279	64.6981048583984	170.146896362305	-1	339901.0390625	272240	0
1	1280	64.7283325195313	170.424697875977	-1	431002.103515625	272544	0
1	1281	64.7086334228516	170.170974731445	-1	339318.9921875	272725	0
1	1282	64.6689376831055	169.964065551758	-1	431609.400390625	272750	0
1	1283	64.6700134277344	169.931747436523	-1	432365.21484375	273017	0
1	1284	64.718017578125	170.132537841797	-1	338366.306640625	273227	0
1	1285	64.7036972045898	170.146484375	-1	341322.619140625	273331	0
1	1286	64.7018585205078	170.167419433594	-1	338529.21875	273476	0
1	1287	64.6874313354492	170.162368774414	-1	339251.470703125	273661	0
1	1288	64.6563720703125	169.95979309082	-1	432903.96484375	273932	0
1	1289	64.6930694580078	170.148406982422	-1	341180.90234375	274113	0
1	1290	64.6849899291992	170.126541137695	-1	340174.779296875	274329	0
1	1291	64.6643524169922	170.159881591797	-1	340631.78515625	274426	0
1	1292	64.6913223266602	170.144256591797	-1	340944.533203125	274653	0
1	1293	64.6804809570313	170.160522460938	-1	341063.18359375	274805	0
1	1294	64.6843109130859	170.15446472168	-1	341417.181640625	274894	0
1	1295	64.6860656738281	170.144744873047	-1	339971.13671875	275156	0
1	1296	64.6994400024414	170.121139526367	-1	340187.291015625	275435	0
1	1297	64.7116470336914	170.154983520508	-1	338687.71484375	275631	0
1	1298	64.7053756713867	170.152465820313	-1	339012.26953125	275756	0
1	1299	64.6915817260742	170.152084350586	-1	339317.87109375	275983	0
1	1300	64.6849517822266	170.1484375	-1	339959.546875	276160	0
1	1301	64.7114334106445	170.132705688477	-1	340004.69140625	276327	0
1	1302	64.6790924072266	170.14875793457	-1	339419.763671875	276514	0
1	1303	64.7008590698242	170.154968261719	-1	338559.791015625	276626	0
1	1304	64.6821975708008	170.146942138672	-1	340782.05078125	276903	0
1	1305	64.6932525634766	170.169662475586	-1	340315.951171875	277104	0
1	1306	64.6974334716797	170.146957397461	-1	337707.7734375	277176	0
1	1307	64.692024230957	170.159759521484	-1	338959.791015625	277466	0
1	1308	64.6813812255859	170.167037963867	-1	338507.947265625	277528	0
1	1309	64.7011413574219	170.158782958984	-1	339068.423828125	277769	0
1	1310	64.7160110473633	170.146484375	-1	337356.91796875	278005	0
1	1311	64.7017440795898	170.144760131836	-1	340279.294921875	278152	0
1	1312	64.680290222168	169.950164794922	-1	430941.544921875	278314	0
1	1313	64.7053756713867	170.165237426758	-1	338500.79296875	278581	0
1	1314	64.7106857299805	170.155334472656	-1	338241.541015625	278768	0
1	1315	64.6791152954102	169.953414916992	-1	430877.783203125	278818	0
1	1316	64.7203140258789	170.155380249023	-1	337850.244140625	279054	0
1	1317	64.7240371704102	170.140411376953	-1	339271.07421875	279231	0
1	1318	64.6818237304688	169.970291137695	-1	430315.505859375	279490	0
1	1319	64.6763763427734	169.970184326172	-1	430743.474609375	279654	0
1	1320	64.7199859619141	170.144866943359	-1	340209.015625	279723	0
1	1321	64.6965484619141	170.162780761719	-1	339175.55859375	279990	0
1	1322	64.6963272094727	170.155838012695	-1	340104.259765625	280192	0
1	1323	64.701545715332	170.137344360352	-1	339683.751953125	280320	0
1	1324	64.7173538208008	170.156356811523	-1	337975.833984375	280609	0
1	1325	64.7117614746094	170.143432617188	-1	341603.666015625	280646	0
1	1326	64.7140197753906	170.142791748047	-1	338905.728515625	280986	0
1	1327	64.6902084350586	170.160018920898	-1	339809.591796875	281039	0
1	1328	64.6867752075195	170.162368774414	-1	340795.82421875	281226	0
1	1329	64.7010116577148	170.159194946289	-1	341101.87890625	281452	0
1	1330	64.7231903076172	170.104858398438	-1	338548.689453125	281684	0
1	1331	64.6877059936523	170.157440185547	-1	341338.763671875	281776	0
1	1332	64.7028045654297	170.164764404297	-1	340618.80078125	282024	0
1	1333	64.7115173339844	170.141174316406	-1	339919.927734375	282219	0
1	1334	64.7176895141602	170.16325378418	-1	338552.044921875	282303	0
1	1335	64.6772079467773	170.155120849609	-1	340523.234375	282504	0
1	1336	64.6898727416992	170.154327392578	-1	339601.173828125	282746	0
1	1337	64.7143936157227	170.164794921875	-1	339080.953125	282948	0
1	1338	64.6736450195313	169.897705078125	-1	432104.787109375	283069	0
1	1339	64.6852645874023	169.937683105469	-1	428691.7421875	283383	0
1	1340	64.7577590942383	170.403137207031	-1	429208.390625	283547	0
1	1341	64.6727828979492	169.956329345703	-1	431575.515625	283689	0
1	1342	64.6661148071289	169.961395263672	-1	431636.552734375	283936	0
1	1343	64.7120132446289	170.130096435547	-1	339136.421875	284004	0
1	1344	64.7467041015625	170.413452148438	-1	429483.56640625	284274	0
1	1345	64.7043762207031	170.167282104492	-1	339532.8125	284377	0
1	1346	64.6846084594727	170.158294677734	-1	338483.68359375	284504	0
1	1347	64.7065582275391	170.182022094727	-1	339048.259765625	284779	0
1	1348	64.6940155029297	170.130355834961	-1	340611.755859375	284938	0
1	1349	64.6856689453125	170.158950805664	-1	341123.03125	285207	0
1	1350	64.6953353881836	170.153396606445	-1	339723.373046875	285266	0
1	1351	64.7050628662109	170.163269042969	-1	341488.859375	285440	0
1	1352	64.6755599975586	169.979843139648	-1	430321.279296875	285692	0
1	1353	64.7189865112305	170.189041137695	-1	338114.931640625	285799	0
1	1354	64.6716690063477	169.948379516602	-1	430698.1953125	286049	0
1	1355	64.6962051391602	170.160888671875	-1	340742.888671875	286247	0
1	1356	64.6624450683594	169.953750610352	-1	433101.37890625	286495	0
1	1357	64.6857528686523	170.203063964844	-1	339863.841796875	286608	0
1	1358	64.6687469482422	169.953521728516	-1	431433.333984375	286778	0
1	1359	64.6944274902344	170.171920776367	-1	337809.46875	286905	0
1	1360	64.6657257080078	169.948394775391	-1	431930.685546875	287052	0
1	1361	64.6824722290039	169.957168579102	-1	428440.33984375	287240	0
1	1362	64.6955871582031	170.13444519043	-1	339907.2890625	287448	0
1	1363	64.6817474365234	170.160827636719	-1	340040.50390625	287583	0
1	1364	64.6963958740234	170.145477294922	-1	340619.18359375	287767	0
1	1365	64.6764678955078	169.94889831543	-1	432406.26953125	288028	0
1	1366	64.6826400756836	170.145980834961	-1	340255.69921875	288232	0
1	1367	64.6783828735352	170.153915405273	-1	340038.041015625	288402	0
1	1368	64.7002868652344	170.145919799805	-1	340358.8671875	288562	0
1	1369	64.7283630371094	170.159317016602	-1	334443.568359375	288755	0
1	1370	64.7009353637695	170.162033081055	-1	341172.3125	288850	0
1	1371	64.6697311401367	170.157211303711	-1	341393.5390625	289080	0
1	1372	64.6848220825195	170.150131225586	-1	339482.16796875	289279	0
1	1373	64.7139663696289	170.160537719727	-1	338551.189453125	289438	0
1	1374	64.6790466308594	170.161727905273	-1	340820.265625	289598	0
1	1375	64.6993026733398	170.151626586914	-1	340551.921875	289884	0
1	1376	64.6739959716797	170.144195556641	-1	340172.685546875	289932	0
1	1377	64.7006759643555	170.151031494141	-1	340336.56640625	290190	0
1	1378	64.6844940185547	170.138320922852	-1	340795.49609375	290308	0
1	1379	64.6715698242188	169.964981079102	-1	431571.087890625	290551	0
1	1380	64.6767425537109	169.96842956543	-1	429643.921875	290626	0
1	1381	64.6735992431641	169.974960327148	-1	427209.048828125	290913	0
1	1382	64.6850662231445	169.954132080078	-1	429353.478515625	291063	0
1	1383	64.6832427978516	169.955444335938	-1	429056.7109375	291181	0
1	1384	64.6753463745117	169.960479736328	-1	429524.64453125	291433	0
1	1385	64.7112884521484	170.172943115234	-1	338335.630859375	291581	0
1	1386	64.7044067382813	170.165954589844	-1	340531.349609375	291699	0
1	1387	64.7075576782227	170.127319335938	-1	339152.607421875	291915	0
1	1388	64.7155075073242	170.153533935547	-1	338032.763671875	292107	0
1	1389	64.6969604492188	170.15364074707	-1	340892.98828125	292270	0
1	1390	64.680534362793	169.950164794922	-1	431471.29296875	292523	0
1	1391	64.7262420654297	170.152725219727	-1	338672.546875	292549	0
1	1392	64.6844863891602	169.958374023438	-1	430151.4609375	292716	0
1	1393	64.7056045532227	170.163345336914	-1	338735.294921875	292869	0
1	1394	64.7075042724609	170.151397705078	-1	339252.87890625	293141	0
1	1395	64.7166061401367	170.189102172852	-1	336664.984375	293334	0
1	1396	64.7008972167969	170.163864135742	-1	339377.2109375	293517	0
1	1397	64.7209014892578	170.146591186523	-1	338668.244140625	293563	0
1	1398	64.6963119506836	170.160125732422	-1	339001.533203125	293831	0
1	1399	64.7005081176758	170.129806518555	-1	340349.529296875	293908	0
1	1400	64.7258224487305	170.408309936523	-1	431259.794921875	294167	0
1	1401	64.68603515625	169.961135864258	-1	429237.40625	294318	0
1	1402	64.6803894042969	169.964691162109	-1	428884.974609375	294550	0
1	1403	64.6813735961914	169.957092285156	-1	431643.068359375	294627	0
1	1404	64.704833984375	170.153411865234	-1	339416.40625	294825	0
1	1405	64.6896820068359	170.130355834961	-1	340250.04296875	295060	0
1	1406	64.6754837036133	169.961273193359	-1	428738.876953125	295109	0
1	1407	64.7169799804688	170.172378540039	-1	336868.884765625	295358	0
1	1408	64.6989364624023	170.164489746094	-1	339055.181640625	295518	0
1	1409	64.6946411132813	170.158981323242	-1	339331.525390625	295604	0
1	1410	64.6866073608398	169.882110595703	-1	430537.154296875	295806	0
1	1411	64.6692047119141	169.998886108398	-1	431075.791015625	296056	0
1	1412	64.7683792114258	170.504455566406	-1	428800.890625	296118	0
1	1413	64.687858581543	169.923004150391	-1	430449.96484375	296306	0
1	1414	64.6810684204102	169.943984985352	-1	428895.19140625	296501	0
1	1415	64.6909255981445	170.156631469727	-1	341634.07421875	296625	0
1	1416	64.6810607910156	169.96174621582	-1	430199.44140625	296923	0
1	1417	64.7115249633789	169.857162475586	-1	430587.416015625	296977	0
1	1418	64.6647109985352	169.981781005859	-1	428835.40234375	297207	0
1	1419	64.6691284179688	169.979095458984	-1	430050.669921875	297299	0
1	1420	64.7151184082031	169.856109619141	-1	430532.53125	297499	0
1	1421	64.7102584838867	169.884811401367	-1	428158.61328125	297637	0
1	1422	64.702018737793	170.166458129883	-1	338691.203125	297938	0
1	1423	64.7036666870117	170.157272338867	-1	339327.943359375	298034	0
1	1424	64.684196472168	169.968841552734	-1	430398	298245	0
1	1425	64.7198944091797	169.864761352539	-1	428951.638671875	298387	0
1	1426	64.7069625854492	170.147033691406	-1	337297.51953125	298538	0
1	1427	64.6921920776367	169.969039916992	-1	429782.34375	298632	0
1	1428	64.726188659668	169.871246337891	-1	427863.447265625	298875	0
1	1429	64.6931610107422	169.950759887695	-1	428028.193359375	298975	0
1	1430	64.691162109375	169.958801269531	-1	428677.62890625	299230	0
1	1431	64.6715240478516	169.968307495117	-1	430154.232421875	299419	0
1	1432	64.6743469238281	169.960586547852	-1	431224.3515625	299555	0
1	1433	64.6800842285156	169.953796386719	-1	430584.71484375	299672	0
1	1434	64.6853790283203	169.96044921875	-1	430293.796875	299847	0
1	1435	64.6796188354492	169.97770690918	-1	427885.681640625	299952	0
1	1436	64.6866760253906	169.921142578125	-1	430240.626953125	300184	0
1	1437	64.6729125976563	169.956253051758	-1	430149.083984375	300356	0
1	1438	64.6769180297852	169.990661621094	-1	428656.31640625	300602	0
1	1439	64.6681900024414	169.969940185547	-1	429787.240234375	300700	0
1	1440	64.6760330200195	169.954284667969	-1	431390.337890625	300940	0
1	1441	64.7271347045898	170.156356811523	-1	338199.3359375	301127	0
1	1442	64.6769104003906	169.978057861328	-1	430788.720703125	301239	0
1	1443	64.688102722168	169.960174560547	-1	427825.4921875	301371	0
1	1444	64.6753158569336	169.965911865234	-1	431304.41015625	301628	0
1	1445	64.6789016723633	169.958984375	-1	431614.208984375	301743	0
1	1446	64.6998596191406	170.159866333008	-1	338420.27734375	301944	0
1	1447	64.7150726318359	170.153961181641	-1	337778.15625	302110	0
1	1448	64.7044372558594	170.162200927734	-1	338421.38671875	302314	0
1	1449	64.6994705200195	170.174468994141	-1	340037.865234375	302462	0
1	1450	64.6765518188477	169.965835571289	-1	428853.7890625	302711	0
1	1451	64.6805191040039	169.972366333008	-1	430969.044921875	302735	0
1	1452	64.7524642944336	170.412368774414	-1	430140.271484375	303001	0
1	1453	64.7427444458008	170.359619140625	-1	429911.892578125	303091	0
1	1454	64.6731567382813	169.986801147461	-1	430231.951171875	303229	0
1	1455	64.7064590454102	170.180252075195	-1	340724.38671875	303570	0
1	1456	64.6715087890625	169.935668945313	-1	430169.4296875	303737	0
1	1457	64.7649230957031	170.439605712891	-1	429264.44921875	303924	0
1	1458	64.695198059082	169.958831787109	-1	429920.279296875	304016	0
1	1459	64.708625793457	170.161270141602	-1	339699.654296875	304246	0
1	1460	64.732780456543	169.844131469727	-1	428795.958984375	304336	0
1	1461	64.703254699707	169.945892333984	-1	428064.833984375	304636	0
1	1462	64.7390670776367	170.144805908203	-1	336191.95703125	304796	0
1	1463	64.7411041259766	169.942199707031	-1	430064.794921875	304965	0
1	1464	64.7231521606445	170.165496826172	-1	339284.306640625	305069	0
1	1465	64.7155075073242	169.849105834961	-1	427590.232421875	305265	0
1	1466	64.734977722168	170.396102905273	-1	432321.171875	305430	0
1	1467	64.6721343994141	169.969009399414	-1	432348.080078125	305644	0
1	1468	64.7221908569336	169.854202270508	-1	430156.55078125	305897	0
1	1469	64.6844863891602	169.974014282227	-1	430031.412109375	306056	0
1	1470	64.6909561157227	169.983367919922	-1	428299.017578125	306111	0
1	1471	64.7210388183594	169.866851806641	-1	427670.869140625	306299	0
1	1472	64.7564163208008	169.936630249023	-1	428916.0234375	306503	0
1	1473	64.7507934570313	169.928833007813	-1	426668.771484375	306696	0
1	1474	64.769775390625	169.922973632813	-1	430996.099609375	306880	0
1	1475	64.7075500488281	169.914047241211	-1	427606.615234375	307086	0
1	1476	64.7369155883789	169.924697875977	-1	427641.171875	307323	0
1	1477	64.7297973632813	169.854629516602	-1	429546.20703125	307468	0
1	1478	64.7373580932617	169.860931396484	-1	428219.970703125	307585	0
1	1479	64.7345962524414	169.871063232422	-1	425510.75	307864	0
1	1480	64.7344131469727	169.849624633789	-1	426225.822265625	307943	0
1	1481	64.7318801879883	169.856185913086	-1	427995.623046875	308110	0
1	1482	64.7392349243164	169.859527587891	-1	426536.234375	308349	0
1	1483	64.7290649414063	169.862442016602	-1	426914.462890625	308554	0
1	1484	64.7307739257813	169.839874267578	-1	427602.4453125	308629	0
1	1485	64.7420043945313	169.859191894531	-1	429334.365234375	308861	0
1	1486	64.7411499023438	169.941268920898	-1	429728.51171875	309071	0
1	1487	64.7295379638672	169.856262207031	-1	429253.82421875	309287	0
1	1488	64.7087020874023	170.180480957031	-1	339827.10546875	309289	0
1	1489	64.7391586303711	169.933471679688	-1	431298.76953125	309535	0
1	1490	64.734375	169.842620849609	-1	428542.9140625	309766	0
1	1491	64.6802597045898	170.006637573242	-1	430969.892578125	309865	0
1	1492	64.7213363647461	169.880905151367	-1	430149.35546875	310118	0
1	1493	64.73095703125	169.87727355957	-1	428775.23046875	310354	0
1	1494	64.7252044677734	169.870941162109	-1	429777.802734375	310467	0
1	1495	64.7320098876953	169.862808227539	-1	429848.474609375	310642	0
1	1496	64.7214889526367	169.872985839844	-1	427953.76953125	310873	0
1	1497	64.7418441772461	169.881378173828	-1	424648.0390625	310976	0
1	1498	64.7490844726563	169.89306640625	-1	427468.556640625	311212	0
1	1499	64.7261962890625	169.874267578125	-1	427431.287109375	311333	0
1	1500	64.7225646972656	169.889175415039	-1	426862.568359375	311495	0
1	1501	64.7236633300781	169.876983642578	-1	425477.287109375	311841	0
1	1502	64.6998977661133	169.877349853516	-1	426050.115234375	311874	0
1	1503	64.7114105224609	169.866897583008	-1	424962.857421875	312165	0
1	1504	64.7176666259766	169.868804931641	-1	426657.5390625	312361	0
1	1505	64.7204666137695	169.866775512695	-1	425550.19921875	312565	0
1	1506	64.7197647094727	169.881210327148	-1	426396.837890625	312666	0
1	1507	64.7193374633789	169.877380371094	-1	424759.92578125	312860	0
1	1508	64.7479782104492	169.867736816406	-1	426347.404296875	312971	0
1	1509	64.6954650878906	169.983612060547	-1	426692.392578125	313272	0
1	1510	64.7267990112305	169.873016357422	-1	427926.16015625	313484	0
1	1511	64.7260360717773	169.864791870117	-1	429187.197265625	313576	0
1	1512	64.7329559326172	169.86279296875	-1	425731.876953125	313725	0
1	1513	64.684944152832	169.993057250977	-1	427912.4765625	313995	0
1	1514	64.7201919555664	169.882827758789	-1	427830.125	314087	0
1	1515	64.722038269043	169.870849609375	-1	428559.806640625	314297	0
1	1516	64.7348175048828	169.881530761719	-1	428391.609375	314494	0
1	1517	64.717170715332	169.870300292969	-1	426850.55078125	314550	0
1	1518	64.7157516479492	169.863861083984	-1	428928.935546875	314726	0
1	1519	64.7166137695313	170.216598510742	-1	336507.982421875	315039	0
1	1520	64.7338790893555	169.87060546875	-1	428390.986328125	315126	0
1	1521	64.782341003418	169.900665283203	-1	426695.14453125	315302	0
1	1522	64.7247161865234	169.874160766602	-1	425982.58984375	315386	0
1	1523	64.7302169799805	169.878555297852	-1	425466.5703125	315590	0
1	1524	64.7201995849609	169.871765136719	-1	427055.16796875	315784	0
1	1525	64.7172775268555	169.873794555664	-1	426559.353515625	316019	0
1	1526	64.7053909301758	169.871246337891	-1	426104.783203125	316240	0
1	1527	64.7129669189453	169.859725952148	-1	427203.888671875	316331	0
1	1528	64.716667175293	169.875686645508	-1	427166.908203125	316546	0
1	1529	64.7337341308594	169.895080566406	-1	425634.21484375	316586	0
1	1530	64.7413635253906	169.865127563477	-1	428368.640625	316753	0
1	1531	64.7263641357422	169.858261108398	-1	429794.08984375	317084	0
1	1532	64.7273254394531	169.876434326172	-1	428624.59765625	317223	0
1	1533	64.7177352905273	169.873321533203	-1	428884.54296875	317359	0
1	1534	64.7291488647461	169.896789550781	-1	425921.90234375	317600	0
1	1535	64.7378692626953	169.904190063477	-1	425727.880859375	317767	0
1	1536	64.7238998413086	169.87858581543	-1	427345.501953125	317898	0
1	1537	64.7144241333008	169.869537353516	-1	428686.53515625	318117	0
1	1538	64.7050399780273	169.884719848633	-1	427288.900390625	318259	0
1	1539	64.7113723754883	169.87353515625	-1	427685.76171875	318511	0
1	1540	64.7411804199219	169.893218994141	-1	427465.333984375	318662	0
1	1541	64.734016418457	169.85954284668	-1	426514.439453125	318727	0
1	1542	64.7348556518555	169.862579345703	-1	426107.638671875	319016	0
1	1543	64.7226333618164	169.888717651367	-1	425567.193359375	319108	0
1	1544	64.7052230834961	169.889434814453	-1	425576.373046875	319453	0
1	1545	64.7307357788086	169.880477905273	-1	425767.97265625	319510	0
1	1546	64.7187271118164	169.882446289063	-1	426958.484375	319677	0
1	1547	64.7311935424805	169.852310180664	-1	428276.12109375	319877	0
1	1548	64.73583984375	169.874984741211	-1	428886.5390625	320066	0
1	1549	64.7509918212891	169.890487670898	-1	427220.71484375	320274	0
1	1550	64.7353286743164	169.862930297852	-1	429456.91015625	320407	0
1	1551	64.6775588989258	169.996002197266	-1	428862.1796875	320748	0
1	1552	64.7160339355469	169.870651245117	-1	428601.306640625	320928	0
1	1553	64.7233505249023	169.864318847656	-1	429027.458984375	321033	0
1	1554	64.7130737304688	169.872131347656	-1	427291.763671875	321258	0
1	1555	64.7219619750977	169.877868652344	-1	427076.71484375	321345	0
1	1556	64.7052764892578	170.194046020508	-1	340121.3046875	321621	0
1	1557	64.7196655273438	169.869201660156	-1	427676.771484375	321826	0
1	1558	64.7397308349609	169.866302490234	-1	425045.83984375	322022	0
1	1559	64.7423706054688	169.867782592773	-1	426922.681640625	322215	0
1	1560	64.7006530761719	169.875381469727	-1	426702.943359375	322424	0
1	1561	64.7310791015625	169.879989624023	-1	427490.91796875	322548	0
1	1562	64.7452239990234	169.872100830078	-1	428433.00390625	322641	0
1	1563	64.7281188964844	169.856369018555	-1	425557.890625	322874	0
1	1564	64.720573425293	169.862976074219	-1	427436.86328125	323003	0
1	1565	64.7273559570313	169.854507446289	-1	429413.115234375	323205	0
1	1566	64.7304458618164	169.884155273438	-1	429429.7890625	323400	0
1	1567	64.7089385986328	169.853393554688	-1	427609.900390625	323697	0
1	1568	64.7165451049805	169.882141113281	-1	425434.6015625	323901	0
1	1569	64.7164001464844	169.874252319336	-1	424676.240234375	324071	0
1	1570	64.7169036865234	169.860092163086	-1	424427.03125	324199	0
1	1571	64.7174530029297	169.869689941406	-1	425001.787109375	324372	0
1	1572	64.7387847900391	169.867553710938	-1	425468.7734375	324558	0
1	1573	64.7321472167969	169.88053894043	-1	425726.28515625	324692	0
1	1574	64.7165679931641	169.885986328125	-1	423465.7890625	324969	0
1	1575	64.7156372070313	169.874740600586	-1	424573.861328125	325148	0
1	1576	64.7242431640625	169.890594482422	-1	422456.103515625	325271	0
1	1577	64.7164306640625	169.871887207031	-1	424137.08984375	325516	0
1	1578	64.7206420898438	169.890335083008	-1	424311.552734375	325747	0
1	1579	64.6884841918945	169.890670776367	-1	424924.154296875	325884	0
1	1580	64.7019195556641	169.878494262695	-1	424938.689453125	325987	0
1	1581	64.71533203125	169.904357910156	-1	422295.646484375	326125	0
1	1582	64.7117385864258	169.877044677734	-1	423848.830078125	326294	0
1	1583	64.7216415405273	169.885360717773	-1	425014.908203125	326566	0
1	1584	64.7235641479492	169.87532043457	-1	424406.310546875	326776	0
1	1585	64.7158203125	169.867004394531	-1	425183.306640625	327001	0
1	1586	64.7318954467773	169.877700805664	-1	423533.25	327046	0
1	1587	64.7370223999023	169.870254516602	-1	423479.453125	327218	0
1	1588	64.7213134765625	169.897216796875	-1	424699.56640625	327466	0
1	1589	64.72119140625	169.866958618164	-1	425163.4921875	327710	0
1	1590	64.7428131103516	169.898452758789	-1	422812.419921875	327800	0
1	1591	64.7145080566406	169.891387939453	-1	424294.048828125	328060	0
1	1592	64.7136306762695	169.882522583008	-1	424689.4765625	328186	0
1	1593	64.752815246582	169.872680664063	-1	420801.70703125	328408	0
1	1594	64.7375335693359	169.881820678711	-1	423486.162109375	328505	0
1	1595	64.7268905639648	169.906967163086	-1	419788.765625	328656	0
1	1596	64.7490234375	169.948623657227	-1	420047.8359375	328950	0
1	1597	64.7082901000977	169.910430908203	-1	421486.974609375	329021	0
1	1598	64.7316207885742	169.884735107422	-1	421798.228515625	329239	0
1	1599	64.7151641845703	170.012283325195	-1	424494.216796875	329379	0
1	1600	64.7115249633789	169.888946533203	-1	421404.89453125	329649	0
1	1601	64.6978759765625	169.895736694336	-1	422674.8671875	329723	0
1	1602	64.6970520019531	169.889907836914	-1	421834.9296875	329887	0
1	1603	64.7212524414063	169.870574951172	-1	421779.015625	330180	0
1	1604	64.7257537841797	169.877227783203	-1	422905.533203125	330296	0
1	1605	64.7287445068359	169.856079101563	-1	426120.986328125	330399	0
1	1606	64.7080459594727	169.865447998047	-1	424337.689453125	330662	0
1	1607	64.7144165039063	169.909072875977	-1	419817.076171875	330851	0
1	1608	64.7158584594727	169.906784057617	-1	421670.119140625	331000	0
1	1609	64.7213592529297	169.892623901367	-1	422163.994140625	331148	0
1	1610	64.7074966430664	169.907730102539	-1	420472.912109375	331392	0
1	1611	64.6991577148438	169.922653198242	-1	421014.499023438	331619	0
1	1612	64.714241027832	169.893829345703	-1	420371.181640625	331760	0
1	1613	64.7414855957031	169.911987304688	-1	421915.623046875	331837	0
1	1614	64.7067718505859	169.8955078125	-1	423546.37109375	332011	0
1	1615	64.7068023681641	169.915573120117	-1	422496.283203125	332190	0
1	1616	64.7106018066406	169.874038696289	-1	424665.259765625	332475	0
1	1617	64.7030410766602	169.900100708008	-1	421718.9453125	332623	0
1	1618	64.7090301513672	169.885604858398	-1	421480.55859375	332691	0
1	1619	64.7183380126953	169.893692016602	-1	421077.673828125	332980	0
1	1620	64.7110900878906	169.880126953125	-1	421809.962890625	333090	0
1	1621	64.6966323852539	169.884490966797	-1	420434.916015625	333369	0
1	1622	64.7164459228516	169.892242431641	-1	422396.98046875	333557	0
1	1623	64.7058944702148	169.873764038086	-1	422198.712890625	333728	0
1	1624	64.7089233398438	169.903884887695	-1	421357.857421875	333878	0
1	1625	64.7308578491211	169.905838012695	-1	421636.7421875	333998	0
1	1626	64.7018737792969	169.878067016602	-1	422709.669921875	334201	0
1	1627	64.7134704589844	169.889999389648	-1	422876.421875	334392	0
1	1628	64.6980361938477	169.87712097168	-1	423454.74609375	334563	0
1	1629	64.7146301269531	169.888778686523	-1	422925.943359375	334789	0
1	1630	64.7088317871094	169.869750976563	-1	424354.689453125	334868	0
1	1631	64.7138977050781	169.902404785156	-1	423385.001953125	335127	0
1	1632	64.7167663574219	169.900421142578	-1	420559.9375	335301	0
1	1633	64.7083892822266	169.908187866211	-1	420190.24609375	335417	0
1	1634	64.6976699829102	169.898498535156	-1	420846.744140625	335540	0
1	1635	64.7133102416992	169.911331176758	-1	421271.640625	335731	0
1	1636	64.7276382446289	169.881240844727	-1	422668.93359375	335978	0
1	1637	64.7343673706055	169.874542236328	-1	420704.208984375	336041	0
1	1638	64.7041473388672	169.878952026367	-1	422428.0625	336220	0
1	1639	64.7054138183594	169.894546508789	-1	421530.58984375	336405	0
1	1640	64.7095031738281	169.90007019043	-1	423550.23828125	336528	0
1	1641	64.7171401977539	169.871170043945	-1	426548.150390625	336720	0
1	1642	64.7004241943359	169.867004394531	-1	423227.296875	337006	0
1	1643	64.7015151977539	169.875061035156	-1	426173.49609375	337174	0
1	1644	64.7084426879883	169.897125244141	-1	423739.9609375	337317	0
1	1645	64.7297821044922	169.873184204102	-1	422935.359375	337488	0
1	1646	64.7079544067383	169.860809326172	-1	424754.603515625	337671	0
1	1647	64.7094192504883	169.880920410156	-1	424203.419921875	337878	0
1	1648	64.7021026611328	169.871688842773	-1	422693.892578125	338109	0
1	1649	64.7068862915039	169.896209716797	-1	421513.720703125	338174	0
1	1650	64.6963729858398	169.887420654297	-1	421370.298828125	338384	0
1	1651	64.7161254882813	169.881469726563	-1	421385.962890625	338547	0
1	1652	64.7045516967773	169.886276245117	-1	423758.158203125	338679	0
1	1653	64.6802825927734	169.891983032227	-1	420392.287109375	338945	0
1	1654	64.7141418457031	169.899032592773	-1	421072.73828125	339129	0
1	1655	64.7076950073242	169.893890380859	-1	423105.251953125	339330	0
1	1656	64.708610534668	169.876556396484	-1	421522.7890625	339518	0
1	1657	64.7244644165039	169.886596679688	-1	419786.544921875	339706	0
1	1658	64.7198257446289	169.860168457031	-1	423337.689453125	339880	0
1	1659	64.6943511962891	169.9013671875	-1	424937.3046875	339993	0
1	1660	64.7069702148438	169.863494873047	-1	423132.474609375	340239	0
1	1661	64.6932678222656	169.986343383789	-1	423320.861328125	340485	0
1	1662	64.7144241333008	169.886932373047	-1	421315.251953125	340579	0
1	1663	64.7350387573242	169.870040893555	-1	420354.115234375	340915	0
1	1664	64.7175064086914	169.891159057617	-1	420557.408203125	340956	0
1	1665	64.6911926269531	169.896331787109	-1	421992.74609375	341254	0
1	1666	64.6994857788086	169.8828125	-1	422557.615234375	341328	0
1	1667	64.6917495727539	169.875015258789	-1	423751.41796875	341494	0
1	1668	64.6904830932617	169.884811401367	-1	424964.841796875	341778	0
1	1669	64.6988906860352	169.875625610352	-1	423094.439453125	341918	0
1	1670	64.6998138427734	169.980606079102	-1	425698.791015625	342136	0
1	1671	64.70947265625	169.887878417969	-1	424815.77734375	342199	0
1	1672	64.6896133422852	169.879669189453	-1	423531.28515625	342361	0
1	1673	64.7139282226563	169.870788574219	-1	423384.375	342588	0
1	1674	64.7124786376953	169.870681762695	-1	423686.16015625	342782	0
1	1675	64.7051849365234	169.891067504883	-1	423268.458984375	342990	0
1	1676	64.7233047485352	169.886901855469	-1	424026.84765625	343263	0
1	1677	64.721061706543	169.895935058594	-1	422220.67578125	343373	0
1	1678	64.7089767456055	169.893890380859	-1	424615.134765625	343464	0
1	1679	64.7148513793945	169.886978149414	-1	422135.666015625	343775	0
1	1680	64.7118148803711	169.881912231445	-1	423797.1640625	343882	0
1	1681	64.7007827758789	169.880187988281	-1	423410.708984375	343981	0
1	1682	64.7068405151367	169.87255859375	-1	422637.876953125	344220	0
1	1683	64.6959686279297	169.879470825195	-1	424272.578125	344398	0
1	1684	64.707275390625	169.886856079102	-1	422856.462890625	344521	0
1	1685	64.6934051513672	169.993728637695	-1	426474.951171875	344715	0
1	1686	64.7211227416992	169.883361816406	-1	425394.392578125	344898	0
1	1687	64.7091903686523	169.884231567383	-1	422443.5703125	345122	0
1	1688	64.7114105224609	169.877243041992	-1	422141.58203125	345364	0
1	1689	64.7188339233398	169.871490478516	-1	422129.66015625	345554	0
1	1690	64.6873474121094	170.019393920898	-1	421307.771484375	345625	0
1	1691	64.7067718505859	169.898086547852	-1	421238.0703125	345883	0
1	1692	64.692497253418	169.909362792969	-1	421200.71484375	346009	0
1	1693	64.6928558349609	169.8955078125	-1	423735.2578125	346263	0
1	1694	64.7058639526367	169.89436340332	-1	421887.107421875	346292	0
1	1695	64.7098922729492	170.008514404297	-1	421550.8359375	346569	0
1	1696	64.7068634033203	170.003128051758	-1	424458.53515625	346672	0
1	1697	64.69921875	169.881912231445	-1	422664.4375	346818	0
1	1698	64.6748657226563	169.912216186523	-1	420317.123046875	347014	0
1	1699	64.6942443847656	169.902297973633	-1	422754.119140625	347200	0
1	1700	64.6939926147461	169.892349243164	-1	422002.05078125	347440	0
1	1701	64.6988754272461	169.908828735352	-1	421597.259765625	347528	0
1	1702	64.6786499023438	169.90641784668	-1	421957.0234375	347762	0
1	1703	64.69873046875	169.904998779297	-1	422059.6875	347865	0
1	1704	64.6882934570313	169.904159545898	-1	421505.115234375	348052	0
1	1705	64.6912612915039	169.896743774414	-1	422646.87109375	348227	0
1	1706	64.6943893432617	169.929336547852	-1	422524.18359375	348366	0
1	1707	64.710075378418	169.919860839844	-1	422102.240234375	348559	0
1	1708	64.6986694335938	169.904495239258	-1	419766.078125	348798	0
1	1709	64.6886749267578	169.903137207031	-1	420865.771484375	348874	0
1	1710	64.6913681030273	169.901916503906	-1	421651.287109375	349176	0
1	1711	64.7000579833984	169.901473999023	-1	423879.521484375	349305	0
1	1712	64.6983795166016	169.89875793457	-1	424481.4609375	349434	0
1	1713	64.6782836914063	169.890594482422	-1	424409.349609375	349595	0
1	1714	64.6890869140625	169.881225585938	-1	422228.916015625	349847	0
1	1715	64.6826553344727	169.886154174805	-1	421503.466796875	349973	0
1	1716	64.6986389160156	169.905883789063	-1	422666.828125	350179	0
1	1717	64.7112579345703	169.889755249023	-1	420979.37890625	350238	0
1	1718	64.7479476928711	169.926651000977	-1	419636.1875	350463	0
1	1719	64.670036315918	169.905792236328	-1	422034.134765625	350734	0
1	1720	64.6838226318359	169.904983520508	-1	422658.41796875	350871	0
1	1721	64.7054595947266	169.912658691406	-1	420463.0703125	350973	0
1	1722	64.7453155517578	169.95671081543	-1	418230.60546875	351189	0
1	1723	64.6937026977539	169.910766601563	-1	419207.775390625	351240	0
1	1724	64.6937255859375	169.887786865234	-1	420381.748046875	351458	0
1	1725	64.6990509033203	169.863586425781	-1	423970.294921875	351703	0
1	1726	64.6859664916992	169.917572021484	-1	421068.275390625	351855	0
1	1727	64.7210540771484	169.874877929688	-1	423005.830078125	351979	0
1	1728	64.6925506591797	169.876220703125	-1	421419.75390625	352220	0
1	1729	64.7012710571289	169.909225463867	-1	419421.455078125	352279	0
1	1730	64.6877593994141	169.917221069336	-1	419320.359375	352475	0
1	1731	64.6973342895508	169.892990112305	-1	420563.216796875	352598	0
1	1732	64.7318572998047	169.915023803711	-1	417751.830078125	352824	0
1	1733	64.7059478759766	169.915390014648	-1	420682.755859375	353044	0
1	1734	64.7290954589844	169.959335327148	-1	419646.5546875	353175	0
1	1735	64.7404174804688	169.940383911133	-1	418022.4453125	353412	0
1	1736	64.6896286010742	169.897659301758	-1	419416.611328125	353526	0
1	1737	64.7450103759766	169.967758178711	-1	419597.982421875	353594	0
1	1738	64.7147369384766	169.932434082031	-1	420161.07421875	353762	0
1	1739	64.7522354125977	169.943237304688	-1	420286.939453125	354068	0
1	1740	64.708251953125	169.902603149414	-1	416501.08203125	354208	0
1	1741	64.7216339111328	169.894760131836	-1	421230.01953125	354403	0
1	1742	64.6996765136719	169.918090820313	-1	420273.38671875	354561	0
1	1743	64.7126235961914	169.913467407227	-1	419171.630859375	354713	0
1	1744	64.7700042724609	169.909591674805	-1	418749.0703125	354792	0
1	1745	64.7175979614258	169.942718505859	-1	419456.34375	355054	0
1	1746	64.7624893188477	169.937927246094	-1	418574.955078125	355173	0
1	1747	64.7574920654297	169.948211669922	-1	419438.623046875	355397	0
1	1748	64.7522811889648	169.940124511719	-1	419207.232421875	355474	0
1	1749	64.7478485107422	169.921859741211	-1	419402.95703125	355741	0
1	1750	64.7715454101563	169.94596862793	-1	416890.22265625	355781	0
1	1751	64.7607955932617	169.924072265625	-1	416425.212890625	356083	0
1	1752	64.7762680053711	169.940963745117	-1	416160.82421875	356186	0
1	1753	64.7122802734375	169.894287109375	-1	419589.671875	356398	0
1	1754	64.7657089233398	169.931335449219	-1	416958.5859375	356484	0
1	1755	64.7451553344727	169.934051513672	-1	419517.791015625	356713	0
1	1756	64.6953353881836	169.891357421875	-1	419639.404296875	356866	0
1	1757	64.6919479370117	170.019729614258	-1	419939.1640625	357086	0
1	1758	64.7453765869141	169.957412719727	-1	417571.849609375	357270	0
1	1759	64.7551422119141	169.93000793457	-1	417420.841796875	357346	0
1	1760	64.7734680175781	169.928726196289	-1	415634.568359375	357624	0
1	1761	64.7375640869141	169.945587158203	-1	417718.900390625	357742	0
1	1762	64.7437133789063	169.963394165039	-1	414862.9609375	357889	0
1	1763	64.752685546875	169.911865234375	-1	417684.70703125	358128	0
1	1764	64.7808456420898	169.939254760742	-1	416254.146484375	358249	0
1	1765	64.7552871704102	169.939041137695	-1	416924.189453125	358507	0
1	1766	64.7232818603516	169.956283569336	-1	419294.849609375	358601	0
1	1767	64.7153549194336	169.895248413086	-1	419717.24609375	358851	0
1	1768	64.7087478637695	169.903091430664	-1	421241.140625	358950	0
1	1769	64.7585372924805	169.941253662109	-1	420435.9296875	359238	0
1	1770	64.7346038818359	169.937744140625	-1	420290.849609375	359381	0
1	1771	64.7243118286133	169.887161254883	-1	420620.296875	359570	0
1	1772	64.7124633789063	169.895111083984	-1	419597.431640625	359727	0
1	1773	64.7033462524414	169.905548095703	-1	422602.931640625	359993	0
1	1774	64.739501953125	169.913818359375	-1	419650.9375	360155	0
1	1775	64.7718734741211	169.9013671875	-1	419315.26171875	360312	0
1	1776	64.7135162353516	169.888320922852	-1	419788.46484375	360353	0
1	1777	64.744270324707	169.946868896484	-1	420996.29296875	360671	0
1	1778	64.7835998535156	169.913497924805	-1	417979.74609375	360766	0
1	1779	64.7490692138672	169.901504516602	-1	418642.884765625	361020	0
1	1780	64.3615875244141	170.002685546875	-1	284582.3828125	361056	0
1	1781	64.7777786254883	169.934265136719	-1	417874.509765625	361343	0
1	1782	64.7716979980469	169.923233032227	-1	418493.51953125	361478	0
1	1783	64.7573471069336	169.918838500977	-1	418093.255859375	361608	0
1	1784	64.745002746582	169.953216552734	-1	417545.060546875	361747	0
1	1785	64.7903289794922	169.939788818359	-1	417187.978515625	362019	0
1	1786	64.7700271606445	169.922760009766	-1	418001.42578125	362262	0
1	1787	64.7297134399414	169.954010009766	-1	420980.673828125	362277	0
1	1788	64.7872619628906	169.945678710938	-1	418516.296875	362519	0
1	1789	64.7563705444336	169.928100585938	-1	419539.056640625	362637	0
1	1790	64.7646179199219	169.953033447266	-1	416815.39453125	362872	0
1	1791	64.7487640380859	169.955093383789	-1	414724.435546875	363082	0
1	1792	64.7662048339844	169.944625854492	-1	414527.947265625	363289	0
1	1793	64.7430725097656	169.971923828125	-1	416858.181640625	363394	0
1	1794	64.79296875	169.935165405273	-1	414003.8046875	363485	0
1	1795	64.733024597168	169.980422973633	-1	413212.634765625	363778	0
1	1796	64.7614364624023	169.916656494141	-1	416505.201171875	363862	0
1	1797	64.7631378173828	169.917694091797	-1	414473.337890625	364000	0
1	1798	64.7344131469727	169.941177368164	-1	419466.27734375	364185	0
1	1799	64.764404296875	169.909973144531	-1	416479.798828125	364532	0
1	1800	64.7674255371094	169.917098999023	-1	416383.654296875	364687	0
1	1801	64.3938446044922	170.00129699707	-1	282536.333984375	364817	0
1	1802	64.6940383911133	169.89323425293	-1	419322.134765625	364955	0
1	1803	64.6963882446289	169.902328491211	-1	419392.46484375	365138	0
1	1804	64.6900100708008	169.916229248047	-1	419740.357421875	365332	0
1	1805	64.7421417236328	169.910202026367	-1	419428.482421875	365442	0
1	1806	64.689079284668	169.898483276367	-1	420294.3046875	365666	0
1	1807	64.7037963867188	169.920700073242	-1	418867.845703125	365815	0
1	1808	64.7552871704102	169.926223754883	-1	421146.49609375	365945	0
1	1809	64.7506561279297	169.924209594727	-1	417877.01171875	366159	0
1	1810	64.695686340332	169.911697387695	-1	422487.62109375	366315	0
1	1811	64.7158508300781	169.909332275391	-1	418936.9375	366444	0
1	1812	64.753547668457	169.908416748047	-1	419156.5703125	366727	0
1	1813	64.7403793334961	169.921096801758	-1	418107.654296875	366842	0
1	1814	64.7359390258789	169.963287353516	-1	418723.259765625	367077	0
1	1815	64.7472915649414	169.927642822266	-1	417954.2109375	367262	0
1	1816	64.7518539428711	169.915374755859	-1	417133.6328125	367436	0
1	1817	64.7460479736328	169.946868896484	-1	418898.33984375	367507	0
1	1818	64.6939010620117	169.90657043457	-1	419214.619140625	367764	0
1	1819	64.7513198852539	169.921936035156	-1	417605.712890625	367941	0
1	1820	64.7531890869141	169.951034545898	-1	417625.712890625	367987	0
1	1821	64.7034072875977	169.915466308594	-1	421421.310546875	368175	0
1	1822	64.7336196899414	169.893844604492	-1	418836.16796875	368477	0
1	1823	64.7364120483398	169.943878173828	-1	419288.271484375	368566	0
1	1824	64.7035217285156	169.898239135742	-1	417644.330078125	368677	0
1	1825	64.703010559082	169.911437988281	-1	420163.92578125	368988	0
1	1826	64.7367935180664	169.933059692383	-1	419190.46484375	369108	0
1	1827	64.7455596923828	169.925994873047	-1	417376.232421875	369354	0
1	1828	64.7375946044922	169.951080322266	-1	416927.6953125	369525	0
1	1829	64.7414016723633	169.976440429688	-1	415079.23046875	369610	0
1	1830	64.739875793457	169.935775756836	-1	416377.6171875	369837	0
1	1831	64.7136917114258	169.982498168945	-1	414681.451171875	369966	0
1	1832	64.7522964477539	169.956954956055	-1	418149.2890625	370218	0
1	1833	64.7765731811523	169.904556274414	-1	418207.68359375	370330	0
1	1834	64.7293472290039	169.962295532227	-1	416955.072265625	370464	0
1	1835	64.7402191162109	169.926422119141	-1	415790.40234375	370609	0
1	1836	64.7697525024414	169.936080932617	-1	414835.48828125	370894	0
1	1837	64.7485580444336	169.950607299805	-1	416548.919921875	370986	0
1	1838	64.7222747802734	169.956314086914	-1	417405.701171875	371083	0
1	1839	64.7554092407227	169.924072265625	-1	417344.26171875	371291	0
1	1840	64.7432250976563	169.903701782227	-1	418982.0703125	371530	0
1	1841	64.6728744506836	169.910507202148	-1	419255.97265625	371682	0
1	1842	64.7617111206055	169.910842895508	-1	416697.681640625	371840	0
1	1843	64.7362747192383	169.918121337891	-1	419116.29296875	372023	0
1	1844	64.7357940673828	169.924331665039	-1	418475.345703125	372209	0
1	1845	64.727668762207	169.9267578125	-1	417098.888671875	372306	0
1	1846	64.7351608276367	169.921020507813	-1	415743.380859375	372579	0
1	1847	64.7312927246094	169.946716308594	-1	418914.6328125	372750	0
1	1848	64.7432556152344	169.920700073242	-1	418752.892578125	372875	0
1	1849	64.7423934936523	169.933135986328	-1	418579.568359375	372947	0
1	1850	64.7323379516602	169.934127807617	-1	421136.04296875	373227	0
1	1851	64.7083282470703	169.911529541016	-1	420022.126953125	373257	0
1	1852	64.7579956054688	169.943481445313	-1	416019.052734375	373547	0
1	1853	64.6648406982422	169.907287597656	-1	421453.48046875	373664	0
1	1854	64.7317581176758	169.94123840332	-1	420455.068359375	373770	0
1	1855	64.7471389770508	169.92366027832	-1	418507.26171875	373957	0
1	1856	64.6914138793945	169.92219543457	-1	420270.0390625	374181	0
1	1857	64.696418762207	169.886978149414	-1	420491.82421875	374330	0
1	1858	64.7539901733398	169.958068847656	-1	420034.38671875	374525	0
1	1859	64.7225799560547	169.949172973633	-1	420677.455078125	374729	0
1	1860	64.7437973022461	169.923629760742	-1	419097.248046875	374906	0
1	1861	64.6913757324219	169.920455932617	-1	419634.4765625	375074	0
1	1862	64.7196960449219	169.94010925293	-1	420434.869140625	375274	0
1	1863	64.7589874267578	169.917816162109	-1	418998.857421875	375366	0
1	1864	64.6847686767578	169.917999267578	-1	419621.400390625	375543	0
1	1865	64.7496719360352	169.910903930664	-1	419733.478515625	375825	0
1	1866	64.7438430786133	169.90380859375	-1	417999.21484375	376026	0
1	1867	64.7340621948242	169.947723388672	-1	419013.080078125	376189	0
1	1868	64.7656936645508	169.90657043457	-1	419526.708984375	376246	0
1	1869	64.7302169799805	169.909027099609	-1	417620.19921875	376535	0
1	1870	64.7406997680664	169.932159423828	-1	418329.455078125	376625	0
1	1871	64.7659683227539	169.909439086914	-1	415827.06640625	376791	0
1	1872	64.7615280151367	169.92594909668	-1	418928.326171875	377090	0
1	1873	64.7473602294922	169.924499511719	-1	415079.228515625	377128	0
1	1874	64.7253112792969	169.909896850586	-1	416910.9140625	377316	0
1	1875	64.7172775268555	169.951507568359	-1	419561.103515625	377545	0
1	1876	64.7010726928711	169.896850585938	-1	417503.46875	377619	0
1	1877	64.7604827880859	169.930328369141	-1	415873.42578125	377874	0
1	1878	64.6961517333984	169.913604736328	-1	419654.470703125	378031	0
1	1879	64.7403564453125	169.920654296875	-1	419119.830078125	378208	0
1	1880	64.7700653076172	169.898529052734	-1	418823.392578125	378441	0
1	1881	64.732292175293	169.920654296875	-1	421297.125	378492	0
1	1882	64.7284393310547	169.940414428711	-1	418722.87890625	378732	0
1	1883	64.7153930664063	169.87141418457	-1	417438.03125	378852	0
1	1884	64.755500793457	169.934020996094	-1	416138.7734375	379150	0
1	1885	64.3790283203125	169.988220214844	-1	283853.14453125	379246	0
1	1886	64.7227630615234	169.887908935547	-1	418136.4609375	379446	0
1	1887	64.7826766967773	169.914108276367	-1	416188.24609375	379668	0
1	1888	64.741081237793	169.934371948242	-1	418317.705078125	379776	0
1	1889	64.7400894165039	169.924240112305	-1	418924.8515625	380022	0
1	1890	64.7653198242188	169.929992675781	-1	416958.02734375	380186	0
1	1891	64.7348785400391	169.920700073242	-1	418369.91015625	380405	0
1	1892	64.7783508300781	169.91242980957	-1	417999.56640625	380511	0
1	1893	64.6992111206055	169.881988525391	-1	419471.990234375	380640	0
1	1894	64.7079315185547	169.882553100586	-1	421259.12890625	380855	0
1	1895	64.6918487548828	170.03288269043	-1	418683.0390625	380961	0
1	1896	64.7456588745117	169.902908325195	-1	418223.423828125	381181	0
1	1897	64.7541732788086	169.933547973633	-1	416830.25	381406	0
1	1898	64.7095794677734	170.036911010742	-1	418489.54296875	381564	0
1	1899	64.756721496582	169.919311523438	-1	416130.478515625	381678	0
1	1900	64.7504043579102	169.916656494141	-1	419403.88671875	381947	0
1	1901	64.7794876098633	169.909393310547	-1	418027.802734375	382132	0
1	1902	64.7582015991211	169.927337646484	-1	416988.908203125	382277	0
1	1903	64.7498168945313	169.899993896484	-1	418065.296875	382372	0
1	1904	64.7024230957031	169.874923706055	-1	418895.501953125	382681	0
1	1905	64.3887786865234	169.985855102539	-1	281941.337890625	382809	0
1	1906	64.7571258544922	169.905120849609	-1	418339.8828125	382960	0
1	1907	64.6879272460938	170.037567138672	-1	419858.3359375	383056	0
1	1908	64.7333068847656	169.940582275391	-1	416746.205078125	383234	0
1	1909	64.7259216308594	169.877777099609	-1	416632.97265625	383529	0
1	1910	64.759635925293	169.917587280273	-1	419860.6171875	383558	0
1	1911	64.7433166503906	169.908493041992	-1	418399.748046875	383821	0
1	1912	64.7209243774414	169.919021606445	-1	416595.662109375	383911	0
1	1913	64.7449035644531	169.922424316406	-1	419053.908203125	384222	0
1	1914	64.6959533691406	170.015045166016	-1	417729.669921875	384327	0
1	1915	64.6918716430664	169.889038085938	-1	420173.013671875	384527	0
1	1916	64.6921768188477	169.869018554688	-1	419682.58984375	384686	0
1	1917	64.6849594116211	170.014846801758	-1	419881.919921875	384855	0
1	1918	64.7348861694336	169.932098388672	-1	419935.486328125	385007	0
1	1919	64.7438201904297	169.911224365234	-1	417543.40234375	385194	0
1	1920	64.7377090454102	169.919586181641	-1	418143.154296875	385407	0
1	1921	64.7367782592773	169.916946411133	-1	416285.185546875	385517	0
1	1922	64.7504043579102	169.921447753906	-1	418109.392578125	385703	0
1	1923	64.7427978515625	169.918655395508	-1	418085.841796875	385936	0
1	1924	64.7561645507813	169.911849975586	-1	415766.16796875	385977	0
1	1925	64.7600173950195	169.906036376953	-1	418628.5	386168	0
1	1926	64.6832656860352	169.878051757813	-1	420933.9375	386428	0
1	1927	64.7411956787109	169.911590576172	-1	418861.314453125	386624	0
1	1928	64.7095947265625	169.887893676758	-1	420853.466796875	386787	0
1	1929	64.6910781860352	169.899002075195	-1	420421.310546875	386848	0
1	1930	64.7161102294922	169.877319335938	-1	420794.611328125	387134	0
1	1931	64.6776809692383	170.020736694336	-1	422093.703125	387209	0
1	1932	64.6848602294922	170.040222167969	-1	420192.662109375	387439	0
1	1933	64.7084655761719	169.910430908203	-1	420736.904296875	387578	0
1	1934	64.7133102416992	169.874176025391	-1	419931.8828125	387841	0
1	1935	64.7156219482422	169.849517822266	-1	422431.658203125	387912	0
1	1936	64.6956253051758	169.88752746582	-1	419480.953125	388109	0
1	1937	64.6808624267578	169.865356445313	-1	419104.939453125	388332	0
1	1938	64.6805877685547	169.876800537109	-1	420611.505859375	388419	0
1	1939	64.6842041015625	169.887405395508	-1	420515.953125	388629	0
1	1940	64.7096099853516	169.991394042969	-1	420863.525390625	388736	0
1	1941	64.6742477416992	170.017074584961	-1	423512.474609375	389043	0
1	1942	64.6953659057617	169.861679077148	-1	422412.537109375	389135	0
1	1943	64.6676330566406	170.021667480469	-1	421760.58203125	389354	0
1	1944	64.7140197753906	169.871871948242	-1	419102.57421875	389526	0
1	1945	64.6930923461914	169.869995117188	-1	421616.73828125	389627	0
1	1946	64.7125778198242	169.883865356445	-1	418087.28515625	389930	0
1	1947	64.6998443603516	169.891250610352	-1	419695.857421875	389984	0
1	1948	64.6887817382813	170.025253295898	-1	418544.357421875	390258	0
1	1949	64.7089080810547	169.898742675781	-1	418906.734375	390336	0
1	1950	64.7604522705078	169.902984619141	-1	422146.19921875	390598	0
1	1951	64.7580718994141	169.910400390625	-1	418590.220703125	390775	0
1	1952	64.7759857177734	169.914184570313	-1	417164.80859375	391002	0
1	1953	64.3927230834961	169.960037231445	-1	282047.751953125	391040	0
1	1954	64.7840194702148	169.904556274414	-1	418737.8359375	391354	0
1	1955	64.7675933837891	169.907211303711	-1	419158.01171875	391514	0
1	1956	64.6997833251953	169.88623046875	-1	418075.365234375	391592	0
1	1957	64.7561645507813	169.902496337891	-1	417415.662109375	391872	0
1	1958	64.6809921264648	170.012008666992	-1	417574.40625	391947	0
1	1959	64.7043609619141	169.986114501953	-1	420516.29296875	392168	0
1	1960	64.7067642211914	169.910781860352	-1	419475.29296875	392398	0
1	1961	64.70361328125	169.865158081055	-1	420317.640625	392489	0
1	1962	64.705696105957	169.869842529297	-1	420969.21875	392715	0
1	1963	64.7157669067383	169.872283935547	-1	421279.775390625	392881	0
1	1964	64.676872253418	170.044479370117	-1	420672.84765625	393095	0
1	1965	64.695426940918	169.878997802734	-1	421498.125	393147	0
1	1966	64.677490234375	170.043655395508	-1	419628.462890625	393334	0
1	1967	64.7440567016602	169.923965454102	-1	418202.154296875	393615	0
1	1968	64.6750869750977	169.874176025391	-1	420172.896484375	393718	0
1	1969	64.6925811767578	169.871597290039	-1	419483.107421875	393918	0
1	1970	64.7024154663086	169.878540039063	-1	421688.642578125	394046	0
1	1971	64.7170028686523	169.890563964844	-1	419275.271484375	394363	0
1	1972	64.4010162353516	170.000686645508	-1	279936.744140625	394586	0
1	1973	64.6815948486328	169.877807617188	-1	420671.634765625	394697	0
1	1974	64.6965560913086	169.9990234375	-1	418550.818359375	394927	0
1	1975	64.6862258911133	169.878463745117	-1	420338.52734375	395034	0
1	1976	64.7416915893555	169.909637451172	-1	418033.560546875	395300	0
1	1977	64.7436981201172	169.911117553711	-1	417929.291015625	395398	0
1	1978	64.6958847045898	169.861877441406	-1	420404.087890625	395637	0
1	1979	64.7036285400391	169.860900878906	-1	418987.9296875	395803	0
1	1980	64.7515029907227	169.911956787109	-1	418640.71875	395978	0
1	1981	64.7501831054688	169.915283203125	-1	417566.703125	396045	0
1	1982	64.7050628662109	169.892181396484	-1	419865.24609375	396288	0
1	1983	64.7660446166992	169.90510559082	-1	418013.650390625	396498	0
1	1984	64.7031326293945	170.009780883789	-1	420923.46875	396699	0
1	1985	64.7007675170898	169.991744995117	-1	421291.306640625	396874	0
1	1986	64.6823043823242	169.877288818359	-1	421412.71875	397061	0
1	1987	64.6892013549805	169.873275756836	-1	421172.763671875	397216	0
1	1988	64.7019653320313	169.998184204102	-1	421929.10546875	397402	0
1	1989	64.7018356323242	170.011825561523	-1	419870.8046875	397632	0
1	1990	64.7141876220703	169.891540527344	-1	420214.3046875	397781	0
1	1991	64.7589569091797	169.906509399414	-1	420118.765625	397843	0
1	1992	64.7710571289063	169.922866821289	-1	419099.134765625	398091	0
1	1993	64.7103576660156	170.007949829102	-1	421612.18359375	398307	0
1	1994	64.7703399658203	169.89485168457	-1	421282.615234375	398452	0
1	1995	64.6960754394531	169.879653930664	-1	421510.931640625	398690	0
1	1996	64.731819152832	169.895446777344	-1	420854.005859375	398897	0
1	1997	64.702262878418	170.02229309082	-1	420923.11328125	399060	0
[truncated: 705,231 more rows]
