# Supplementary material for: Membrane-associated effluxosomes coordinate multi-metal resistance in Mycobacterium tuberculosis
Source: EMBO J. 2026 Feb 13;45(7):2306–37. doi: 10.1038/s44318-026-00715-1 (PMC13043812; doi:10.1038/s44318-026-00715-1)
Supplement: Supplementary file 19 — Source data Fig. 3 [file 44318_2026_715_MOESM19_ESM.zip › Figure 3/Figures 3F-H/20240912_PacL2-SPT_007_trcPALMTracer.txt]

Width	Height	nb_Planes	nb_Tracks	Pixel_Size(um)	Frame_Duration(s)	Gaussian_Fit	Spectral
512	512	5000	22060	0.17	0.03	X Y sigma	False
Track	Plane	CentroidX(px)	CentroidY(px)	CentroidZ(um)	Integrated_Intensity	id	Pair_Distance(px)
1	1	327.726348876953	179.988845825195	-1	4834.56860351563	202	0
1	2	329.857452392578	179.336898803711	-1	2624.98614501953	531	0
1	3	329.785797119141	179.717254638672	-1	2051.85446166992	649	0
1	4	329.356628417969	180.099670410156	-1	1991.95114135742	904	0
2	1	310.312316894531	151.226211547852	-1	4334.82495117188	146	0
2	2	310.995971679688	151.561370849609	-1	2411.66168212891	397	0
2	3	310.464599609375	151.052032470703	-1	2089.90435791016	591	0
2	4	310.657562255859	151.323165893555	-1	911.299591064453	822	0
2	5	311.802368164063	151.459686279297	-1	785.882690429688	1239	0
2	6	311.246643066406	151.712554931641	-1	1825.63458251953	1387	0
2	7	311.485687255859	152.180328369141	-1	832.982147216797	1662	0
2	8	310.874969482422	150.875991821289	-1	2164.83001708984	1860	0
2	9	309.442810058594	151.885726928711	-1	980.251373291016	2022	0
2	10	308.972503662109	151.522232055664	-1	2306.39672851563	2245	0
2	11	310.552215576172	151.71565246582	-1	1426.37094116211	2551	0
2	12	310.095977783203	152.081573486328	-1	1102.25076293945	2763	0
2	13	309.969146728516	150.712249755859	-1	2293.46099853516	2994	0
2	14	311.703704833984	151.188842773438	-1	2050.26257324219	3295	0
2	15	311.454681396484	151.943496704102	-1	1462.23718261719	3431	0
2	16	311.564056396484	151.945785522461	-1	1239.75271606445	3589	0
2	17	310.790374755859	150.550064086914	-1	1263.16830444336	3960	0
2	18	311.135284423828	151.817810058594	-1	1416.84539794922	4047	0
2	19	310.938446044922	151.375595092773	-1	1612.2333984375	4342	0
2	20	310.662628173828	151.340866088867	-1	680.771453857422	4403	0
2	21	311.393249511719	151.54719543457	-1	913.362762451172	4629	0
2	22	310.092498779297	151.043746948242	-1	783.178649902344	4801	0
2	23	310.914276123047	151.394989013672	-1	1096.32293701172	4956	0
2	24	311.400390625	150.871948242188	-1	938.676452636719	5186	0
2	25	310.745422363281	151.336303710938	-1	1342.75833129883	5251	0
2	26	311.246368408203	151.094787597656	-1	1125.26010131836	5476	0
2	27	311.572021484375	151.629608154297	-1	703.088806152344	5710	0
2	28	311.034698486328	151.08171081543	-1	1201.90765380859	5725	0
2	29	311.450042724609	150.865570068359	-1	829.763244628906	5993	0
2	30	310.316558837891	150.659820556641	-1	852.369598388672	6194	0
2	31	310.749176025391	150.136428833008	-1	1523.43753051758	6364	0
2	32	311.453277587891	150.74592590332	-1	935.257385253906	6454	0
2	33	310.776397705078	150.686981201172	-1	1227.93826293945	6534	0
2	34	310.782867431641	150.538619995117	-1	1172.73178100586	6783	0
2	35	310.940765380859	150.466186523438	-1	1221.36688232422	6973	0
2	36	310.651489257813	149.86149597168	-1	824.691925048828	7034	0
2	37	310.377014160156	149.768432617188	-1	139.719360351563	7220	0
2	38	310.262420654297	150.038803100586	-1	540.68701171875	7390	0
2	39	310.0107421875	149.109161376953	-1	938.581268310547	7544	0
2	40	309.154449462891	150.646118164063	-1	391.747314453125	7736	0
2	41	310.663970947266	149.7021484375	-1	512.730621337891	7904	0
2	42	310.469757080078	150.192413330078	-1	535.54150390625	8041	0
2	43	310.789947509766	150.347686767578	-1	202.904571533203	8197	0
2	44	310.775177001953	149.977355957031	-1	619.872344970703	8289	0
2	45	310.495697021484	149.917770385742	-1	421.690124511719	8541	0
2	46	309.513793945313	150.314651489258	-1	473.385803222656	8599	0
2	47	310.659057617188	149.947189331055	-1	609.475372314453	8775	0
2	48	311.378448486328	148.65885925293	-1	918.294494628906	8968	0
2	49	310.077423095703	150.623306274414	-1	519.576568603516	9029	0
2	50	310.463989257813	149.43879699707	-1	389.013366699219	9172	0
2	51	310.587860107422	149.539916992188	-1	1000.8600769043	9303	0
2	52	311.368469238281	148.846862792969	-1	1159.20162963867	9499	0
2	53	309.851806640625	150.034698486328	-1	1369.52200317383	9582	0
2	54	310.411437988281	149.764907836914	-1	1012.02276611328	9742	0
2	55	310.526947021484	149.356246948242	-1	1092.61935424805	9889	0
2	56	310.724273681641	149.777160644531	-1	943.479949951172	9978	0
2	57	310.407745361328	149.731323242188	-1	344.269958496094	10092	0
2	58	309.038055419922	150.393585205078	-1	744.679321289063	10170	0
2	59	310.285308837891	149.511779785156	-1	379.866058349609	10362	0
2	60	309.300567626953	150.56689453125	-1	367.179565429688	10513	0
2	61	310.669738769531	149.21760559082	-1	585.233947753906	10588	0
3	1	180.376510620117	249.313674926758	-1	3581.36795043945	233	0
3	2	180.128814697266	248.867904663086	-1	4251.10556030273	524	0
3	3	180.283660888672	249.075836181641	-1	3451.30361938477	569	0
3	4	180.803848266602	249.602905273438	-1	3021.10647583008	937	0
3	5	179.943740844727	249.227584838867	-1	2015.40100097656	1141	0
3	6	180.60139465332	249.274597167969	-1	3434.7448425293	1419	0
3	7	180.024780273438	249.051193237305	-1	2607.73513793945	1727	0
3	8	180.025436401367	249.452865600586	-1	3914.66619873047	1951	0
3	9	180.409301757813	248.974456787109	-1	2951.86056518555	2109	0
3	10	180.109176635742	248.423690795898	-1	2478.55233764648	2360	0
3	11	180.254745483398	248.454330444336	-1	3084.69842529297	2652	0
3	12	179.758651733398	248.758865356445	-1	2355.28805541992	2810	0
3	13	179.798721313477	248.721725463867	-1	2223.16311645508	3021	0
3	14	179.802154541016	249.143600463867	-1	2356.01800537109	3192	0
3	15	179.94775390625	248.747146606445	-1	1853.73828125	3422	0
3	16	179.785308837891	248.821899414063	-1	1776.33157348633	3682	0
3	17	179.233581542969	249.020202636719	-1	1106.40631103516	3887	0
3	18	179.926376342773	248.528350830078	-1	1163.21963500977	4063	0
3	19	179.649612426758	248.813232421875	-1	1632.00003051758	4206	0
3	20	179.513275146484	248.924331665039	-1	1506.77752685547	4525	0
3	21	179.700347900391	248.989334106445	-1	1657.08395385742	4661	0
3	22	179.766052246094	248.930953979492	-1	1727.90606689453	4726	0
3	23	179.946090698242	248.969711303711	-1	1722.62802124023	4889	0
3	24	179.924530029297	248.605407714844	-1	990.977813720703	5137	0
3	25	180.195083618164	248.388809204102	-1	1519.37112426758	5236	0
3	26	179.426803588867	248.761917114258	-1	1245.66891479492	5461	0
3	27	179.836044311523	248.060882568359	-1	568.853118896484	5637	0
3	28	179.865188598633	247.711181640625	-1	835.888214111328	5815	0
3	29	179.898483276367	248.812759399414	-1	517.650695800781	6006	0
3	30	180.214279174805	248.816970825195	-1	1308.70654296875	6164	0
3	31	180.340911865234	248.641220092773	-1	786.013122558594	6238	0
3	32	179.952560424805	247.874145507813	-1	658.597290039063	6457	0
3	33	179.355834960938	248.741653442383	-1	504.734283447266	6561	0
3	34	179.56462097168	246.800338745117	-1	1891.78302001953	6828	0
3	35	180.048645019531	247.721313476563	-1	637.029449462891	6862	0
3	36	179.958770751953	248.320404052734	-1	707.769744873047	7053	0
3	37	179.849044799805	248.972946166992	-1	995.135070800781	7260	0
3	38	179.81623840332	248.03401184082	-1	1416.56399536133	7385	0
3	39	179.445526123047	248.954345703125	-1	1269.93328857422	7535	0
3	40	179.595855712891	248.51301574707	-1	496.083190917969	7708	0
3	41	179.231964111328	249.620834350586	-1	781.024688720703	7857	0
3	42	179.251922607422	248.795318603516	-1	1126.93450927734	8009	0
3	43	180.06022644043	248.986923217773	-1	776.071655273438	8250	0
3	44	179.849456787109	248.206237792969	-1	671.581787109375	8283	0
3	45	179.813659667969	247.285049438477	-1	1846.88146972656	8521	0
3	46	179.429794311523	245.391510009766	-1	670.930694580078	8605	0
3	47	179.811508178711	245.883880615234	-1	645.201110839844	8845	0
3	48	179.2509765625	245.68327331543	-1	429.514526367188	8935	0
3	49	179.105102539063	245.422149658203	-1	699.032653808594	9061	0
3	50	178.944290161133	245.671752929688	-1	658.154052734375	9164	0
3	51	179.369613647461	245.738067626953	-1	700.917236328125	9332	0
3	52	179.30419921875	246.034072875977	-1	544.171447753906	9481	0
3	53	179.305709838867	245.648864746094	-1	488.737030029297	9575	0
3	54	179.41325378418	245.509674072266	-1	821.682281494141	9757	0
3	55	179.430847167969	245.278915405273	-1	671.956024169922	9780	0
3	56	179.141189575195	245.404434204102	-1	850.449798583984	9979	0
3	57	179.556274414063	246.186431884766	-1	542.762451171875	10112	0
3	58	179.646347045898	245.79345703125	-1	1028.44622802734	10175	0
3	59	179.415161132813	244.490768432617	-1	427.834625244141	10370	0
3	60	179.715438842773	246.354293823242	-1	581.742004394531	10431	0
3	61	179.325424194336	245.484069824219	-1	744.416687011719	10649	0
3	62	179.826202392578	246.364685058594	-1	572.400909423828	10792	0
3	63	179.302368164063	245.492935180664	-1	522.35009765625	10852	0
3	64	179.426651000977	245.562744140625	-1	401.973876953125	10937	0
3	65	179.384094238281	246.14241027832	-1	487.920745849609	11125	0
3	66	178.757507324219	245.506774902344	-1	825.893005371094	11175	0
3	67	179.564926147461	245.525512695313	-1	859.73747253418	11362	0
3	68	179.817352294922	246.156723022461	-1	430.656555175781	11492	0
3	69	179.581787109375	245.233795166016	-1	579.847381591797	11561	0
3	70	179.593063354492	245.505264282227	-1	732.170166015625	11713	0
3	71	178.942977905273	245.257308959961	-1	724.513046264648	11755	0
3	72	179.240280151367	245.918350219727	-1	538.283294677734	11911	0
3	73	179.464813232422	245.403732299805	-1	841.266021728516	12015	0
3	74	179.309707641602	245.613815307617	-1	696.223175048828	12093	0
3	75	179.878143310547	246.440460205078	-1	1137.77069091797	12234	0
3	76	179.257675170898	246.968368530273	-1	1059.87355041504	12282	0
3	77	179.067276000977	245.452606201172	-1	753.143920898438	12421	0
3	78	179.843292236328	245.652053833008	-1	1008.46704101563	12529	0
3	79	179.360717773438	245.236740112305	-1	521.384887695313	12646	0
3	80	179.643051147461	245.454162597656	-1	683.007781982422	12777	0
3	81	179.566467285156	245.780136108398	-1	760.685272216797	12892	0
3	82	179.159271240234	245.567733764648	-1	760.107116699219	12946	0
3	83	179.312103271484	246.067810058594	-1	797.034881591797	13086	0
3	84	179.915634155273	246.089630126953	-1	628.704711914063	13231	0
3	85	179.408737182617	245.818923950195	-1	818.680816650391	13273	0
3	86	179.742523193359	245.854370117188	-1	816.531616210938	13372	0
3	87	179.571319580078	246.152130126953	-1	430.109039306641	13521	0
3	88	179.691329956055	245.76171875	-1	391.790863037109	13580	0
4	1	269.209625244141	154.666519165039	-1	3522.20159912109	258	0
4	2	269.615753173828	154.62663269043	-1	1794.15243530273	419	0
4	3	268.842346191406	154.306365966797	-1	1680.32833862305	600	0
4	4	268.976196289063	154.41325378418	-1	2045.89764404297	799	0
4	5	269.267913818359	154.881790161133	-1	796.816986083984	1250	0
4	6	269.572082519531	154.32356262207	-1	483.967620849609	1293	0
4	7	270.119506835938	154.996459960938	-1	1480.98950195313	1634	0
4	8	269.638519287109	154.709854125977	-1	1276.03472900391	1902	0
4	9	269.812927246094	154.597991943359	-1	231.727142333984	2137	0
5	1	290.231536865234	150.190200805664	-1	3003.71139526367	229	0
5	2	290.112670898438	150.100875854492	-1	1508.11331176758	410	0
5	3	289.707061767578	149.863037109375	-1	1600.46585083008	618	0
5	4	290.149475097656	150.311904907227	-1	1151.92910766602	865	0
5	5	290.244293212891	150.101211547852	-1	1442.64614868164	1182	0
5	6	290.201385498047	149.997802734375	-1	1079.84719848633	1413	0
5	7	290.292022705078	150.130355834961	-1	1447.11364746094	1544	0
5	8	289.725860595703	151.822982788086	-1	2320.0680847168	1778	0
5	9	290.093688964844	151.864074707031	-1	802.868804931641	2131	0
5	10	289.846160888672	152.975296020508	-1	651.401885986328	2203	0
5	11	289.016540527344	153.205993652344	-1	1307.24212646484	2566	0
5	12	289.530883789063	152.519866943359	-1	1419.40292358398	2782	0
5	13	288.83056640625	152.988006591797	-1	1271.89605712891	3093	0
5	14	288.850128173828	153.677719116211	-1	962.011291503906	3174	0
5	15	288.915344238281	152.914840698242	-1	1145.76177978516	3471	0
5	16	289.036346435547	153.236907958984	-1	1513.03363037109	3654	0
5	17	288.639099121094	153.55924987793	-1	1224.28909301758	3938	0
5	18	289.065216064453	153.447814941406	-1	1210.67474365234	4036	0
5	19	289.14013671875	152.614593505859	-1	777.762268066406	4229	0
5	20	288.654083251953	153.543258666992	-1	1296.443359375	4499	0
5	21	288.802001953125	153.279434204102	-1	1412.41830444336	4537	0
5	22	288.857116699219	152.94482421875	-1	515.680480957031	4878	0
5	23	288.981903076172	153.435562133789	-1	941.3330078125	4895	0
5	24	288.615081787109	153.358001708984	-1	983.753692626953	5170	0
5	25	289.007507324219	153.502731323242	-1	871.454833984375	5227	0
5	26	288.801513671875	153.315780639648	-1	1277.50436401367	5428	0
5	27	289.013671875	153.968627929688	-1	1023.96936035156	5548	0
5	28	289.068359375	153.339401245117	-1	1154.03973388672	5774	0
5	29	289.064208984375	153.146102905273	-1	825.926055908203	5906	0
5	30	289.242065429688	153.542098999023	-1	1040.31484985352	6193	0
5	31	288.986206054688	152.956665039063	-1	1193.09130859375	6338	0
5	32	288.586547851563	153.49755859375	-1	1292.34576416016	6483	0
5	33	289.009979248047	153.40754699707	-1	837.848693847656	6601	0
5	34	289.205474853516	153.046035766602	-1	1045.26126098633	6730	0
5	35	289.137573242188	153.908004760742	-1	959.5439453125	7010	0
5	36	289.440063476563	152.92546081543	-1	1272.95623779297	7150	0
5	37	289.657531738281	153.188568115234	-1	953.974853515625	7225	0
5	38	289.308624267578	153.511032104492	-1	631.741180419922	7344	0
5	39	288.463928222656	153.588043212891	-1	587.198150634766	7637	0
5	40	288.884429931641	153.5556640625	-1	459.541687011719	7799	0
5	41	288.891937255859	153.861877441406	-1	415.474243164063	7903	0
5	42	288.619781494141	153.66357421875	-1	482.744720458984	7993	0
5	43	288.700103759766	153.58283996582	-1	539.227996826172	8152	0
5	44	288.818389892578	153.506393432617	-1	598.28825378418	8308	0
5	45	288.521087646484	153.748916625977	-1	657.102172851563	8414	0
5	46	288.992614746094	153.808609008789	-1	373.368133544922	8671	0
5	47	288.949554443359	153.789016723633	-1	646.792419433594	8814	0
5	48	288.625213623047	153.948974609375	-1	793.548187255859	8914	0
5	49	288.462646484375	153.720565795898	-1	635.214813232422	9031	0
5	50	289.028350830078	153.709884643555	-1	671.778625488281	9188	0
5	51	288.881927490234	153.482620239258	-1	677.542602539063	9319	0
5	52	289.203582763672	153.857315063477	-1	854.050964355469	9493	0
5	53	288.807342529297	153.161926269531	-1	982.35888671875	9623	0
5	54	289.310607910156	151.635604858398	-1	906.056945800781	9679	0
5	55	289.422790527344	153.466491699219	-1	634.212524414063	9814	0
5	56	288.862976074219	153.769012451172	-1	1027.69891357422	10010	0
5	57	288.959899902344	153.613815307617	-1	440.73388671875	10096	0
5	58	288.536651611328	153.51741027832	-1	632.064575195313	10240	0
5	59	288.851898193359	153.698516845703	-1	656.776916503906	10342	0
5	60	288.585205078125	153.529266357422	-1	701.392730712891	10491	0
5	61	289.241729736328	153.994110107422	-1	739.471710205078	10627	0
5	62	288.635009765625	153.723739624023	-1	1297.54537963867	10722	0
5	63	288.501617431641	153.326904296875	-1	828.382110595703	10869	0
5	64	289.08203125	153.534759521484	-1	775.724182128906	11006	0
5	65	288.616790771484	152.74072265625	-1	761.696655273438	11138	0
5	66	288.623107910156	153.373184204102	-1	772.316040039063	11192	0
5	67	288.875152587891	153.537185668945	-1	329.932586669922	11331	0
6	1	223.130508422852	353.985015869141	-1	2432.77252197266	29	0
6	2	222.985260009766	353.954040527344	-1	2251.92083740234	442	0
6	3	223.478363037109	353.675048828125	-1	2404.37063598633	771	0
6	4	222.755233764648	354.091094970703	-1	2751.13919067383	985	0
6	5	223.017303466797	353.834228515625	-1	2329.68460083008	1260	0
6	6	223.20378112793	353.943756103516	-1	2418.13818359375	1339	0
6	7	223.141250610352	354.127532958984	-1	2012.42904663086	1514	0
6	8	222.908355712891	354.149597167969	-1	1471.09060668945	1790	0
6	9	223.321716308594	354.020172119141	-1	1583.36044311523	2146	0
6	10	223.02815246582	353.943145751953	-1	1903.32846069336	2405	0
6	11	222.964050292969	353.904876708984	-1	1645.98693847656	2630	0
6	12	223.154281616211	354.036712646484	-1	1750.66024780273	2744	0
6	13	223.139343261719	353.996917724609	-1	1766.40301513672	3071	0
6	14	223.056549072266	353.900299072266	-1	1227.89636230469	3196	0
6	15	223.220199584961	354.017486572266	-1	1546.05520629883	3470	0
6	16	222.957168579102	354.080505371094	-1	1027.08590698242	3700	0
6	17	223.027908325195	353.953216552734	-1	1243.8108215332	3836	0
6	18	222.859725952148	353.832794189453	-1	1070.81497192383	4124	0
6	19	222.631042480469	353.926666259766	-1	1610.55065917969	4193	0
6	20	223.396926879883	353.735565185547	-1	1217.10382080078	4448	0
6	21	222.866806030273	353.867156982422	-1	557.7919921875	4669	0
6	22	223.765243530273	353.755493164063	-1	680.228302001953	4771	0
6	23	223.142944335938	353.699676513672	-1	524.947418212891	5019	0
6	24	224.055419921875	353.140655517578	-1	805.915588378906	5044	0
6	25	223.030960083008	353.765930175781	-1	712.914428710938	5285	0
6	26	223.039031982422	353.684417724609	-1	447.029739379883	5423	0
6	27	223.236221313477	354.098083496094	-1	497.641326904297	5622	0
6	28	223.493881225586	354.250946044922	-1	455.229644775391	5789	0
6	29	223.269348144531	353.995391845703	-1	714.242813110352	6041	0
6	30	222.575927734375	353.4755859375	-1	647.990539550781	6213	0
6	31	223.14404296875	353.790954589844	-1	747.005310058594	6327	0
6	32	223.224182128906	354.030456542969	-1	1096.10426330566	6395	0
6	33	223.273056030273	353.740570068359	-1	560.678619384766	6658	0
6	34	223.212005615234	353.986175537109	-1	500.891754150391	6756	0
6	35	223.209381103516	354.060485839844	-1	991.605941772461	6900	0
6	36	224.043273925781	353.486785888672	-1	984.340240478516	7028	0
6	37	222.256988525391	353.861358642578	-1	668.686431884766	7298	0
6	38	222.978256225586	353.809844970703	-1	736.382263183594	7470	0
6	39	222.846450805664	353.851409912109	-1	817.342620849609	7525	0
6	40	224.342834472656	353.426055908203	-1	706.547256469727	7757	0
6	41	223.045593261719	353.818634033203	-1	564.206466674805	7905	0
6	42	222.724395751953	353.836791992188	-1	800.066986083984	8038	0
6	43	222.864898681641	353.883148193359	-1	506.97721862793	8206	0
6	44	222.65544128418	353.745239257813	-1	482.825790405273	8284	0
6	45	223.082427978516	353.508819580078	-1	682.726837158203	8490	0
6	46	222.976547241211	353.630401611328	-1	860.543090820313	8645	0
6	47	223.31755065918	353.460754394531	-1	677.57145690918	8733	0
6	48	223.068634033203	353.569213867188	-1	572.556869506836	8962	0
7	1	345.500518798828	153.237548828125	-1	2349.04254150391	118	0
7	2	344.903503417969	153.514053344727	-1	2395.5126953125	516	0
7	3	344.984405517578	153.344787597656	-1	1278.60437011719	578	0
7	4	345.466979980469	152.700424194336	-1	1379.40139770508	866	0
7	5	345.28662109375	153.707641601563	-1	1284.33770751953	1187	0
7	6	345.309600830078	153.540679931641	-1	1238.28997802734	1453	0
7	7	345.239196777344	153.451080322266	-1	1209.95935058594	1533	0
7	8	345.441375732422	153.466857910156	-1	777.928680419922	1753	0
7	9	345.227508544922	152.992126464844	-1	904.985168457031	2173	0
7	10	343.941986083984	153.384994506836	-1	1327.96588134766	2344	0
7	11	344.861602783203	153.067840576172	-1	2063.93728637695	2644	0
7	12	345.511749267578	153.546020507813	-1	1123.63705444336	2685	0
7	13	344.251617431641	153.72248840332	-1	823.902679443359	3009	0
7	14	344.224578857422	152.710510253906	-1	857.797271728516	3127	0
7	15	344.065948486328	152.468139648438	-1	1264.25509643555	3441	0
7	16	346.021728515625	153.509780883789	-1	1959.34466552734	3718	0
7	17	346.01513671875	153.827896118164	-1	1571.11401367188	3852	0
7	18	346.097625732422	153.595672607422	-1	1781.64175415039	3991	0
7	19	344.934234619141	153.912933349609	-1	1635.50549316406	4249	0
7	20	345.014892578125	153.676193237305	-1	1775.49865722656	4514	0
7	21	345.078491210938	153.873977661133	-1	1462.22827148438	4573	0
7	22	345.337463378906	153.367889404297	-1	1844.20584106445	4802	0
7	23	344.423950195313	153.171127319336	-1	1795.63259887695	4960	0
7	24	343.884033203125	153.252426147461	-1	1815.02081298828	5176	0
7	25	345.339416503906	153.642913818359	-1	972.097076416016	5219	0
7	26	344.421966552734	153.751434326172	-1	1440.70916748047	5420	0
7	27	344.721649169922	152.902297973633	-1	1962.02026367188	5623	0
7	28	345.575775146484	153.285140991211	-1	2124.20492553711	5753	0
7	29	345.727081298828	153.612945556641	-1	1823.84628295898	6017	0
7	30	345.723693847656	153.606216430664	-1	839.577239990234	6169	0
7	31	344.299041748047	153.075729370117	-1	782.554077148438	6275	0
7	32	345.514129638672	153.473205566406	-1	975.252960205078	6385	0
7	33	343.769927978516	153.613143920898	-1	496.426666259766	6596	0
7	34	345.560089111328	153.86442565918	-1	757.081207275391	6727	0
7	35	345.353912353516	154.023300170898	-1	309.102600097656	6884	0
7	36	346.580352783203	153.455230712891	-1	223.483032226563	7060	0
7	37	347.490295410156	153.384735107422	-1	772.157562255859	7221	0
7	38	343.464630126953	153.474731445313	-1	816.790649414063	7399	0
8	1	186.030197143555	253.884902954102	-1	2253.18432617188	226	0
8	2	186.628997802734	254.254516601563	-1	1994.88262939453	472	0
8	3	186.668380737305	254.286056518555	-1	2063.14068603516	596	0
8	4	186.425064086914	254.228988647461	-1	1647.60577392578	975	0
8	5	186.249450683594	254.271896362305	-1	2440.10818481445	1184	0
8	6	186.510848999023	254.31608581543	-1	1872.02767944336	1488	0
8	7	186.525161743164	254.302780151367	-1	1671.89120483398	1663	0
8	8	186.724273681641	254.013534545898	-1	2507.21954345703	1907	0
8	9	186.013198852539	253.829620361328	-1	1456.63687133789	2091	0
8	10	185.002136230469	253.158737182617	-1	1050.75289916992	2278	0
8	11	187.363357543945	254.957092285156	-1	950.925018310547	2440	0
8	12	186.58464050293	255.903106689453	-1	1307.07977294922	2742	0
8	13	185.193099975586	253.131729125977	-1	893.115081787109	2960	0
8	14	185.237609863281	252.623687744141	-1	1199.69549560547	3170	0
8	15	185.15202331543	253.891677856445	-1	1707.05517578125	3311	0
8	16	184.973342895508	253.251251220703	-1	1796.75357055664	3710	0
8	17	187.334167480469	254.488510131836	-1	1345.20501708984	3841	0
8	18	185.038955688477	253.014266967773	-1	1025.71469116211	4007	0
8	19	185.948959350586	253.673797607422	-1	1545.5266418457	4303	0
8	20	185.74186706543	253.031066894531	-1	1699.19573974609	4396	0
8	21	184.974380493164	252.962936401367	-1	1253.12185668945	4681	0
8	22	185.049057006836	252.70573425293	-1	1181.99194335938	4796	0
8	23	186.315353393555	254.030319213867	-1	1563.19989013672	4985	0
8	24	186.259307861328	253.846908569336	-1	1803.95849609375	5151	0
8	25	186.42024230957	253.896179199219	-1	1081.93618774414	5319	0
8	26	186.069763183594	253.520446777344	-1	1748.16995239258	5382	0
8	27	185.736557006836	253.297622680664	-1	1486.06896972656	5568	0
8	28	185.652221679688	253.57470703125	-1	1323.40036010742	5749	0
8	29	186.572052001953	254.129333496094	-1	1380.27102661133	6007	0
8	30	187.224914550781	254.917282104492	-1	653.278228759766	6067	0
8	31	186.095092773438	253.839569091797	-1	1352.33090209961	6303	0
8	32	186.056060791016	253.434753417969	-1	1340.26501464844	6377	0
8	33	186.437316894531	253.960586547852	-1	1330.89389038086	6674	0
8	34	186.209243774414	253.746154785156	-1	1925.62591552734	6761	0
8	35	186.210662841797	254.016326904297	-1	1456.40637207031	6935	0
8	36	186.786682128906	254.443099975586	-1	1852.62762451172	7090	0
8	37	185.426315307617	253.256591796875	-1	1631.79000854492	7321	0
8	38	185.631011962891	253.701904296875	-1	1403.14352416992	7387	0
8	39	185.670852661133	253.435913085938	-1	1654.31716918945	7599	0
8	40	185.296813964844	253.47981262207	-1	1301.17587280273	7787	0
8	41	186.790023803711	254.582931518555	-1	1486.6770324707	7883	0
8	42	186.82975769043	254.681976318359	-1	524.45751953125	8087	0
8	43	186.818542480469	254.512847900391	-1	1087.20681762695	8232	0
8	44	186.911773681641	254.159927368164	-1	858.873168945313	8381	0
8	45	186.904922485352	254.196090698242	-1	1880.9055480957	8464	0
8	46	186.915542602539	254.589294433594	-1	1838.29504394531	8672	0
8	47	186.710525512695	254.296646118164	-1	1965.25311279297	8706	0
8	48	186.711807250977	254.318786621094	-1	1783.19192504883	8941	0
8	49	186.107666015625	253.96337890625	-1	904.350006103516	9003	0
8	50	186.480911254883	254.020599365234	-1	887.647003173828	9152	0
8	51	186.562835693359	254.501327514648	-1	754.29248046875	9305	0
8	52	186.178421020508	254.630401611328	-1	660.646453857422	9381	0
8	53	186.629821777344	254.376724243164	-1	1453.49172973633	9612	0
8	54	186.570220947266	254.068023681641	-1	1024.3215637207	9759	0
8	55	186.726364135742	254.305206298828	-1	1083.02514648438	9877	0
8	56	186.375854492188	254.772766113281	-1	1445.85968017578	10004	0
8	57	186.066818237305	254.069030761719	-1	1167.37451171875	10075	0
8	58	187.101425170898	253.862442016602	-1	898.219116210938	10201	0
8	59	186.653564453125	254.107528686523	-1	815.795318603516	10381	0
8	60	186.729858398438	254.143478393555	-1	497.493316650391	10534	0
9	1	202.683929443359	362.110321044922	-1	2152.4172668457	57	0
9	2	202.428695678711	362.09521484375	-1	2328.20947265625	323	0
9	3	202.609466552734	362.251556396484	-1	1876.02615356445	589	0
9	4	202.587387084961	362.279418945313	-1	3108.24438476563	929	0
9	5	202.747970581055	362.069427490234	-1	2531.19625854492	1062	0
9	6	202.783569335938	362.007537841797	-1	2786.37054443359	1318	0
9	7	202.775695800781	362.116180419922	-1	2437.21197509766	1540	0
9	8	203.020172119141	361.914184570313	-1	2946.32965087891	1862	0
9	9	203.091247558594	361.927185058594	-1	2633.01864624023	1999	0
9	10	203.021987915039	361.67041015625	-1	2681.43374633789	2246	0
9	11	203.110321044922	361.81787109375	-1	3187.37564086914	2481	0
9	12	203.259750366211	361.796997070313	-1	3064.10308837891	2890	0
9	13	203.33576965332	361.934936523438	-1	2355.75988769531	3060	0
9	14	203.417724609375	361.518310546875	-1	1225.35815429688	3274	0
9	15	203.202713012695	361.802978515625	-1	1306.11499023438	3394	0
9	16	203.661987304688	361.775634765625	-1	1428.52346801758	3533	0
9	17	203.501220703125	361.991943359375	-1	1007.09419250488	3932	0
9	18	203.425094604492	361.686126708984	-1	1150.7392578125	4133	0
9	19	203.094848632813	362.1328125	-1	1203.69287109375	4233	0
9	20	203.564178466797	362.102294921875	-1	1017.5192565918	4532	0
9	21	203.139022827148	362.757659912109	-1	971.141754150391	4704	0
9	22	203.608352661133	362.456268310547	-1	1321.63928222656	4763	0
9	23	204.600082397461	362.577362060547	-1	796.966720581055	4900	0
9	24	204.148727416992	362.389587402344	-1	858.76123046875	5087	0
9	25	204.284271240234	362.677124023438	-1	489.404510498047	5291	0
9	26	204.147323608398	362.606750488281	-1	499.881362915039	5517	0
9	27	204.033798217773	362.779235839844	-1	536.304107666016	5632	0
9	28	202.993148803711	362.053985595703	-1	690.86100769043	5807	0
9	29	203.339920043945	362.408355712891	-1	908.554321289063	6001	0
9	30	203.142471313477	362.754516601563	-1	717.241073608398	6065	0
9	31	202.143188476563	362.233459472656	-1	957.496215820313	6267	0
9	32	202.912887573242	362.489807128906	-1	1429.22515869141	6531	0
9	33	203.013870239258	362.387512207031	-1	1251.06945800781	6582	0
9	34	203.047790527344	362.442687988281	-1	1127.64535522461	6712	0
9	35	203.011505126953	362.332580566406	-1	931.476272583008	7001	0
9	36	202.886627197266	361.990386962891	-1	1347.96328735352	7160	0
9	37	202.866577148438	362.300750732422	-1	1477.88073730469	7253	0
9	38	202.758926391602	362.761199951172	-1	1351.24667358398	7485	0
9	39	202.998489379883	362.371032714844	-1	1371.85995483398	7602	0
9	40	202.887420654297	362.181213378906	-1	1213.97528076172	7749	0
9	41	202.609924316406	361.982513427734	-1	1301.51126098633	7959	0
9	42	202.964141845703	362.238159179688	-1	1181.78393554688	7998	0
9	43	202.870635986328	361.963958740234	-1	1552.07165527344	8242	0
9	44	203.087875366211	362.003448486328	-1	1461.26870727539	8373	0
9	45	202.883071899414	361.955627441406	-1	2253.02877807617	8504	0
9	46	202.818862915039	361.651611328125	-1	2497.03649902344	8636	0
9	47	203.142684936523	361.886749267578	-1	1816.85601806641	8700	0
9	48	202.754165649414	362.014434814453	-1	1761.34362792969	8969	0
9	49	203.34553527832	361.903289794922	-1	2231.98760986328	9034	0
9	50	203.139205932617	362.030517578125	-1	2396.91635131836	9141	0
9	51	202.996292114258	361.916961669922	-1	1958.83618164063	9300	0
9	52	202.976058959961	361.739440917969	-1	1799.04852294922	9507	0
9	53	203.168579101563	362.038024902344	-1	2146.68423461914	9545	0
9	54	203.248565673828	361.898773193359	-1	2392.29623413086	9758	0
9	55	203.088027954102	361.671997070313	-1	1856.44738769531	9887	0
9	56	202.941024780273	361.586090087891	-1	1967.00811767578	9944	0
9	57	202.987106323242	361.998962402344	-1	1730.80215454102	10155	0
9	58	202.773849487305	361.809875488281	-1	1765.02178955078	10256	0
9	59	203.402526855469	361.748291015625	-1	1812.47064208984	10319	0
9	60	203.099655151367	361.875335693359	-1	1640.58630371094	10440	0
9	61	203.167785644531	361.691070556641	-1	2059.38732910156	10592	0
9	62	203.110641479492	362.051422119141	-1	1410.44815063477	10675	0
9	63	203.161590576172	361.878295898438	-1	1656.09585571289	10907	0
9	64	203.42106628418	362.493438720703	-1	1815.44128417969	11003	0
9	65	203.323654174805	362.382965087891	-1	2082.09442138672	11070	0
9	66	203.344253540039	362.207336425781	-1	1523.01153564453	11241	0
9	67	203.962966918945	362.188598632813	-1	1666.49429321289	11299	0
9	68	203.852172851563	362.415924072266	-1	1731.38009643555	11380	0
9	69	203.26545715332	362.04296875	-1	2041.93576049805	11541	0
9	70	203.368423461914	362.494720458984	-1	1815.4680480957	11729	0
9	71	203.400909423828	362.408325195313	-1	1828.32312011719	11766	0
9	72	203.304595947266	362.530700683594	-1	1549.52493286133	11926	0
9	73	203.311614990234	362.622863769531	-1	1886.40270996094	11966	0
9	74	202.808822631836	362.357971191406	-1	1767.88531494141	12072	0
9	75	203.280349731445	362.325561523438	-1	1915.6682434082	12248	0
9	76	203.029846191406	362.287475585938	-1	1724.80117797852	12339	0
9	77	202.429931640625	362.227630615234	-1	1942.63482666016	12432	0
9	78	202.986602783203	362.578552246094	-1	1693.80480957031	12510	0
9	79	203.177200317383	362.272766113281	-1	1702.82241821289	12631	0
9	80	202.783645629883	362.85009765625	-1	1643.29537963867	12739	0
9	81	203.416351318359	362.622436523438	-1	1583.72207641602	12884	0
9	82	203.383636474609	362.795684814453	-1	989.489013671875	12977	0
9	83	203.944869995117	363.400024414063	-1	1144.18775939941	13128	0
9	84	203.901306152344	362.905242919922	-1	1298.00448608398	13209	0
9	85	203.942016601563	362.973327636719	-1	1334.12249755859	13259	0
9	86	204.611709594727	363.408203125	-1	711.421508789063	13468	0
9	87	203.938674926758	362.464874267578	-1	757.653289794922	13509	0
9	88	203.790435791016	363.294494628906	-1	1317.32220458984	13662	0
9	89	203.680541992188	362.59130859375	-1	1277.32260131836	13742	0
9	90	203.63557434082	363.055755615234	-1	1265.54241943359	13800	0
9	91	203.935317993164	363.362854003906	-1	1183.17266845703	13905	0
9	92	203.515762329102	362.762512207031	-1	1008.70092773438	13972	0
9	93	203.61669921875	362.490692138672	-1	751.423278808594	14110	0
9	94	203.501739501953	362.906829833984	-1	863.335098266602	14192	0
9	95	203.590042114258	362.726165771484	-1	836.306716918945	14348	0
9	96	202.608123779297	362.952178955078	-1	675.379898071289	14384	0
9	97	202.864318847656	362.613098144531	-1	266.84114074707	14492	0
9	98	201.136993408203	364.137054443359	-1	114.108627319336	14656	0
9	99	201.540084838867	362.393798828125	-1	186.205749511719	14705	0
10	1	188.459182739258	245.033126831055	-1	1845.11813354492	211	0
10	2	188.496429443359	244.948852539063	-1	2462.14013671875	377	0
10	3	188.54216003418	245.272094726563	-1	339.904327392578	686	0
10	4	188.572784423828	244.108978271484	-1	1400.47631835938	817	0
10	5	188.442855834961	244.97216796875	-1	1317.29467773438	1156	0
10	6	189.086776733398	244.826904296875	-1	1058.70794677734	1434	0
10	7	188.724502563477	245.289001464844	-1	945.278106689453	1535	0
10	8	188.869659423828	244.506698608398	-1	1546.28359985352	1816	0
10	9	187.864822387695	244.898147583008	-1	1134.74761962891	2148	0
10	10	187.761993408203	245.210052490234	-1	1001.7864074707	2373	0
10	11	188.162658691406	245.329727172852	-1	1411.2624206543	2637	0
10	12	188.126846313477	245.422592163086	-1	1265.90386962891	2849	0
10	13	188.43928527832	244.791366577148	-1	1273.91918945313	2954	0
10	14	188.184768676758	244.693298339844	-1	1054.33126831055	3232	0
10	15	188.605758666992	245.006790161133	-1	1417.69692993164	3326	0
10	16	188.586334228516	244.750701904297	-1	1153.83013916016	3731	0
10	17	188.48844909668	244.891815185547	-1	1061.75973510742	3917	0
10	18	187.945541381836	245.318099975586	-1	1455.93618774414	4113	0
10	19	188.708618164063	245.154693603516	-1	1263.43414306641	4158	0
10	20	188.712799072266	244.586227416992	-1	1445.23571777344	4510	0
10	21	188.52619934082	244.952789306641	-1	1072.92556762695	4620	0
10	22	188.581634521484	245.050750732422	-1	1216.22817993164	4798	0
10	23	188.347915649414	245.332092285156	-1	987.133239746094	4994	0
10	24	188.491394042969	245.086975097656	-1	1393.6357421875	5143	0
10	25	188.393005371094	245.311401367188	-1	1008.05068969727	5246	0
10	26	188.230667114258	244.949493408203	-1	1041.24987792969	5484	0
10	27	188.700653076172	245.263656616211	-1	1092.59255981445	5604	0
10	28	189.263412475586	244.942718505859	-1	970.421417236328	5880	0
10	29	188.618667602539	245.277481079102	-1	545.237091064453	6049	0
10	30	189.352920532227	246.781829833984	-1	929.014129638672	6155	0
10	31	189.464706420898	248.056976318359	-1	395.688201904297	6362	0
10	32	189.617111206055	247.496566772461	-1	1173.99411010742	6391	0
10	33	188.949920654297	246.399322509766	-1	1064.09017944336	6681	0
10	34	189.061614990234	245.236846923828	-1	601.088104248047	6748	0
10	35	188.34602355957	245.588760375977	-1	557.899505615234	6875	0
10	36	189.368270874023	245.511795043945	-1	721.759460449219	7084	0
10	37	188.689910888672	245.408676147461	-1	607.367584228516	7251	0
10	38	189.470962524414	245.190795898438	-1	255.801940917969	7484	0
10	39	189.091979980469	245.166885375977	-1	582.697662353516	7620	0
10	40	189.900329589844	243.984588623047	-1	269.384735107422	7703	0
10	41	188.906433105469	244.55680847168	-1	301.79345703125	7832	0
11	1	340.876129150391	152.442642211914	-1	1798.43432617188	111	0
11	2	340.435913085938	152.24577331543	-1	2279.18206787109	448	0
11	3	340.526916503906	152.56217956543	-1	2436.85540771484	643	0
11	4	340.012390136719	152.197158813477	-1	2280.13507080078	912	0
11	5	339.917236328125	152.575302124023	-1	2576.1162109375	1154	0
11	6	339.982818603516	151.73551940918	-1	2733.61785888672	1420	0
11	7	339.740814208984	151.985122680664	-1	2149.50286865234	1621	0
11	8	340.046875	151.894409179688	-1	1699.78604125977	1804	0
11	9	339.867645263672	151.719863891602	-1	1201.07110595703	1988	0
11	10	340.377136230469	152.635665893555	-1	2195.88955688477	2317	0
11	11	340.057891845703	152.444519042969	-1	1895.64373779297	2510	0
11	12	340.019287109375	152.130844116211	-1	1842.16036987305	2858	0
11	13	339.681793212891	152.196075439453	-1	2247.00793457031	2908	0
11	14	339.810668945313	151.619705200195	-1	2226.24505615234	3139	0
11	15	339.4619140625	151.997543334961	-1	2265.91763305664	3467	0
11	16	339.603149414063	151.886825561523	-1	2524.77197265625	3597	0
11	17	340.015869140625	151.640106201172	-1	1965.96832275391	3933	0
11	18	339.606994628906	151.941543579102	-1	1469.95333862305	4065	0
11	19	339.905059814453	151.97802734375	-1	1500.47482299805	4217	0
11	20	340.045562744141	151.886901855469	-1	1580.62191772461	4435	0
11	21	340.593292236328	152.626174926758	-1	1642.19229125977	4666	0
11	22	339.959594726563	151.901275634766	-1	1258.71722412109	4857	0
11	23	339.916015625	152.927719116211	-1	2121.3232421875	4898	0
11	24	341.185363769531	152.833068847656	-1	1542.8525390625	5138	0
11	25	340.234161376953	152.51286315918	-1	2313.51641845703	5269	0
11	26	341.085998535156	152.047821044922	-1	1818.49990844727	5507	0
11	27	340.531585693359	152.471115112305	-1	1627.4870300293	5653	0
11	28	340.58544921875	152.383407592773	-1	1056.68576049805	5863	0
11	29	339.831848144531	151.852996826172	-1	1646.8860168457	6008	0
11	30	339.381561279297	152.160202026367	-1	1440.28247070313	6113	0
11	31	339.608764648438	152.05517578125	-1	1583.8948059082	6356	0
11	32	339.867492675781	152.052459716797	-1	1732.14877319336	6396	0
11	33	339.591522216797	151.854461669922	-1	1469.45465087891	6631	0
11	34	339.900207519531	151.949859619141	-1	1846.13616943359	6788	0
11	35	339.796173095703	152.023681640625	-1	1855.80484008789	6965	0
11	36	339.890686035156	151.984237670898	-1	1589.10015869141	7074	0
11	37	340.056243896484	152.177520751953	-1	1885.50311279297	7201	0
11	38	340.083984375	152.425674438477	-1	1639.8151550293	7324	0
11	39	340.211456298828	151.691604614258	-1	2602.85397338867	7567	0
11	40	340.018829345703	151.984329223633	-1	2684.20837402344	7700	0
11	41	339.761810302734	152.072875976563	-1	1333.96994018555	7848	0
11	42	339.779693603516	151.886245727539	-1	1834.10498046875	7963	0
11	43	340.325378417969	151.859130859375	-1	2244.78576660156	8170	0
11	44	340.351287841797	152.440185546875	-1	1969.58267211914	8369	0
11	45	340.337890625	152.28694152832	-1	2064.32748413086	8474	0
11	46	340.600067138672	152.284362792969	-1	1158.19760131836	8586	0
11	47	340.176422119141	152.427764892578	-1	1459.88143920898	8737	0
11	48	340.147491455078	152.322509765625	-1	1768.68267822266	8904	0
11	49	340.285919189453	152.467361450195	-1	1809.78475952148	9057	0
11	50	340.181732177734	151.60530090332	-1	1924.38470458984	9146	0
11	51	340.645904541016	151.274841308594	-1	1059.26065063477	9274	0
11	52	340.807373046875	152.355880737305	-1	1104.21875	9442	0
11	53	340.709625244141	152.227188110352	-1	1599.93859863281	9526	0
11	54	340.429321289063	152.499954223633	-1	1171.07250976563	9671	0
11	55	340.721618652344	152.760101318359	-1	831.964569091797	9885	0
11	56	340.704833984375	151.132095336914	-1	830.389984130859	10013	0
11	57	340.060211181641	152.06315612793	-1	1177.41555786133	10157	0
11	58	340.975952148438	151.636642456055	-1	872.353851318359	10213	0
11	59	340.821105957031	152.315292358398	-1	1035.41787719727	10359	0
11	60	341.178161621094	153.002044677734	-1	1201.19116210938	10448	0
11	61	341.601440429688	153.237777709961	-1	1102.03085327148	10636	0
11	62	340.503784179688	154.336517333984	-1	973.302886962891	10700	0
11	63	340.418853759766	152.857025146484	-1	1506.08377075195	10848	0
11	64	341.171051025391	153.088500976563	-1	587.689147949219	10918	0
11	65	339.726867675781	152.080917358398	-1	385.281555175781	11150	0
11	66	340.615600585938	153.330093383789	-1	736.7666015625	11258	0
11	67	341.604400634766	153.997909545898	-1	566.526519775391	11300	0
11	68	341.915954589844	154.327774047852	-1	432.497192382813	11474	0
11	69	342.468627929688	154.525619506836	-1	538.783447265625	11588	0
11	70	341.936157226563	154.828826904297	-1	242.377716064453	11646	0
11	71	342.791473388672	155.032608032227	-1	478.092468261719	11790	0
11	72	343.328002929688	152.920959472656	-1	344.151611328125	11854	0
11	73	341.558746337891	154.376251220703	-1	327.200927734375	11975	0
11	74	342.070495605469	154.743682861328	-1	286.529479980469	12126	0
11	75	341.714996337891	155.341232299805	-1	105.647613525391	12246	0
11	76	341.750152587891	154.865173339844	-1	407.008239746094	12273	0
12	1	302.053131103516	188.158065795898	-1	1713.10681152344	80	0
12	2	303.321746826172	187.833450317383	-1	1337.02752685547	423	0
12	3	304.69970703125	187.832458496094	-1	1482.51315307617	566	0
12	4	306.543304443359	188.366729736328	-1	889.561889648438	867	0
12	5	305.587249755859	188.255905151367	-1	499.127349853516	1087	0
13	1	296.6591796875	146.984069824219	-1	1673.68011474609	161	0
13	2	296.85888671875	146.813232421875	-1	2290.14810180664	436	0
13	3	296.963043212891	146.934967041016	-1	1751.34799194336	617	0
13	4	296.839447021484	146.779296875	-1	1854.46844482422	876	0
13	5	297.018920898438	146.549942016602	-1	1927.93435668945	1174	0
13	6	297.093170166016	146.782806396484	-1	1812.96185302734	1395	0
13	7	297.085327148438	146.738311767578	-1	2381.77151489258	1599	0
13	8	296.817565917969	147.175170898438	-1	1910.68316650391	1940	0
13	9	297.068084716797	146.645599365234	-1	1746.87887573242	2032	0
13	10	296.898101806641	146.437454223633	-1	1888.05288696289	2320	0
13	11	297.290130615234	146.822967529297	-1	1452.0260925293	2531	0
13	12	297.027557373047	147.109848022461	-1	955.882995605469	2893	0
13	13	297.157684326172	146.99853515625	-1	1297.22555541992	2947	0
13	14	296.577545166016	147.716888427734	-1	1563.68829345703	3128	0
13	15	296.892608642578	147.674209594727	-1	1279.78811645508	3476	0
13	16	297.109771728516	147.292266845703	-1	973.286956787109	3637	0
13	17	297.120452880859	146.94157409668	-1	763.080139160156	3958	0
13	18	297.473297119141	148.03173828125	-1	1254.99472045898	3972	0
13	19	297.253753662109	147.227691650391	-1	1368.46493530273	4278	0
13	20	297.001678466797	147.13346862793	-1	1629.21420288086	4531	0
13	21	297.425903320313	146.687896728516	-1	1236.18569946289	4619	0
13	22	296.787750244141	147.564727783203	-1	1166.73150634766	4858	0
13	23	296.78173828125	147.612411499023	-1	1643.02233886719	4955	0
13	24	297.030975341797	148.028518676758	-1	1695.37359619141	5094	0
13	25	296.645172119141	147.67236328125	-1	1372.32543945313	5277	0
13	26	296.904418945313	147.610305786133	-1	1607.19821166992	5498	0
13	27	296.888763427734	148.381988525391	-1	1451.37805175781	5580	0
13	28	296.490295410156	147.76155090332	-1	1546.99368286133	5742	0
13	29	295.994934082031	148.513641357422	-1	1325.53897094727	6051	0
13	30	296.185485839844	148.415084838867	-1	1951.78533935547	6135	0
13	31	296.704711914063	147.297454833984	-1	2117.01193237305	6335	0
13	32	296.794006347656	147.871963500977	-1	1369.3447265625	6459	0
13	33	296.834381103516	147.689636230469	-1	1351.49957275391	6598	0
13	34	296.207794189453	148.483154296875	-1	1780.29580688477	6762	0
13	35	296.483215332031	147.171112060547	-1	747.819305419922	6855	0
13	36	295.760803222656	147.747406005859	-1	997.627868652344	7163	0
13	37	295.837371826172	148.600173950195	-1	1375.27670288086	7275	0
13	38	295.731475830078	148.453277587891	-1	1742.66427612305	7413	0
13	39	295.673278808594	148.29313659668	-1	704.944671630859	7645	0
13	40	295.777893066406	148.410339355469	-1	1074.36199951172	7802	0
13	41	295.702178955078	148.44352722168	-1	1268.8415222168	7824	0
13	42	295.956298828125	148.981704711914	-1	1503.4909362793	8011	0
13	43	295.317626953125	150.583236694336	-1	970.362731933594	8123	0
14	1	33.2997550964355	376.178680419922	-1	1614.39703369141	194	0
14	2	32.7344284057617	376.501495361328	-1	1835.60607910156	382	0
14	3	33.2200241088867	376.552124023438	-1	1345.904296875	762	0
14	4	33.3553009033203	376.204193115234	-1	1341.53436279297	960	0
14	5	32.9686088562012	376.582000732422	-1	1238.0947265625	1192	0
14	6	33.7527351379395	376.675659179688	-1	1540.79663085938	1289	0
14	7	34.0043678283691	376.837493896484	-1	1265.88323974609	1600	0
14	8	33.9648704528809	376.368530273438	-1	943.359329223633	1926	0
14	9	33.5433616638184	376.813079833984	-1	938.054840087891	1994	0
14	10	33.173412322998	376.394653320313	-1	1095.37738037109	2336	0
14	11	33.4202766418457	376.640625	-1	1371.73391723633	2495	0
14	12	33.3407096862793	375.827789306641	-1	882.494232177734	2772	0
14	13	33.102123260498	376.459808349609	-1	1285.70880126953	3066	0
14	14	33.5818214416504	376.419097900391	-1	1256.01376342773	3149	0
14	15	32.6825790405273	375.955688476563	-1	1203.05261230469	3386	0
14	16	33.1065902709961	375.733673095703	-1	797.685424804688	3662	0
14	17	33.2419471740723	376.539367675781	-1	1227.25646972656	3853	0
14	18	32.7224769592285	376.133758544922	-1	1088.64056396484	4129	0
14	19	33.640552520752	376.604705810547	-1	1247.70608520508	4304	0
14	20	33.007984161377	376.3369140625	-1	1288.3586730957	4478	0
14	21	33.3477668762207	376.202880859375	-1	1187.46716308594	4665	0
14	22	32.9726371765137	376.420349121094	-1	1053.54284667969	4838	0
14	23	33.2030181884766	376.916748046875	-1	1459.6123046875	4987	0
14	24	32.9486465454102	376.436004638672	-1	1002.77362060547	5195	0
14	25	32.956298828125	376.623352050781	-1	1036.310546875	5350	0
14	26	33.2289505004883	375.896362304688	-1	1220.36367797852	5532	0
14	27	32.7181663513184	376.363586425781	-1	1392.13201904297	5692	0
14	28	32.3155517578125	376.136688232422	-1	1122.10205078125	5744	0
14	29	33.213451385498	376.378479003906	-1	1138.69213867188	5926	0
14	30	33.5166015625	376.342742919922	-1	823.549942016602	6168	0
14	31	32.5618743896484	376.411529541016	-1	1021.2293548584	6235	0
14	32	33.2601470947266	376.962188720703	-1	990.527801513672	6449	0
14	33	32.8680419921875	376.436798095703	-1	993.645263671875	6555	0
14	34	32.9107398986816	376.489196777344	-1	1162.92044067383	6842	0
14	35	33.0954284667969	376.7578125	-1	923.424789428711	6867	0
14	36	33.0081520080566	377.007934570313	-1	761.363708496094	7041	0
14	37	32.425708770752	376.530090332031	-1	808.093902587891	7316	0
14	38	33.0367012023926	376.862976074219	-1	835.457183837891	7365	0
14	39	32.8415641784668	376.350555419922	-1	954.741088867188	7526	0
14	40	32.963321685791	376.887451171875	-1	1072.06858825684	7810	0
14	41	32.9236679077148	376.571472167969	-1	918.443557739258	7916	0
14	42	32.9578704833984	377.036376953125	-1	628.655456542969	8080	0
14	43	32.8388900756836	376.160339355469	-1	891.574432373047	8126	0
14	44	32.5443229675293	376.825866699219	-1	1247.34414672852	8259	0
14	45	32.7175827026367	377.048889160156	-1	813.201141357422	8475	0
14	46	32.2988929748535	376.423248291016	-1	1067.87544250488	8611	0
14	47	32.2107048034668	376.385620117188	-1	1182.58233642578	8752	0
14	48	32.5214347839355	376.543334960938	-1	1303.89115905762	8866	0
14	49	32.5741271972656	376.46875	-1	741.329406738281	9093	0
14	50	32.8794631958008	376.465301513672	-1	947.263977050781	9158	0
14	51	32.8211898803711	376.338989257813	-1	803.09147644043	9313	0
14	52	32.2745094299316	375.916107177734	-1	903.12922668457	9491	0
14	53	32.4856643676758	376.470001220703	-1	659.031097412109	9536	0
14	54	32.7012214660645	376.243011474609	-1	810.666442871094	9753	0
14	55	33.3201522827148	376.511047363281	-1	839.076858520508	9804	0
14	56	32.6183700561523	376.502807617188	-1	780.634765625	9924	0
14	57	32.5871696472168	376.360778808594	-1	796.573287963867	10055	0
14	58	32.8405494689941	376.772857666016	-1	1027.70504760742	10280	0
14	59	33.1270980834961	376.840484619141	-1	826.560974121094	10317	0
14	60	32.7888145446777	376.573516845703	-1	902.949035644531	10473	0
14	61	32.3186874389648	376.69580078125	-1	1083.07153320313	10657	0
14	62	32.2208404541016	376.380462646484	-1	865.931991577148	10689	0
14	63	32.5522193908691	377.147491455078	-1	595.695098876953	10807	0
14	64	31.7319583892822	376.083679199219	-1	909.000335693359	11018	0
14	65	32.7360687255859	376.607940673828	-1	903.116775512695	11077	0
14	66	32.70458984375	376.703033447266	-1	1244.17904663086	11240	0
14	67	32.2986793518066	376.380676269531	-1	985.756454467773	11373	0
14	68	32.2097587585449	376.515716552734	-1	751.342544555664	11477	0
14	69	32.6680183410645	376.425964355469	-1	969.67626953125	11571	0
14	70	33.0012702941895	376.693939208984	-1	1004.20748901367	11663	0
14	71	31.3690166473389	376.169982910156	-1	322.875869750977	11808	0
14	72	31.6045913696289	376.295440673828	-1	445.214630126953	11932	0
14	73	31.27099609375	376.287109375	-1	407.448257446289	11965	0
14	74	31.8405303955078	376.256439208984	-1	429.873718261719	12140	0
14	75	31.9250450134277	376.299896240234	-1	335.020919799805	12170	0
14	76	31.6753406524658	376.355255126953	-1	468.670532226563	12303	0
14	77	31.9625930786133	376.335723876953	-1	733.255416870117	12417	0
14	78	31.8512516021729	376.072021484375	-1	309.352188110352	12583	0
14	79	32.3064460754395	375.806335449219	-1	382.646881103516	12683	0
14	80	32.3576011657715	376.385345458984	-1	476.396041870117	12749	0
14	81	32.031909942627	376.295837402344	-1	447.696243286133	12871	0
14	82	32.6921463012695	376.708374023438	-1	552.646209716797	13001	0
14	83	32.4054107666016	376.205352783203	-1	370.128784179688	13040	0
14	84	31.8589706420898	376.222930908203	-1	608.781524658203	13173	0
14	85	31.9274253845215	376.163238525391	-1	442.399398803711	13277	0
14	86	31.9213390350342	376.098480224609	-1	440.441467285156	13435	0
14	87	32.2449951171875	376.426391601563	-1	481.474319458008	13564	0
14	88	31.9256229400635	376.355743408203	-1	401.66975402832	13620	0
14	89	32.1625633239746	376.077239990234	-1	334.853561401367	13703	0
14	90	32.3387985229492	376.301025390625	-1	353.090682983398	13814	0
14	91	32.1343955993652	376.685119628906	-1	357.634674072266	13908	0
14	92	32.5985908508301	376.368408203125	-1	508.317626953125	14061	0
14	93	32.8626937866211	376.88134765625	-1	172.903854370117	14128	0
15	1	241.516983032227	196.342056274414	-1	1551.47283935547	9	0
15	2	241.467254638672	196.019332885742	-1	1259.02011108398	473	0
15	3	241.518173217773	195.988098144531	-1	329.912567138672	598	0
16	1	396.032775878906	171.164932250977	-1	1539.07754516602	144	0
16	2	396.102355957031	171.310317993164	-1	1470.01724243164	387	0
16	3	396.08203125	171.037582397461	-1	1926.03591918945	629	0
16	4	396.380310058594	170.709228515625	-1	1395.30694580078	879	0
16	5	395.806365966797	170.815490722656	-1	1322.13717651367	1270	0
16	6	396.213775634766	171.164016723633	-1	1379.81658935547	1408	0
16	7	395.881317138672	170.844619750977	-1	1324.36248779297	1637	0
16	8	395.867614746094	170.817474365234	-1	1248.91659545898	1758	0
16	9	395.70703125	170.910751342773	-1	1048.22189331055	2153	0
16	10	396.098724365234	170.473175048828	-1	1476.36596679688	2417	0
16	11	395.845794677734	170.673553466797	-1	1508.80194091797	2553	0
16	12	395.524322509766	170.666076660156	-1	1234.17901611328	2734	0
16	13	395.752807617188	170.608901977539	-1	1371.26037597656	3059	0
16	14	396.576080322266	170.305786132813	-1	1195.68182373047	3281	0
16	15	396.339813232422	170.625671386719	-1	1446.64593505859	3395	0
16	16	396.540802001953	170.796478271484	-1	1400.16891479492	3614	0
16	17	396.048400878906	170.960968017578	-1	1411.72274780273	3859	0
16	18	396.162780761719	170.968872070313	-1	1259.03643798828	4087	0
16	19	396.14013671875	170.745895385742	-1	2015.45181274414	4338	0
16	20	395.501556396484	170.823318481445	-1	1131.98611450195	4445	0
16	21	396.38818359375	171.156448364258	-1	1365.30642700195	4601	0
16	22	396.373260498047	170.930328369141	-1	1746.96603393555	4760	0
16	23	395.876556396484	170.893844604492	-1	1616.87847900391	4959	0
16	24	397.128723144531	170.441162109375	-1	1305.79333496094	5099	0
16	25	396.942657470703	170.908767700195	-1	1606.04977416992	5220	0
16	26	396.876068115234	171.039886474609	-1	1309.79666137695	5499	0
16	27	396.849334716797	171.093017578125	-1	1267.46362304688	5671	0
16	28	397.041381835938	170.818298339844	-1	1066.896484375	5886	0
16	29	396.544525146484	171.19123840332	-1	1391.62506103516	5998	0
16	30	396.703765869141	171.247421264648	-1	1313.99645996094	6084	0
16	31	396.196380615234	170.979217529297	-1	936.636505126953	6232	0
16	32	396.332672119141	170.853500366211	-1	1276.21896362305	6435	0
16	33	396.346130371094	170.466445922852	-1	755.534729003906	6639	0
16	34	396.503601074219	170.653610229492	-1	1782.78552246094	6734	0
16	35	396.142303466797	170.694091796875	-1	1446.27066040039	6926	0
16	36	395.8359375	170.816635131836	-1	1903.19021606445	7139	0
16	37	395.543090820313	171.141143798828	-1	1572.98873901367	7213	0
16	38	395.607025146484	170.993743896484	-1	1099.49395751953	7453	0
16	39	395.838500976563	170.954223632813	-1	2099.17370605469	7584	0
16	40	395.946868896484	170.967620849609	-1	1272.34317016602	7706	0
16	41	395.599487304688	170.979019165039	-1	1124.05575561523	7944	0
16	42	395.840515136719	170.675811767578	-1	1067.41110229492	7977	0
16	43	395.561309814453	170.634078979492	-1	1063.82119750977	8253	0
16	44	395.7265625	170.854476928711	-1	776.345977783203	8352	0
16	45	395.397979736328	170.681945800781	-1	1447.83483886719	8485	0
16	46	395.39111328125	170.33171081543	-1	910.209259033203	8685	0
16	47	395.307281494141	170.589935302734	-1	1023.98468017578	8820	0
16	48	395.393035888672	170.301223754883	-1	740.534423828125	8887	0
16	49	395.820587158203	170.28515625	-1	1196.30093383789	8984	0
16	50	394.964538574219	170.32258605957	-1	844.076873779297	9199	0
16	51	395.456237792969	170.652297973633	-1	663.289123535156	9357	0
16	52	395.426116943359	170.3701171875	-1	1006.89080810547	9399	0
16	53	395.48046875	170.795211791992	-1	1333.85525512695	9531	0
16	54	395.467956542969	170.694412231445	-1	1131.90399169922	9751	0
16	55	395.366119384766	170.959747314453	-1	684.373474121094	9774	0
16	56	395.313079833984	171.234603881836	-1	930.587097167969	9964	0
16	57	395.372833251953	170.87744140625	-1	816.039245605469	10134	0
16	58	395.261779785156	170.661895751953	-1	654.402465820313	10183	0
16	59	395.705993652344	170.145721435547	-1	1005.26498413086	10368	0
16	60	395.5146484375	170.192886352539	-1	1020.09201049805	10524	0
16	61	395.680023193359	170.240005493164	-1	742.072082519531	10640	0
16	62	395.945678710938	170.90885925293	-1	503.257171630859	10735	0
16	63	395.488983154297	171.347381591797	-1	887.498840332031	10853	0
16	64	395.283172607422	171.073883056641	-1	432.697937011719	10933	0
16	65	395.654449462891	170.850433349609	-1	461.797973632813	11064	0
16	66	395.628753662109	170.503433227539	-1	546.199890136719	11248	0
16	67	395.560394287109	170.540756225586	-1	453.291870117188	11270	0
16	68	395.634887695313	170.958450317383	-1	655.836029052734	11449	0
16	69	395.799255371094	170.608535766602	-1	1045.310546875	11543	0
16	70	395.127105712891	170.163619995117	-1	799.166320800781	11722	0
16	71	395.524322509766	170.129440307617	-1	1489.69079589844	11803	0
16	72	395.804809570313	170.436309814453	-1	1108.54190063477	11876	0
16	73	395.501403808594	170.562896728516	-1	543.117950439453	12024	0
16	74	395.462951660156	170.63346862793	-1	342.796020507813	12102	0
17	1	348.869812011719	160.718963623047	-1	1533.10073852539	107	0
17	2	348.708404541016	160.52995300293	-1	1642.84075927734	320	0
17	3	348.708038330078	160.657653808594	-1	2359.42047119141	645	0
17	4	348.486175537109	160.748168945313	-1	2145.78042602539	874	0
17	5	348.846405029297	160.926635742188	-1	1587.20364379883	1238	0
17	6	348.592254638672	160.884201049805	-1	1608.2981262207	1362	0
17	7	348.436614990234	160.696441650391	-1	2298.77465820313	1692	0
17	8	348.367401123047	160.915267944336	-1	1222.29016113281	1825	0
17	9	348.732177734375	160.798599243164	-1	1683.10778808594	1998	0
17	10	348.285766601563	160.917083740234	-1	960.260223388672	2329	0
17	11	348.248687744141	160.739334106445	-1	843.155456542969	2491	0
17	12	348.393829345703	160.873733520508	-1	1686.97863769531	2712	0
17	13	348.425048828125	161.096664428711	-1	796.112976074219	2913	0
17	14	348.635437011719	160.643218994141	-1	1536.69143676758	3107	0
17	15	348.622650146484	160.699020385742	-1	1762.80395507813	3414	0
17	16	348.423461914063	160.338485717773	-1	333.365570068359	3716	0
17	17	348.591156005859	160.692535400391	-1	1213.64974975586	3954	0
17	18	348.256927490234	160.957794189453	-1	708.174133300781	4040	0
17	19	348.334442138672	160.686782836914	-1	559.780883789063	4174	0
17	20	348.58984375	161.055114746094	-1	544.433990478516	4405	0
17	21	348.335327148438	160.997711181641	-1	837.264373779297	4591	0
17	22	348.321044921875	161.166946411133	-1	598.327026367188	4807	0
18	1	407.466552734375	163.43391418457	-1	1503.12310791016	37	0
18	2	407.265808105469	164.145584106445	-1	1143.85778808594	327	0
18	3	407.317108154297	163.740631103516	-1	1418.57626342773	777	0
18	4	407.166931152344	163.972076416016	-1	1196.60763549805	1039	0
18	5	407.091522216797	162.609893798828	-1	1565.5344543457	1122	0
18	6	407.120635986328	163.96794128418	-1	1432.2646484375	1388	0
18	7	407.426391601563	163.515838623047	-1	1552.92218017578	1684	0
18	8	407.099884033203	163.608322143555	-1	1064.28466796875	1911	0
18	9	407.144195556641	163.285873413086	-1	842.292907714844	1982	0
18	10	406.882049560547	164.317443847656	-1	1159.38720703125	2410	0
18	11	407.270812988281	163.207366943359	-1	1254.091796875	2573	0
18	12	407.126129150391	164.287261962891	-1	758.282501220703	2700	0
18	13	407.856262207031	163.568817138672	-1	1522.92910766602	3023	0
18	14	407.407592773438	163.25244140625	-1	904.363037109375	3225	0
18	15	407.791534423828	163.995758056641	-1	1164.3782043457	3419	0
18	16	407.420867919922	164.64794921875	-1	1351.9137878418	3713	0
18	17	407.944702148438	163.634262084961	-1	1202.21908569336	3798	0
18	18	407.341339111328	163.594757080078	-1	1127.32168579102	4138	0
18	19	407.994079589844	163.610992431641	-1	1334.48211669922	4284	0
18	20	407.398284912109	163.243438720703	-1	1191.79098510742	4468	0
18	21	407.914337158203	163.378433227539	-1	1089.22308349609	4673	0
18	22	407.725402832031	164.384643554688	-1	1065.86666870117	4718	0
18	23	407.551483154297	163.572799682617	-1	887.768768310547	4940	0
18	24	407.803375244141	163.965240478516	-1	647.450805664063	5098	0
18	25	407.865814208984	163.962112426758	-1	989.886108398438	5261	0
18	26	407.249206542969	163.503112792969	-1	1111.22067260742	5449	0
18	27	407.207824707031	163.111892700195	-1	602.691284179688	5624	0
18	28	407.018249511719	164.25260925293	-1	593.726013183594	5816	0
18	29	407.535705566406	164.372451782227	-1	423.094146728516	5944	0
18	30	407.114196777344	164.622528076172	-1	206.502990722656	6069	0
18	31	407.291931152344	164.306350708008	-1	609.032562255859	6294	0
18	32	406.838531494141	163.972076416016	-1	475.144561767578	6450	0
18	33	407.347259521484	163.555206298828	-1	338.682556152344	6619	0
18	34	407.807678222656	164.892990112305	-1	400.417022705078	6794	0
18	35	407.257415771484	163.583694458008	-1	318.997741699219	6945	0
18	36	406.072052001953	163.17790222168	-1	204.051300048828	7088	0
18	37	407.553558349609	164.822052001953	-1	171.210205078125	7293	0
18	38	407.505310058594	164.021942138672	-1	808.878997802734	7477	0
18	39	408.172271728516	164.761993408203	-1	180.252960205078	7622	0
18	40	408.168640136719	163.920562744141	-1	306.343872070313	7690	0
18	41	406.842407226563	164.590927124023	-1	421.487274169922	7874	0
18	42	407.687744140625	162.681488037109	-1	333.115509033203	7964	0
18	43	407.519317626953	164.537887573242	-1	354.248321533203	8160	0
18	44	407.408203125	163.698883056641	-1	490.883270263672	8335	0
18	45	404.266235351563	167.19499206543	-1	133.613067626953	8407	0
18	46	402.828369140625	165.622940063477	-1	258.927276611328	8638	0
18	47	403.30908203125	166.700561523438	-1	372.227355957031	8773	0
18	48	400.363159179688	166.083435058594	-1	254.239929199219	8905	0
18	49	400.5703125	165.339859008789	-1	222.539581298828	8992	0
18	50	398.105194091797	168.635528564453	-1	324.782836914063	9134	0
18	51	398.718719482422	169.065414428711	-1	444.988952636719	9270	0
18	52	398.789886474609	166.164474487305	-1	195.095153808594	9411	0
18	53	398.576599121094	166.125701904297	-1	492.402435302734	9619	0
18	54	397.763244628906	165.955657958984	-1	500.734832763672	9719	0
18	55	398.695373535156	166.376983642578	-1	508.464385986328	9842	0
18	56	398.663452148438	166.465728759766	-1	389.382781982422	9941	0
18	57	398.098175048828	168.700881958008	-1	604.292053222656	10026	0
18	58	398.860076904297	169.217636108398	-1	156.201782226563	10221	0
19	1	110.516677856445	465.017517089844	-1	1458.4289855957	45	0
19	2	110.481330871582	464.8916015625	-1	1027.44091796875	383	0
19	3	111.570976257324	466.22412109375	-1	1782.14154052734	691	0
19	4	110.882057189941	466.169647216797	-1	1215.58969116211	903	0
19	5	110.337333679199	464.841278076172	-1	1872.20812988281	1108	0
19	6	108.736717224121	466.746704101563	-1	1197.34408569336	1504	0
19	7	109.791236877441	466.481506347656	-1	1554.85586547852	1654	0
19	8	109.222213745117	466.31640625	-1	1179.25216674805	1950	0
19	9	109.293151855469	466.544799804688	-1	887.023864746094	2147	0
19	10	110.076919555664	466.848236083984	-1	598.223175048828	2337	0
19	11	109.511947631836	467.255798339844	-1	1001.1628112793	2422	0
19	12	107.226715087891	467.328796386719	-1	488.106689453125	2769	0
19	13	106.853721618652	464.965423583984	-1	699.868988037109	3049	0
19	14	110.658889770508	464.603881835938	-1	537.706756591797	3105	0
19	15	109.753463745117	465.465667724609	-1	311.717529296875	3521	0
19	16	110.506927490234	464.518249511719	-1	336.812377929688	3721	0
19	17	106.74146270752	464.768737792969	-1	273.360198974609	3838	0
19	18	106.965606689453	465.173095703125	-1	504.207916259766	4094	0
19	19	107.018669128418	464.860504150391	-1	784.610260009766	4209	0
19	20	107.328674316406	464.588836669922	-1	402.117828369141	4512	0
19	21	106.227157592773	464.24365234375	-1	432.249877929688	4602	0
19	22	103.828155517578	462.407440185547	-1	351.466918945313	4839	0
19	23	107.476959228516	463.303344726563	-1	298.115264892578	5002	0
20	1	474.616973876953	378.140594482422	-1	1389.9538269043	190	0
20	2	474.435943603516	378.195953369141	-1	1143.60479736328	296	0
20	3	474.210388183594	378.103912353516	-1	1273.70843505859	631	0
20	4	474.517333984375	378.014099121094	-1	1581.34378051758	986	0
20	5	474.577667236328	377.786499023438	-1	1168.15676879883	1072	0
20	6	473.984588623047	377.949890136719	-1	1135.94110107422	1370	0
20	7	474.329559326172	377.974029541016	-1	1062.78298950195	1583	0
20	8	474.74853515625	378.190155029297	-1	1407.30163574219	1780	0
20	9	474.526214599609	378.206756591797	-1	1119.14196777344	2169	0
20	10	474.143218994141	377.908660888672	-1	959.667419433594	2355	0
20	11	474.224151611328	378.050140380859	-1	1180.25201416016	2647	0
20	12	474.288970947266	377.832672119141	-1	1285.76937866211	2838	0
20	13	474.328704833984	378.115966796875	-1	1685.15054321289	3077	0
20	14	474.4697265625	378.226867675781	-1	1268.2900390625	3270	0
20	15	474.977355957031	378.454223632813	-1	1271.19998168945	3513	0
20	16	474.167388916016	377.893096923828	-1	1194.84378051758	3553	0
20	17	474.663757324219	378.443054199219	-1	839.148590087891	3835	0
20	18	474.316986083984	377.980773925781	-1	1860.02029418945	4145	0
20	19	474.214782714844	378.036010742188	-1	1083.81335449219	4167	0
20	20	474.475677490234	378.107391357422	-1	1194.28622436523	4394	0
20	21	474.640930175781	377.940979003906	-1	1096.4267578125	4658	0
20	22	474.541717529297	378.177490234375	-1	1039.08377075195	4862	0
20	23	474.319519042969	377.930267333984	-1	1308.62057495117	4934	0
20	24	474.540679931641	377.963439941406	-1	1184.11532592773	5060	0
20	25	474.437896728516	378.223541259766	-1	1315.70895385742	5324	0
20	26	474.11767578125	378.119415283203	-1	1109.34143066406	5378	0
20	27	474.132507324219	378.254791259766	-1	878.339416503906	5691	0
20	28	474.489349365234	378.216766357422	-1	1192.29055786133	5797	0
20	29	474.685882568359	378.298767089844	-1	672.635070800781	5904	0
20	30	474.600372314453	378.444396972656	-1	662.313018798828	6137	0
20	31	474.460723876953	378.124053955078	-1	738.886993408203	6301	0
20	32	474.168975830078	378.93994140625	-1	198.412307739258	6409	0
21	1	176.983947753906	240.343933105469	-1	1354.16369628906	77	0
21	2	177.244644165039	240.147399902344	-1	1178.42840576172	431	0
21	3	177.405303955078	240.732894897461	-1	1631.32601928711	612	0
21	4	177.136383056641	240.297714233398	-1	1579.78057861328	961	0
21	5	177.234283447266	240.229888916016	-1	1145.84161376953	1150	0
21	6	176.50373840332	239.761138916016	-1	1716.96176147461	1355	0
21	7	176.098846435547	238.875305175781	-1	1287.32867431641	1669	0
21	8	176.02734375	239.082794189453	-1	1038.34735107422	1755	0
21	9	176.417022705078	239.015335083008	-1	1381.42694091797	2114	0
21	10	176.082611083984	238.793731689453	-1	1335.70455932617	2305	0
21	11	175.845153808594	238.230133056641	-1	1020.89965820313	2631	0
21	12	176.103149414063	239.381958007813	-1	1257.10641479492	2846	0
21	13	176.043609619141	239.48747253418	-1	1344.81832885742	3041	0
21	14	175.815780639648	238.715057373047	-1	838.419830322266	3099	0
21	15	176.036849975586	238.111389160156	-1	1746.10000610352	3499	0
21	16	176.265228271484	238.405822753906	-1	1264.54614257813	3717	0
21	17	176.581008911133	238.874496459961	-1	884.987976074219	3922	0
21	18	176.336853027344	238.637573242188	-1	1415.45895385742	4111	0
21	19	176.596466064453	238.783386230469	-1	1463.17700195313	4175	0
21	20	176.25358581543	239.016464233398	-1	1299.83154296875	4489	0
21	21	175.638381958008	237.950546264648	-1	1263.81781005859	4676	0
21	22	176.758529663086	238.916412353516	-1	1324.24371337891	4750	0
21	23	176.189880371094	238.695938110352	-1	1153.69940185547	4924	0
21	24	176.561370849609	239.751846313477	-1	973.014892578125	5045	0
21	25	176.09016418457	238.460235595703	-1	792.591033935547	5372	0
21	26	176.244445800781	238.944793701172	-1	453.755599975586	5505	0
21	27	176.254028320313	238.302261352539	-1	1297.70455932617	5655	0
21	28	176.403244018555	238.635650634766	-1	1207.62777709961	5775	0
21	29	176.448089599609	238.743560791016	-1	1290.46078491211	5932	0
21	30	176.473190307617	238.327850341797	-1	1413.20812988281	6204	0
21	31	176.153930664063	238.733016967773	-1	1351.05862426758	6332	0
21	32	176.206359863281	238.276748657227	-1	1040.65826416016	6502	0
21	33	176.88948059082	238.71076965332	-1	1032.74301147461	6666	0
21	34	176.86572265625	238.461288452148	-1	949.112823486328	6751	0
21	35	177.123168945313	238.761169433594	-1	1374.69445800781	6915	0
21	36	177.31950378418	238.9814453125	-1	946.652435302734	7162	0
21	37	176.981201171875	238.844818115234	-1	1099.15167236328	7305	0
21	38	177.038131713867	238.720550537109	-1	1000.03863525391	7409	0
21	39	176.678176879883	238.633514404297	-1	905.903778076172	7625	0
21	40	176.761947631836	238.435531616211	-1	1121.17059326172	7755	0
21	41	176.751037597656	238.454147338867	-1	1289.33038330078	7882	0
21	42	177.459716796875	239.054382324219	-1	1087.68017578125	8089	0
21	43	176.737548828125	238.429061889648	-1	935.941223144531	8112	0
21	44	176.521789550781	238.835845947266	-1	734.499847412109	8297	0
21	45	176.607208251953	238.410217285156	-1	1202.83544921875	8472	0
21	46	177.031692504883	238.479476928711	-1	1315.36965942383	8580	0
21	47	176.910552978516	238.66178894043	-1	976.927764892578	8767	0
21	48	177.077011108398	238.78791809082	-1	985.017486572266	8956	0
21	49	176.801849365234	238.320083618164	-1	1282.19131469727	9005	0
21	50	177.230499267578	238.727508544922	-1	854.951995849609	9175	0
21	51	176.257141113281	238.436904907227	-1	1026.32357788086	9266	0
21	52	176.935668945313	238.628311157227	-1	1399.50561523438	9465	0
21	53	176.644485473633	238.714691162109	-1	1151.31106567383	9630	0
21	54	176.783996582031	238.36198425293	-1	422.916213989258	9645	0
21	55	175.930419921875	238.147506713867	-1	494.187927246094	9794	0
21	56	176.01106262207	238.05354309082	-1	1059.35028076172	9950	0
21	57	176.02799987793	238.355499267578	-1	577.20751953125	10127	0
21	58	176.020553588867	237.948699951172	-1	486.569061279297	10236	0
21	59	176.723388671875	237.681137084961	-1	275.706588745117	10388	0
21	60	175.852020263672	238.204879760742	-1	341.168762207031	10499	0
21	61	176.308868408203	237.922180175781	-1	717.380935668945	10582	0
21	62	175.920166015625	237.555526733398	-1	733.002212524414	10725	0
21	63	175.589584350586	237.84748840332	-1	630.425765991211	10905	0
21	64	176.015716552734	237.785034179688	-1	670.745010375977	10949	0
21	65	176.067733764648	238.197616577148	-1	613.099685668945	11097	0
22	1	66.3458633422852	382.098999023438	-1	1325.19372558594	8	0
22	2	65.8098831176758	382.303161621094	-1	1324.40307617188	366	0
22	3	66.291877746582	382.536010742188	-1	1173.67977905273	540	0
22	4	65.8753128051758	381.891082763672	-1	1229.56716918945	1027	0
22	5	66.2691116333008	382.066497802734	-1	1165.81181335449	1241	0
22	6	66.1760711669922	382.176025390625	-1	1758.68695068359	1316	0
22	7	66.7862854003906	382.294799804688	-1	1412.88314819336	1528	0
22	8	66.4328079223633	382.152099609375	-1	1085.00607299805	1782	0
22	9	66.4035873413086	382.599578857422	-1	816.162902832031	2070	0
22	10	66.7444915771484	382.256744384766	-1	1530.92077636719	2388	0
22	11	66.498405456543	382.565948486328	-1	1704.45513916016	2462	0
22	12	66.7917404174805	382.469207763672	-1	1355.04321289063	2758	0
22	13	67.2473297119141	381.942749023438	-1	967.837692260742	3087	0
22	14	66.2471466064453	382.129486083984	-1	1709.26983642578	3136	0
22	15	66.1027984619141	381.884826660156	-1	863.352874755859	3366	0
22	16	66.5082855224609	382.1767578125	-1	1467.28314208984	3732	0
22	17	66.7931060791016	381.760681152344	-1	1045.69528198242	3914	0
22	18	66.5245895385742	382.518157958984	-1	1007.96670532227	3984	0
22	19	66.3828353881836	382.198089599609	-1	1039.19686889648	4281	0
22	20	67.0044860839844	382.171234130859	-1	964.052581787109	4520	0
22	21	66.1434631347656	382.226745605469	-1	1164.08993530273	4640	0
22	22	66.4460983276367	382.337341308594	-1	772.395782470703	4850	0
22	23	66.121955871582	382.624816894531	-1	1057.72087097168	5035	0
22	24	66.332763671875	381.509002685547	-1	548.935745239258	5157	0
22	25	65.8358383178711	382.112670898438	-1	736.717407226563	5375	0
22	26	66.0075836181641	382.445281982422	-1	612.369216918945	5439	0
22	27	65.921142578125	382.777740478516	-1	550.17707824707	5607	0
22	28	66.1809997558594	383.190765380859	-1	672.504821777344	5857	0
22	29	66.1238327026367	382.966339111328	-1	707.168975830078	5979	0
22	30	66.1551818847656	383.104553222656	-1	769.389373779297	6138	0
22	31	66.5204315185547	382.020324707031	-1	813.225036621094	6236	0
22	32	66.1992263793945	382.165985107422	-1	335.640365600586	6462	0
22	33	66.2937393188477	382.040740966797	-1	570.816131591797	6613	0
22	34	66.7749481201172	381.861389160156	-1	671.519729614258	6785	0
22	35	66.5460205078125	382.150909423828	-1	753.341903686523	6977	0
22	36	66.1912231445313	382.48046875	-1	954.522888183594	7082	0
22	37	66.9175491333008	382.53466796875	-1	760.250625610352	7311	0
22	38	67.0976028442383	382.487457275391	-1	666.493698120117	7478	0
22	39	67.6810684204102	382.330474853516	-1	929.153213500977	7524	0
22	40	67.3797760009766	382.135192871094	-1	1099.53144836426	7695	0
22	41	67.1864624023438	381.658172607422	-1	1047.65808105469	7865	0
22	42	66.8454971313477	381.780853271484	-1	1115.15669250488	8017	0
22	43	66.2269821166992	381.847747802734	-1	1147.89611816406	8155	0
22	44	66.9855575561523	381.477966308594	-1	570.411743164063	8313	0
22	45	67.0197372436523	382.051544189453	-1	592.057266235352	8417	0
22	46	66.34716796875	382.066436767578	-1	563.723297119141	8565	0
22	47	66.5398330688477	381.277740478516	-1	626.766647338867	8823	0
22	48	66.8671264648438	380.934692382813	-1	636.295867919922	8959	0
22	49	65.9530639648438	380.791168212891	-1	129.418502807617	9021	0
23	1	398.303131103516	165.398239135742	-1	1284.47821044922	183	0
23	2	398.483764648438	165.639617919922	-1	1369.751953125	313	0
23	3	398.623718261719	165.771667480469	-1	1551.50854492188	575	0
23	4	398.409942626953	165.771636962891	-1	1665.15588378906	969	0
23	5	398.316284179688	165.606002807617	-1	1782.16168212891	1136	0
23	6	398.458709716797	165.73030090332	-1	1913.40585327148	1439	0
23	7	398.436706542969	165.503952026367	-1	2330.35229492188	1618	0
23	8	398.232269287109	165.898773193359	-1	1835.45874023438	1813	0
23	9	398.554168701172	165.588348388672	-1	1855.78387451172	2187	0
23	10	398.400299072266	165.286437988281	-1	1680.82131958008	2374	0
23	11	398.416656494141	165.377624511719	-1	1640.37106323242	2468	0
23	12	398.313781738281	165.442184448242	-1	1577.60366821289	2707	0
23	13	398.30908203125	165.571151733398	-1	1936.2966003418	3025	0
23	14	398.464538574219	165.577865600586	-1	1970.41467285156	3201	0
23	15	398.451110839844	165.786727905273	-1	1308.05065917969	3332	0
23	16	398.332397460938	165.574554443359	-1	1761.42276000977	3668	0
23	17	398.492919921875	165.629592895508	-1	1762.75717163086	3775	0
23	18	398.245086669922	165.421417236328	-1	1890.42211914063	4141	0
23	19	398.273376464844	165.539855957031	-1	1507.47622680664	4218	0
23	20	398.258544921875	165.448471069336	-1	1372.7607421875	4529	0
23	21	398.211578369141	165.661743164063	-1	1617.31408691406	4688	0
23	22	398.163330078125	165.544296264648	-1	1377.61697387695	4812	0
23	23	398.228393554688	165.260879516602	-1	1210.33837890625	4999	0
23	24	398.451416015625	165.362808227539	-1	2101.1728515625	5164	0
23	25	398.40185546875	165.68212890625	-1	1582.17242431641	5325	0
23	26	398.448852539063	165.544830322266	-1	1318.01928710938	5380	0
23	27	398.462646484375	165.346969604492	-1	1625.15475463867	5678	0
23	28	398.144775390625	165.815933227539	-1	1668.27294921875	5862	0
23	29	398.441253662109	165.451263427734	-1	1357.01022338867	5954	0
23	30	398.484313964844	165.420547485352	-1	1247.27593994141	6208	0
23	31	398.385986328125	165.719177246094	-1	1405.30114746094	6308	0
23	32	398.566345214844	165.968139648438	-1	1576.49114990234	6528	0
23	33	398.295623779297	165.466217041016	-1	1653.13723754883	6625	0
23	34	398.228454589844	165.464080810547	-1	1358.41366577148	6839	0
23	35	398.429443359375	165.905807495117	-1	1565.81225585938	6997	0
23	36	398.470642089844	165.646575927734	-1	1302.27941894531	7138	0
23	37	398.454467773438	165.75764465332	-1	1139.50399780273	7272	0
23	38	398.628692626953	165.643707275391	-1	940.892883300781	7442	0
23	39	398.596954345703	166.385314941406	-1	525.227905273438	7510	0
23	40	398.476043701172	165.876358032227	-1	549.440216064453	7795	0
23	41	398.461059570313	165.87077331543	-1	883.408721923828	7868	0
23	42	398.468048095703	165.849990844727	-1	1024.58889770508	8066	0
23	43	400.904449462891	165.736022949219	-1	138.787628173828	8114	0
23	44	399.614349365234	166.487289428711	-1	781.950042724609	8402	0
23	45	398.941314697266	167.185546875	-1	324.783813476563	8461	0
23	46	398.140289306641	168.459503173828	-1	796.9638671875	8590	0
23	47	398.582672119141	167.323822021484	-1	233.258880615234	8734	0
23	48	398.773376464844	168.441040039063	-1	425.984161376953	8966	0
23	49	403.218017578125	168.506729125977	-1	215.405303955078	9006	0
24	1	336.471496582031	147.207183837891	-1	1279.54278564453	138	0
24	2	336.579315185547	146.926834106445	-1	2030.94329833984	392	0
24	3	336.355804443359	147.066329956055	-1	2656.46765136719	770	0
24	4	336.281036376953	146.941055297852	-1	2867.9104309082	1015	0
24	5	336.564575195313	146.85563659668	-1	2150.4963684082	1207	0
24	6	336.514068603516	147.014587402344	-1	2022.75552368164	1497	0
24	7	336.299377441406	147.009338378906	-1	1738.95065307617	1616	0
24	8	336.392578125	147.807968139648	-1	1556.88348388672	1756	0
24	9	336.601226806641	147.544281005859	-1	1583.26083374023	2039	0
24	10	336.351684570313	147.225067138672	-1	1949.77035522461	2265	0
24	11	336.565338134766	147.662521362305	-1	1822.94982910156	2439	0
24	12	336.619964599609	147.276092529297	-1	1687.54266357422	2829	0
24	13	336.136260986328	147.167205810547	-1	2233.07122802734	2990	0
24	14	336.494873046875	148.191528320313	-1	1531.05404663086	3228	0
24	15	336.386169433594	147.131790161133	-1	1538.46646118164	3315	0
24	16	336.050170898438	147.068344116211	-1	1116.8059387207	3604	0
24	17	336.243621826172	147.696365356445	-1	1339.99645996094	3804	0
24	18	335.733703613281	147.33757019043	-1	1782.81604003906	4106	0
24	19	336.559600830078	147.277725219727	-1	1799.69442749023	4205	0
24	20	336.009124755859	146.967758178711	-1	1854.36651611328	4379	0
24	21	336.369445800781	147.643524169922	-1	1467.20733642578	4684	0
24	22	336.267456054688	147.242797851563	-1	1542.25637817383	4716	0
24	23	336.319213867188	147.809555053711	-1	2168.44937133789	5040	0
24	24	336.622192382813	147.968215942383	-1	1758.57730102539	5174	0
24	25	336.561218261719	147.223083496094	-1	1512.89120483398	5255	0
24	26	336.255310058594	147.550216674805	-1	1734.95764160156	5509	0
24	27	336.1123046875	147.399505615234	-1	1385.53887939453	5625	0
24	28	336.125946044922	147.351867675781	-1	2196.66516113281	5737	0
24	29	336.422424316406	147.267349243164	-1	1761.47882080078	6040	0
24	30	336.170440673828	147.147079467773	-1	1837.80001831055	6183	0
24	31	336.630035400391	147.073806762695	-1	1581.43499755859	6273	0
24	32	336.685394287109	147.240249633789	-1	1345.13986206055	6416	0
24	33	336.29736328125	147.644439697266	-1	1314.38977050781	6576	0
24	34	336.217468261719	147.320281982422	-1	2088.5009765625	6754	0
24	35	336.423522949219	147.222366333008	-1	1744.75872802734	6955	0
24	36	336.201812744141	147.241775512695	-1	1699.29525756836	7122	0
24	37	336.611236572266	147.191467285156	-1	1440.48004150391	7240	0
24	38	336.469635009766	147.105422973633	-1	1200.26458740234	7422	0
24	39	336.23291015625	147.4140625	-1	1106.32504272461	7546	0
24	40	336.855804443359	147.148788452148	-1	990.194488525391	7767	0
24	41	336.548217773438	147.184005737305	-1	1669.0774230957	7895	0
24	42	336.335754394531	147.127014160156	-1	1091.53405761719	8014	0
24	43	336.822814941406	146.915679931641	-1	1063.86709594727	8116	0
24	44	336.736968994141	147.604644775391	-1	922.785308837891	8378	0
24	45	336.881317138672	147.234252929688	-1	1337.16207885742	8438	0
24	46	336.51123046875	147.070877075195	-1	970.874542236328	8592	0
24	47	337.144317626953	147.518951416016	-1	1035.31787109375	8835	0
24	48	336.274871826172	146.813247680664	-1	1376.48291015625	8915	0
24	49	336.852447509766	147.094818115234	-1	738.400085449219	9051	0
24	50	336.717590332031	147.127044677734	-1	936.483306884766	9232	0
24	51	336.873657226563	147.160598754883	-1	1012.88333129883	9306	0
24	52	337.285186767578	147.49006652832	-1	1062.00662231445	9434	0
24	53	336.671661376953	146.675109863281	-1	1128.79699707031	9599	0
24	54	336.947540283203	147.255233764648	-1	1152.43975830078	9640	0
24	55	336.813507080078	147.771392822266	-1	811.657379150391	9844	0
24	56	336.913391113281	147.027801513672	-1	923.426971435547	9905	0
24	57	336.503204345703	147.362976074219	-1	606.361328125	10090	0
24	58	336.855163574219	147.290374755859	-1	684.879730224609	10233	0
24	59	337.154846191406	147.381805419922	-1	1090.93215942383	10401	0
24	60	336.998748779297	146.917556762695	-1	1126.4443359375	10507	0
24	61	336.834106445313	147.469314575195	-1	946.725646972656	10607	0
24	62	336.641815185547	147.041687011719	-1	1088.40231323242	10718	0
24	63	337.033843994141	147.138656616211	-1	407.349548339844	10840	0
24	64	337.960205078125	146.691253662109	-1	479.588562011719	10996	0
24	65	337.787231445313	147.007339477539	-1	409.725616455078	11035	0
24	66	336.1650390625	148.035064697266	-1	544.162353515625	11252	0
24	67	338.802062988281	147.0693359375	-1	433.887329101563	11366	0
24	68	338.275329589844	147.218963623047	-1	674.373291015625	11424	0
24	69	337.714874267578	147.169357299805	-1	589.389068603516	11624	0
24	70	337.784973144531	147.024841308594	-1	884.114990234375	11723	0
24	71	337.270080566406	147.293060302734	-1	792.793395996094	11787	0
24	72	336.582061767578	147.681747436523	-1	535.067535400391	11857	0
24	73	336.990295410156	148.117752075195	-1	373.87158203125	11956	0
24	74	337.552795410156	146.947570800781	-1	366.307342529297	12090	0
24	75	337.2001953125	147.270416259766	-1	740.113739013672	12198	0
24	76	336.825042724609	147.066619873047	-1	903.075012207031	12290	0
24	77	337.1162109375	147.061874389648	-1	666.496398925781	12435	0
24	78	337.132720947266	147.119537353516	-1	572.457244873047	12566	0
24	79	336.790161132813	147.222183227539	-1	711.825744628906	12658	0
24	80	337.468414306641	147.607971191406	-1	194.903656005859	12734	0
24	81	336.913238525391	147.48844909668	-1	725.565643310547	12840	0
24	82	337.629425048828	146.872970581055	-1	439.906127929688	12998	0
24	83	337.714874267578	147.187561035156	-1	426.204803466797	13106	0
24	84	337.955444335938	146.460327148438	-1	441.557556152344	13174	0
24	85	337.375213623047	147.026885986328	-1	754.902954101563	13271	0
24	86	337.546539306641	147.458084106445	-1	517.982971191406	13446	0
24	87	337.416381835938	147.246170043945	-1	384.976318359375	13490	0
24	88	337.623229980469	146.711502075195	-1	434.881286621094	13661	0
24	89	337.472961425781	147.189086914063	-1	519.792541503906	13752	0
24	90	337.950286865234	146.784072875977	-1	482.498962402344	13849	0
24	91	338.39111328125	146.760620117188	-1	172.319671630859	13963	0
24	92	336.913940429688	146.743133544922	-1	752.375915527344	14051	0
24	93	337.254119873047	147.166030883789	-1	704.219055175781	14097	0
24	94	338.519409179688	147.354995727539	-1	116.411407470703	14236	0
24	95	338.532043457031	147.100372314453	-1	120.824417114258	14357	0
24	96	337.607574462891	146.989242553711	-1	453.592346191406	14404	0
24	97	337.84521484375	146.643936157227	-1	378.772430419922	14540	0
24	98	337.736328125	147.251846313477	-1	245.498107910156	14604	0
24	99	338.027679443359	147.331848144531	-1	266.198333740234	14726	0
24	100	337.693145751953	146.455596923828	-1	302.240936279297	14868	0
24	101	337.797485351563	147.02685546875	-1	234.245758056641	14929	0
24	102	337.511108398438	146.631744384766	-1	348.666839599609	15037	0
24	103	334.429809570313	146.54280090332	-1	506.311492919922	15139	0
24	104	333.731292724609	146.432250976563	-1	422.885025024414	15261	0
24	105	337.907104492188	146.758483886719	-1	300.565200805664	15316	0
25	1	190.700302124023	233.359298706055	-1	1222.99130249023	264	0
25	2	190.755676269531	233.575210571289	-1	1323.79318237305	401	0
25	3	190.753158569336	233.52278137207	-1	1626.30172729492	696	0
25	4	190.573226928711	233.284301757813	-1	989.563385009766	898	0
25	5	191.135391235352	233.782012939453	-1	776.639404296875	1090	0
25	6	190.963821411133	233.251922607422	-1	1081.21557617188	1284	0
25	7	190.860015869141	233.133071899414	-1	1172.63442993164	1519	0
25	8	190.011184692383	233.108337402344	-1	884.168365478516	1768	0
25	9	190.214767456055	233.396881103516	-1	1172.08987426758	2129	0
25	10	190.925979614258	233.338180541992	-1	1089.25860595703	2393	0
25	11	190.881439208984	233.565155029297	-1	858.881866455078	2635	0
25	12	190.888153076172	233.260620117188	-1	1222.89511108398	2695	0
25	13	190.92106628418	233.386856079102	-1	816.735870361328	2911	0
25	14	190.94140625	233.482406616211	-1	711.834014892578	3242	0
25	15	190.905731201172	233.310119628906	-1	936.711456298828	3361	0
25	16	190.655670166016	233.508071899414	-1	1098.52865600586	3572	0
25	17	190.899383544922	233.882476806641	-1	985.827331542969	3796	0
25	18	190.928924560547	233.561950683594	-1	1042.92138671875	4057	0
26	1	358.254852294922	171.593505859375	-1	1188.89102172852	216	0
26	2	358.507141113281	171.694198608398	-1	1619.88681030273	371	0
26	3	357.649291992188	171.199630737305	-1	1132.71676635742	557	0
26	4	357.380096435547	171.939559936523	-1	1233.71340942383	1008	0
26	5	356.382232666016	171.103439331055	-1	1107.17462158203	1135	0
26	6	355.883819580078	171.549774169922	-1	1551.24139404297	1277	0
26	7	356.850311279297	171.235656738281	-1	660.315277099609	1523	0
26	8	357.233489990234	171.725296020508	-1	1607.14901733398	1961	0
26	9	357.606109619141	171.866333007813	-1	1469.39654541016	2037	0
26	10	358.476501464844	171.856506347656	-1	743.009704589844	2258	0
26	11	359.756866455078	171.905853271484	-1	902.587219238281	2504	0
26	12	358.171142578125	171.54833984375	-1	1075.20626831055	2806	0
26	13	357.886291503906	170.938140869141	-1	815.675140380859	3016	0
26	14	357.808349609375	170.922805786133	-1	1463.47839355469	3148	0
26	15	357.989074707031	171.407073974609	-1	756.600036621094	3522	0
26	16	357.030487060547	171.125381469727	-1	1020.75076293945	3549	0
26	17	357.805023193359	171.523376464844	-1	486.73828125	3791	0
26	18	358.174133300781	170.734619140625	-1	696.199737548828	4080	0
26	19	355.193328857422	171.26383972168	-1	1410.56838989258	4263	0
26	20	357.102233886719	171.234176635742	-1	1200.72012329102	4458	0
26	21	357.579895019531	171.43229675293	-1	385.986999511719	4554	0
26	22	357.963714599609	171.195068359375	-1	504.860076904297	4773	0
26	23	355.859252929688	171.276702880859	-1	892.312561035156	5022	0
26	24	358.05224609375	171.46240234375	-1	726.979125976563	5152	0
27	1	359.392883300781	157.28742980957	-1	1169.52276611328	279	0
27	2	359.621887207031	158.247131347656	-1	1203.74417114258	439	0
27	3	359.538238525391	156.931427001953	-1	627.233734130859	572	0
27	4	360.2314453125	157.839767456055	-1	1051.22875976563	1009	0
27	5	359.808135986328	157.92138671875	-1	860.716644287109	1169	0
27	6	359.912994384766	157.902526855469	-1	979.799346923828	1416	0
27	7	359.865051269531	158.260650634766	-1	1157.4758605957	1556	0
27	8	359.835723876953	158.240005493164	-1	1269.19586181641	1841	0
27	9	359.883483886719	158.487777709961	-1	1220.19906616211	2099	0
27	10	360.068298339844	158.450180053711	-1	875.957000732422	2288	0
27	11	359.840728759766	158.084442138672	-1	1342.66287231445	2505	0
27	12	359.764953613281	157.899108886719	-1	1285.30319213867	2748	0
27	13	359.652496337891	157.391143798828	-1	1106.08245849609	2962	0
27	14	359.483734130859	157.296569824219	-1	953.962585449219	3169	0
27	15	359.87890625	158.35905456543	-1	1219.84118652344	3486	0
27	16	360.312042236328	158.022323608398	-1	917.619445800781	3592	0
27	17	360.331359863281	158.943695068359	-1	801.5595703125	3785	0
27	18	359.803283691406	158.618698120117	-1	710.225921630859	4079	0
27	19	360.087493896484	158.725234985352	-1	749.317047119141	4271	0
27	20	359.550079345703	158.895477294922	-1	600.745330810547	4459	0
27	21	359.684051513672	158.864974975586	-1	856.624267578125	4614	0
27	22	359.831817626953	158.738052368164	-1	757.342529296875	4781	0
27	23	360.303466796875	157.844741821289	-1	873.851928710938	4901	0
27	24	359.951019287109	158.198120117188	-1	888.056182861328	5053	0
27	25	359.626953125	158.726531982422	-1	704.996368408203	5348	0
27	26	360.059478759766	158.019058227539	-1	777.156433105469	5437	0
27	27	359.996643066406	158.710952758789	-1	564.179595947266	5627	0
27	28	360.173553466797	158.835174560547	-1	469.191528320313	5727	0
27	29	360.101867675781	158.908676147461	-1	664.100372314453	5903	0
27	30	359.996978759766	158.434844970703	-1	541.853424072266	6071	0
27	31	360.20263671875	158.320922851563	-1	471.890563964844	6268	0
27	32	360.040771484375	159.001052856445	-1	573.369873046875	6432	0
27	33	360.076110839844	158.683181762695	-1	438.590087890625	6669	0
27	34	359.751068115234	159.127838134766	-1	441.904815673828	6825	0
27	35	360.435943603516	158.837097167969	-1	540.268829345703	6923	0
27	36	360.301666259766	158.505905151367	-1	561.468597412109	7143	0
27	37	360.157745361328	158.420761108398	-1	507.223663330078	7188	0
27	38	359.652160644531	158.837692260742	-1	806.085433959961	7400	0
27	39	359.828277587891	159.068069458008	-1	543.329803466797	7545	0
27	40	359.703094482422	158.496566772461	-1	617.642822265625	7709	0
27	41	359.673950195313	158.577697753906	-1	548.287658691406	7889	0
27	42	359.557556152344	158.458587646484	-1	735.172210693359	8033	0
27	43	359.955810546875	158.770416259766	-1	834.541198730469	8243	0
27	44	359.886260986328	158.551025390625	-1	744.931274414063	8307	0
27	45	360.004547119141	158.774139404297	-1	805.715148925781	8510	0
27	46	359.910369873047	158.359329223633	-1	548.321411132813	8656	0
27	47	359.908325195313	158.832992553711	-1	464.091644287109	8786	0
27	48	359.933471679688	158.314422607422	-1	668.962890625	8878	0
27	49	359.778778076172	158.567428588867	-1	525.688598632813	8983	0
27	50	359.137390136719	158.914321899414	-1	777.830718994141	9124	0
27	51	359.955139160156	158.478454589844	-1	600.073669433594	9267	0
27	52	359.547882080078	158.954803466797	-1	695.383422851563	9444	0
27	53	360.394165039063	158.631683349609	-1	662.214782714844	9542	0
27	54	359.590881347656	158.010009765625	-1	654.638031005859	9661	0
27	55	359.869659423828	158.226196289063	-1	578.118194580078	9788	0
27	56	359.808929443359	158.601303100586	-1	686.425140380859	9967	0
27	57	359.298248291016	158.775588989258	-1	421.362731933594	10095	0
27	58	359.574401855469	158.605804443359	-1	775.012481689453	10282	0
27	59	359.529388427734	158.640975952148	-1	705.337768554688	10311	0
27	60	359.114471435547	158.738052368164	-1	655.443786621094	10492	0
27	61	359.237579345703	158.172821044922	-1	371.164398193359	10624	0
27	62	359.380279541016	158.991683959961	-1	451.661376953125	10767	0
27	63	359.575073242188	158.7841796875	-1	297.346252441406	10817	0
27	64	359.853790283203	158.951690673828	-1	556.157745361328	10980	0
27	65	359.876037597656	158.628646850586	-1	300.626266479492	11068	0
27	66	360.030151367188	159.282119750977	-1	332.253692626953	11210	0
27	67	360.012145996094	158.3955078125	-1	695.909576416016	11354	0
27	68	359.196502685547	157.795593261719	-1	516.778564453125	11482	0
27	69	359.802093505859	158.528945922852	-1	428.141693115234	11557	0
27	70	359.2919921875	158.68962097168	-1	527.776977539063	11656	0
27	71	359.382690429688	158.577728271484	-1	407.759979248047	11821	0
27	72	359.861572265625	158.584655761719	-1	537.615875244141	11923	0
27	73	358.806793212891	158.565658569336	-1	403.354400634766	12046	0
27	74	359.724273681641	158.585632324219	-1	455.105010986328	12059	0
27	75	359.740295410156	158.573974609375	-1	421.795715332031	12247	0
27	76	359.816986083984	158.360656738281	-1	383.643630981445	12286	0
27	77	359.775909423828	158.613815307617	-1	459.552795410156	12399	0
27	78	359.547241210938	158.464569091797	-1	337.352630615234	12504	0
27	79	359.571929931641	158.761962890625	-1	750.342010498047	12643	0
27	80	359.681213378906	158.440093994141	-1	512.988861083984	12788	0
27	81	359.493225097656	158.466156005859	-1	847.905151367188	12844	0
27	82	359.777526855469	158.470794677734	-1	700.620758056641	12938	0
27	83	359.728912353516	158.884857177734	-1	499.478256225586	13052	0
27	84	359.981231689453	158.208450317383	-1	828.204986572266	13204	0
27	85	359.920135498047	158.029891967773	-1	1175.85110473633	13294	0
27	86	359.485809326172	158.801574707031	-1	967.336578369141	13473	0
27	87	359.896362304688	158.105392456055	-1	1469.49923706055	13547	0
27	88	359.731323242188	158.065414428711	-1	1052.89956665039	13633	0
27	89	360.267120361328	157.476333618164	-1	921.061950683594	13744	0
27	90	360.385437011719	158.001480102539	-1	1082.47406005859	13771	0
27	91	359.689727783203	158.030258178711	-1	947.770263671875	13948	0
27	92	359.890960693359	158.037719726563	-1	1196.69763183594	13974	0
27	93	359.910369873047	157.982269287109	-1	712.010833740234	14103	0
27	94	359.391876220703	158.178344726563	-1	784.609130859375	14224	0
27	95	359.760925292969	157.614120483398	-1	753.773223876953	14288	0
27	96	359.880920410156	158.134033203125	-1	802.066955566406	14448	0
27	97	360.005859375	157.979934692383	-1	701.625549316406	14477	0
27	98	360.17529296875	157.784973144531	-1	813.497375488281	14582	0
27	99	360.195098876953	158.251754760742	-1	860.50732421875	14709	0
27	100	360.139953613281	157.663726806641	-1	678.454360961914	14823	0
27	101	360.159790039063	158.051223754883	-1	785.709869384766	14957	0
27	102	359.829162597656	158.143249511719	-1	933.451324462891	15013	0
27	103	359.810668945313	157.215835571289	-1	1006.40014648438	15114	0
27	104	360.004150390625	157.820571899414	-1	793.133361816406	15229	0
27	105	359.764617919922	157.664688110352	-1	750.117523193359	15338	0
27	106	359.581695556641	157.941696166992	-1	887.637542724609	15407	0
27	107	359.945709228516	157.878189086914	-1	858.0185546875	15506	0
27	108	359.386260986328	157.444076538086	-1	662.956329345703	15646	0
27	109	360.061706542969	157.958236694336	-1	772.725952148438	15738	0
27	110	360.727111816406	157.664657592773	-1	679.318954467773	15792	0
27	111	360.571228027344	157.299896240234	-1	559.266326904297	15891	0
27	112	360.670989990234	156.694091796875	-1	381.280975341797	15988	0
27	113	360.053863525391	156.752105712891	-1	415.222290039063	16096	0
27	114	360.413299560547	156.416519165039	-1	449.112716674805	16214	0
27	115	359.43212890625	156.965270996094	-1	274.696487426758	16276	0
27	116	360.01904296875	157.123016357422	-1	348.460830688477	16398	0
27	117	359.053924560547	156.914932250977	-1	329.775604248047	16519	0
27	118	359.848480224609	156.842880249023	-1	509.95085144043	16595	0
27	119	360.691162109375	156.545135498047	-1	560.765640258789	16690	0
27	120	359.612640380859	156.261367797852	-1	211.977310180664	16799	0
27	121	358.623138427734	156.003234863281	-1	225.620910644531	16933	0
27	122	360.656799316406	157.023452758789	-1	231.147567749023	17014	0
27	123	360.441497802734	156.844940185547	-1	511.749450683594	17121	0
27	124	359.600524902344	157.263610839844	-1	180.806518554688	17230	0
27	125	359.306793212891	157.939453125	-1	119.218383789063	17293	0
27	126	360.947387695313	157.29541015625	-1	109.939682006836	17373	0
27	127	360.084228515625	157.287216186523	-1	361.898178100586	17482	0
27	128	360.483825683594	156.944793701172	-1	303.53010559082	17568	0
27	129	360.572326660156	157.479736328125	-1	138.531387329102	17698	0
28	1	326.375274658203	156.658004760742	-1	1150.40826416016	254	0
28	2	327.880462646484	155.738845825195	-1	795.531921386719	305	0
28	3	326.208435058594	155.791534423828	-1	629.163482666016	723	0
28	4	325.803100585938	155.89143371582	-1	368.56201171875	877	0
28	5	326.820831298828	156.49951171875	-1	272.627685546875	1139	0
29	1	376.532470703125	169.355346679688	-1	1125.33108520508	122	0
29	2	376.763031005859	168.947402954102	-1	1423.25506591797	466	0
29	3	375.828399658203	170.520889282227	-1	810.717254638672	703	0
29	4	376.837493896484	169.378067016602	-1	717.104553222656	800	0
29	5	375.049041748047	170.313705444336	-1	1193.24926757813	1120	0
29	6	376.369934082031	170.032638549805	-1	907.855285644531	1430	0
29	7	375.762481689453	169.815719604492	-1	885.402099609375	1629	0
29	8	376.938781738281	168.9541015625	-1	910.884582519531	1870	0
29	9	376.391326904297	168.968704223633	-1	524.684326171875	2194	0
29	10	376.511810302734	170.019149780273	-1	380.466949462891	2321	0
29	11	375.878448486328	169.727630615234	-1	726.795654296875	2609	0
29	12	376.052734375	169.571166992188	-1	431.673492431641	2666	0
29	13	376.656372070313	169.237243652344	-1	471.917602539063	3008	0
30	1	232.524337768555	346.841033935547	-1	1072.60278320313	54	0
30	2	232.795928955078	345.270843505859	-1	1805.46887207031	363	0
30	3	232.030868530273	346.092590332031	-1	1892.16976928711	640	0
30	4	231.86328125	345.286041259766	-1	2151.6435546875	814	0
30	5	231.890289306641	346.320861816406	-1	2038.66644287109	1224	0
30	6	231.937896728516	344.824798583984	-1	613.535522460938	1472	0
30	7	231.934326171875	345.493835449219	-1	1293.27096557617	1542	0
30	8	232.520111083984	345.076904296875	-1	918.615447998047	1750	0
30	9	232.387908935547	346.338470458984	-1	1166.24572753906	2067	0
30	10	232.663970947266	345.903411865234	-1	1399.11224365234	2219	0
30	11	232.105804443359	345.796539306641	-1	1518.08764648438	2475	0
30	12	232.487350463867	347.339752197266	-1	1592.52160644531	2814	0
30	13	232.484283447266	344.422027587891	-1	1311.23300170898	2944	0
30	14	232.714920043945	344.443115234375	-1	749.577484130859	3187	0
30	15	232.928405761719	344.202117919922	-1	768.411560058594	3330	0
30	16	232.448501586914	344.703918457031	-1	783.094299316406	3605	0
30	17	232.552886962891	344.517120361328	-1	855.214080810547	3799	0
30	18	232.733810424805	344.902709960938	-1	644.290954589844	4061	0
31	1	138.372314453125	293.732574462891	-1	1066.47059631348	171	0
31	2	139.015075683594	294.754791259766	-1	1177.01843261719	287	0
31	3	138.699829101563	294.242584228516	-1	1094.36972045898	676	0
31	4	138.161483764648	294.027435302734	-1	1377.61166381836	1023	0
31	5	138.615356445313	294.168792724609	-1	1436.30068969727	1256	0
31	6	138.70166015625	294.186462402344	-1	1215.95748901367	1495	0
31	7	138.285888671875	293.553283691406	-1	1066.64730834961	1731	0
31	8	138.984024047852	294.290863037109	-1	907.444366455078	1935	0
31	9	139.195083618164	294.923156738281	-1	1160.52990722656	2124	0
31	10	138.761215209961	294.227386474609	-1	1242.90127563477	2397	0
31	11	138.774322509766	294.519195556641	-1	931.0078125	2544	0
31	12	138.314193725586	294.017852783203	-1	935.432891845703	2876	0
31	13	138.495910644531	293.991058349609	-1	1384.53776550293	2957	0
31	14	138.683090209961	293.845916748047	-1	1055.5696105957	3143	0
31	15	139.281936645508	294.50341796875	-1	1126.9287109375	3463	0
31	16	139.421722412109	294.989532470703	-1	1312.50108337402	3526	0
31	17	139.223785400391	294.827178955078	-1	598.725967407227	3766	0
31	18	138.718200683594	293.808197021484	-1	1124.06497192383	4006	0
31	19	139.183456420898	294.661437988281	-1	992.196014404297	4225	0
31	20	139.092712402344	294.231140136719	-1	1150.34121704102	4424	0
31	21	138.758041381836	293.920349121094	-1	1034.23736572266	4633	0
31	22	138.598815917969	294.242858886719	-1	1176.27676391602	4856	0
31	23	138.785003662109	294.554779052734	-1	1029.81880187988	5017	0
31	24	139.102966308594	294.416137695313	-1	1237.43379211426	5190	0
31	25	139.408309936523	295.176635742188	-1	982.620315551758	5283	0
31	26	138.523147583008	294.016876220703	-1	1079.85696411133	5500	0
31	27	138.832183837891	294.1484375	-1	1027.71412658691	5677	0
31	28	138.948211669922	294.659851074219	-1	1232.23826599121	5765	0
31	29	138.428985595703	294.389190673828	-1	925.030487060547	5894	0
31	30	138.869247436523	294.6181640625	-1	921.950134277344	6097	0
31	31	138.856430053711	294.711822509766	-1	1411.43862915039	6304	0
31	32	139.158157348633	294.668884277344	-1	1068.45582580566	6475	0
31	33	139.017913818359	294.807525634766	-1	1214.32318115234	6627	0
31	34	138.443222045898	294.069488525391	-1	1129.74948120117	6738	0
31	35	138.587844848633	294.286315917969	-1	896.6533203125	7006	0
31	36	139.240570068359	294.483215332031	-1	907.669174194336	7100	0
31	37	139.502059936523	294.871643066406	-1	1117.1417388916	7262	0
31	38	138.990859985352	294.368255615234	-1	1171.42309570313	7489	0
31	39	138.53352355957	294.081939697266	-1	1010.56932067871	7613	0
31	40	138.637542724609	293.786651611328	-1	934.585388183594	7788	0
31	41	138.493408203125	293.543395996094	-1	599.099319458008	7898	0
31	42	138.695724487305	294.098266601563	-1	1115.3551940918	8070	0
31	43	138.353775024414	293.877593994141	-1	1066.31677246094	8199	0
31	44	139.479507446289	294.913208007813	-1	1143.1298828125	8359	0
31	45	139.164642333984	294.457427978516	-1	930.103912353516	8540	0
31	46	138.183059692383	293.93115234375	-1	918.294738769531	8577	0
31	47	138.858093261719	294.024688720703	-1	1180.68382263184	8749	0
31	48	138.892150878906	294.200744628906	-1	1092.70497131348	8869	0
31	49	139.067962646484	294.237976074219	-1	1225.04345703125	9023	0
31	50	138.932159423828	294.478332519531	-1	1182.21696472168	9097	0
31	51	138.333908081055	292.980773925781	-1	989.584701538086	9318	0
31	52	138.33659362793	293.814086914063	-1	1234.11204528809	9382	0
31	53	138.912475585938	294.247589111328	-1	1253.04261779785	9590	0
31	54	138.548980712891	293.905639648438	-1	916.017074584961	9725	0
31	55	138.905746459961	294.060119628906	-1	1012.00547790527	9791	0
31	56	139.618835449219	294.637329101563	-1	982.557601928711	9906	0
31	57	138.529968261719	293.982849121094	-1	1181.87763977051	10060	0
31	58	139.046646118164	294.641296386719	-1	1017.16984558105	10234	0
31	59	138.849746704102	294.344848632813	-1	975.448272705078	10412	0
31	60	138.764312744141	294.290069580078	-1	1026.7661895752	10419	0
31	61	138.799407958984	294.204132080078	-1	1201.86303710938	10560	0
31	62	138.1875	293.2158203125	-1	521.07014465332	10775	0
31	63	138.499084472656	294.446014404297	-1	1078.47386169434	10860	0
31	64	139.325775146484	294.686950683594	-1	908.098739624023	11001	0
31	65	139.271865844727	294.927276611328	-1	1019.05661010742	11038	0
31	66	138.997192382813	294.455780029297	-1	1118.88006591797	11203	0
31	67	138.420623779297	294.223724365234	-1	842.566513061523	11277	0
31	68	139.085494995117	294.690399169922	-1	1139.63203430176	11423	0
31	69	139.098541259766	294.488494873047	-1	1022.93145751953	11619	0
31	70	138.875503540039	294.090728759766	-1	990.194869995117	11647	0
31	71	138.853973388672	294.025482177734	-1	1047.47187805176	11837	0
31	72	138.636413574219	294.076507568359	-1	1038.98643493652	11871	0
31	73	139.189437866211	294.525909423828	-1	1210.03268432617	12012	0
31	74	139.243698120117	295.11376953125	-1	1044.08573913574	12079	0
31	75	138.94255065918	294.169403076172	-1	767.148559570313	12216	0
31	76	138.882385253906	294.763031005859	-1	1298.53176879883	12276	0
31	77	138.814895629883	294.481567382813	-1	1304.81767272949	12474	0
31	78	139.519592285156	295.211853027344	-1	1115.00015258789	12545	0
31	79	138.3916015625	293.921112060547	-1	830.225891113281	12624	0
31	80	138.799194335938	293.928192138672	-1	861.247406005859	12726	0
31	81	138.959060668945	294.636474609375	-1	1030.51597595215	12870	0
31	82	138.743377685547	293.650390625	-1	1286.81640625	13020	0
31	83	139.075164794922	294.412933349609	-1	926.094619750977	13051	0
31	84	138.593322753906	293.90869140625	-1	935.830810546875	13153	0
31	85	139.254959106445	294.292907714844	-1	969.228607177734	13286	0
31	86	138.535003662109	294.416870117188	-1	1124.6071472168	13377	0
31	87	138.674011230469	294.396209716797	-1	975.756271362305	13513	0
31	88	138.595016479492	294.190093994141	-1	867.767227172852	13604	0
31	89	139.048400878906	294.667419433594	-1	1351.53338623047	13728	0
31	90	139.176147460938	294.955383300781	-1	921.260452270508	13769	0
31	91	139.346252441406	294.612121582031	-1	1086.37576293945	13940	0
31	92	138.975494384766	294.138305664063	-1	1119.38032531738	14040	0
31	93	139.083374023438	294.234039306641	-1	864.382781982422	14118	0
31	94	139.03369140625	294.359344482422	-1	1238.10372924805	14257	0
31	95	138.744995117188	294.746276855469	-1	1108.31469726563	14342	0
31	96	138.803466796875	294.537536621094	-1	1258.85528564453	14412	0
31	97	139.503845214844	294.525268554688	-1	771.958450317383	14481	0
31	98	139.127243041992	294.711853027344	-1	1104.45532226563	14603	0
31	99	139.091415405273	294.241882324219	-1	977.22380065918	14684	0
31	100	138.655853271484	293.674499511719	-1	759.237442016602	14832	0
31	101	138.507186889648	294.219787597656	-1	1080.49322509766	14980	0
31	102	138.834976196289	294.786224365234	-1	1079.6932220459	14997	0
31	103	139.000823974609	294.641876220703	-1	929.236801147461	15186	0
31	104	138.594223022461	294.348541259766	-1	1029.85525512695	15199	0
31	105	138.966842651367	294.615905761719	-1	802.939315795898	15357	0
31	106	139.086502075195	294.330078125	-1	991.398818969727	15416	0
31	107	138.823196411133	294.611450195313	-1	786.023773193359	15535	0
31	108	138.980697631836	294.486633300781	-1	1183.7080078125	15613	0
31	109	138.376007080078	293.995056152344	-1	866.903228759766	15744	0
31	110	138.094482421875	293.435302734375	-1	1218.09841918945	15836	0
31	111	138.618087768555	294.473175048828	-1	1037.95028686523	15931	0
31	112	138.923934936523	294.1982421875	-1	1185.11097717285	16034	0
31	113	138.701385498047	294.076965332031	-1	1104.92156982422	16119	0
31	114	138.904998779297	294.509460449219	-1	852.697845458984	16174	0
31	115	138.790939331055	294.365081787109	-1	879.456512451172	16246	0
31	116	139.116790771484	294.7744140625	-1	859.225021362305	16345	0
31	117	138.948867797852	294.550048828125	-1	1280.06457519531	16532	0
31	118	139.065704345703	294.434326171875	-1	1179.46235656738	16638	0
31	119	138.661849975586	294.4111328125	-1	910.409301757813	16658	0
31	120	139.03254699707	294.683349609375	-1	1035.13647460938	16794	0
31	121	139.17643737793	294.866973876953	-1	931.300735473633	16901	0
31	122	138.526168823242	294.039733886719	-1	1034.4128112793	17015	0
31	123	138.977676391602	294.349578857422	-1	854.716979980469	17113	0
31	124	138.579116821289	293.887054443359	-1	885.675094604492	17192	0
31	125	138.943450927734	294.375183105469	-1	1027.90078735352	17301	0
31	126	139.011734008789	294.727844238281	-1	641.15071105957	17406	0
31	127	138.432739257813	293.554870605469	-1	853.440200805664	17491	0
31	128	139.014404296875	294.699829101563	-1	1124.82022094727	17578	0
31	129	138.421035766602	294.231689453125	-1	1088.07008361816	17668	0
31	130	139.455627441406	294.935485839844	-1	956.21223449707	17775	0
31	131	139.179794311523	294.682556152344	-1	975.419418334961	17872	0
31	132	139.094772338867	294.501373291016	-1	1175.09614562988	17891	0
31	133	138.698425292969	294.759582519531	-1	1149.78102111816	18017	0
31	134	138.998992919922	294.399169921875	-1	1184.97787475586	18080	0
31	135	138.816711425781	294.324798583984	-1	739.311248779297	18210	0
31	136	138.921768188477	294.270141601563	-1	972.492446899414	18317	0
31	137	139.381790161133	295.089935302734	-1	1192.56134033203	18359	0
31	138	140.316940307617	295.371856689453	-1	655.109649658203	18428	0
32	1	110.64070892334	474.589294433594	-1	1050.61862182617	154	0
32	2	111.360610961914	476.224548339844	-1	1205.04730224609	309	0
32	3	110.546669006348	475.575927734375	-1	626.366455078125	597	0
32	4	111.059684753418	475.727416992188	-1	573.434234619141	1031	0
32	5	111.390342712402	476.176788330078	-1	1373.65908813477	1059	0
32	6	110.837860107422	474.842803955078	-1	435.2783203125	1456	0
32	7	109.92032623291	474.031829833984	-1	589.877593994141	1624	0
32	8	110.878288269043	475.331207275391	-1	676.428833007813	1921	0
32	9	110.953071594238	475.482818603516	-1	793.279144287109	2193	0
33	1	70.103759765625	464.659881591797	-1	1030.70343017578	150	0
33	2	70.6028366088867	464.565582275391	-1	870.741241455078	384	0
33	3	70.6132354736328	464.417816162109	-1	939.206390380859	667	0
33	4	70.5784378051758	464.559295654297	-1	592.960922241211	1035	0
33	5	70.5655059814453	464.498992919922	-1	851.882629394531	1147	0
33	6	70.4378280639648	464.401672363281	-1	975.631210327148	1410	0
33	7	70.4494094848633	464.914672851563	-1	647.547775268555	1721	0
33	8	70.580680847168	464.807861328125	-1	578.091690063477	1762	0
33	9	70.6218338012695	464.507995605469	-1	595.713668823242	2174	0
33	10	70.5943832397461	464.799072265625	-1	776.961532592773	2359	0
33	11	70.4045028686523	464.736663818359	-1	638.260635375977	2506	0
33	12	69.9888916015625	465.312408447266	-1	543.846740722656	2726	0
33	13	70.67333984375	464.249938964844	-1	620.519500732422	3056	0
33	14	71.0241622924805	464.637481689453	-1	628.634231567383	3104	0
33	15	70.7107315063477	464.189117431641	-1	818.599624633789	3347	0
33	16	70.4013977050781	464.625396728516	-1	862.988296508789	3581	0
33	17	70.641471862793	464.252410888672	-1	599.40283203125	3868	0
33	18	70.8522491455078	464.739196777344	-1	772.567138671875	4130	0
33	19	70.5144195556641	464.304779052734	-1	832.407943725586	4150	0
33	20	70.54150390625	464.681549072266	-1	729.154312133789	4485	0
33	21	70.8120956420898	464.231292724609	-1	351.50129699707	4615	0
33	22	70.8831176757813	465.060638427734	-1	676.149963378906	4788	0
33	23	70.3786849975586	464.495269775391	-1	587.087661743164	4917	0
33	24	69.5494918823242	464.752990722656	-1	556.512023925781	5193	0
33	25	70.4352722167969	464.523010253906	-1	770.195739746094	5263	0
33	26	70.4440841674805	464.362731933594	-1	653.827774047852	5525	0
33	27	70.2612686157227	464.505065917969	-1	553.425079345703	5700	0
33	28	70.5427474975586	464.285705566406	-1	860.419677734375	5818	0
33	29	70.8206634521484	464.328247070313	-1	745.928024291992	5950	0
33	30	70.8175964355469	464.731231689453	-1	465.926986694336	6056	0
33	31	70.4977493286133	464.300231933594	-1	432.748229980469	6371	0
33	32	71.0822067260742	464.263427734375	-1	671.490249633789	6456	0
33	33	70.8069000244141	464.507629394531	-1	753.134719848633	6671	0
33	34	70.2703018188477	464.836608886719	-1	692.220108032227	6850	0
33	35	70.1610260009766	464.373931884766	-1	649.832427978516	6924	0
33	36	70.2090759277344	465.218505859375	-1	189.332000732422	7091	0
33	37	69.7192153930664	464.330749511719	-1	183.6435546875	7270	0
33	38	70.2254486083984	464.468627929688	-1	428.841583251953	7441	0
33	39	69.8904876708984	464.406036376953	-1	169.55712890625	7640	0
33	40	69.7772903442383	464.761138916016	-1	325.979721069336	7692	0
33	41	70.5162200927734	464.544036865234	-1	617.035247802734	7908	0
33	42	70.3229370117188	464.445678710938	-1	594.450012207031	8097	0
33	43	69.7137680053711	464.636993408203	-1	402.299407958984	8196	0
33	44	70.8417434692383	464.896545410156	-1	463.181427001953	8296	0
33	45	70.5505218505859	464.503173828125	-1	574.659881591797	8497	0
33	46	70.3531646728516	464.508697509766	-1	636.029968261719	8551	0
33	47	70.5287246704102	464.779876708984	-1	550.700134277344	8770	0
33	48	70.2868957519531	464.529296875	-1	492.108276367188	8911	0
33	49	70.563835144043	464.385070800781	-1	949.175338745117	9086	0
33	50	70.6787796020508	464.293426513672	-1	675.532806396484	9131	0
33	51	70.2704772949219	465.009796142578	-1	576.524215698242	9273	0
33	52	69.7595291137695	464.429626464844	-1	299.292694091797	9494	0
33	53	71.1266326904297	464.767608642578	-1	604.913757324219	9519	0
33	54	70.4222106933594	464.783142089844	-1	554.266738891602	9684	0
33	55	70.4008331298828	464.456451416016	-1	682.029098510742	9805	0
33	56	69.9237442016602	464.637817382813	-1	707.143402099609	9948	0
33	57	70.6210403442383	464.356384277344	-1	547.614318847656	10083	0
33	58	70.1071853637695	464.343139648438	-1	670.440170288086	10186	0
33	59	70.1649322509766	464.718444824219	-1	724.421890258789	10296	0
33	60	70.1548461914063	464.394012451172	-1	868.654113769531	10426	0
33	61	70.3080978393555	464.391052246094	-1	704.757781982422	10662	0
33	62	70.4672393798828	464.507232666016	-1	752.702362060547	10758	0
33	63	70.476188659668	464.856628417969	-1	410.921920776367	10862	0
33	64	71.4542617797852	464.179931640625	-1	246.759674072266	11000	0
33	65	70.98388671875	464.931213378906	-1	164.818237304688	11092	0
33	66	71.3554916381836	464.157623291016	-1	227.122772216797	11184	0
33	67	71.3213653564453	464.849761962891	-1	260.931442260742	11321	0
34	1	226.238067626953	349.787475585938	-1	1008.4755859375	12	0
34	2	227.604904174805	350.098510742188	-1	1239.77352905273	469	0
34	3	226.414459228516	349.0703125	-1	770.583251953125	714	0
34	4	226.465179443359	349.386260986328	-1	827.486511230469	932	0
34	5	226.582290649414	349.42138671875	-1	648.614685058594	1057	0
34	6	226.392913818359	349.135162353516	-1	1188.61392211914	1494	0
34	7	226.309127807617	349.186492919922	-1	784.192291259766	1676	0
34	8	226.677032470703	349.439727783203	-1	1378.29623413086	1893	0
34	9	227.383087158203	349.848541259766	-1	1173.70114135742	2143	0
34	10	226.808181762695	350.165771484375	-1	787.356292724609	2231	0
34	11	226.88427734375	349.775726318359	-1	863.475952148438	2590	0
34	12	227.878814697266	351.153839111328	-1	441.021240234375	2837	0
35	1	370.255218505859	180.44450378418	-1	993.252197265625	21	0
35	2	369.743804931641	181.053924560547	-1	1455.96594238281	478	0
35	3	370.010559082031	181.448760986328	-1	1225.99877929688	751	0
35	4	369.610931396484	181.490478515625	-1	1473.47830200195	808	0
35	5	369.952178955078	181.851058959961	-1	1288.55276489258	1126	0
35	6	369.861480712891	181.451278686523	-1	563.520599365234	1483	0
35	7	369.321166992188	181.10986328125	-1	819.808441162109	1543	0
35	8	368.953948974609	181.275619506836	-1	856.264526367188	1865	0
35	9	369.217010498047	181.554977416992	-1	849.586486816406	2056	0
35	10	369.043579101563	181.593200683594	-1	646.385589599609	2280	0
35	11	369.701995849609	181.210250854492	-1	648.66796875	2633	0
35	12	369.257446289063	181.450103759766	-1	399.904968261719	2703	0
36	1	420.975372314453	166.278549194336	-1	980.428314208984	245	0
36	2	422.413208007813	165.845062255859	-1	503.199615478516	476	0
36	3	422.096099853516	165.829193115234	-1	709.923187255859	539	0
37	1	295.700103759766	154.202758789063	-1	967.611419677734	167	0
37	2	295.931243896484	153.930038452148	-1	821.139068603516	372	0
37	3	295.926818847656	154.102783203125	-1	612.557342529297	577	0
37	4	296.408111572266	154.582275390625	-1	423.115051269531	896	0
37	5	295.134002685547	153.493194580078	-1	1338.64508056641	1218	0
37	6	296.478240966797	154.522491455078	-1	1043.94024658203	1274	0
37	7	296.276458740234	154.316482543945	-1	922.179046630859	1520	0
37	8	297.480438232422	154.491851806641	-1	510.093322753906	1903	0
37	9	296.178314208984	154.583374023438	-1	1549.89288330078	2065	0
37	10	295.920104980469	154.235717773438	-1	1351.99862670898	2201	0
37	11	295.814117431641	153.713577270508	-1	1195.72030639648	2518	0
37	12	296.433959960938	154.283386230469	-1	862.513763427734	2754	0
37	13	296.334106445313	153.95849609375	-1	949.536071777344	2921	0
37	14	295.942565917969	154.082336425781	-1	1197.44354248047	3272	0
37	15	296.682434082031	154.100280761719	-1	1114.11431884766	3448	0
37	16	296.411682128906	153.890502929688	-1	806.835113525391	3631	0
37	17	296.189361572266	154.224731445313	-1	1114.64669799805	3813	0
37	18	296.229339599609	154.267166137695	-1	1232.64697265625	3965	0
37	19	296.429107666016	154.342758178711	-1	1166.4948425293	4200	0
37	20	296.182556152344	154.134201049805	-1	1368.29684448242	4455	0
37	21	296.618804931641	154.805786132813	-1	872.783355712891	4608	0
37	22	295.191497802734	153.297180175781	-1	1105.08666992188	4736	0
37	23	296.216430664063	154.001556396484	-1	723.836059570313	4926	0
37	24	296.712890625	154.090255737305	-1	1134.23208618164	5162	0
37	25	295.899200439453	153.346237182617	-1	999.758911132813	5268	0
37	26	296.455993652344	154.12841796875	-1	1046.85797119141	5493	0
37	27	295.959106445313	153.738555908203	-1	1246.66873168945	5684	0
37	28	295.847351074219	153.989822387695	-1	1188.78814697266	5790	0
37	29	296.287017822266	153.840255737305	-1	1529.76968383789	5971	0
37	30	296.536895751953	154.595947265625	-1	1001.97503662109	6206	0
37	31	296.525360107422	154.201080322266	-1	966.102111816406	6309	0
37	32	296.203948974609	154.305953979492	-1	1056.15133666992	6437	0
37	33	296.466644287109	154.427993774414	-1	1127.75601196289	6683	0
37	34	296.358459472656	154.305709838867	-1	809.252532958984	6837	0
37	35	296.372039794922	154.557067871094	-1	947.886077880859	6957	0
37	36	296.125640869141	154.025573730469	-1	1103.00134277344	7141	0
37	37	296.935668945313	154.76432800293	-1	735.457672119141	7199	0
37	38	296.350494384766	154.53923034668	-1	731.793151855469	7428	0
37	39	296.680053710938	154.519104003906	-1	748.435394287109	7509	0
37	40	295.193176269531	153.524993896484	-1	727.343566894531	7759	0
37	41	295.820068359375	153.303680419922	-1	963.142120361328	7957	0
37	42	296.587860107422	154.131317138672	-1	1013.57067871094	7973	0
37	43	296.537628173828	154.446685791016	-1	781.479461669922	8140	0
37	44	296.086029052734	153.289428710938	-1	706.762359619141	8382	0
37	45	295.973266601563	154.763427734375	-1	680.137756347656	8502	0
37	46	296.304046630859	154.388519287109	-1	514.361083984375	8644	0
37	47	296.169219970703	154.261337280273	-1	838.292877197266	8760	0
37	48	296.465148925781	154.586990356445	-1	871.275939941406	8857	0
37	49	296.571136474609	154.406646728516	-1	607.77685546875	9030	0
37	50	296.525482177734	154.406158447266	-1	854.042053222656	9173	0
37	51	296.497863769531	154.14892578125	-1	558.218170166016	9356	0
37	52	296.241729736328	154.839630126953	-1	378.941009521484	9424	0
38	1	388.232208251953	171.342987060547	-1	933.054779052734	243	0
38	2	388.890533447266	171.357223510742	-1	838.006256103516	308	0
38	3	389.080963134766	171.024932861328	-1	327.869812011719	672	0
38	4	388.322418212891	171.316818237305	-1	653.155426025391	788	0
38	5	388.912292480469	170.848297119141	-1	715.067413330078	1172	0
38	6	390.5029296875	170.120315551758	-1	488.597503662109	1294	0
38	7	388.141632080078	171.53044128418	-1	939.639617919922	1628	0
38	8	388.317108154297	171.439926147461	-1	392.359558105469	1795	0
38	9	389.807800292969	170.307250976563	-1	573.945159912109	2088	0
38	10	390.015899658203	169.642379760742	-1	668.576568603516	2333	0
38	11	388.682891845703	170.833343505859	-1	492.409240722656	2522	0
38	12	390.129272460938	168.902984619141	-1	1144.72244262695	2661	0
38	13	388.390838623047	170.793701171875	-1	1086.93276977539	3067	0
38	14	389.112976074219	171.245574951172	-1	767.525268554688	3151	0
38	15	388.595550537109	171.247787475586	-1	1142.88195800781	3420	0
38	16	388.472900390625	171.250991821289	-1	426.550018310547	3742	0
38	17	386.641693115234	172.643905639648	-1	178.215911865234	3944	0
38	18	384.520263671875	173.254501342773	-1	292.025207519531	4100	0
38	19	381.896240234375	171.61018371582	-1	369.752410888672	4316	0
38	20	384.358703613281	167.696212768555	-1	275.818756103516	4427	0
38	21	381.228210449219	169.191101074219	-1	389.088470458984	4618	0
39	1	319.357147216797	181.957382202148	-1	844.199066162109	214	0
39	2	319.542175292969	181.953353881836	-1	1207.74945068359	400	0
39	3	319.517120361328	182.011428833008	-1	1301.32995605469	559	0
39	4	319.468780517578	182.182998657227	-1	1032.82943725586	973	0
39	5	319.387145996094	181.840972900391	-1	1638.97109985352	1061	0
39	6	319.426177978516	182.237365722656	-1	1150.65386962891	1312	0
39	7	319.688812255859	182.157104492188	-1	1372.73150634766	1735	0
39	8	319.866516113281	182.342102050781	-1	1544.90744018555	1913	0
39	9	319.394134521484	181.884658813477	-1	1351.88803100586	2138	0
39	10	319.478179931641	182.153778076172	-1	1311.72329711914	2299	0
39	11	319.518188476563	182.025451660156	-1	1344.00152587891	2555	0
39	12	319.311981201172	182.229141235352	-1	1508.396484375	2798	0
39	13	318.777740478516	182.299713134766	-1	754.248046875	3089	0
39	14	319.522399902344	182.506607055664	-1	740.677337646484	3102	0
39	15	319.302856445313	181.963195800781	-1	585.046813964844	3328	0
39	16	319.616363525391	182.650299072266	-1	668.918029785156	3647	0
39	17	319.732574462891	182.733032226563	-1	492.886642456055	3866	0
39	18	318.381378173828	182.9453125	-1	745.891998291016	3973	0
39	19	319.486755371094	182.313247680664	-1	743.099395751953	4335	0
39	20	319.475982666016	182.646453857422	-1	608.885284423828	4414	0
39	21	319.153686523438	182.715270996094	-1	707.412170410156	4641	0
39	22	319.162902832031	181.868865966797	-1	536.720642089844	4757	0
39	23	319.343536376953	182.61328125	-1	455.988677978516	5024	0
39	24	319.160400390625	182.322631835938	-1	620.254760742188	5118	0
39	25	319.141326904297	182.389053344727	-1	315.082534790039	5342	0
39	26	319.601959228516	181.949203491211	-1	575.357360839844	5386	0
39	27	319.203216552734	182.56233215332	-1	356.103607177734	5571	0
39	28	319.671234130859	182.687057495117	-1	594.281951904297	5783	0
39	29	319.710296630859	182.24430847168	-1	333.300537109375	5981	0
39	30	318.840759277344	182.874359130859	-1	611.46940612793	6064	0
39	31	319.680908203125	182.3857421875	-1	1106.2021484375	6223	0
39	32	319.4462890625	182.309783935547	-1	1179.21618652344	6442	0
39	33	319.026641845703	182.007476806641	-1	1201.29150390625	6641	0
39	34	319.309295654297	182.341644287109	-1	1245.04867553711	6802	0
39	35	319.389404296875	182.253036499023	-1	955.514221191406	6948	0
39	36	319.471313476563	182.46696472168	-1	996.222198486328	7059	0
39	37	319.670227050781	182.424606323242	-1	1054.30902099609	7206	0
39	38	319.523620605469	182.198196411133	-1	1114.70874023438	7372	0
39	39	319.401275634766	182.30012512207	-1	1104.3600769043	7630	0
39	40	319.656005859375	182.079223632813	-1	1430.72109985352	7809	0
39	41	319.605529785156	182.194000244141	-1	1356.06689453125	7826	0
39	42	319.727905273438	182.208145141602	-1	1226.98083496094	8073	0
39	43	319.816284179688	182.122314453125	-1	1148.32595825195	8222	0
39	44	319.538452148438	182.131530761719	-1	1142.03561401367	8355	0
39	45	319.494110107422	181.921600341797	-1	927.025024414063	8514	0
39	46	319.264129638672	182.388381958008	-1	1133.36212158203	8682	0
39	47	319.275421142578	182.336776733398	-1	1748.41598510742	8789	0
39	48	319.572692871094	182.253067016602	-1	1082.16842651367	8891	0
39	49	319.86474609375	182.219497680664	-1	830.281860351563	9020	0
39	50	319.551971435547	182.561157226563	-1	868.659729003906	9170	0
39	51	319.810180664063	182.256469726563	-1	1042.88912963867	9269	0
39	52	319.678802490234	182.277236938477	-1	1106.89263916016	9364	0
39	53	319.674926757813	182.386032104492	-1	1100.64910888672	9517	0
39	54	319.723114013672	182.462966918945	-1	997.6748046875	9735	0
39	55	319.917205810547	182.443161010742	-1	1105.09954833984	9787	0
39	56	319.696350097656	182.346237182617	-1	1263.22509765625	10002	0
39	57	319.334228515625	182.496917724609	-1	947.118011474609	10138	0
39	58	319.922760009766	182.542037963867	-1	1129.93362426758	10218	0
39	59	319.76171875	182.487991333008	-1	1098.34603881836	10346	0
39	60	319.531982421875	182.283615112305	-1	858.080352783203	10443	0
39	61	319.935821533203	182.646453857422	-1	1400.36148071289	10557	0
39	62	319.919281005859	182.582092285156	-1	1225.75445556641	10779	0
39	63	319.959259033203	182.415664672852	-1	1039.71517944336	10898	0
39	64	320.2861328125	182.455383300781	-1	880.002593994141	10986	0
39	65	319.793518066406	182.345321655273	-1	951.038696289063	11093	0
39	66	319.951965332031	182.764617919922	-1	898.188659667969	11200	0
39	67	320.226867675781	182.443588256836	-1	738.139251708984	11342	0
39	68	319.690032958984	182.354827880859	-1	1183.79971313477	11398	0
39	69	319.675415039063	182.564056396484	-1	1230.42623901367	11596	0
39	70	319.630187988281	182.202178955078	-1	1389.24911499023	11720	0
39	71	319.882446289063	182.270782470703	-1	1174.92938232422	11778	0
39	72	320.318450927734	182.178741455078	-1	878.049407958984	11897	0
39	73	319.693084716797	182.053253173828	-1	1141.12002563477	12017	0
39	74	319.793304443359	182.247314453125	-1	976.201965332031	12062	0
39	75	319.78125	182.14143371582	-1	1061.30581665039	12186	0
39	76	319.576110839844	182.171875	-1	1204.04870605469	12306	0
39	77	319.984344482422	182.337738037109	-1	1191.30932617188	12362	0
39	78	320.077941894531	182.63215637207	-1	926.181365966797	12580	0
39	79	319.866790771484	182.386703491211	-1	1352.0778503418	12640	0
39	80	319.866363525391	182.442733764648	-1	1172.52401733398	12759	0
39	81	319.628509521484	182.09162902832	-1	545.219985961914	12829	0
39	82	320.231597900391	182.338195800781	-1	503.410400390625	13030	0
39	83	319.669036865234	181.858520507813	-1	710.395599365234	13104	0
39	84	320.34033203125	182.51676940918	-1	508.342407226563	13199	0
39	85	319.79248046875	182.360336303711	-1	631.524200439453	13298	0
39	86	320.243530273438	182.357727050781	-1	753.167938232422	13383	0
39	87	320.405090332031	182.551849365234	-1	760.735092163086	13506	0
39	88	319.089385986328	182.453979492188	-1	603.730270385742	13617	0
39	89	319.647857666016	182.549621582031	-1	562.793579101563	13686	0
39	90	319.815338134766	182.158935546875	-1	562.950775146484	13799	0
39	91	319.443664550781	182.179840087891	-1	651.782852172852	13949	0
39	92	319.760223388672	182.369064331055	-1	810.082092285156	14004	0
39	93	319.574829101563	182.482574462891	-1	728.335174560547	14095	0
39	94	319.700408935547	182.531372070313	-1	560.678375244141	14173	0
39	95	319.544769287109	182.584197998047	-1	721.590744018555	14336	0
39	96	319.497741699219	182.657836914063	-1	297.618576049805	14452	0
39	97	319.470062255859	182.438110351563	-1	588.464965820313	14482	0
39	98	319.370941162109	183.090515136719	-1	427.334609985352	14649	0
39	99	319.695220947266	182.339324951172	-1	551.536117553711	14746	0
39	100	319.306213378906	182.291885375977	-1	543.353134155273	14882	0
39	101	319.251373291016	182.31559753418	-1	774.408737182617	14934	0
39	102	319.067596435547	182.275009155273	-1	638.985336303711	15036	0
39	103	319.30615234375	182.388961791992	-1	422.266143798828	15118	0
39	104	319.604827880859	182.391693115234	-1	482.501388549805	15257	0
39	105	319.540832519531	182.544570922852	-1	731.396591186523	15283	0
39	106	319.149444580078	182.499893188477	-1	574.275466918945	15429	0
39	107	319.801513671875	182.354187011719	-1	483.116073608398	15500	0
39	108	319.520599365234	182.571823120117	-1	541.27424621582	15599	0
39	109	319.469818115234	182.323745727539	-1	767.599533081055	15740	0
39	110	319.711212158203	182.808654785156	-1	564.276809692383	15775	0
39	111	319.495361328125	182.728988647461	-1	437.394104003906	15884	0
39	112	319.455200195313	183.054946899414	-1	473.406341552734	15959	0
39	113	318.630523681641	182.564498901367	-1	830.709869384766	16051	0
39	114	319.263824462891	182.298110961914	-1	591.661544799805	16152	0
39	115	319.178405761719	182.216949462891	-1	560.155822753906	16278	0
39	116	319.379455566406	182.548400878906	-1	496.311859130859	16367	0
39	117	318.892028808594	182.472366333008	-1	545.536819458008	16468	0
39	118	319.47412109375	182.628524780273	-1	410.726165771484	16557	0
39	119	319.046478271484	182.640609741211	-1	594.517364501953	16734	0
39	120	319.170715332031	182.214004516602	-1	577.990127563477	16768	0
39	121	318.849853515625	182.501510620117	-1	447.188507080078	16855	0
39	122	319.730865478516	182.59748840332	-1	648.99267578125	17024	0
39	123	319.463134765625	181.935562133789	-1	113.211166381836	17136	0
39	124	316.238189697266	183.405975341797	-1	133.261108398438	17183	0
40	1	95.1013870239258	460.691223144531	-1	830.082824707031	70	0
40	2	95.556640625	460.203430175781	-1	754.661651611328	513	0
40	3	94.6704788208008	460.250366210938	-1	866.69287109375	544	0
40	4	95.8163604736328	459.643859863281	-1	709.598937988281	971	0
40	5	95.5737991333008	460.232208251953	-1	1435.36639404297	1134	0
40	6	95.0198287963867	460.379974365234	-1	693.144073486328	1348	0
40	7	95.5466537475586	460.628936767578	-1	726.097686767578	1572	0
40	8	95.233268737793	460.2890625	-1	672.459503173828	1970	0
40	9	94.8652572631836	460.18408203125	-1	627.574523925781	2144	0
40	10	95.2709884643555	460.200439453125	-1	1211.28787231445	2240	0
40	11	95.1539993286133	460.081512451172	-1	891.718841552734	2615	0
40	12	95.4325485229492	459.917083740234	-1	757.098876953125	2728	0
40	13	95.4314041137695	459.947265625	-1	283.457855224609	2922	0
40	14	95.1342163085938	460.239166259766	-1	779.455200195313	3209	0
40	15	94.8776550292969	460.508178710938	-1	374.736206054688	3384	0
40	16	95.634635925293	460.749328613281	-1	727.585266113281	3547	0
40	17	95.4204483032227	460.708068847656	-1	947.430633544922	3842	0
40	18	95.2373352050781	460.405242919922	-1	726.621673583984	4123	0
40	19	95.7068176269531	460.164398193359	-1	379.296417236328	4325	0
40	20	94.0517501831055	461.636169433594	-1	311.500366210938	4357	0
40	21	95.4342041015625	460.189331054688	-1	382.05810546875	4707	0
40	22	95.896354675293	459.391754150391	-1	444.256225585938	4853	0
40	23	95.1633377075195	460.421508789063	-1	778.438781738281	5039	0
40	24	95.2351760864258	459.731048583984	-1	317.65380859375	5097	0
40	25	95.2685089111328	459.754791259766	-1	254.152923583984	5362	0
40	26	95.0031356811523	459.616973876953	-1	240.134521484375	5456	0
40	27	94.7560043334961	460.555877685547	-1	295.426483154297	5712	0
40	28	96.1461791992188	460.441925048828	-1	727.132537841797	5722	0
40	29	94.0919647216797	460.486633300781	-1	372.91552734375	5997	0
40	30	95.1263046264648	460.465942382813	-1	197.804748535156	6148	0
40	31	95.811408996582	460.681976318359	-1	728.461334228516	6323	0
41	1	416.212097167969	172.518081665039	-1	824.527893066406	130	0
41	2	415.146606445313	171.571411132813	-1	768.024627685547	346	0
41	3	414.796112060547	174.331954956055	-1	540.991821289063	781	0
42	1	41.4109077453613	390.298858642578	-1	782.208190917969	63	0
42	2	42.9223175048828	390.097229003906	-1	213.605224609375	493	0
42	3	41.8706665039063	390.000396728516	-1	575.068939208984	682	0
42	4	42.3705444335938	389.615875244141	-1	618.378143310547	948	0
42	5	44.638786315918	387.617370605469	-1	172.238754272461	1245	0
43	1	280.123840332031	152.958984375	-1	765.054718017578	262	0
43	2	280.025970458984	152.686859130859	-1	716.761779785156	354	0
43	3	279.136352539063	150.776947021484	-1	613.573974609375	583	0
43	4	280.656127929688	152.695983886719	-1	773.006622314453	789	0
43	5	281.022827148438	152.354797363281	-1	383.411773681641	1180	0
43	6	280.464385986328	152.477310180664	-1	528.339569091797	1378	0
43	7	280.780548095703	152.63298034668	-1	551.160125732422	1649	0
43	8	280.204193115234	151.891326904297	-1	612.166351318359	1884	0
43	9	281.000335693359	153.079986572266	-1	675.795989990234	2043	0
43	10	280.395843505859	152.136535644531	-1	845.696228027344	2370	0
43	11	280.157409667969	152.790008544922	-1	821.850036621094	2556	0
43	12	280.258575439453	152.414093017578	-1	921.100830078125	2747	0
43	13	280.843627929688	152.902053833008	-1	626.746978759766	2904	0
43	14	281.050689697266	152.483123779297	-1	479.375732421875	3117	0
43	15	280.066467285156	151.503570556641	-1	350.598449707031	3425	0
43	16	284.463928222656	151.608947753906	-1	317.385833740234	3584	0
44	1	185.645614624023	259.062866210938	-1	763.787780761719	113	0
44	2	182.702850341797	258.347991943359	-1	123.5908203125	446	0
44	3	185.858261108398	259.109405517578	-1	751.703948974609	582	0
44	4	185.532623291016	259.998291015625	-1	587.919372558594	979	0
44	5	185.230209350586	259.644683837891	-1	526.794830322266	1102	0
44	6	185.717239379883	259.653991699219	-1	281.289367675781	1452	0
44	7	186.802795410156	260.480773925781	-1	306.766357421875	1720	0
44	8	186.206634521484	259.770538330078	-1	240.817260742188	1929	0
44	9	185.812301635742	259.709197998047	-1	168.852142333984	2093	0
44	10	185.736740112305	259.473358154297	-1	394.764190673828	2323	0
44	11	185.122589111328	258.794921875	-1	684.033660888672	2474	0
45	1	305.575500488281	150.477523803711	-1	696.930267333984	126	0
45	2	307.328186035156	150.797119140625	-1	1624.95355224609	396	0
45	3	305.821197509766	150.781494140625	-1	1724.47210693359	761	0
45	4	306.204040527344	151.161270141602	-1	3042.08889770508	875	0
45	5	307.653045654297	152.379791259766	-1	2272.98046875	1086	0
45	6	306.590362548828	150.887435913086	-1	1311.94223022461	1309	0
45	7	306.512054443359	150.652206420898	-1	2493.7731628418	1658	0
45	8	305.526824951172	151.273529052734	-1	1078.4013671875	1787	0
45	9	305.220031738281	151.687942504883	-1	443.188232421875	1987	0
45	10	305.502746582031	151.707595825195	-1	673.308349609375	2331	0
45	11	305.923980712891	151.774765014648	-1	1314.74865722656	2584	0
45	12	306.062957763672	151.330368041992	-1	1086.83612060547	2691	0
45	13	304.844635009766	151.541549682617	-1	253.053131103516	3079	0
45	14	304.923828125	151.988220214844	-1	681.232788085938	3141	0
45	15	304.176971435547	152.541061401367	-1	723.426086425781	3489	0
45	16	304.608001708984	151.851791381836	-1	866.578125	3656	0
45	17	304.352478027344	151.770980834961	-1	599.815979003906	3846	0
45	18	304.680389404297	152.103591918945	-1	647.177185058594	3968	0
45	19	306.038543701172	151.596755981445	-1	505.57666015625	4317	0
45	20	305.616851806641	152.112213134766	-1	342.970825195313	4522	0
45	21	304.619110107422	151.539260864258	-1	932.6220703125	4600	0
45	22	304.790466308594	151.837203979492	-1	322.080749511719	4808	0
45	23	304.664764404297	151.944183349609	-1	812.513000488281	5005	0
45	24	304.5302734375	152.0244140625	-1	832.991516113281	5115	0
45	25	304.502990722656	151.600646972656	-1	589.350036621094	5332	0
45	26	304.689758300781	152.155319213867	-1	625.464691162109	5396	0
45	27	304.459930419922	151.780288696289	-1	1112.46667480469	5590	0
45	28	304.424499511719	152.133682250977	-1	734.172576904297	5877	0
45	29	305.279174804688	151.056976318359	-1	321.325500488281	6011	0
46	1	348.180541992188	171.148864746094	-1	694.067108154297	49	0
46	2	348.276214599609	172.402404785156	-1	379.489898681641	297	0
46	3	347.46337890625	173.313186645508	-1	698.113342285156	745	0
46	4	346.073272705078	174.09797668457	-1	301.923278808594	1020	0
46	5	346.049407958984	173.651992797852	-1	119.108612060547	1103	0
47	1	93.5124130249023	456.424987792969	-1	688.809967041016	109	0
47	2	94.132453918457	456.751007080078	-1	725.877868652344	497	0
47	3	93.4908142089844	456.301849365234	-1	747.281005859375	677	0
47	4	94.5830688476563	457.440246582031	-1	684.868988037109	1036	0
48	1	74.8428192138672	470.089477539063	-1	627.655181884766	252	0
48	2	74.8767013549805	469.912994384766	-1	386.721099853516	487	0
48	3	74.6841354370117	470.350128173828	-1	162.200622558594	590	0
48	4	75.0707473754883	469.994415283203	-1	413.628936767578	818	0
48	5	75.1531219482422	469.719970703125	-1	114.444519042969	1069	0
48	6	74.1843872070313	468.912292480469	-1	156.701721191406	1367	0
48	7	74.7770156860352	469.633544921875	-1	286.256149291992	1513	0
48	8	75.0835113525391	470.414947509766	-1	219.936782836914	1968	0
48	9	74.1862335205078	469.201751708984	-1	207.603378295898	2178	0
48	10	74.9601211547852	470.097442626953	-1	360.907531738281	2330	0
48	11	74.4280624389648	469.507904052734	-1	315.560073852539	2638	0
48	12	74.5535430908203	470.165893554688	-1	332.620529174805	2835	0
48	13	75.0991058349609	469.348968505859	-1	460.032241821289	3081	0
48	14	74.7827758789063	470.038879394531	-1	263.14924621582	3101	0
48	15	74.2736740112305	470.197845458984	-1	226.332122802734	3348	0
48	16	74.71484375	469.934814453125	-1	221.249755859375	3632	0
48	17	75.6926345825195	469.161529541016	-1	316.409729003906	3770	0
49	1	352.652465820313	154.53076171875	-1	612.926635742188	240	0
49	2	353.108337402344	154.24250793457	-1	433.537719726563	422	0
49	3	351.783538818359	154.622253417969	-1	1136.07772827148	746	0
49	4	352.433319091797	154.955368041992	-1	294.269744873047	920	0
49	5	352.693603515625	155.497741699219	-1	1350.91049194336	1175	0
49	6	352.281005859375	154.347686767578	-1	1525.5622253418	1383	0
49	7	352.629730224609	154.527847290039	-1	721.087738037109	1633	0
49	8	353.262969970703	154.480575561523	-1	660.01611328125	1846	0
49	9	352.668182373047	154.791168212891	-1	698.314208984375	2176	0
49	10	352.909790039063	154.236190795898	-1	510.36083984375	2420	0
49	11	351.608795166016	154.651229858398	-1	250.861022949219	2465	0
49	12	353.640991210938	154.296905517578	-1	536.638153076172	2888	0
49	13	352.147033691406	154.495086669922	-1	354.655059814453	2983	0
49	14	352.679168701172	154.702362060547	-1	847.964324951172	3286	0
49	15	352.603759765625	154.721862792969	-1	553.679962158203	3352	0
49	16	353.245483398438	154.338973999023	-1	299.783416748047	3618	0
49	17	352.907531738281	154.491958618164	-1	698.160949707031	3937	0
49	18	352.244812011719	155.075500488281	-1	357.206604003906	3970	0
49	19	352.476837158203	154.43342590332	-1	543.316711425781	4259	0
[truncated: 180,744 more rows]
