# Supplementary material for: Membrane-associated effluxosomes coordinate multi-metal resistance in Mycobacterium tuberculosis
Source: EMBO J. 2026 Feb 13;45(7):2306–37. doi: 10.1038/s44318-026-00715-1 (PMC13043812; doi:10.1038/s44318-026-00715-1)
Supplement: Supplementary file 19 — Source data Fig. 3 [file 44318_2026_715_MOESM19_ESM.zip › Figure 3/Figures 3F-H/20240912_PacL2-SPT_009_trcPALMTracer.txt]

Width	Height	nb_Planes	nb_Tracks	Pixel_Size(um)	Frame_Duration(s)	Gaussian_Fit	Spectral
512	512	5000	84728	0.17	0.03	X Y sigma	False
Track	Plane	CentroidX(px)	CentroidY(px)	CentroidZ(um)	Integrated_Intensity	id	Pair_Distance(px)
1	1	141.431930541992	435.066680908203	-1	373703.403076172	116	0
1	2	141.393783569336	435.531005859375	-1	373545.053222656	503	0
1	3	141.371002197266	435.557312011719	-1	375306.020019531	970	0
1	4	141.371276855469	435.548309326172	-1	373248.156738281	1678	0
1	5	141.39192199707	435.533447265625	-1	372905.641601563	2061	0
1	6	141.490539550781	435.294555664063	-1	370344.335205078	2462	0
1	7	141.449371337891	435.125671386719	-1	371188.597167969	2968	0
1	8	141.485061645508	435.402069091797	-1	370150.145751953	3246	0
1	9	141.352661132813	435.539764404297	-1	368698.553222656	3709	0
1	10	141.456176757813	435.294128417969	-1	368040.696777344	4119	0
1	11	141.455001831055	435.314025878906	-1	370100.9921875	4578	0
1	12	141.466659545898	435.4677734375	-1	365319.223632813	4864	0
1	13	141.460357666016	435.52392578125	-1	364275.9453125	5670	0
1	14	141.423126220703	435.430572509766	-1	367229.770996094	5887	0
1	15	141.476943969727	435.510314941406	-1	365712.033935547	6413	0
1	16	141.453796386719	435.492034912109	-1	362921.400878906	6474	0
1	17	141.427551269531	435.499481201172	-1	365143.634521484	7147	0
1	18	141.439743041992	435.521301269531	-1	362402.321777344	7471	0
1	19	141.466506958008	435.477020263672	-1	367767.035644531	7944	0
1	20	141.46240234375	435.515258789063	-1	366549.159667969	8287	0
1	21	141.441802978516	435.494567871094	-1	366246.1484375	8548	0
1	22	141.47770690918	435.5029296875	-1	365571.465820313	8943	0
1	23	141.479125976563	435.541351318359	-1	365136.415283203	9362	0
1	24	141.49690246582	435.518798828125	-1	362123.753417969	9711	0
1	25	141.434753417969	435.525970458984	-1	360538.30078125	9801	0
1	26	141.445129394531	435.528350830078	-1	362900.109863281	10433	0
1	27	141.394561767578	435.521026611328	-1	365132.250488281	10813	0
1	28	141.439529418945	435.497863769531	-1	361814.802001953	10831	0
1	29	141.417434692383	435.490692138672	-1	364051.061157227	11315	0
1	30	141.45524597168	435.522857666016	-1	365028.169189453	11830	0
1	31	141.421157836914	435.516479492188	-1	362445.125488281	12035	0
1	32	141.432525634766	435.525756835938	-1	359651.823730469	12385	0
1	33	141.441482543945	435.515747070313	-1	361770.300292969	12824	0
1	34	141.430419921875	435.531463623047	-1	360475.753417969	12895	0
1	35	141.447357177734	435.535522460938	-1	360500.510253906	13256	0
1	36	141.418930053711	435.488311767578	-1	361520.4140625	13611	0
1	37	141.467163085938	435.511871337891	-1	360096.630371094	13930	0
1	38	141.418273925781	435.551422119141	-1	360091.718994141	14445	0
1	39	141.402450561523	435.486968994141	-1	360357.788818359	14561	0
1	40	141.445297241211	435.508392333984	-1	355457.123046875	15092	0
1	41	141.449844360352	435.4912109375	-1	355199.064453125	15401	0
1	42	141.423461914063	435.466522216797	-1	358923.295410156	15486	0
1	43	141.421539306641	435.528503417969	-1	361131.076416016	15916	0
1	44	141.418685913086	435.501068115234	-1	361019.977294922	16160	0
1	45	141.409454345703	435.522369384766	-1	361685.542480469	16388	0
1	46	141.41975402832	435.495147705078	-1	361019.547851563	16781	0
1	47	141.424179077148	435.492980957031	-1	361935.899414063	17308	0
1	48	141.395446777344	435.528167724609	-1	359433.050537109	17603	0
1	49	141.426620483398	435.512298583984	-1	358396.676269531	17895	0
1	50	141.408279418945	435.495819091797	-1	360571.348266602	18194	0
1	51	141.405120849609	435.499450683594	-1	359164.679931641	18404	0
1	52	141.409606933594	435.503570556641	-1	360333.467773438	18525	0
1	53	141.422698974609	435.50048828125	-1	357504.203125	19016	0
1	54	141.443984985352	435.489501953125	-1	360040.036132813	19096	0
1	55	141.387924194336	435.52099609375	-1	356609.268554688	19420	0
1	56	141.431427001953	435.536987304688	-1	357316.0234375	19809	0
1	57	141.395660400391	435.503234863281	-1	359670.385009766	19955	0
1	58	141.403625488281	435.524993896484	-1	358731.250244141	20342	0
1	59	141.406677246094	435.565063476563	-1	357784.4140625	20720	0
1	60	141.358749389648	435.51953125	-1	355673.491943359	21033	0
1	61	141.417327880859	435.507781982422	-1	359004.234619141	21224	0
1	62	141.408782958984	435.5244140625	-1	357351.312744141	21566	0
1	63	141.405975341797	435.537506103516	-1	353421.764160156	21600	0
1	64	141.423568725586	435.515380859375	-1	356328.236328125	22033	0
1	65	141.405975341797	435.508087158203	-1	354825.260009766	22292	0
1	66	141.429840087891	435.518707275391	-1	357301.689208984	22453	0
1	67	141.384368896484	435.477111816406	-1	356359.778808594	22947	0
1	68	141.43391418457	435.551696777344	-1	359719.694580078	23149	0
1	69	141.385406494141	435.512786865234	-1	359881.482177734	23395	0
1	70	141.405456542969	435.498168945313	-1	357952.621582031	23494	0
1	71	141.450485229492	435.501312255859	-1	356783.063476563	23870	0
1	72	141.414657592773	435.514526367188	-1	356521.449951172	24061	0
1	73	141.356399536133	435.495178222656	-1	357082.152832031	24314	0
1	74	141.419586181641	435.50048828125	-1	358468.64453125	24630	0
1	75	141.412490844727	435.498748779297	-1	358068.780517578	24916	0
1	76	141.37077331543	435.500366210938	-1	352521.430175781	25323	0
1	77	141.437973022461	435.520568847656	-1	356275.170410156	25584	0
1	78	141.427993774414	435.519744873047	-1	356061.602783203	25641	0
1	79	141.38298034668	435.524993896484	-1	355675.958984375	26033	0
1	80	141.412185668945	435.551452636719	-1	354972.122070313	26408	0
1	81	141.429000854492	435.483184814453	-1	355422.130126953	26428	0
1	82	141.472396850586	435.519195556641	-1	356318.050292969	26888	0
1	83	141.402725219727	435.506011962891	-1	352973.387695313	26971	0
1	84	141.363922119141	435.504028320313	-1	353818.895507813	27463	0
1	85	141.40168762207	435.496398925781	-1	356535.217773438	27646	0
1	86	141.399597167969	435.517028808594	-1	353959.871337891	27899	0
1	87	141.414169311523	435.518341064453	-1	354683.564453125	28039	0
1	88	141.414215087891	435.485900878906	-1	351369.815185547	28459	0
1	89	141.412231445313	435.470794677734	-1	351222.678222656	28677	0
1	90	141.42057800293	435.506042480469	-1	354520.218505859	28984	0
1	91	141.464950561523	435.47265625	-1	353852.607666016	29117	0
1	92	141.392669677734	435.518981933594	-1	353577.259521484	29357	0
1	93	141.411865234375	435.497894287109	-1	349215.110351563	29703	0
1	94	141.388229370117	435.495910644531	-1	354922.838623047	29792	0
1	95	141.406860351563	435.524047851563	-1	353906.012207031	30191	0
1	96	141.400787353516	435.474365234375	-1	356010.166015625	30433	0
1	97	141.395172119141	435.532623291016	-1	351478.211425781	30692	0
1	98	141.413681030273	435.511016845703	-1	349314.33984375	30943	0
1	99	141.427154541016	435.495178222656	-1	352421.278564453	31119	0
1	100	141.460739135742	435.498992919922	-1	351385.691162109	31420	0
1	101	141.413757324219	435.482360839844	-1	351454.120117188	31475	0
1	102	141.414642333984	435.495056152344	-1	350700.513671875	31872	0
1	103	141.421768188477	435.478393554688	-1	349924.008544922	32121	0
1	104	141.462966918945	435.503356933594	-1	346815.787109375	32327	0
1	105	141.451629638672	435.461761474609	-1	346884.062988281	32664	0
1	106	141.388885498047	435.462646484375	-1	345561.590820313	32909	0
1	107	141.400482177734	435.478881835938	-1	348050.961181641	33113	0
1	108	141.398315429688	435.459594726563	-1	348832.324462891	33392	0
1	109	141.405578613281	435.455078125	-1	345342.787109375	33495	0
1	110	141.408798217773	435.506164550781	-1	346944.609619141	33676	0
1	111	141.420639038086	435.471435546875	-1	345055.350585938	33992	0
1	112	141.393676757813	435.50830078125	-1	344746.981689453	34257	0
1	113	141.414489746094	435.495056152344	-1	349203.032470703	34372	0
1	114	141.396347045898	435.472045898438	-1	347947.595214844	34532	0
1	115	141.38444519043	435.473663330078	-1	345868.5625	34888	0
1	116	141.348999023438	435.446472167969	-1	350515.13671875	34990	0
1	117	141.40771484375	435.483978271484	-1	351634.539306641	35398	0
1	118	141.426651000977	435.485656738281	-1	348419.606933594	35498	0
1	119	141.390869140625	435.480499267578	-1	350360.651123047	35867	0
1	120	141.424392700195	435.466247558594	-1	345518.67578125	36117	0
1	121	141.406860351563	435.498291015625	-1	349015.498291016	36165	0
1	122	141.439498901367	435.482086181641	-1	346876.306884766	36561	0
1	123	141.384292602539	435.461303710938	-1	349302.690429688	36670	0
1	124	141.402221679688	435.484436035156	-1	347413.372802734	36994	0
1	125	141.429779052734	435.421112060547	-1	345963.076416016	37276	0
1	126	141.389572143555	435.464416503906	-1	346158.840820313	37306	0
1	127	141.388214111328	435.467620849609	-1	348289.455322266	37759	0
1	128	141.421737670898	435.455963134766	-1	347019.740844727	37796	0
1	129	141.397888183594	435.504516601563	-1	343911.810058594	38080	0
1	130	141.396591186523	435.482635498047	-1	345763.670410156	38323	0
1	131	141.385589599609	435.484008789063	-1	349636.028930664	38448	0
1	132	141.403869628906	435.473693847656	-1	346950.387207031	38700	0
1	133	141.438888549805	435.468688964844	-1	341687.40234375	38982	0
1	134	141.379333496094	435.487365722656	-1	347243.227539063	39297	0
1	135	141.436614990234	435.467010498047	-1	347085.956298828	39476	0
1	136	141.415267944336	435.496215820313	-1	345483.970214844	39559	0
1	137	141.400100708008	435.440887451172	-1	346471.471435547	39810	0
1	138	141.383041381836	435.463134765625	-1	344184.584960938	40067	0
1	139	141.432800292969	435.470367431641	-1	345059.267578125	40224	0
1	140	141.401763916016	435.453369140625	-1	342247.884033203	40467	0
1	141	141.379898071289	435.472717285156	-1	344602.486816406	40668	0
1	142	141.411972045898	435.458129882813	-1	345515.760742188	40897	0
1	143	141.398361206055	435.451751708984	-1	343176.744140625	41097	0
1	144	141.411743164063	435.44189453125	-1	342462.354003906	41293	0
1	145	141.426452636719	435.456237792969	-1	343332.878662109	41474	0
1	146	141.393524169922	435.476348876953	-1	344391.406738281	41685	0
1	147	141.401809692383	435.489624023438	-1	344007.848388672	42045	0
1	148	141.595016479492	435.500366210938	-1	343352.930664063	42182	0
1	149	141.445938110352	435.496765136719	-1	344949.775390625	42393	0
1	150	141.444869995117	435.487030029297	-1	343526.147949219	42668	0
1	151	141.38703918457	435.466979980469	-1	343772.071777344	42901	0
1	152	141.411483764648	435.469085693359	-1	345030.841064453	43120	0
1	153	141.452178955078	435.490325927734	-1	348055.135864258	43170	0
1	154	141.403564453125	435.453552246094	-1	346971.539550781	43460	0
1	155	141.424423217773	435.463806152344	-1	347451.123291016	43784	0
1	156	141.423614501953	435.476531982422	-1	344731.386230469	43856	0
1	157	141.435195922852	435.478210449219	-1	344562.625	44016	0
1	158	141.404312133789	435.482299804688	-1	347067.604492188	44245	0
1	159	141.596633911133	435.474914550781	-1	342351.534179688	44442	0
1	160	141.632263183594	435.492095947266	-1	345202.583496094	44777	0
1	161	141.405868530273	435.455078125	-1	346318.447021484	44962	0
1	162	141.368927001953	435.470153808594	-1	342285.504882813	45059	0
1	163	141.438232421875	435.450988769531	-1	346657.147949219	45345	0
1	164	141.600128173828	435.495086669922	-1	340798.912109375	45680	0
1	165	141.446319580078	435.464202880859	-1	345422.834472656	45845	0
1	166	141.407653808594	435.493255615234	-1	348394.096679688	46054	0
1	167	141.433059692383	435.472381591797	-1	343252.181884766	46170	0
1	168	141.403594970703	435.469604492188	-1	342875.392089844	46409	0
1	169	141.394943237305	435.4794921875	-1	346202.185302734	46639	0
1	170	141.390548706055	435.481018066406	-1	344698.689453125	46876	0
1	171	141.401901245117	435.492004394531	-1	347307.610839844	46929	0
1	172	141.371871948242	435.472778320313	-1	345003.756835938	47287	0
1	173	141.410751342773	435.456878662109	-1	346290.855712891	47511	0
1	174	141.420288085938	435.489044189453	-1	344512.101074219	47624	0
1	175	141.367980957031	435.499145507813	-1	343277.094238281	47805	0
1	176	141.405136108398	435.480499267578	-1	344413.049560547	48125	0
1	177	141.42985534668	435.469299316406	-1	345591.6640625	48255	0
1	178	141.414321899414	435.465423583984	-1	344918.38671875	48382	0
1	179	141.415283203125	435.489044189453	-1	344183.23046875	48700	0
1	180	141.388153076172	435.484100341797	-1	345631.55871582	48842	0
1	181	141.595001220703	435.481567382813	-1	343818.149414063	49013	0
1	182	141.406448364258	435.484497070313	-1	342940.986816406	49250	0
1	183	141.423950195313	435.434417724609	-1	342293.150390625	49562	0
1	184	141.428009033203	435.471466064453	-1	344678.041748047	49832	0
1	185	141.374465942383	435.462585449219	-1	347577.897705078	49915	0
1	186	141.444946289063	435.45947265625	-1	344920.235351563	50244	0
1	187	141.413833618164	435.477813720703	-1	345279.416748047	50420	0
1	188	141.374008178711	435.451354980469	-1	344265.505371094	50663	0
1	189	141.396850585938	435.492065429688	-1	342974.997070313	50732	0
1	190	141.594604492188	435.505249023438	-1	343543.034667969	50972	0
1	191	141.397842407227	435.450439453125	-1	344755.661376953	51199	0
1	192	141.375793457031	435.445037841797	-1	345610.806152344	51377	0
1	193	141.387619018555	435.470642089844	-1	343682.858398438	51654	0
1	194	141.579055786133	435.468048095703	-1	341356.767578125	51750	0
1	195	141.588150024414	435.472930908203	-1	339853.938476563	52040	0
1	196	141.409912109375	435.475006103516	-1	342605.151855469	52352	0
1	197	141.395843505859	435.462310791016	-1	343304.248535156	52420	0
1	198	141.384506225586	435.432403564453	-1	342429.1875	52701	0
1	199	141.380508422852	435.491302490234	-1	342126.953125	52821	0
1	200	141.312362670898	435.449493408203	-1	342538.402832031	53124	0
1	201	141.441314697266	435.456787109375	-1	339179.184814453	53200	0
1	202	141.371688842773	435.492462158203	-1	342302.555175781	53443	0
1	203	141.375595092773	435.456268310547	-1	342684.885253906	53684	0
1	204	141.409881591797	435.43896484375	-1	342559.956298828	53807	0
1	205	141.431488037109	435.490325927734	-1	346121.410400391	53964	0
1	206	141.387939453125	435.484313964844	-1	343065.896240234	54236	0
1	207	141.427032470703	435.454925537109	-1	344808.479248047	54393	0
1	208	141.587615966797	435.442413330078	-1	341696.030761719	54669	0
1	209	141.375381469727	435.483428955078	-1	340925.769897461	54891	0
1	210	141.59065246582	435.512329101563	-1	341409.944335938	55071	0
1	211	141.410934448242	435.457763671875	-1	344669.703369141	55247	0
1	212	141.426239013672	435.467864990234	-1	344201.033691406	55453	0
1	213	141.404220581055	435.478485107422	-1	344826.333251953	55609	0
1	214	141.582733154297	435.478118896484	-1	336457.584960938	55934	0
1	215	141.397689819336	435.410949707031	-1	345177.432128906	56184	0
1	216	141.397644042969	435.470703125	-1	346602.020751953	56339	0
1	217	141.322341918945	435.396789550781	-1	339691.55078125	56530	0
1	218	141.256546020508	435.381927490234	-1	339519.939453125	56763	0
1	219	141.581878662109	435.516815185547	-1	337755.364013672	56917	0
1	220	141.537292480469	435.463134765625	-1	336029.411621094	57067	0
1	221	141.389312744141	435.459381103516	-1	340839.540161133	57436	0
1	222	141.373504638672	435.421417236328	-1	337193.790039063	57584	0
1	223	141.39111328125	435.4609375	-1	341272.886230469	57821	0
1	224	141.570404052734	435.481262207031	-1	338507.698242188	58019	0
1	225	141.529434204102	435.459136962891	-1	337100.378173828	58181	0
1	226	141.543838500977	435.444305419922	-1	337971.151855469	58224	0
1	227	141.609725952148	435.512786865234	-1	340442.625488281	58529	0
1	228	141.487640380859	435.470611572266	-1	339574.440429688	58799	0
1	229	141.507293701172	435.501922607422	-1	334229.734375	58880	0
1	230	141.467483520508	435.460540771484	-1	335777.159179688	59034	0
1	231	141.528930664063	435.484375	-1	333920.420898438	59332	0
1	232	141.570693969727	435.488464355469	-1	337200.831542969	59518	0
1	233	141.556274414063	435.478576660156	-1	334063.533691406	59705	0
1	234	141.451095581055	435.472198486328	-1	337783.242919922	59959	0
1	235	141.580520629883	435.476501464844	-1	336575.870605469	60056	0
1	236	141.524307250977	435.459228515625	-1	338340.783203125	60276	0
1	237	141.50309753418	435.471710205078	-1	338145.338378906	60491	0
1	238	141.56982421875	435.486450195313	-1	333445.959716797	60636	0
1	239	141.567657470703	435.460815429688	-1	334388.728515625	60790	0
1	240	141.513336181641	435.482971191406	-1	335175.815917969	61126	0
1	241	141.558441162109	435.478942871094	-1	337994.694580078	61281	0
1	242	141.595718383789	435.444061279297	-1	334561.301269531	61376	0
1	243	141.561874389648	435.4736328125	-1	334203.15625	61522	0
1	244	141.558532714844	435.459503173828	-1	335636.677734375	61759	0
1	245	141.562194824219	435.471313476563	-1	336507.417480469	62058	0
1	246	141.563980102539	435.450988769531	-1	337588.506591797	62189	0
1	247	141.537338256836	435.450164794922	-1	339585.396972656	62336	0
1	248	141.543823242188	435.483581542969	-1	336936.021728516	62527	0
1	249	141.596282958984	435.468017578125	-1	337481.334472656	62680	0
1	250	141.589828491211	435.460815429688	-1	330848.841796875	62929	0
1	251	141.583389282227	435.459625244141	-1	336020.344970703	63199	0
1	252	141.598541259766	435.461761474609	-1	335603.539550781	63259	0
1	253	141.561614990234	435.460784912109	-1	331001.568359375	63628	0
1	254	141.571823120117	435.459442138672	-1	337513.473876953	63686	0
1	255	141.620880126953	435.496490478516	-1	334540.333984375	63890	0
1	256	141.562728881836	435.472320556641	-1	337027.254760742	64196	0
1	257	141.479705810547	435.442657470703	-1	338384.610107422	64389	0
1	258	141.229553222656	435.277770996094	-1	335211.91015625	64457	0
1	259	141.301300048828	435.394348144531	-1	339463.962890625	64681	0
1	260	141.577133178711	435.478485107422	-1	338342.487060547	64864	0
1	261	141.54296875	435.467559814453	-1	341434.812744141	65016	0
1	262	141.542419433594	435.435577392578	-1	336743.724121094	65323	0
1	263	141.592315673828	435.467834472656	-1	336055.965576172	65521	0
1	264	141.58561706543	435.485778808594	-1	335587.207519531	65675	0
1	265	141.598190307617	435.460723876953	-1	332314.353515625	65865	0
1	266	141.562408447266	435.485778808594	-1	330071.18359375	66076	0
1	267	141.585433959961	435.451171875	-1	332535.138671875	66211	0
1	268	141.58642578125	435.465423583984	-1	337945.947265625	66483	0
1	269	141.558685302734	435.496826171875	-1	333192.561523438	66573	0
1	270	141.551315307617	435.482574462891	-1	335935.9296875	66895	0
1	271	141.557754516602	435.470947265625	-1	339167.205322266	67095	0
1	272	141.590103149414	435.4755859375	-1	334929.217529297	67180	0
1	273	141.55810546875	435.472930908203	-1	336409.819580078	67431	0
1	274	141.552764892578	435.471923828125	-1	337077.058105469	67684	0
1	275	141.545440673828	435.460998535156	-1	339590.965820313	67701	0
1	276	141.520721435547	435.493438720703	-1	338551.044433594	68056	0
1	277	141.543579101563	435.468109130859	-1	339692.186035156	68189	0
1	278	141.56755065918	435.455963134766	-1	339158.302490234	68469	0
1	279	141.564865112305	435.463348388672	-1	337017.873535156	68666	0
1	280	141.559188842773	435.480834960938	-1	334190.131835938	68747	0
1	281	141.585693359375	435.460174560547	-1	333791.809082031	68852	0
1	282	141.592330932617	435.461029052734	-1	329404.591796875	69061	0
1	283	141.542495727539	435.466949462891	-1	335103.078857422	69393	0
1	284	141.53645324707	435.462219238281	-1	332815.37890625	69425	0
1	285	141.570983886719	435.481567382813	-1	336801.918457031	69753	0
1	286	141.554931640625	435.471557617188	-1	329304.096679688	69830	0
1	287	141.588104248047	435.507141113281	-1	336412.173583984	70022	0
1	288	141.58186340332	435.503234863281	-1	332782.294921875	70207	0
1	289	141.567520141602	435.474731445313	-1	331353.469726563	70493	0
1	290	141.545196533203	435.495025634766	-1	330368.162109375	70574	0
1	291	141.555526733398	435.464416503906	-1	336346.098388672	70745	0
1	292	141.563949584961	435.444763183594	-1	337475.141113281	70954	0
1	293	141.580642700195	435.467620849609	-1	335357.497680664	71173	0
1	294	141.54020690918	435.471801757813	-1	338402.4453125	71377	0
1	295	141.562637329102	435.464233398438	-1	335846.546875	71534	0
1	296	141.515701293945	435.468658447266	-1	336596.863769531	71634	0
1	297	141.554946899414	435.474945068359	-1	330107.075195313	71867	0
1	298	141.532928466797	435.460662841797	-1	331042.239257813	72029	0
1	299	141.55632019043	435.456268310547	-1	334113.812011719	72231	0
1	300	141.569046020508	435.498199462891	-1	337143.958984375	72336	0
1	301	141.556930541992	435.483703613281	-1	332861.454101563	72580	0
1	302	141.568588256836	435.465789794922	-1	333111.609863281	72716	0
1	303	141.581512451172	435.462005615234	-1	331616.31640625	72905	0
1	304	141.583786010742	435.461639404297	-1	334402.058105469	73095	0
1	305	141.555953979492	435.474884033203	-1	333395.584960938	73239	0
1	306	141.552032470703	435.481811523438	-1	335997.262451172	73421	0
1	307	141.498184204102	435.432678222656	-1	337240.125732422	73744	0
1	308	141.531936645508	435.456726074219	-1	336384.424804688	73872	0
1	309	141.556457519531	435.454803466797	-1	329372.756835938	74041	0
1	310	141.581558227539	435.468139648438	-1	330685.366210938	74259	0
1	311	141.584243774414	435.48193359375	-1	337880.529296875	74529	0
1	312	141.497192382813	435.477416992188	-1	334190.134765625	74551	0
1	313	141.569671630859	435.475250244141	-1	336106.441650391	74916	0
1	314	141.574859619141	435.483734130859	-1	334237.178222656	75006	0
1	315	141.572998046875	435.487854003906	-1	335482.608398438	75121	0
1	316	141.559722900391	435.472045898438	-1	337161.102050781	75288	0
1	317	141.562683105469	435.502685546875	-1	331449.147460938	75517	0
1	318	141.571823120117	435.487701416016	-1	330957.524414063	75793	0
1	319	141.621078491211	435.492645263672	-1	334946.261962891	75953	0
1	320	141.560943603516	435.458953857422	-1	331536.978515625	76008	0
1	321	141.600143432617	435.485534667969	-1	332029.970214844	76230	0
1	322	141.60905456543	435.477844238281	-1	334345.251708984	76385	0
1	323	141.55729675293	435.482940673828	-1	335204.596435547	76580	0
1	324	141.573287963867	435.502502441406	-1	332350.71875	76796	0
1	325	141.562408447266	435.486114501953	-1	330685.358398438	76875	0
1	326	141.572845458984	435.485198974609	-1	333712.791503906	77079	0
1	327	141.577926635742	435.474548339844	-1	331754.166992188	77213	0
1	328	141.583541870117	435.501739501953	-1	335636.206542969	77404	0
1	329	141.594253540039	435.487640380859	-1	329835.42578125	77703	0
1	330	141.586822509766	435.500854492188	-1	338238.070068359	77871	0
1	331	141.593307495117	435.499603271484	-1	338259.775878906	78052	0
1	332	141.572952270508	435.474945068359	-1	339124.681152344	78097	0
1	333	141.586608886719	435.489990234375	-1	333370.139648438	78349	0
1	334	141.573883056641	435.489227294922	-1	334549.504882813	78426	0
1	335	141.546264648438	435.514770507813	-1	333544.059814453	78627	0
1	336	141.589874267578	435.477355957031	-1	330644.595703125	78816	0
1	337	141.584350585938	435.501098632813	-1	332396.701904297	79011	0
1	338	141.590103149414	435.505645751953	-1	328772.594726563	79232	0
1	339	141.580001831055	435.499816894531	-1	327420.129882813	79473	0
1	340	141.628890991211	435.489715576172	-1	333357.166503906	79512	0
1	341	141.57991027832	435.480560302734	-1	330320.587890625	79761	0
1	342	141.602035522461	435.505462646484	-1	333636.122314453	79909	0
1	343	141.581878662109	435.482330322266	-1	333315.046875	80055	0
1	344	141.6064453125	435.490905761719	-1	330013.893310547	80306	0
1	345	141.594879150391	435.536407470703	-1	333378.671386719	80526	0
1	346	141.598297119141	435.511444091797	-1	330070.073242188	80694	0
1	347	141.57991027832	435.520477294922	-1	333545.650390625	80744	0
1	348	141.586349487305	435.503021240234	-1	328936.595703125	81015	0
1	349	141.586441040039	435.486572265625	-1	331793.29296875	81084	0
1	350	141.567672729492	435.489837646484	-1	330230.662109375	81378	0
1	351	141.594482421875	435.50830078125	-1	332245.938232422	81468	0
1	352	141.619918823242	435.4765625	-1	333595.087402344	81727	0
1	353	141.587615966797	435.508209228516	-1	328821.826171875	81851	0
1	354	141.576217651367	435.508605957031	-1	329969.260253906	81988	0
1	355	141.582122802734	435.495758056641	-1	334089.569580078	82280	0
1	356	141.604309082031	435.510711669922	-1	330928.478759766	82435	0
1	357	141.60578918457	435.463226318359	-1	326944.840820313	82540	0
1	358	141.611892700195	435.474182128906	-1	324299.1015625	82735	0
1	359	141.587188720703	435.504730224609	-1	326708.322265625	82818	0
1	360	141.602523803711	435.500335693359	-1	333541.801513672	83005	0
1	361	141.604141235352	435.493469238281	-1	332262.662109375	83306	0
1	362	141.549957275391	435.473419189453	-1	330018.899414063	83392	0
1	363	141.585098266602	435.480072021484	-1	331894.5390625	83577	0
1	364	141.586013793945	435.487335205078	-1	334371.282714844	83725	0
1	365	141.569610595703	435.502044677734	-1	332191.201171875	83848	0
1	366	141.594970703125	435.494262695313	-1	334621.76953125	84079	0
1	367	141.583190917969	435.467956542969	-1	334755.080078125	84326	0
1	368	141.560409545898	435.482788085938	-1	333154.943847656	84402	0
1	369	141.568710327148	435.475830078125	-1	331057.626953125	84663	0
1	370	141.575531005859	435.525482177734	-1	337717.466186523	84694	0
1	371	141.578262329102	435.478912353516	-1	332718.896484375	84948	0
1	372	141.572998046875	435.488891601563	-1	335001.626220703	85057	0
1	373	141.589019775391	435.494598388672	-1	325866.8828125	85278	0
1	374	141.560211181641	435.479675292969	-1	326928.701171875	85470	0
1	375	141.593460083008	435.455108642578	-1	331759.458251953	85592	0
1	376	141.591873168945	435.502502441406	-1	327673.53515625	85788	0
1	377	141.567153930664	435.474517822266	-1	335272.399169922	85937	0
1	378	141.574645996094	435.493316650391	-1	331731.692382813	86204	0
1	379	141.632110595703	435.483856201172	-1	334398.843505859	86256	0
1	380	141.558609008789	435.497619628906	-1	329703.549804688	86582	0
1	381	141.586624145508	435.484222412109	-1	328756.123046875	86721	0
1	382	141.596267700195	435.523010253906	-1	332205.576171875	86907	0
1	383	141.554779052734	435.479858398438	-1	331134.71875	87091	0
1	384	141.563247680664	435.514892578125	-1	334561.922363281	87268	0
1	385	141.588333129883	435.471252441406	-1	334031.7890625	87424	0
1	386	141.565963745117	435.509643554688	-1	325930.235351563	87575	0
1	387	141.584381103516	435.487030029297	-1	331310.231445313	87644	0
1	388	141.579925537109	435.513916015625	-1	329521.673828125	87927	0
1	389	141.582946777344	435.475219726563	-1	327084.244140625	88102	0
1	390	141.594223022461	435.50146484375	-1	330460.469482422	88148	0
1	391	141.569610595703	435.505676269531	-1	331627.49621582	88471	0
1	392	141.580139160156	435.455505371094	-1	329208.801757813	88593	0
1	393	141.604843139648	435.447021484375	-1	328019.97265625	88808	0
1	394	141.588394165039	435.486145019531	-1	329902.129150391	88872	0
1	395	141.578994750977	435.516510009766	-1	329074.004882813	89107	0
1	396	141.591735839844	435.468231201172	-1	334523.703857422	89252	0
1	397	141.572875976563	435.486724853516	-1	333596.114257813	89503	0
1	398	141.585708618164	435.488037109375	-1	334287.798339844	89698	0
1	399	141.578796386719	435.473724365234	-1	336200.278686523	89792	0
1	400	141.556716918945	435.502502441406	-1	330276.03515625	89928	0
1	401	141.581192016602	435.473114013672	-1	328401.422851563	90228	0
1	402	141.535202026367	435.483245849609	-1	329274.38671875	90389	0
1	403	141.560485839844	435.52392578125	-1	336895.696289063	90542	0
1	404	141.610076904297	435.474487304688	-1	333521.849609375	90779	0
1	405	141.613677978516	435.478576660156	-1	333451.889892578	90958	0
1	406	141.575546264648	435.471893310547	-1	332763.135009766	91096	0
1	407	141.600341796875	435.467346191406	-1	328916.077148438	91181	0
1	408	141.586700439453	435.479125976563	-1	335666.905517578	91358	0
1	409	141.573715209961	435.485931396484	-1	334903.051757813	91536	0
1	410	141.606079101563	435.462127685547	-1	334646.815917969	91816	0
1	411	141.5732421875	435.490997314453	-1	334765.494140625	91896	0
1	412	141.586791992188	435.475799560547	-1	327662.658203125	92161	0
1	413	141.583374023438	435.51513671875	-1	329099.018554688	92296	0
1	414	141.574371337891	435.478973388672	-1	334058.801269531	92429	0
1	415	141.563949584961	435.491577148438	-1	328513.924804688	92691	0
1	416	141.591995239258	435.476196289063	-1	329687.909179688	92714	0
1	417	141.584777832031	435.486602783203	-1	330356.806640625	92956	0
1	418	141.614532470703	435.445007324219	-1	329482.122070313	93100	0
1	419	141.595596313477	435.476379394531	-1	331601.557617188	93375	0
1	420	141.556823730469	435.465209960938	-1	335370.305175781	93501	0
1	421	141.610809326172	435.429626464844	-1	335905.521484375	93559	0
1	422	141.602401733398	435.488250732422	-1	333894.202392578	93781	0
1	423	141.546661376953	435.477355957031	-1	331662.653320313	93931	0
1	424	141.586074829102	435.471374511719	-1	331071.265625	94150	0
1	425	141.567535400391	435.485931396484	-1	332344.159667969	94238	0
1	426	141.567504882813	435.479217529297	-1	329280.774414063	94444	0
1	427	141.589782714844	435.482971191406	-1	333809.998779297	94764	0
1	428	141.562805175781	435.480438232422	-1	332798.162109375	94934	0
1	429	141.558700561523	435.488555908203	-1	335180.9453125	95031	0
1	430	141.584045410156	435.481719970703	-1	332918.758300781	95197	0
1	431	141.556045532227	435.504089355469	-1	327416.517578125	95413	0
1	432	141.595825195313	435.470886230469	-1	335227.385742188	95562	0
1	433	141.580001831055	435.507110595703	-1	330359.021484375	95697	0
1	434	141.569244384766	435.485412597656	-1	328326.407226563	95955	0
1	435	141.591873168945	435.469451904297	-1	328900.487304688	96020	0
1	436	141.576385498047	435.482727050781	-1	334077.442382813	96264	0
1	437	141.557479858398	435.445251464844	-1	330282.578125	96450	0
1	438	141.608963012695	435.490631103516	-1	335450.596191406	96522	0
1	439	141.580810546875	435.511291503906	-1	327647.645507813	96754	0
1	440	141.590179443359	435.495483398438	-1	335405.067626953	96888	0
1	441	141.563568115234	435.488616943359	-1	329327.989257813	97018	0
1	442	141.604309082031	435.51318359375	-1	325966.807617188	97181	0
1	443	141.590270996094	435.470977783203	-1	333876.580810547	97419	0
1	444	141.581604003906	435.50439453125	-1	330836.145996094	97580	0
1	445	141.587768554688	435.498748779297	-1	328363.23828125	97626	0
1	446	141.609390258789	435.491638183594	-1	333847.467041016	97826	0
1	447	141.576217651367	435.513519287109	-1	333330.71484375	97972	0
1	448	141.557739257813	435.534576416016	-1	334649.362304688	98223	0
1	449	141.573638916016	435.485137939453	-1	332067.640136719	98422	0
1	450	141.591461181641	435.471466064453	-1	332906.266845703	98579	0
1	451	141.58415222168	435.501831054688	-1	336596.088623047	98746	0
1	452	141.595489501953	435.510009765625	-1	331106.327636719	98963	0
1	453	141.606292724609	435.518005371094	-1	333082.101928711	99177	0
1	454	141.582397460938	435.503509521484	-1	330104.763671875	99380	0
1	455	141.579605102539	435.501037597656	-1	330326.081054688	99502	0
1	456	141.574172973633	435.482025146484	-1	329157.58984375	99672	0
1	457	141.575134277344	435.475128173828	-1	330790.833007813	99897	0
1	458	141.597518920898	435.4873046875	-1	334084.196533203	99906	0
1	459	141.573104858398	435.507354736328	-1	329632.798828125	100179	0
1	460	141.600509643555	435.517578125	-1	331380.052734375	100339	0
1	461	141.598602294922	435.487884521484	-1	332987.946777344	100510	0
1	462	141.600677490234	435.482482910156	-1	328415.416503906	100694	0
1	463	141.58869934082	435.504821777344	-1	332586.640380859	100766	0
1	464	141.579788208008	435.526153564453	-1	326094.702148438	101055	0
1	465	141.579818725586	435.502990722656	-1	326475.701171875	101207	0
1	466	141.587646484375	435.493499755859	-1	326804.330078125	101373	0
1	467	141.589782714844	435.513488769531	-1	329108.755371094	101455	0
1	468	141.587936401367	435.498992919922	-1	326478.564453125	101673	0
1	469	141.576950073242	435.496795654297	-1	327279.270507813	101784	0
1	470	141.573654174805	435.495239257813	-1	331459.923339844	102051	0
1	471	141.580841064453	435.512786865234	-1	333354.153808594	102137	0
1	472	141.584136962891	435.499816894531	-1	333373.435546875	102353	0
1	473	141.585113525391	435.512573242188	-1	328499.896484375	102501	0
1	474	141.569107055664	435.505126953125	-1	332352.662109375	102703	0
1	475	141.592971801758	435.496826171875	-1	327800.838867188	102897	0
1	476	141.569442749023	435.502777099609	-1	328342.8125	103029	0
1	477	141.590805053711	435.504180908203	-1	332217.214111328	103189	0
1	478	141.602355957031	435.523132324219	-1	325896.509765625	103387	0
1	479	141.584915161133	435.538238525391	-1	333736.360839844	103541	0
1	480	141.589736938477	435.507415771484	-1	327964.76171875	103696	0
1	481	141.599899291992	435.496124267578	-1	328749.439453125	103910	0
1	482	141.591232299805	435.538055419922	-1	326889.08984375	103977	0
1	483	141.590454101563	435.537902832031	-1	329469.592041016	104133	0
1	484	141.585327148438	435.525787353516	-1	324921.396484375	104311	0
1	485	141.588623046875	435.532012939453	-1	329603.874023438	104540	0
1	486	141.593872070313	435.543792724609	-1	332009.9375	104698	0
1	487	141.56721496582	435.545989990234	-1	331511.670410156	104783	0
1	488	141.589340209961	435.537750244141	-1	331354.823730469	105035	0
1	489	141.570587158203	435.545104980469	-1	328455.157226563	105103	0
1	490	141.571624755859	435.528137207031	-1	326884.954101563	105363	0
1	491	141.595321655273	435.552337646484	-1	325156.571289063	105439	0
1	492	141.579086303711	435.528930664063	-1	325075.356445313	105607	0
1	493	141.597564697266	435.530517578125	-1	327031.274414063	105887	0
1	494	141.583724975586	435.516845703125	-1	326621.49609375	105930	0
1	495	141.546234130859	435.529266357422	-1	328633.869140625	106202	0
1	496	141.593551635742	435.547302246094	-1	325138.3828125	106343	0
1	497	141.574829101563	435.512634277344	-1	328817.609375	106546	0
1	498	141.565063476563	435.523193359375	-1	331587.861083984	106626	0
1	499	141.584274291992	435.550872802734	-1	330129.345703125	106773	0
1	500	141.561264038086	435.524108886719	-1	331170.6796875	106975	0
1	501	141.55647277832	435.517730712891	-1	330815.754882813	107107	0
1	502	141.583999633789	435.529571533203	-1	327109.875	107281	0
1	503	141.60986328125	435.484222412109	-1	325865.985351563	107531	0
1	504	141.567291259766	435.513549804688	-1	334064.745849609	107698	0
1	505	141.564682006836	435.531829833984	-1	328982.1171875	107836	0
1	506	141.584457397461	435.513946533203	-1	330703.654541016	107982	0
1	507	141.583480834961	435.514770507813	-1	327161.721679688	108195	0
1	508	141.57666015625	435.508728027344	-1	335000.561279297	108261	0
1	509	141.583740234375	435.521209716797	-1	327846.399414063	108546	0
1	510	141.569946289063	435.514495849609	-1	328239.41015625	108632	0
1	511	141.571426391602	435.50390625	-1	331558.949462891	108737	0
1	512	141.568145751953	435.537109375	-1	327867.138671875	108960	0
1	513	141.572998046875	435.514862060547	-1	331166.319335938	109194	0
1	514	141.55305480957	435.51708984375	-1	335225.334716797	109310	0
1	515	141.548599243164	435.517395019531	-1	329270.262695313	109515	0
1	516	141.574234008789	435.514404296875	-1	328762.098632813	109646	0
1	517	141.571578979492	435.515747070313	-1	332897.857910156	109823	0
1	518	141.572326660156	435.515411376953	-1	328655.720703125	109976	0
1	519	141.558670043945	435.510589599609	-1	332770.688232422	110149	0
1	520	141.563598632813	435.541076660156	-1	334549.908813477	110212	0
1	521	141.590789794922	435.512603759766	-1	327366.899414063	110387	0
1	522	141.574493408203	435.526062011719	-1	328354.063476563	110622	0
1	523	141.549087524414	435.512298583984	-1	332226.088867188	110865	0
1	524	141.594757080078	435.507171630859	-1	331766.623046875	110995	0
1	525	141.547271728516	435.519927978516	-1	334810.183349609	111076	0
1	526	141.557952880859	435.530426025391	-1	335020.750976563	111355	0
1	527	141.569854736328	435.491943359375	-1	333085.897460938	111384	0
1	528	141.577255249023	435.513275146484	-1	330877.550292969	111625	0
1	529	141.554473876953	435.522125244141	-1	330258.834960938	111747	0
1	530	141.581817626953	435.482208251953	-1	330366.840820313	111976	0
1	531	141.583267211914	435.525360107422	-1	332523.611816406	112202	0
1	532	141.572402954102	435.523040771484	-1	334271.251342773	112370	0
1	533	141.575439453125	435.51025390625	-1	327789.454101563	112570	0
1	534	141.573944091797	435.523803710938	-1	330176.407226563	112598	0
1	535	141.559661865234	435.497406005859	-1	326219.182617188	112754	0
1	536	141.568359375	435.503326416016	-1	335230.815429688	112923	0
1	537	141.550369262695	435.522613525391	-1	334455.955322266	113133	0
1	538	141.592178344727	435.520202636719	-1	331721.499267578	113284	0
1	539	141.583023071289	435.535522460938	-1	333373.094726563	113535	0
1	540	141.569763183594	435.503845214844	-1	334331.819824219	113569	0
1	541	141.567855834961	435.526275634766	-1	334334.978759766	113761	0
1	542	141.557205200195	435.510467529297	-1	332229.430908203	113936	0
1	543	141.565521240234	435.502960205078	-1	331891.718261719	114155	0
1	544	141.574569702148	435.525604248047	-1	328009.573242188	114271	0
1	545	141.581008911133	435.510986328125	-1	327414.4375	114421	0
1	546	141.558349609375	435.494873046875	-1	327535.7109375	114586	0
1	547	141.56608581543	435.514953613281	-1	331041.48046875	114769	0
1	548	141.575576782227	435.510711669922	-1	329602.33203125	114894	0
1	549	141.560394287109	435.491516113281	-1	328374.525390625	115148	0
1	550	141.565017700195	435.484283447266	-1	331478.038574219	115282	0
1	551	141.568984985352	435.497985839844	-1	330124.254882813	115457	0
1	552	141.570449829102	435.487579345703	-1	325950.180664063	115612	0
1	553	141.567687988281	435.5068359375	-1	326596.528320313	115702	0
1	554	141.567398071289	435.526092529297	-1	328300.987304688	115893	0
1	555	141.534606933594	435.522003173828	-1	332394.094238281	115975	0
1	556	141.543991088867	435.518859863281	-1	332616.370117188	116283	0
1	557	141.552429199219	435.519805908203	-1	332547.519287109	116394	0
1	558	141.544616699219	435.518737792969	-1	328861.138671875	116585	0
1	559	141.552734375	435.487121582031	-1	332940.301757813	116620	0
1	560	141.579025268555	435.484680175781	-1	331210.054199219	116854	0
1	561	141.577926635742	435.496429443359	-1	331413.406494141	116943	0
1	562	141.561416625977	435.502319335938	-1	330236.981445313	117215	0
1	563	141.589599609375	435.495178222656	-1	326633.698242188	117307	0
1	564	141.581100463867	435.493041992188	-1	327265.017578125	117607	0
1	565	141.564926147461	435.521362304688	-1	328642.884765625	117750	0
1	566	141.580871582031	435.503845214844	-1	328285.831054688	117902	0
1	567	141.543853759766	435.515686035156	-1	333151.245117188	117971	0
1	568	141.530609130859	435.492797851563	-1	335420.765625	118236	0
1	569	141.558639526367	435.523468017578	-1	335359.577392578	118364	0
1	570	141.556076049805	435.539520263672	-1	330941.840820313	118564	0
1	571	141.568756103516	435.498413085938	-1	330626.836914063	118699	0
1	572	141.55534362793	435.504943847656	-1	333463.796630859	118880	0
1	573	141.587860107422	435.524719238281	-1	334586.834472656	118907	0
1	574	141.579498291016	435.487457275391	-1	330183.694335938	119099	0
1	575	141.567672729492	435.522735595703	-1	333014.245361328	119384	0
1	576	141.583221435547	435.513549804688	-1	329283.26171875	119539	0
1	577	141.553451538086	435.510437011719	-1	329986.722167969	119674	0
1	578	141.571899414063	435.521575927734	-1	331293.613769531	119785	0
1	579	141.553039550781	435.494232177734	-1	331871.224121094	119981	0
1	580	141.570083618164	435.514282226563	-1	331235.702148438	120134	0
1	581	141.577117919922	435.478637695313	-1	327849.22265625	120408	0
1	582	141.577011108398	435.506378173828	-1	324642.577148438	120483	0
1	583	141.580078125	435.496551513672	-1	332549.629882813	120718	0
1	584	141.57861328125	435.500061035156	-1	326115.30859375	120925	0
1	585	141.577102661133	435.526611328125	-1	326159.348632813	121068	0
1	586	141.585845947266	435.503936767578	-1	330050.928466797	121241	0
1	587	141.570510864258	435.518646240234	-1	327187.26953125	121400	0
1	588	141.588989257813	435.512512207031	-1	327960.78125	121497	0
1	589	141.578048706055	435.507049560547	-1	330807.923339844	121680	0
1	590	141.56428527832	435.508544921875	-1	328944.213867188	121915	0
1	591	141.555816650391	435.497589111328	-1	326546.72265625	122110	0
1	592	141.573257446289	435.511138916016	-1	329418.095703125	122205	0
1	593	141.572265625	435.523376464844	-1	329165.373535156	122439	0
1	594	141.589477539063	435.512786865234	-1	327538.135742188	122558	0
1	595	141.557800292969	435.5244140625	-1	327718.249023438	122646	0
1	596	141.580963134766	435.525238037109	-1	326456.573242188	122841	0
1	597	141.584396362305	435.486511230469	-1	326018.854492188	122960	0
1	598	141.583312988281	435.550598144531	-1	331750.008300781	123199	0
1	599	141.601806640625	435.539642333984	-1	328135.3046875	123327	0
1	600	141.565933227539	435.520446777344	-1	330126.723632813	123539	0
1	601	141.544326782227	435.483276367188	-1	329620.90234375	123643	0
1	602	141.540115356445	435.527618408203	-1	333343.385253906	123876	0
1	603	141.568298339844	435.515075683594	-1	326114.892578125	124017	0
1	604	141.568984985352	435.518249511719	-1	329059.217773438	124302	0
1	605	141.557723999023	435.532409667969	-1	328251.1640625	124332	0
1	606	141.554290771484	435.502532958984	-1	333644.851074219	124604	0
1	607	141.582611083984	435.514099121094	-1	329166.780273438	124706	0
1	608	141.550506591797	435.524108886719	-1	333211.432373047	124825	0
1	609	141.575317382813	435.523742675781	-1	333754.725341797	125102	0
1	610	141.565490722656	435.512298583984	-1	335714.00390625	125252	0
1	611	141.513412475586	435.493103027344	-1	331520.619140625	125381	0
1	612	141.567199707031	435.535278320313	-1	331822.025146484	125526	0
1	613	141.581848144531	435.510864257813	-1	335405.314453125	125761	0
1	614	141.568450927734	435.505859375	-1	333693.355957031	125836	0
1	615	141.575347900391	435.51513671875	-1	326161.381835938	126055	0
1	616	141.571273803711	435.5146484375	-1	328321.962890625	126163	0
1	617	141.56852722168	435.529663085938	-1	329962.05078125	126373	0
1	618	141.57600402832	435.548736572266	-1	331985.650878906	126484	0
1	619	141.572341918945	435.506500244141	-1	336802.059936523	126721	0
1	620	141.558670043945	435.540313720703	-1	332590.178710938	126883	0
1	621	141.546264648438	435.541778564453	-1	331383.23046875	127006	0
1	622	141.557388305664	435.530395507813	-1	333603.698242188	127276	0
1	623	141.550384521484	435.524505615234	-1	335059.577148438	127467	0
1	624	141.574447631836	435.530181884766	-1	329522.598632813	127547	0
1	625	141.548095703125	435.539733886719	-1	331325.243896484	127738	0
1	626	141.549575805664	435.510589599609	-1	330816.786132813	127894	0
1	627	141.537811279297	435.548553466797	-1	333518.478027344	128080	0
1	628	141.557846069336	435.533050537109	-1	333703.282958984	128255	0
1	629	141.53498840332	435.525939941406	-1	330833.013671875	128336	0
1	630	141.538543701172	435.527557373047	-1	328200.829101563	128505	0
1	631	141.554916381836	435.506530761719	-1	327648.504882813	128758	0
1	632	141.57048034668	435.503112792969	-1	327949.330078125	128929	0
1	633	141.535278320313	435.532836914063	-1	330323.59765625	128954	0
1	634	141.538436889648	435.539276123047	-1	329545.131835938	129227	0
1	635	141.548553466797	435.518859863281	-1	327749.438476563	129387	0
1	636	141.550170898438	435.512481689453	-1	328433.9140625	129465	0
1	637	141.547012329102	435.509979248047	-1	335151.582275391	129651	0
1	638	141.544662475586	435.497161865234	-1	333039.092285156	129898	0
1	639	141.557067871094	435.499664306641	-1	331394.931640625	130026	0
1	640	141.542282104492	435.501556396484	-1	331438.670654297	130232	0
1	641	141.55224609375	435.537963867188	-1	326770.981445313	130356	0
1	642	141.571792602539	435.523223876953	-1	325645.994140625	130474	0
1	643	141.561218261719	435.549011230469	-1	328174.00390625	130689	0
1	644	141.562438964844	435.544799804688	-1	325227.890625	130794	0
1	645	141.578430175781	435.521728515625	-1	326699.564453125	131031	0
1	646	141.559219360352	435.528228759766	-1	325477.712890625	131146	0
1	647	141.578414916992	435.527770996094	-1	326643.67578125	131309	0
1	648	141.562072753906	435.506713867188	-1	327664.802734375	131370	0
1	649	141.567321777344	435.509185791016	-1	328077.478515625	131552	0
1	650	141.581314086914	435.532287597656	-1	325478.95703125	131830	0
1	651	141.576705932617	435.512268066406	-1	331795.068847656	131989	0
1	652	141.563827514648	435.521148681641	-1	328916.41015625	132083	0
1	653	141.542465209961	435.516754150391	-1	329821.305664063	132202	0
1	654	141.564193725586	435.527160644531	-1	327951.98828125	132357	0
1	655	141.573333740234	435.526580810547	-1	327459.821289063	132650	0
1	656	141.555130004883	435.544586181641	-1	328984.323242188	132680	0
1	657	141.559555053711	435.533325195313	-1	325550.782226563	132949	0
1	658	141.563339233398	435.516265869141	-1	328934.708984375	132982	0
1	659	141.563201904297	435.537536621094	-1	328113.098632813	133214	0
1	660	141.553329467773	435.512115478516	-1	330017.952148438	133299	0
1	661	141.562469482422	435.547210693359	-1	328131.336914063	133517	0
1	662	141.556259155273	435.526245117188	-1	331085.55859375	133660	0
1	663	141.536895751953	435.546691894531	-1	328264.2734375	133781	0
1	664	141.574676513672	435.551788330078	-1	327708.165039063	134010	0
1	665	141.558624267578	435.515350341797	-1	327983.196289063	134158	0
1	666	141.577102661133	435.514953613281	-1	326593.594726563	134324	0
1	667	141.56428527832	435.554290771484	-1	324705.34375	134493	0
1	668	141.580749511719	435.504425048828	-1	327735.141113281	134632	0
1	669	141.573196411133	435.531433105469	-1	328165.930664063	134726	0
1	670	141.576263427734	435.544189453125	-1	329349.728027344	134937	0
1	671	141.58332824707	435.527404785156	-1	328168.217041016	135091	0
1	672	141.577041625977	435.523742675781	-1	323423.94140625	135156	0
1	673	141.563674926758	435.517181396484	-1	331511.060058594	135296	0
1	674	141.579223632813	435.54638671875	-1	326851.434570313	135429	0
1	675	141.582138061523	435.525512695313	-1	327951.939453125	135657	0
1	676	141.59733581543	435.531677246094	-1	325930.702148438	135838	0
1	677	141.586822509766	435.532684326172	-1	324928.74609375	135932	0
1	678	141.572677612305	435.512664794922	-1	324848.916992188	136196	0
1	679	141.579635620117	435.524291992188	-1	324636.990234375	136269	0
1	680	141.572677612305	435.555877685547	-1	324467.446289063	136493	0
1	681	141.554595947266	435.533172607422	-1	326796.213867188	136621	0
1	682	141.577453613281	435.495727539063	-1	330724.628662109	136784	0
1	683	141.570739746094	435.515106201172	-1	326552.965820313	136841	0
1	684	141.557815551758	435.55078125	-1	327299.12109375	137015	0
1	685	141.574554443359	435.530487060547	-1	326775.8359375	137207	0
1	686	141.585906982422	435.524536132813	-1	323939.446289063	137366	0
1	687	141.566497802734	435.533630371094	-1	325679.184570313	137587	0
1	688	141.578247070313	435.523742675781	-1	325580.782226563	137620	0
1	689	141.582702636719	435.522827148438	-1	327239.26953125	137821	0
1	690	141.575424194336	435.550872802734	-1	324568.86328125	138005	0
1	691	141.574584960938	435.532745361328	-1	324842.825195313	138170	0
1	692	141.577407836914	435.532501220703	-1	323824.927734375	138313	0
1	693	141.589248657227	435.549133300781	-1	323838.533203125	138364	0
1	694	141.561325073242	435.551208496094	-1	325753.97265625	138543	0
1	695	141.582672119141	435.553436279297	-1	327297.681640625	138755	0
1	696	141.592742919922	435.538543701172	-1	327852.619140625	138905	0
1	697	141.588439941406	435.528015136719	-1	323360.907226563	139110	0
1	698	141.570770263672	435.545928955078	-1	327126.061523438	139268	0
1	699	141.569198608398	435.553558349609	-1	326526.458007813	139401	0
1	700	141.58821105957	435.557250976563	-1	323582.416992188	139469	0
1	701	141.576293945313	435.547668457031	-1	326515.88671875	139750	0
1	702	141.596099853516	435.527130126953	-1	326346.905273438	139866	0
1	703	141.578308105469	435.533935546875	-1	326035.510742188	139971	0
1	704	141.585586547852	435.556549072266	-1	322015.995117188	140242	0
1	705	141.55436706543	435.564544677734	-1	324596.157226563	140385	0
1	706	141.575256347656	435.567535400391	-1	324167.091796875	140463	0
1	707	141.583999633789	435.572204589844	-1	325003.328125	140721	0
1	708	141.568435668945	435.561737060547	-1	325099.436523438	140771	0
1	709	141.575775146484	435.556121826172	-1	324584.044921875	140930	0
1	710	141.574768066406	435.55078125	-1	324581.803710938	141149	0
1	711	141.583679199219	435.541168212891	-1	324332.014648438	141360	0
1	712	141.584869384766	435.537841796875	-1	324611.961914063	141386	0
1	713	141.558776855469	435.554718017578	-1	325531.298828125	141577	0
1	714	141.570709228516	435.551055908203	-1	322974.247070313	141820	0
1	715	141.562973022461	435.539947509766	-1	325142.329101563	141879	0
1	716	141.552963256836	435.573425292969	-1	327196.33203125	142131	0
1	717	141.589691162109	435.544647216797	-1	327677.453125	142306	0
1	718	141.581497192383	435.567016601563	-1	324497.731445313	142371	0
1	719	141.578140258789	435.533111572266	-1	325455.577636719	142640	0
1	720	141.58610534668	435.553680419922	-1	326182.533203125	142684	0
1	721	141.587966918945	435.584747314453	-1	325843.99609375	142905	0
1	722	141.576095581055	435.551208496094	-1	324391.575195313	143129	0
1	723	141.571594238281	435.556701660156	-1	323802.296875	143166	0
1	724	141.588851928711	435.561950683594	-1	323801.090820313	143308	0
1	725	141.599517822266	435.570007324219	-1	323174.848632813	143533	0
1	726	141.601959228516	435.546783447266	-1	323373.12109375	143755	0
1	727	141.546249389648	435.566131591797	-1	324714.262695313	143844	0
1	728	141.574203491211	435.548431396484	-1	327514.9765625	144023	0
1	729	141.574722290039	435.568267822266	-1	324648.399414063	144088	0
1	730	141.584091186523	435.555877685547	-1	323208.024414063	144400	0
1	731	141.557205200195	435.539337158203	-1	324774.947265625	144521	0
1	732	141.577026367188	435.574737548828	-1	323663.060546875	144703	0
1	733	141.571182250977	435.547485351563	-1	329351.518066406	144740	0
1	734	141.604644775391	435.556640625	-1	327321.250488281	144961	0
1	735	141.580123901367	435.554107666016	-1	326985.5234375	145078	0
1	736	141.558731079102	435.572998046875	-1	327293.194335938	145266	0
1	737	141.570465087891	435.556030273438	-1	328518.702148438	145482	0
1	738	141.571640014648	435.558654785156	-1	323580.134765625	145523	0
1	739	141.557739257813	435.551879882813	-1	322970.948242188	145807	0
1	740	141.565353393555	435.548034667969	-1	322275.064453125	145909	0
1	741	141.579803466797	435.568084716797	-1	322231.40625	146077	0
1	742	141.576736450195	435.538665771484	-1	323043.73828125	146247	0
1	743	141.568557739258	435.558135986328	-1	321905.063476563	146318	0
1	744	141.562942504883	435.528442382813	-1	326027.683105469	146599	0
1	745	141.569549560547	435.545257568359	-1	326193.1328125	146693	0
1	746	141.586196899414	435.542816162109	-1	324500.594726563	146956	0
1	747	141.56901550293	435.539337158203	-1	324908.052734375	147132	0
1	748	141.562805175781	435.554992675781	-1	323586.541015625	147227	0
1	749	141.571136474609	435.536010742188	-1	331215.148193359	147427	0
1	750	141.58056640625	435.518890380859	-1	322586.326171875	147504	0
1	751	141.576873779297	435.530975341797	-1	323221.59765625	147677	0
1	752	141.582946777344	435.576232910156	-1	322951.051757813	147846	0
1	753	141.554504394531	435.537017822266	-1	328924.13671875	148056	0
1	754	141.564865112305	435.553619384766	-1	326322.202148438	148202	0
1	755	141.542037963867	435.559936523438	-1	324472.234375	148366	0
1	756	141.564651489258	435.548614501953	-1	327298.287109375	148607	0
1	757	141.570571899414	435.555633544922	-1	323785.58984375	148751	0
1	758	141.566650390625	435.528747558594	-1	326063.776611328	148865	0
1	759	141.551040649414	435.547607421875	-1	327598.337158203	149096	0
1	760	141.556259155273	435.518920898438	-1	325762.16796875	149169	0
1	761	141.556396484375	435.535095214844	-1	326536.162109375	149377	0
1	762	141.55078125	435.566680908203	-1	323920.046875	149497	0
1	763	141.562576293945	435.549865722656	-1	324329.392578125	149599	0
1	764	141.576461791992	435.521942138672	-1	325536.708984375	149886	0
1	765	141.577423095703	435.541656494141	-1	327835.360961914	149954	0
1	766	141.546798706055	435.527465820313	-1	325747.194335938	150212	0
1	767	141.582901000977	435.518829345703	-1	323697.426757813	150252	0
1	768	141.542846679688	435.546173095703	-1	326820.390625	150455	0
1	769	141.572189331055	435.533325195313	-1	325839.254882813	150602	0
1	770	141.566452026367	435.557464599609	-1	326414.888671875	150788	0
1	771	141.580001831055	435.550140380859	-1	322838.784179688	150897	0
1	772	141.564590454102	435.547210693359	-1	326859.723632813	151083	0
1	773	141.559204101563	435.5478515625	-1	324967.880859375	151204	0
1	774	141.55436706543	435.545989990234	-1	323516.049804688	151350	0
1	775	141.552520751953	435.537445068359	-1	325116.2578125	151582	0
1	776	141.541412353516	435.533081054688	-1	324191.78515625	151675	0
1	777	141.559448242188	435.571044921875	-1	325279.05859375	151799	0
1	778	141.565368652344	435.553833007813	-1	325859.626953125	152038	0
1	779	141.547439575195	435.546173095703	-1	324353.275390625	152219	0
1	780	141.587463378906	435.555786132813	-1	323992.844726563	152403	0
1	781	141.575927734375	435.565948486328	-1	324563.255859375	152587	0
1	782	141.555526733398	435.541870117188	-1	325141.138671875	152741	0
1	783	141.566360473633	435.546020507813	-1	421248.814453125	152868	0
1	784	141.549530029297	435.584533691406	-1	326388.465820313	153046	0
1	785	141.587142944336	435.5654296875	-1	325151.168457031	153223	0
1	786	141.577728271484	435.553283691406	-1	326120.8984375	153312	0
1	787	141.595077514648	435.570983886719	-1	327076.675292969	153528	0
1	788	141.559783935547	435.571929931641	-1	324425.233398438	153587	0
1	789	141.570785522461	435.562164306641	-1	324837.392578125	153758	0
1	790	141.579116821289	435.551910400391	-1	328331.963378906	153941	0
1	791	141.562622070313	435.549011230469	-1	327050.409179688	154043	0
1	792	141.535125732422	435.561706542969	-1	329485.093261719	154306	0
1	793	141.554000854492	435.554260253906	-1	325536.45703125	154421	0
1	794	141.558212280273	435.564849853516	-1	328406.404296875	154508	0
1	795	141.56086730957	435.552856445313	-1	325136.399414063	154774	0
1	796	141.565353393555	435.558258056641	-1	328420.958984375	154923	0
1	797	141.576736450195	435.570037841797	-1	325770.771484375	155097	0
1	798	141.574234008789	435.563568115234	-1	325532.3359375	155231	0
1	799	141.528366088867	435.549957275391	-1	329063.291992188	155307	0
1	800	141.545547485352	435.559020996094	-1	330794.008544922	155588	0
1	801	141.558837890625	435.557586669922	-1	326773.135253906	155610	0
1	802	141.540008544922	435.549346923828	-1	327388.98828125	155878	0
1	803	141.54899597168	435.541809082031	-1	325895.69140625	156053	0
1	804	141.524597167969	435.591918945313	-1	416024.529296875	156096	0
1	805	141.543045043945	435.562835693359	-1	327295.35546875	156339	0
1	806	141.550598144531	435.571990966797	-1	326884.669921875	156526	0
1	807	141.560134887695	435.581115722656	-1	326457.37109375	156701	0
1	808	141.577697753906	435.556365966797	-1	326471.92578125	156826	0
1	809	141.563705444336	435.563171386719	-1	328866.318847656	156987	0
1	810	141.563903808594	435.546752929688	-1	326367.001953125	157092	0
1	811	141.56689453125	435.545013427734	-1	328482.377929688	157272	0
1	812	141.576232910156	435.547119140625	-1	327453.652832031	157472	0
1	813	141.569702148438	435.553802490234	-1	322164.06640625	157556	0
1	814	141.581878662109	435.563262939453	-1	325751.211914063	157716	0
1	815	141.561080932617	435.575744628906	-1	323918.955078125	157905	0
1	816	141.567657470703	435.539703369141	-1	325787.158203125	158109	0
1	817	141.569595336914	435.557312011719	-1	325504.447265625	158187	0
1	818	141.540512084961	435.537567138672	-1	328118.673583984	158284	0
1	819	141.57438659668	435.562347412109	-1	326427.751953125	158533	0
1	820	141.564987182617	435.557067871094	-1	329208.499267578	158706	0
1	821	141.568878173828	435.554443359375	-1	328074.719238281	158830	0
1	822	141.567092895508	435.550415039063	-1	328335.383789063	159112	0
1	823	141.529174804688	435.541625976563	-1	333861.63671875	159206	0
1	824	141.548263549805	435.557464599609	-1	327180.889648438	159421	0
1	825	141.550170898438	435.550048828125	-1	326454.116210938	159489	0
1	826	141.535751342773	435.551574707031	-1	326589.013671875	159724	0
1	827	141.544845581055	435.551971435547	-1	327730.358398438	159833	0
1	828	141.554702758789	435.549530029297	-1	324828.262695313	159909	0
1	829	141.566864013672	435.541900634766	-1	324815.817382813	160140	0
1	830	141.553817749023	435.550262451172	-1	324975.471679688	160314	0
1	831	141.551132202148	435.537902832031	-1	324275.794921875	160467	0
1	832	141.54948425293	435.534698486328	-1	323930.791992188	160536	0
1	833	141.540557861328	435.553802490234	-1	324950.569335938	160689	0
1	834	141.535934448242	435.526000976563	-1	326538.166015625	160850	0
1	835	141.552398681641	435.555450439453	-1	421709.311767578	160992	0
1	836	141.560653686523	435.5302734375	-1	323064.0390625	161210	0
1	837	141.540603637695	435.515472412109	-1	326343.754882813	161433	0
1	838	141.543594360352	435.565032958984	-1	324786.974609375	161583	0
1	839	141.551788330078	435.549407958984	-1	327722.565429688	161624	0
1	840	141.545135498047	435.538818359375	-1	327653.208984375	161899	0
1	841	141.541015625	435.551177978516	-1	326952.235351563	162049	0
1	842	141.539276123047	435.562713623047	-1	325966.303710938	162164	0
1	843	141.529296875	435.538299560547	-1	327133.185546875	162378	0
1	844	141.561996459961	435.549621582031	-1	326537.206054688	162464	0
1	845	141.531356811523	435.554992675781	-1	329132.870117188	162598	0
1	846	141.534561157227	435.512786865234	-1	322813.329101563	162834	0
1	847	141.526931762695	435.548278808594	-1	327045.78515625	162912	0
1	848	141.537750244141	435.537475585938	-1	331853.380126953	163124	0
1	849	141.553512573242	435.539398193359	-1	326345.49609375	163284	0
1	850	141.551696777344	435.538696289063	-1	324920.358398438	163526	0
1	851	141.540222167969	435.519378662109	-1	331250.100341797	163633	0
1	852	141.540786743164	435.533386230469	-1	325549.466796875	163821	0
1	853	141.53352355957	435.513977050781	-1	326714.208007813	163933	0
1	854	141.564193725586	435.523376464844	-1	326164.06640625	164125	0
1	855	141.569213867188	435.537322998047	-1	326859.809082031	164228	0
1	856	141.568481445313	435.543670654297	-1	323548.6875	164428	0
1	857	141.530532836914	435.521362304688	-1	325674.946289063	164622	0
1	858	141.56559753418	435.519226074219	-1	325513.936523438	164670	0
1	859	141.535934448242	435.544494628906	-1	329872.50012207	164880	0
1	860	141.536361694336	435.537994384766	-1	324773.126953125	164982	0
1	861	141.552780151367	435.539428710938	-1	326081.26953125	165245	0
1	862	141.568954467773	435.565490722656	-1	325415.352539063	165267	0
1	863	141.549728393555	435.549530029297	-1	324096.234375	165511	0
1	864	141.523254394531	435.575286865234	-1	414684.50390625	165600	0
1	865	141.522003173828	435.545959472656	-1	415463.630859375	165754	0
1	866	141.56282043457	435.559356689453	-1	324253.73828125	165921	0
1	867	141.540908813477	435.553253173828	-1	416462.77734375	166145	0
1	868	141.539688110352	435.555755615234	-1	415112.0390625	166243	0
1	869	141.559524536133	435.521514892578	-1	323716.904296875	166449	0
1	870	141.548736572266	435.532745361328	-1	323489.370117188	166509	0
1	871	141.550842285156	435.54150390625	-1	324938.524414063	166706	0
1	872	141.569488525391	435.526519775391	-1	323123.06640625	166916	0
1	873	141.533615112305	435.545104980469	-1	330324.400146484	167075	0
1	874	141.560363769531	435.543609619141	-1	325327.0234375	167207	0
1	875	141.546051025391	435.562561035156	-1	417040.995117188	167281	0
1	876	141.562713623047	435.542572021484	-1	324918.427734375	167465	0
1	877	141.548431396484	435.527587890625	-1	323835.02734375	167619	0
1	878	141.547073364258	435.549987792969	-1	324434.87890625	167793	0
1	879	141.543991088867	435.532287597656	-1	324396.66796875	167881	0
1	880	141.544158935547	435.549499511719	-1	325157.9296875	168119	0
1	881	141.563034057617	435.537963867188	-1	326319.34765625	168171	0
1	882	141.572418212891	435.527404785156	-1	324920.323242188	168431	0
1	883	141.560882568359	435.538879394531	-1	324885.696289063	168576	0
1	884	141.548004150391	435.543151855469	-1	417347.38671875	168669	0
1	885	141.551315307617	435.507659912109	-1	324148.078125	168870	0
1	886	141.542190551758	435.507934570313	-1	324175.889648438	169053	0
1	887	141.563354492188	435.523010253906	-1	326153.426757813	169159	0
1	888	141.530151367188	435.531646728516	-1	326519.8671875	169333	0
1	889	141.546401977539	435.519866943359	-1	323039.56640625	169496	0
1	890	141.565734863281	435.537017822266	-1	325823.803710938	169616	0
1	891	141.551422119141	435.521789550781	-1	323556.625	169703	0
1	892	141.568084716797	435.541107177734	-1	325961.537109375	169892	0
1	893	141.557098388672	435.537475585938	-1	325273.834960938	170032	0
1	894	141.55940246582	435.533843994141	-1	325597.266601563	170214	0
1	895	141.561248779297	435.518615722656	-1	323342.530273438	170416	0
1	896	141.555862426758	435.530609130859	-1	326248.888671875	170523	0
1	897	141.564453125	435.53271484375	-1	324669.586914063	170666	0
1	898	141.567596435547	435.526672363281	-1	325323.55859375	170810	0
1	899	141.530838012695	435.531951904297	-1	326067.396484375	170887	0
1	900	141.555099487305	435.525085449219	-1	325184.27734375	171026	0
1	901	141.568786621094	435.519927978516	-1	321714.2734375	171253	0
1	902	141.536590576172	435.539581298828	-1	325266	171348	0
1	903	141.543014526367	435.542022705078	-1	323779.612304688	171468	0
1	904	141.542938232422	435.523529052734	-1	327910.150390625	171635	0
1	905	141.549285888672	435.530639648438	-1	418869.828125	171835	0
1	906	141.558654785156	435.534484863281	-1	324969.163085938	171933	0
1	907	141.530609130859	435.551849365234	-1	419659.52734375	172081	0
1	908	141.530136108398	435.560119628906	-1	417080.95703125	172211	0
1	909	141.555160522461	435.533447265625	-1	325991.446289063	172370	0
1	910	141.544891357422	435.537841796875	-1	324515.65625	172507	0
1	911	141.540512084961	435.535552978516	-1	326653.48828125	172763	0
1	912	141.53385925293	435.541229248047	-1	326233.961914063	172825	0
1	913	141.554534912109	435.533416748047	-1	327636.203125	173089	0
1	914	141.538528442383	435.55126953125	-1	323463.671875	173179	0
1	915	141.539749145508	435.557220458984	-1	328682.177734375	173343	0
1	916	141.543701171875	435.535919189453	-1	324253.16796875	173531	0
1	917	141.532073974609	435.539276123047	-1	325670.717773438	173658	0
1	918	141.530044555664	435.518005371094	-1	324439.375976563	173764	0
1	919	141.539169311523	435.518127441406	-1	326371.150390625	173932	0
1	920	141.563613891602	435.516174316406	-1	323502.306640625	174060	0
1	921	141.545059204102	435.540130615234	-1	325960.481445313	174245	0
1	922	141.553665161133	435.523132324219	-1	325615.500976563	174467	0
1	923	141.528244018555	435.527374267578	-1	326136.155273438	174510	0
1	924	141.559097290039	435.521575927734	-1	326076.544921875	174792	0
1	925	141.542388916016	435.512542724609	-1	327399.020507813	174925	0
1	926	141.544464111328	435.530120849609	-1	326805.013671875	174966	0
1	927	141.561798095703	435.531616210938	-1	325161.041015625	175153	0
1	928	141.54963684082	435.527923583984	-1	326649.55078125	175342	0
1	929	141.55712890625	435.546142578125	-1	328061.182617188	175517	0
1	930	141.552810668945	435.540618896484	-1	329515.969238281	175599	0
1	931	141.564544677734	435.527465820313	-1	328579.142089844	175822	0
1	932	141.556427001953	435.519256591797	-1	329611.742675781	175988	0
1	933	141.529846191406	435.551452636719	-1	329131.778320313	176124	0
1	934	141.559204101563	435.524139404297	-1	331404.151367188	176329	0
1	935	141.53857421875	435.534576416016	-1	327250.962890625	176382	0
1	936	141.555328369141	435.554107666016	-1	327923.2578125	176636	0
1	937	141.568023681641	435.544830322266	-1	326100.102539063	176792	0
1	938	141.534881591797	435.550872802734	-1	331096.310546875	176862	0
1	939	141.560424804688	435.562469482422	-1	324263.979492188	177071	0
1	940	141.575622558594	435.522979736328	-1	324067.092773438	177270	0
1	941	141.567443847656	435.518951416016	-1	324238.776367188	177382	0
1	942	141.552017211914	435.517364501953	-1	325067.155273438	177494	0
1	943	141.540451049805	435.534698486328	-1	324896.517578125	177658	0
1	944	141.551910400391	435.531646728516	-1	329500.826660156	177774	0
1	945	141.533966064453	435.521911621094	-1	324760.801757813	177982	0
1	946	141.56494140625	435.555450439453	-1	323342.017578125	178196	0
1	947	141.551177978516	435.537872314453	-1	324537.681640625	178337	0
1	948	141.548950195313	435.535858154297	-1	419447.9921875	178411	0
1	949	141.546493530273	435.52001953125	-1	324500.662109375	178603	0
1	950	141.564102172852	435.527038574219	-1	327043.493164063	178762	0
1	951	141.549240112305	435.560546875	-1	324885.06640625	178887	0
1	952	141.55192565918	435.550689697266	-1	417726.353515625	179023	0
1	953	141.536773681641	435.493255615234	-1	323650.345703125	179179	0
1	954	141.54801940918	435.517791748047	-1	323842.10546875	179317	0
1	955	141.581832885742	435.523406982422	-1	325464.516113281	179559	0
1	956	141.522186279297	435.544525146484	-1	414484.8828125	179609	0
1	957	141.534149169922	435.546936035156	-1	416846.95703125	179831	0
1	958	141.552871704102	435.561096191406	-1	416358.98046875	180002	0
1	959	141.549362182617	435.518737792969	-1	415030.395507813	180170	0
1	960	141.546417236328	435.527954101563	-1	324651.130859375	180208	0
1	961	141.547485351563	435.544036865234	-1	417401.916992188	180332	0
1	962	141.576217651367	435.551788330078	-1	325132.749023438	180477	0
1	963	141.540328979492	435.541442871094	-1	325888.64453125	180690	0
1	964	141.567123413086	435.548950195313	-1	324053.834960938	180909	0
1	965	141.559020996094	435.515869140625	-1	325673.978515625	180917	0
1	966	141.539916992188	435.578063964844	-1	417255.591796875	181191	0
1	967	141.558547973633	435.545471191406	-1	325504.27734375	181357	0
1	968	141.548736572266	435.536468505859	-1	323236.616210938	181420	0
1	969	141.583145141602	435.541168212891	-1	320146.638671875	181658	0
1	970	141.5654296875	435.534454345703	-1	322551.216796875	181778	0
1	971	141.559051513672	435.5693359375	-1	413756.40625	181879	0
1	972	141.566375732422	435.549407958984	-1	321223.005859375	181984	0
1	973	141.540878295898	435.535949707031	-1	418537.501953125	182158	0
1	974	141.545059204102	435.534790039063	-1	323967.043945313	182382	0
1	975	141.527313232422	435.559692382813	-1	414885.0859375	182544	0
1	976	141.659912109375	435.628356933594	-1	415989.80078125	182614	0
1	977	141.540481567383	435.530700683594	-1	325138.890625	182804	0
1	978	141.535217285156	435.555206298828	-1	419085.405761719	182963	0
1	979	141.55322265625	435.533020019531	-1	326626.520996094	183087	0
1	980	141.546920776367	435.552185058594	-1	323246.869140625	183277	0
1	981	141.538848876953	435.537109375	-1	322635.166015625	183472	0
1	982	141.532379150391	435.554260253906	-1	416518.634765625	183629	0
1	983	141.562591552734	435.559814453125	-1	413316.512695313	183761	0
1	984	141.555328369141	435.56494140625	-1	414043.416015625	183926	0
1	985	141.548629760742	435.567321777344	-1	415038.486328125	184087	0
1	986	141.54377746582	435.522644042969	-1	324449.344726563	184279	0
1	987	141.528656005859	435.553283691406	-1	417821.680664063	184352	0
1	988	141.532119750977	435.551635742188	-1	417282.731445313	184592	0
1	989	141.558319091797	435.530822753906	-1	323918.3671875	184678	0
1	990	141.509185791016	435.547424316406	-1	417430.065429688	184864	0
1	991	141.545639038086	435.532012939453	-1	414953.989257813	184975	0
1	992	141.54931640625	435.549407958984	-1	413581.999023438	185158	0
1	993	141.546936035156	435.55224609375	-1	413880.442382813	185217	0
1	994	141.518798828125	435.555969238281	-1	416549.112304688	185360	0
1	995	141.531188964844	435.539703369141	-1	416481.038085938	185602	0
1	996	141.525894165039	435.521942138672	-1	326460.022460938	185738	0
1	997	141.551986694336	435.530670166016	-1	324360.369140625	185830	0
1	998	141.577896118164	435.522064208984	-1	324180.50390625	185978	0
1	999	141.547439575195	435.542755126953	-1	414253.181640625	186238	0
1	1000	141.531723022461	435.56982421875	-1	418080.189453125	186304	0
1	1001	141.558380126953	435.538909912109	-1	325019.896484375	186535	0
1	1002	141.558868408203	435.518890380859	-1	414578.990234375	186683	0
1	1003	141.560104370117	435.549713134766	-1	413137.974609375	186724	0
1	1004	141.529708862305	435.542205810547	-1	415028.458007813	186975	0
1	1005	141.557083129883	435.534820556641	-1	324549.228515625	187048	0
1	1006	141.559234619141	435.533050537109	-1	324847.23828125	187304	0
1	1007	141.528915405273	435.538024902344	-1	414139.024414063	187416	0
1	1008	141.53645324707	435.538421630859	-1	415096.240234375	187543	0
1	1009	141.530868530273	435.562927246094	-1	415768.53125	187717	0
1	1010	141.550491333008	435.522094726563	-1	322784.010742188	187797	0
1	1011	141.567687988281	435.541259765625	-1	322740.901367188	187926	0
1	1012	141.546997070313	435.522827148438	-1	326016.197265625	188145	0
1	1013	141.547973632813	435.563751220703	-1	416622.8125	188252	0
1	1014	141.553909301758	435.519866943359	-1	326673.125	188446	0
1	1015	141.550598144531	435.544006347656	-1	325780.46484375	188595	0
1	1016	141.563369750977	435.519317626953	-1	322334.78515625	188645	0
1	1017	141.540481567383	435.553314208984	-1	416730.372070313	188909	0
1	1018	141.545974731445	435.513275146484	-1	327402.677734375	188970	0
1	1019	141.534545898438	435.531341552734	-1	324445.415039063	189144	0
1	1020	141.53564453125	435.558074951172	-1	421167.990966797	189286	0
1	1021	141.55632019043	435.530670166016	-1	325373.876953125	189494	0
1	1022	141.521728515625	435.511322021484	-1	327717.507324219	189531	0
1	1023	141.555404663086	435.526275634766	-1	326490.791015625	189734	0
1	1024	141.558486938477	435.534149169922	-1	324426.666015625	189911	0
1	1025	141.532608032227	435.547393798828	-1	415832.983398438	190060	0
1	1026	141.554153442383	435.549346923828	-1	413132.543945313	190083	0
1	1027	141.550170898438	435.563385009766	-1	413396.0078125	190324	0
1	1028	141.572219848633	435.520904541016	-1	325037.52734375	190456	0
1	1029	141.538284301758	435.518005371094	-1	419539.9296875	190581	0
1	1030	141.516098022461	435.541412353516	-1	415162.126953125	190719	0
1	1031	141.533187866211	435.542877197266	-1	416582.317382813	190865	0
1	1032	141.527130126953	435.548156738281	-1	414832.068359375	191011	0
1	1033	141.512481689453	435.549530029297	-1	414140.1796875	191205	0
1	1034	141.530166625977	435.537811279297	-1	413464.450195313	191341	0
1	1035	141.501220703125	435.535766601563	-1	412981.122070313	191365	0
1	1036	141.535934448242	435.540679931641	-1	414581.803710938	191635	0
1	1037	141.531692504883	435.541412353516	-1	415560.556640625	191709	0
1	1038	141.549865722656	435.549774169922	-1	415760.37890625	191806	0
1	1039	141.544387817383	435.533264160156	-1	323111.76171875	191914	0
1	1040	141.540786743164	435.540588378906	-1	415315.232421875	192146	0
1	1041	141.52668762207	435.519561767578	-1	415255.985351563	192286	0
1	1042	141.57731628418	435.514617919922	-1	321667.823242188	192455	0
1	1043	141.558319091797	435.552276611328	-1	415139.40625	192520	0
1	1044	141.543914794922	435.562805175781	-1	413894.387695313	192745	0
1	1045	141.536483764648	435.550048828125	-1	414121.068359375	192897	0
1	1046	141.557983398438	435.513519287109	-1	414952.241210938	192970	0
1	1047	141.551574707031	435.554962158203	-1	414769.90234375	193196	0
1	1048	141.521301269531	435.542022705078	-1	414354.6328125	193325	0
1	1049	141.484405517578	435.524475097656	-1	412172.278320313	193428	0
1	1050	141.53157043457	435.523132324219	-1	413485.350585938	193611	0
1	1051	141.558334350586	435.517272949219	-1	327345.166748047	193724	0
1	1052	141.513900756836	435.519653320313	-1	415657.521484375	193876	0
1	1053	141.545059204102	435.536102294922	-1	413275.194335938	194035	0
1	1054	141.532608032227	435.532196044922	-1	413175.079101563	194120	0
1	1055	141.551788330078	435.534057617188	-1	411222.723632813	194274	0
1	1056	141.486297607422	435.515289306641	-1	411691.817382813	194449	0
1	1057	141.539978027344	435.535675048828	-1	409497.446289063	194584	0
1	1058	141.555511474609	435.552154541016	-1	412180.8671875	194723	0
1	1059	141.551147460938	435.545562744141	-1	412401.043945313	194824	0
1	1060	141.522644042969	435.519012451172	-1	413889.767578125	195018	0
1	1061	141.551940917969	435.524169921875	-1	416347.584960938	195159	0
1	1062	141.537155151367	435.516906738281	-1	322652.186523438	195331	0
1	1063	141.533798217773	435.534637451172	-1	328698.909179688	195469	0
1	1064	141.566162109375	435.523193359375	-1	325984.083984375	195502	0
1	1065	141.559524536133	435.514617919922	-1	324661.555664063	195688	0
1	1066	141.539962768555	435.510986328125	-1	417707.310058594	195811	0
1	1067	141.542373657227	435.504486083984	-1	415243.03515625	196010	0
1	1068	141.518112182617	435.525299072266	-1	416462.059570313	196105	0
1	1069	141.535003662109	435.514984130859	-1	414591.828125	196291	0
1	1070	141.535125732422	435.517517089844	-1	325984.857421875	196372	0
1	1071	141.472274780273	435.523559570313	-1	411182.095703125	196584	0
1	1072	141.487075805664	435.534362792969	-1	414599.025390625	196725	0
1	1073	141.511672973633	435.534637451172	-1	411258.189453125	196859	0
1	1074	141.530456542969	435.505950927734	-1	414083.060546875	197003	0
1	1075	141.502899169922	435.526824951172	-1	411842.75390625	197156	0
1	1076	141.523361206055	435.518310546875	-1	410613.41796875	197283	0
1	1077	141.542510986328	435.51611328125	-1	413859.084960938	197366	0
1	1078	141.543426513672	435.516510009766	-1	413088.596679688	197513	0
1	1079	141.505874633789	435.507904052734	-1	411672.762695313	197656	0
1	1080	141.524032592773	435.523193359375	-1	408096.739257813	197784	0
1	1081	141.471817016602	435.53662109375	-1	410728.64453125	197972	0
1	1082	141.542068481445	435.543853759766	-1	410595.350585938	198052	0
1	1083	141.49609375	435.550354003906	-1	410804.201171875	198315	0
1	1084	141.536346435547	435.520690917969	-1	406398.775390625	198403	0
1	1085	141.543106079102	435.509185791016	-1	411904.02734375	198473	0
1	1086	141.524230957031	435.541168212891	-1	412078.817382813	198733	0
1	1087	141.517852783203	435.516265869141	-1	412981.322265625	198884	0
1	1088	141.545547485352	435.4951171875	-1	418583.802246094	199029	0
1	1089	141.560104370117	435.520111083984	-1	414057.05078125	199137	0
1	1090	141.521453857422	435.517456054688	-1	410118.069335938	199233	0
1	1091	141.553909301758	435.502136230469	-1	413132.143554688	199321	0
1	1092	141.564025878906	435.523529052734	-1	418214.175048828	199600	0
1	1093	141.533355712891	435.517486572266	-1	412241.14453125	199641	0
1	1094	141.540802001953	435.504821777344	-1	412200.552734375	199864	0
1	1095	141.490737915039	435.546325683594	-1	412971.571289063	200030	0
1	1096	141.528732299805	435.502380371094	-1	412446.37890625	200116	0
1	1097	141.526885986328	435.514251708984	-1	408239.166015625	200326	0
1	1098	141.501892089844	435.497467041016	-1	410454.721679688	200342	0
1	1099	141.534378051758	435.508209228516	-1	410549.522460938	200520	0
1	1100	141.534118652344	435.483978271484	-1	409351.733398438	200634	0
1	1101	141.537643432617	435.500366210938	-1	407672.205078125	200876	0
1	1102	141.523864746094	435.514587402344	-1	408415.901367188	201010	0
1	1103	141.512130737305	435.531280517578	-1	410451.134765625	201057	0
1	1104	141.570007324219	435.495422363281	-1	408911.940429688	201247	0
1	1105	141.504516601563	435.530517578125	-1	409624.512695313	201443	0
1	1106	141.548416137695	435.511840820313	-1	408848.938476563	201641	0
1	1107	141.522796630859	435.521179199219	-1	409518.903320313	201721	0
1	1108	141.466659545898	435.521392822266	-1	411462.481445313	201910	0
1	1109	141.500411987305	435.493438720703	-1	410817.498046875	202081	0
1	1110	141.51806640625	435.487030029297	-1	410823.30078125	202103	0
1	1111	141.527435302734	435.503875732422	-1	409815.744140625	202316	0
1	1112	141.528900146484	435.513244628906	-1	408787.201171875	202499	0
1	1113	141.548446655273	435.502471923828	-1	408715.677734375	202578	0
1	1114	141.474349975586	435.515350341797	-1	409995.6953125	202708	0
1	1115	141.526504516602	435.504058837891	-1	411081.484375	202954	0
1	1116	141.54443359375	435.507934570313	-1	406702.336914063	203019	0
1	1117	141.529113769531	435.518981933594	-1	413451.510742188	203218	0
1	1118	141.546920776367	435.527404785156	-1	407560.72265625	203460	0
1	1119	141.525131225586	435.517456054688	-1	407855.612304688	203578	0
1	1120	141.538131713867	435.511535644531	-1	408027.638671875	203662	0
1	1121	141.548706054688	435.511474609375	-1	409884.249023438	203869	0
1	1122	141.515823364258	435.526275634766	-1	410509.400390625	203965	0
1	1123	141.484756469727	435.524993896484	-1	410491.546875	204140	0
1	1124	141.480010986328	435.522644042969	-1	408574.158203125	204218	0
1	1125	141.50080871582	435.521209716797	-1	409935.772460938	204462	0
1	1126	141.47590637207	435.543609619141	-1	412394.985351563	204629	0
1	1127	141.539596557617	435.507965087891	-1	409941.665039063	204673	0
1	1128	141.53515625	435.526458740234	-1	408984.961914063	204908	0
1	1129	141.517135620117	435.479339599609	-1	407728.982421875	204945	0
1	1130	141.514846801758	435.507507324219	-1	410916.484375	205096	0
1	1131	141.508926391602	435.500518798828	-1	413024.37109375	205233	0
1	1132	141.465698242188	435.503265380859	-1	413065.666015625	205365	0
1	1133	141.522689819336	435.519348144531	-1	411294.11328125	205519	0
1	1134	141.518218994141	435.511932373047	-1	414552.133789063	205687	0
1	1135	141.53076171875	435.492004394531	-1	412004.698242188	205765	0
1	1136	141.527755737305	435.514892578125	-1	412405.330078125	205970	0
1	1137	141.531005859375	435.510406494141	-1	409911.4296875	206205	0
1	1138	141.51252746582	435.524749755859	-1	408728.700195313	206282	0
1	1139	141.529174804688	435.50390625	-1	408064.212890625	206509	0
1	1140	141.471343994141	435.490417480469	-1	408869.702148438	206635	0
1	1141	141.527618408203	435.513061523438	-1	408677.172851563	206771	0
1	1142	141.549270629883	435.499969482422	-1	410143.5078125	206884	0
1	1143	141.526016235352	435.507019042969	-1	411155.840820313	207093	0
1	1144	141.537673950195	435.523162841797	-1	410458.275390625	207209	0
1	1145	141.475402832031	435.519592285156	-1	409981.637695313	207323	0
1	1146	141.491851806641	435.519775390625	-1	411407.817382813	207455	0
1	1147	141.522369384766	435.505462646484	-1	411846.059570313	207683	0
1	1148	141.670516967773	435.572448730469	-1	410242.229492188	207712	0
1	1149	141.538787841797	435.511383056641	-1	410828.235351563	207891	0
1	1150	141.537521362305	435.519195556641	-1	407513.768554688	207977	0
1	1151	141.516906738281	435.519287109375	-1	408679.255859375	208225	0
1	1152	141.533660888672	435.519378662109	-1	407972.233398438	208288	0
1	1153	141.543182373047	435.5234375	-1	407115.725585938	208410	0
1	1154	141.523406982422	435.518432617188	-1	407397.572265625	208629	0
1	1155	141.538940429688	435.523193359375	-1	405573.884765625	208700	0
1	1156	141.545394897461	435.508758544922	-1	406865.514648438	208835	0
1	1157	141.535980224609	435.518127441406	-1	406902.333984375	209000	0
1	1158	141.547149658203	435.527282714844	-1	407272.603515625	209182	0
1	1159	141.560913085938	435.509002685547	-1	407511.575195313	209365	0
1	1160	141.522064208984	435.514739990234	-1	410397.91796875	209516	0
1	1161	141.499389648438	435.52587890625	-1	410688.7109375	209589	0
1	1162	141.52799987793	435.518218994141	-1	408792.703125	209821	0
1	1163	141.543334960938	435.507781982422	-1	409226.116210938	209879	0
1	1164	141.549209594727	435.50927734375	-1	409061.592773438	210077	0
1	1165	141.527847290039	435.528411865234	-1	409463.314453125	210258	0
1	1166	141.524749755859	435.519317626953	-1	408999.522460938	210447	0
1	1167	141.555999755859	435.523162841797	-1	409340.045898438	210595	0
1	1168	141.541244506836	435.510955810547	-1	407531.274414063	210677	0
1	1169	141.550369262695	435.526641845703	-1	407131.397460938	210776	0
1	1170	141.535232543945	435.512756347656	-1	407878.873046875	211024	0
1	1171	141.540405273438	435.512115478516	-1	408376.126953125	211116	0
1	1172	141.524139404297	435.491973876953	-1	408101.014648438	211283	0
1	1173	141.537124633789	435.506896972656	-1	409699.04296875	211408	0
1	1174	141.553405761719	435.503448486328	-1	409184.7109375	211686	0
1	1175	141.509429931641	435.521362304688	-1	409742.586914063	211794	0
1	1176	141.443756103516	435.506500244141	-1	410062.352539063	211941	0
1	1177	141.545989990234	435.498474121094	-1	414746.396484375	212027	0
1	1178	141.536117553711	435.504577636719	-1	413613.036132813	212209	0
1	1179	141.53742980957	435.509796142578	-1	410121.180664063	212316	0
1	1180	141.523010253906	435.524658203125	-1	409632.548828125	212519	0
1	1181	141.489852905273	435.524475097656	-1	410589.088867188	212592	0
1	1182	141.521575927734	435.509979248047	-1	411885.408203125	212720	0
1	1183	141.520462036133	435.548736572266	-1	409252.21484375	212944	0
1	1184	141.535018920898	435.504608154297	-1	407228.274414063	213079	0
1	1185	141.547958374023	435.515472412109	-1	407629.4921875	213165	0
1	1186	141.526885986328	435.508331298828	-1	407803.57421875	213326	0
1	1187	141.557403564453	435.488494873047	-1	407905.3203125	213583	0
1	1188	141.544982910156	435.494689941406	-1	405961.64453125	213707	0
1	1189	141.547515869141	435.501037597656	-1	404623.07421875	213813	0
1	1190	141.548141479492	435.493682861328	-1	406501.1640625	214002	0
1	1191	141.551498413086	435.514953613281	-1	408580.028320313	214177	0
1	1192	141.566421508789	435.525115966797	-1	406300.788085938	214259	0
1	1193	141.560607910156	435.515258789063	-1	404964.844726563	214412	0
1	1194	141.54443359375	435.493713378906	-1	410280.436523438	214585	0
1	1195	141.534286499023	435.507019042969	-1	406787.38671875	214817	0
1	1196	141.539016723633	435.514221191406	-1	407935.083984375	214926	0
1	1197	141.568984985352	435.520080566406	-1	413261.501953125	215120	0
1	1198	141.548492431641	435.515594482422	-1	408871.513671875	215251	0
1	1199	141.52815246582	435.514587402344	-1	406196.720703125	215454	0
1	1200	141.578308105469	435.518829345703	-1	408802.114257813	215606	0
1	1201	141.546920776367	435.509033203125	-1	408536.04296875	215706	0
1	1202	141.561782836914	435.542907714844	-1	405109.647460938	215868	0
1	1203	141.53076171875	435.543518066406	-1	408206.311523438	216031	0
1	1204	141.564376831055	435.543670654297	-1	407424.115234375	216118	0
1	1205	141.566207885742	435.52978515625	-1	409664.208007813	216243	0
1	1206	141.566314697266	435.529479980469	-1	407294.93359375	216356	0
1	1207	141.517929077148	435.542907714844	-1	407928.821289063	216631	0
1	1208	141.555618286133	435.543060302734	-1	405938.731445313	216710	0
1	1209	141.54475402832	435.531616210938	-1	406341.606445313	216790	0
1	1210	141.543548583984	435.554138183594	-1	406835.83984375	216952	0
1	1211	141.572357177734	435.515167236328	-1	410487.651367188	217173	0
1	1212	141.562210083008	435.524139404297	-1	411282.569335938	217281	0
1	1213	141.497360229492	435.520416259766	-1	409889.0390625	217501	0
1	1214	141.531372070313	435.537780761719	-1	409674.571289063	217614	0
1	1215	141.515975952148	435.503601074219	-1	408647.619140625	217799	0
1	1216	141.531967163086	435.518737792969	-1	407121.483398438	217947	0
1	1217	141.546875	435.532196044922	-1	407691.091796875	218014	0
1	1218	141.547698974609	435.539245605469	-1	407513.090820313	218178	0
1	1219	141.51969909668	435.517974853516	-1	409050.770507813	218349	0
1	1220	141.558166503906	435.523284912109	-1	405696.047851563	218459	0
1	1221	141.514007568359	435.517913818359	-1	410356.000976563	218551	0
1	1222	141.525497436523	435.527008056641	-1	405848.388671875	218810	0
1	1223	141.506286621094	435.515594482422	-1	411702.206054688	218989	0
1	1224	141.547180175781	435.534576416016	-1	408784.045898438	219026	0
1	1225	141.570129394531	435.509948730469	-1	410494.749023438	219271	0
1	1226	141.529586791992	435.524627685547	-1	410885.51171875	219366	0
1	1227	141.526718139648	435.524749755859	-1	408499.778320313	219592	0
1	1228	141.517700195313	435.515045166016	-1	411669.6328125	219710	0
1	1229	141.522857666016	435.506683349609	-1	407737.477539063	219891	0
1	1230	141.552337646484	435.531433105469	-1	409205.129882813	220036	0
1	1231	141.530975341797	435.502624511719	-1	408826.297851563	220196	0
1	1232	141.56852722168	435.510101318359	-1	407314.689453125	220312	0
1	1233	141.539093017578	435.503784179688	-1	405073.537109375	220457	0
1	1234	141.554260253906	435.517028808594	-1	409893.091796875	220608	0
1	1235	141.579727172852	435.533935546875	-1	410079.055664063	220689	0
1	1236	141.521713256836	435.49169921875	-1	409204.958984375	220914	0
1	1237	141.577407836914	435.498718261719	-1	409907.494140625	221067	0
1	1238	141.533889770508	435.537811279297	-1	409389.794921875	221193	0
1	1239	141.544082641602	435.520477294922	-1	409247.284179688	221385	0
1	1240	141.573501586914	435.528137207031	-1	409332.436523438	221403	0
1	1241	141.527603149414	435.499176025391	-1	406070.610351563	221555	0
1	1242	141.528884887695	435.513580322266	-1	404931.966796875	221797	0
1	1243	141.576675415039	435.497283935547	-1	408051.014648438	221960	0
1	1244	141.525573730469	435.511810302734	-1	407285.1953125	222039	0
1	1245	141.529403686523	435.522674560547	-1	406556.37109375	222303	0
1	1246	141.512268066406	435.496734619141	-1	413227.958984375	222427	0
1	1247	141.526916503906	435.521636962891	-1	409964.052734375	222531	0
1	1248	141.533630371094	435.502807617188	-1	408082.237304688	222751	0
1	1249	141.532104492188	435.497406005859	-1	413400.18359375	222788	0
1	1250	141.558303833008	435.506561279297	-1	411380.08984375	223017	0
1	1251	141.522964477539	435.51123046875	-1	407999.48828125	223131	0
1	1252	141.547058105469	435.495635986328	-1	412246.723632813	223329	0
1	1253	141.513320922852	435.512390136719	-1	408732.020507813	223517	0
1	1254	141.511383056641	435.515258789063	-1	410160.413085938	223649	0
1	1255	141.535659790039	435.515014648438	-1	411912.268554688	223805	0
1	1256	141.518661499023	435.528167724609	-1	407336.211914063	223974	0
1	1257	141.541763305664	435.500244140625	-1	410311.823242188	224023	0
1	1258	141.556030273438	435.507293701172	-1	409846.600585938	224266	0
1	1259	141.50666809082	435.499786376953	-1	407063.447265625	224379	0
1	1260	141.537475585938	435.513153076172	-1	408658.469726563	224521	0
1	1261	141.509460449219	435.522521972656	-1	410939.395507813	224740	0
1	1262	141.525009155273	435.531921386719	-1	407781.360351563	224855	0
1	1263	141.532196044922	435.496887207031	-1	406686.110351563	225018	0
1	1264	141.547241210938	435.510437011719	-1	410732.450195313	225201	0
1	1265	141.51448059082	435.51220703125	-1	407813.538085938	225269	0
1	1266	141.556030273438	435.516540527344	-1	410549.114257813	225440	0
1	1267	141.554153442383	435.524749755859	-1	408088.01171875	225592	0
1	1268	141.526763916016	435.503173828125	-1	409356.791992188	225763	0
1	1269	141.46955871582	435.511810302734	-1	414634.12890625	225900	0
1	1270	141.480926513672	435.54150390625	-1	412103.716796875	226115	0
1	1271	141.526184082031	435.504608154297	-1	413584.63671875	226239	0
1	1272	141.501800537109	435.496307373047	-1	413038.251953125	226419	0
1	1273	141.534423828125	435.514343261719	-1	408963.223632813	226555	0
1	1274	141.546691894531	435.486236572266	-1	412165.0546875	226623	0
1	1275	141.551284790039	435.488006591797	-1	410511.922851563	226854	0
1	1276	141.511520385742	435.4873046875	-1	410532.463867188	226951	0
1	1277	141.503723144531	435.501617431641	-1	412448.500976563	227126	0
1	1278	141.508071899414	435.497650146484	-1	410098.147460938	227324	0
1	1279	141.510650634766	435.510375976563	-1	410770.263671875	227405	0
1	1280	141.518112182617	435.518218994141	-1	412163.038085938	227575	0
1	1281	141.523345947266	435.534729003906	-1	413494.69921875	227786	0
1	1282	141.485916137695	435.499359130859	-1	412991.294921875	227832	0
1	1283	141.511077880859	435.507934570313	-1	412803.41796875	228057	0
1	1284	141.520309448242	435.524230957031	-1	411228.296875	228271	0
1	1285	141.668212890625	435.573455810547	-1	414406.59375	228285	0
1	1286	141.477249145508	435.520294189453	-1	410275.521484375	228503	0
1	1287	141.518676757813	435.498657226563	-1	411039.463867188	228577	0
1	1288	141.552581787109	435.483642578125	-1	414230.379882813	228763	0
1	1289	141.49951171875	435.531311035156	-1	410654.651367188	228960	0
1	1290	141.560531616211	435.489471435547	-1	412755.1171875	229071	0
1	1291	141.540466308594	435.52001953125	-1	413846.104492188	229158	0
1	1292	141.540664672852	435.501861572266	-1	413701.290039063	229398	0
1	1293	141.511734008789	435.525695800781	-1	412350.764648438	229482	0
1	1294	141.476226806641	435.547760009766	-1	410763.83203125	229689	0
1	1295	141.510162353516	435.518249511719	-1	408647.98046875	229815	0
1	1296	141.550109863281	435.500518798828	-1	409661.120117188	229995	0
1	1297	141.523315429688	435.503234863281	-1	407758.461914063	230192	0
1	1298	141.463424682617	435.509216308594	-1	410756.240234375	230275	0
1	1299	141.466537475586	435.504241943359	-1	410215.65234375	230357	0
1	1300	141.530532836914	435.535675048828	-1	409758.6796875	230538	0
1	1301	141.549392700195	435.501800537109	-1	407690.596679688	230784	0
1	1302	141.547317504883	435.517700195313	-1	410904.96875	230920	0
1	1303	141.544662475586	435.49755859375	-1	407426.10546875	231044	0
1	1304	141.52116394043	435.511627197266	-1	409877.75390625	231124	0
1	1305	141.507583618164	435.499908447266	-1	411918.373046875	231347	0
1	1306	141.55012512207	435.496215820313	-1	408395.653320313	231416	0
1	1307	141.559707641602	435.49365234375	-1	410460.336914063	231617	0
1	1308	141.526931762695	435.508697509766	-1	412198.50390625	231790	0
1	1309	141.499252319336	435.501220703125	-1	411737.216796875	231962	0
1	1310	141.546615600586	435.496734619141	-1	412736.766601563	232095	0
1	1311	141.551055908203	435.48046875	-1	408582.041015625	232272	0
1	1312	141.514877319336	435.511505126953	-1	408763.076171875	232379	0
1	1313	141.534896850586	435.485260009766	-1	410486.462890625	232631	0
1	1314	141.514617919922	435.514434814453	-1	411868.2578125	232814	0
1	1315	141.480621337891	435.524871826172	-1	411256.225585938	232860	0
1	1316	141.507461547852	435.509338378906	-1	409459.224609375	233050	0
1	1317	141.540145874023	435.523406982422	-1	408998.654296875	233120	0
1	1318	141.533645629883	435.487884521484	-1	408104.958984375	233361	0
1	1319	141.543991088867	435.499633789063	-1	406444.26171875	233512	0
1	1320	141.54508972168	435.502075195313	-1	406617.567382813	233668	0
1	1321	141.563705444336	435.50390625	-1	403675.95703125	233772	0
1	1322	141.534027099609	435.498229980469	-1	405571.108398438	233988	0
1	1323	141.546630859375	435.495635986328	-1	406590.3515625	234125	0
1	1324	141.553604125977	435.496734619141	-1	409910.048828125	234172	0
1	1325	141.544158935547	435.491912841797	-1	406541.036132813	234291	0
1	1326	141.539566040039	435.512603759766	-1	406544.37890625	234519	0
1	1327	141.553741455078	435.5009765625	-1	405048.7578125	234678	0
1	1328	141.563507080078	435.514007568359	-1	405454.133789063	234832	0
1	1329	141.559310913086	435.505493164063	-1	404981.181640625	234891	0
1	1330	141.573287963867	435.498931884766	-1	405568.540039063	235134	0
1	1331	141.553497314453	435.514953613281	-1	409553.50390625	235214	0
1	1332	141.508224487305	435.511627197266	-1	410891.359375	235338	0
1	1333	141.557113647461	435.500793457031	-1	409128.962890625	235552	0
1	1334	141.517944335938	435.516723632813	-1	407207.671875	235648	0
1	1335	141.525970458984	435.517883300781	-1	403406.935546875	235848	0
1	1336	141.551666259766	435.491058349609	-1	406398.891601563	235940	0
1	1337	141.557205200195	435.510284423828	-1	408548.495117188	236061	0
1	1338	141.552825927734	435.497222900391	-1	404559.91015625	236305	0
1	1339	141.547653198242	435.494476318359	-1	405271.446289063	236350	0
1	1340	141.537307739258	435.501281738281	-1	409282.881835938	236547	0
1	1341	141.474105834961	435.506591796875	-1	410930.599609375	236703	0
1	1342	141.558227539063	435.521026611328	-1	415942.12902832	236771	0
1	1343	141.553207397461	435.503173828125	-1	409632.060546875	236984	0
1	1344	141.545425415039	435.500366210938	-1	408612.01171875	237133	0
1	1345	141.56037902832	435.492584228516	-1	407290.53125	237271	0
1	1346	141.543548583984	435.51904296875	-1	406610.666015625	237386	0
1	1347	141.561645507813	435.487823486328	-1	407584.854492188	237640	0
1	1348	141.554977416992	435.488403320313	-1	407018.764648438	237675	0
1	1349	141.544509887695	435.501525878906	-1	407170.163085938	237916	0
1	1350	141.565246582031	435.497344970703	-1	406221.794921875	237979	0
1	1351	141.556625366211	435.49365234375	-1	407948.258789063	238085	0
1	1352	141.531661987305	435.500213623047	-1	409031.171875	238316	0
1	1353	141.540420532227	435.490203857422	-1	409251.557617188	238490	0
1	1354	141.575180053711	435.502777099609	-1	407609.487304688	238632	0
1	1355	141.514617919922	435.511779785156	-1	409100.502929688	238661	0
1	1356	141.544342041016	435.515319824219	-1	409022.720703125	238885	0
1	1357	141.572937011719	435.488616943359	-1	410185.4453125	238952	0
1	1358	141.569000244141	435.509307861328	-1	409278.932617188	239228	0
1	1359	141.524932861328	435.501892089844	-1	409383.970703125	239297	0
1	1360	141.548980712891	435.496307373047	-1	409981.556640625	239495	0
1	1361	141.543228149414	435.496948242188	-1	410286.5546875	239623	0
1	1362	141.553436279297	435.518157958984	-1	408953.40625	239690	0
1	1363	141.563003540039	435.482482910156	-1	407716.758789063	239809	0
1	1364	141.565551757813	435.484252929688	-1	408360.060546875	239960	0
1	1365	141.593383789063	435.481872558594	-1	406508.619140625	240206	0
1	1366	141.537643432617	435.503265380859	-1	407893.8515625	240281	0
1	1367	141.550796508789	435.476440429688	-1	404553.66796875	240381	0
1	1368	141.553817749023	435.490783691406	-1	407661.375	240590	0
1	1369	141.525100708008	435.509887695313	-1	407571.46875	240760	0
1	1370	141.520462036133	435.509796142578	-1	407767.479492188	240822	0
1	1371	141.57568359375	435.490753173828	-1	408849.166015625	241060	0
1	1372	141.561584472656	435.510833740234	-1	409000.84375	241193	0
1	1373	141.551956176758	435.493591308594	-1	407440.201171875	241241	0
1	1374	141.538299560547	435.504241943359	-1	407478.716796875	241457	0
1	1375	141.531295776367	435.485107421875	-1	413137.4453125	241633	0
1	1376	141.542526245117	435.468200683594	-1	410751.4453125	241673	0
1	1377	141.566375732422	435.511505126953	-1	407354.439453125	241887	0
1	1378	141.541351318359	435.463531494141	-1	407395.956054688	242088	0
1	1379	141.57063293457	435.484985351563	-1	408219.629882813	242114	0
1	1380	141.544448852539	435.491485595703	-1	409660.251953125	242300	0
1	1381	141.570495605469	435.499420166016	-1	407550.702148438	242398	0
1	1382	141.555801391602	435.481750488281	-1	407180.090820313	242573	0
1	1383	141.550277709961	435.500701904297	-1	407365.706054688	242713	0
1	1384	141.556396484375	435.479644775391	-1	405384.239257813	242857	0
1	1385	141.548522949219	435.485015869141	-1	408513.33984375	243040	0
1	1386	141.548843383789	435.463073730469	-1	406082.186523438	243137	0
1	1387	141.535720825195	435.475646972656	-1	404916.758789063	243202	0
1	1388	141.528991699219	435.471527099609	-1	408476.346679688	243347	0
1	1389	141.567291259766	435.489196777344	-1	405772.186523438	243560	0
1	1390	141.540908813477	435.500274658203	-1	407903.224609375	243696	0
1	1391	141.529266357422	435.488708496094	-1	407606.448242188	243851	0
1	1392	141.522079467773	435.480712890625	-1	407872.294921875	243900	0
1	1393	141.521072387695	435.475677490234	-1	403921.275390625	244075	0
1	1394	141.537231445313	435.476776123047	-1	403997.39453125	244274	0
1	1395	141.541748046875	435.494018554688	-1	402992.939453125	244326	0
1	1396	141.555862426758	435.476715087891	-1	403398.004882813	244568	0
1	1397	141.538925170898	435.494201660156	-1	403440.04296875	244739	0
1	1398	141.55793762207	435.488830566406	-1	404404.361328125	244803	0
1	1399	141.545303344727	435.485504150391	-1	404277.034179688	244978	0
1	1400	141.528594970703	435.466461181641	-1	401245.98046875	245162	0
1	1401	141.53125	435.481414794922	-1	403813.040039063	245233	0
1	1402	141.540786743164	435.496063232422	-1	405851.872070313	245438	0
1	1403	141.535552978516	435.510498046875	-1	407335.99609375	245532	0
1	1404	141.533279418945	435.468536376953	-1	406046.357421875	245694	0
1	1405	141.532501220703	435.482330322266	-1	408829.228515625	245865	0
1	1406	141.513519287109	435.503997802734	-1	408439.887695313	245992	0
1	1407	141.556198120117	435.470245361328	-1	407361.982421875	246174	0
1	1408	141.503341674805	435.475921630859	-1	407370.177734375	246276	0
1	1409	141.531677246094	435.485229492188	-1	409474.961914063	246484	0
1	1410	141.522125244141	435.484161376953	-1	407023.0234375	246601	0
1	1411	141.540069580078	435.468872070313	-1	407173.709960938	246721	0
1	1412	141.537796020508	435.495300292969	-1	404575.87109375	246928	0
1	1413	141.546371459961	435.465911865234	-1	402196.924804688	246975	0
1	1414	141.541030883789	435.49267578125	-1	405812.508789063	247212	0
1	1415	141.550262451172	435.475738525391	-1	406248.981445313	247282	0
1	1416	141.519805908203	435.493743896484	-1	402513.360351563	247446	0
1	1417	141.530517578125	435.496063232422	-1	405101.736328125	247617	0
1	1418	141.535095214844	435.474334716797	-1	403474.545898438	247784	0
1	1419	141.543640136719	435.483978271484	-1	405918.672851563	247968	0
1	1420	141.544158935547	435.505157470703	-1	406374.345703125	247999	0
1	1421	141.557144165039	435.501953125	-1	405124.598632813	248199	0
1	1422	141.552658081055	435.475341796875	-1	404774.305664063	248296	0
1	1423	141.539855957031	435.488098144531	-1	407097.9609375	248475	0
1	1424	141.530181884766	435.480346679688	-1	403306.185546875	248551	0
1	1425	141.550842285156	435.482299804688	-1	405466.185546875	248766	0
1	1426	141.54296875	435.476379394531	-1	405739.146484375	248894	0
1	1427	141.518096923828	435.500152587891	-1	405466.380859375	249059	0
1	1428	141.527252197266	435.514953613281	-1	404208.31640625	249224	0
1	1429	141.533874511719	435.469024658203	-1	403652.98828125	249341	0
1	1430	141.531661987305	435.456085205078	-1	401351.140625	249444	0
1	1431	141.527145385742	435.439758300781	-1	401975.508789063	249588	0
1	1432	141.537612915039	435.427276611328	-1	400024.752929688	249751	0
1	1433	141.543167114258	435.463562011719	-1	401863.541015625	249903	0
1	1434	141.508407592773	435.449645996094	-1	399111.4609375	249967	0
1	1435	141.533248901367	435.455902099609	-1	401417.88671875	250105	0
1	1436	141.531646728516	435.443969726563	-1	400386.666992188	250316	0
1	1437	141.528610229492	435.448425292969	-1	402697.373046875	250435	0
1	1438	141.554992675781	435.485076904297	-1	400958.962890625	250549	0
1	1439	141.554229736328	435.490173339844	-1	403997.291992188	250757	0
1	1440	141.547256469727	435.441925048828	-1	403275.831054688	250945	0
1	1441	141.543960571289	435.500915527344	-1	401240.079101563	250991	0
1	1442	141.522674560547	435.45654296875	-1	402646.483398438	251183	0
1	1443	141.547744750977	435.47509765625	-1	404514.875976563	251295	0
1	1444	141.567687988281	435.444641113281	-1	403317.147460938	251423	0
1	1445	141.542266845703	435.476745605469	-1	405117.586914063	251553	0
1	1446	141.522827148438	435.511657714844	-1	404332.116210938	251728	0
1	1447	141.537734985352	435.471801757813	-1	406382.59375	251951	0
1	1448	141.545440673828	435.455505371094	-1	400678.634765625	252082	0
1	1449	141.544723510742	435.464477539063	-1	402280.278320313	252253	0
1	1450	141.502593994141	435.454162597656	-1	400927.032226563	252294	0
1	1451	141.531860351563	435.481872558594	-1	402153.14453125	252468	0
1	1452	141.532196044922	435.458526611328	-1	402282.865234375	252717	0
1	1453	141.533493041992	435.454284667969	-1	403798.083007813	252814	0
1	1454	141.532806396484	435.486633300781	-1	405386.006835938	252997	0
1	1455	141.532073974609	435.480590820313	-1	404434.170898438	253165	0
1	1456	141.526672363281	435.499969482422	-1	403022.866210938	253289	0
1	1457	141.529663085938	435.472106933594	-1	405206.216796875	253451	0
1	1458	141.536468505859	435.445068359375	-1	403745.521484375	253510	0
1	1459	141.524215698242	435.503784179688	-1	403205.536132813	253612	0
1	1460	141.519653320313	435.471527099609	-1	404860.46484375	253794	0
1	1461	141.537719726563	435.496795654297	-1	405479.927734375	253908	0
1	1462	141.539352416992	435.474792480469	-1	406256.056640625	254089	0
1	1463	141.548843383789	435.490783691406	-1	404660.581054688	254226	0
1	1464	141.515426635742	435.516021728516	-1	406451.702148438	254451	0
1	1465	141.527191162109	435.501129150391	-1	404899.4765625	254480	0
1	1466	141.513198852539	435.461395263672	-1	405216.798828125	254709	0
1	1467	141.517059326172	435.477325439453	-1	402715.135742188	254791	0
1	1468	141.522994995117	435.458099365234	-1	401537.5078125	254947	0
1	1469	141.526977539063	435.481536865234	-1	400862.991210938	255211	0
1	1470	141.538482666016	435.47802734375	-1	400048.751953125	255229	0
1	1471	141.534225463867	435.454681396484	-1	399118.4765625	255457	0
1	1472	141.53254699707	435.507232666016	-1	401496.046875	255575	0
1	1473	141.532272338867	435.466522216797	-1	400354.225585938	255721	0
1	1474	141.520767211914	435.479675292969	-1	401992.345703125	255829	0
1	1475	141.541213989258	435.470703125	-1	401361.791015625	256070	0
1	1476	141.537155151367	435.479705810547	-1	402255.883789063	256217	0
1	1477	141.528503417969	435.471740722656	-1	404593.220703125	256261	0
1	1478	141.529525756836	435.471496582031	-1	405901.875976563	256423	0
1	1479	141.529327392578	435.506866455078	-1	404417.823242188	256607	0
1	1480	141.550567626953	435.473602294922	-1	405645.0625	256712	0
1	1481	141.545989990234	435.492462158203	-1	406539.278320313	256958	0
1	1482	141.535690307617	435.508148193359	-1	405923.236328125	257059	0
1	1483	141.534133911133	435.487091064453	-1	404100.516601563	257217	0
1	1484	141.552398681641	435.481781005859	-1	404280.926757813	257347	0
1	1485	141.547012329102	435.46728515625	-1	405423.650390625	257529	0
1	1486	141.528137207031	435.491577148438	-1	404070.579101563	257576	0
1	1487	141.512939453125	435.488677978516	-1	403253.981445313	257770	0
1	1488	141.54280090332	435.484252929688	-1	405705.03515625	257910	0
1	1489	141.545104980469	435.472503662109	-1	401228.090820313	257998	0
1	1490	141.516235351563	435.487182617188	-1	401900.014648438	258179	0
1	1491	141.532775878906	435.4638671875	-1	399662.939453125	258358	0
1	1492	141.540313720703	435.500640869141	-1	404640.377929688	258473	0
1	1493	141.49951171875	435.478302001953	-1	405821.942382813	258624	0
1	1494	141.537460327148	435.491180419922	-1	403065.739257813	258729	0
1	1495	141.525817871094	435.505187988281	-1	407347.703125	258859	0
1	1496	141.523330688477	435.498046875	-1	406111.88671875	259033	0
1	1497	141.523315429688	435.50244140625	-1	405688.56640625	259237	0
1	1498	141.538131713867	435.485046386719	-1	404909.961914063	259324	0
1	1499	141.549453735352	435.481048583984	-1	402761.15625	259477	0
1	1500	141.528671264648	435.471801757813	-1	404491.646484375	259710	0
1	1501	141.515350341797	435.482086181641	-1	401388.862304688	259732	0
1	1502	141.526824951172	435.5	-1	404026.028320313	259910	0
1	1503	141.546539306641	435.473724365234	-1	401339.549804688	260067	0
1	1504	141.54670715332	435.498077392578	-1	403961.703125	260226	0
1	1505	141.536193847656	435.463134765625	-1	402799.395507813	260404	0
1	1506	141.540069580078	435.494079589844	-1	403946.393554688	260575	0
1	1507	141.528671264648	435.471496582031	-1	403282.247070313	260642	0
1	1508	141.531936645508	435.465606689453	-1	403382.956054688	260755	0
1	1509	141.51594543457	435.477172851563	-1	404579.109375	260899	0
1	1510	141.517761230469	435.479461669922	-1	405932.997070313	261063	0
1	1511	141.527206420898	435.473846435547	-1	405164.802734375	261234	0
1	1512	141.530227661133	435.478210449219	-1	405099.317382813	261337	0
1	1513	141.508331298828	435.446838378906	-1	401860.895507813	261537	0
1	1514	141.505126953125	435.464691162109	-1	402180.444335938	261687	0
1	1515	141.522415161133	435.453582763672	-1	402643.362304688	261785	0
1	1516	141.522216796875	435.473022460938	-1	400552.623046875	261996	0
1	1517	141.552108764648	435.457763671875	-1	402277.271484375	262095	0
1	1518	141.527877807617	435.483489990234	-1	404309.840820313	262315	0
1	1519	141.534469604492	435.466644287109	-1	402651.479492188	262443	0
1	1520	141.537322998047	435.457580566406	-1	402218.750976563	262579	0
1	1521	141.499328613281	435.472625732422	-1	398423.616210938	262723	0
1	1522	141.552658081055	435.474487304688	-1	400411.37890625	262860	0
1	1523	141.519149780273	435.459259033203	-1	398592.098632813	262927	0
1	1524	141.534759521484	435.469665527344	-1	398181.247070313	263142	0
1	1525	141.51123046875	435.476440429688	-1	394623.188476563	263235	0
1	1526	141.504684448242	435.438049316406	-1	397477.625976563	263508	0
1	1527	141.541610717773	435.472229003906	-1	403430.4453125	263674	0
1	1528	141.507568359375	435.465759277344	-1	403182.850585938	263803	0
1	1529	141.530975341797	435.453094482422	-1	403013.697265625	263814	0
1	1530	141.530349731445	435.464904785156	-1	403548.852539063	264038	0
1	1531	141.540161132813	435.4443359375	-1	403235.556640625	264147	0
1	1532	141.524826049805	435.452941894531	-1	400122.451171875	264413	0
1	1533	141.523101806641	435.493530273438	-1	402732.365234375	264559	0
1	1534	141.54411315918	435.479553222656	-1	399759.657226563	264601	0
1	1535	141.521545410156	435.48046875	-1	401817.313476563	264728	0
1	1536	141.550903320313	435.472320556641	-1	400411.141601563	264901	0
1	1537	141.539855957031	435.445983886719	-1	400258.515625	265163	0
1	1538	141.506927490234	435.477416992188	-1	399442.334960938	265308	0
1	1539	141.524520874023	435.456756591797	-1	398093.955078125	265450	0
1	1540	141.513717651367	435.465759277344	-1	401839.267578125	265534	0
1	1541	141.491485595703	435.480651855469	-1	398624.575195313	265654	0
1	1542	141.526977539063	435.435028076172	-1	400625.0078125	265779	0
1	1543	141.501007080078	435.460021972656	-1	399882.4921875	265961	0
1	1544	141.49787902832	435.450408935547	-1	399402.383789063	266141	0
1	1545	141.546188354492	435.446929931641	-1	400597.916992188	266336	0
1	1546	141.508941650391	435.439758300781	-1	397624.255859375	266480	0
1	1547	141.558242797852	435.449310302734	-1	398288.201171875	266618	0
1	1548	141.540023803711	435.455047607422	-1	394794.389648438	266721	0
1	1549	141.505081176758	435.4775390625	-1	398563.28125	266890	0
1	1550	141.530975341797	435.449096679688	-1	403269.9453125	267023	0
1	1551	141.549255371094	435.446136474609	-1	400000.853515625	267112	0
1	1552	141.528182983398	435.492279052734	-1	401624.840820313	267296	0
1	1553	141.557067871094	435.418609619141	-1	401200.623046875	267510	0
1	1554	141.510528564453	435.4658203125	-1	399471.01171875	267565	0
1	1555	141.508407592773	435.455352783203	-1	399238.23046875	267686	0
1	1556	141.520660400391	435.458343505859	-1	397304.436523438	267824	0
1	1557	141.480560302734	435.464202880859	-1	396807.215820313	268011	0
1	1558	141.516723632813	435.433319091797	-1	399319.099609375	268134	0
1	1559	141.521118164063	435.471862792969	-1	397333.555664063	268250	0
1	1560	141.498168945313	435.453857421875	-1	396697.525390625	268499	0
1	1561	141.497680664063	435.481353759766	-1	399435.844726563	268638	0
1	1562	141.509063720703	435.442504882813	-1	399785.038085938	268765	0
1	1563	141.496612548828	435.469940185547	-1	397098.51171875	268893	0
1	1564	141.528076171875	435.463623046875	-1	399311.549804688	269069	0
1	1565	141.520904541016	435.476745605469	-1	396692.15234375	269273	0
1	1566	141.505752563477	435.464508056641	-1	396936.55078125	269394	0
1	1567	141.546401977539	435.465454101563	-1	398099.889648438	269472	0
1	1568	141.489166259766	435.446350097656	-1	399295.499023438	269670	0
1	1569	141.522918701172	435.467437744141	-1	399756.368164063	269798	0
1	1570	141.527572631836	435.454620361328	-1	400549.559570313	269956	0
1	1571	141.491363525391	435.440216064453	-1	396238.83203125	270038	0
1	1572	141.531280517578	435.477478027344	-1	397596.560546875	270262	0
1	1573	141.524490356445	435.474029541016	-1	399242.256835938	270382	0
1	1574	141.529235839844	435.471801757813	-1	396161.9140625	270584	0
1	1575	141.535980224609	435.470489501953	-1	395935.330078125	270730	0
1	1576	141.500991821289	435.461181640625	-1	393671.388671875	270778	0
1	1577	141.534164428711	435.441741943359	-1	395953.4765625	270963	0
1	1578	141.527221679688	435.471740722656	-1	398086.99609375	271116	0
1	1579	141.519897460938	435.465728759766	-1	400937.5703125	271293	0
1	1580	141.506149291992	435.463195800781	-1	398019.27734375	271418	0
1	1581	141.514007568359	435.473571777344	-1	399064.387695313	271571	0
1	1582	141.522613525391	435.4404296875	-1	396762.509765625	271630	0
1	1583	141.516799926758	435.451263427734	-1	392834.130859375	271895	0
1	1584	141.537216186523	435.445068359375	-1	400370.228515625	272030	0
1	1585	141.548202514648	435.477264404297	-1	393840.91796875	272068	0
1	1586	141.494400024414	435.456512451172	-1	391929.411132813	272208	0
1	1587	141.514801025391	435.452697753906	-1	392863.254882813	272430	0
1	1588	141.502319335938	435.455474853516	-1	395269.28125	272589	0
1	1589	141.531616210938	435.454071044922	-1	395107.909179688	272704	0
1	1590	141.506393432617	435.449645996094	-1	396386.3671875	272833	0
1	1591	141.520095825195	435.455444335938	-1	397078.002929688	273008	0
1	1592	141.495819091797	435.457183837891	-1	393248.45703125	273115	0
1	1593	141.510650634766	435.476898193359	-1	394553.463867188	273307	0
1	1594	141.53581237793	435.473052978516	-1	396420.721679688	273349	0
1	1595	141.496109008789	435.462707519531	-1	394931.4375	273489	0
1	1596	141.529861450195	435.445190429688	-1	396928.8515625	273632	0
1	1597	141.491638183594	435.466766357422	-1	398936.260742188	273807	0
1	1598	141.481231689453	435.461029052734	-1	395710.68359375	273900	0
1	1599	141.526321411133	435.423553466797	-1	395534.1796875	274120	0
1	1600	141.526107788086	435.447479248047	-1	395340.49609375	274216	0
1	1601	141.504684448242	435.477935791016	-1	393718.828125	274289	0
1	1602	141.52522277832	435.458435058594	-1	394047.147460938	274440	0
1	1603	141.522796630859	435.457092285156	-1	395525.51171875	274593	0
1	1604	141.485626220703	435.4501953125	-1	395645.741210938	274801	0
1	1605	141.527786254883	435.479461669922	-1	395013.930664063	274875	0
1	1606	141.538055419922	435.452453613281	-1	395028.19921875	275069	0
1	1607	141.494415283203	435.480072021484	-1	393648.74609375	275185	0
1	1608	141.506088256836	435.439666748047	-1	394770.452148438	275249	0
1	1609	141.541412353516	435.457305908203	-1	395839.319335938	275464	0
1	1610	141.510131835938	435.472076416016	-1	394059.879882813	275570	0
1	1611	141.541412353516	435.449401855469	-1	395627.678710938	275656	0
1	1612	141.505065917969	435.443817138672	-1	394154.7890625	275863	0
1	1613	141.532989501953	435.469421386719	-1	397129.09765625	275957	0
1	1614	141.523773193359	435.457977294922	-1	394962.979492188	276094	0
1	1615	141.473220825195	435.4501953125	-1	398227.998046875	276260	0
1	1616	141.520263671875	435.437683105469	-1	395406.838867188	276348	0
1	1617	141.526901245117	435.443237304688	-1	396817.314453125	276460	0
1	1618	141.525161743164	435.446899414063	-1	396491.39453125	276639	0
1	1619	141.499298095703	435.467224121094	-1	397884.353515625	276853	0
1	1620	141.51872253418	435.459289550781	-1	396856.110351563	276973	0
1	1621	141.528167724609	435.455657958984	-1	397410.009765625	277101	0
1	1622	141.516204833984	435.444976806641	-1	396295.280273438	277241	0
1	1623	141.489364624023	435.450988769531	-1	394296.840820313	277393	0
1	1624	141.511016845703	435.457153320313	-1	398509.763671875	277516	0
1	1625	141.505783081055	435.484588623047	-1	397488.217773438	277670	0
1	1626	141.496963500977	435.457183837891	-1	395680.810546875	277832	0
1	1627	141.48030090332	435.458160400391	-1	394794.307617188	278035	0
1	1628	141.5185546875	435.45751953125	-1	395372.857421875	278093	0
1	1629	141.521728515625	435.450775146484	-1	395664.288085938	278316	0
1	1630	141.503555297852	435.452239990234	-1	391515.08203125	278363	0
1	1631	141.505020141602	435.459777832031	-1	392274.62109375	278561	0
1	1632	141.511932373047	435.461120605469	-1	393303.990234375	278739	0
1	1633	141.523742675781	435.453216552734	-1	390755.208984375	278803	0
1	1634	141.51936340332	435.460021972656	-1	392658.134765625	278953	0
1	1635	141.502075195313	435.433319091797	-1	392158.404296875	279167	0
1	1636	141.497985839844	435.442779541016	-1	392657.208007813	279283	0
1	1637	141.517349243164	435.437744140625	-1	393714.271484375	279483	0
1	1638	141.520477294922	435.440734863281	-1	393533.10546875	279526	0
1	1639	141.519439697266	435.44091796875	-1	391426.416015625	279687	0
1	1640	141.537109375	435.453063964844	-1	396412.564453125	279841	0
1	1641	141.499450683594	435.458435058594	-1	394487.30859375	280024	0
1	1642	141.500335693359	435.482788085938	-1	395236.287109375	280158	0
1	1643	141.529113769531	435.442840576172	-1	395197.609375	280237	0
1	1644	141.526489257813	435.432739257813	-1	394771.907226563	280394	0
1	1645	141.515090942383	435.449462890625	-1	395105.994140625	280499	0
1	1646	141.523971557617	435.463836669922	-1	398534.827148438	280745	0
1	1647	141.495178222656	435.451416015625	-1	392634.79296875	280866	0
1	1648	141.504943847656	435.454467773438	-1	393270.900390625	280977	0
1	1649	141.509582519531	435.436553955078	-1	394716.626953125	281071	0
1	1650	141.508041381836	435.427581787109	-1	394818.703125	281192	0
1	1651	141.49674987793	435.443206787109	-1	394275.124023438	281344	0
1	1652	141.484359741211	435.445434570313	-1	396032.44921875	281499	0
1	1653	141.496368408203	435.432312011719	-1	394205.626953125	281740	0
1	1654	141.494705200195	435.468078613281	-1	396947.071289063	281781	0
1	1655	141.505554199219	435.435485839844	-1	395116.435546875	282020	0
1	1656	141.491119384766	435.454803466797	-1	397356.952148438	282182	0
1	1657	141.515045166016	435.439208984375	-1	395432.090820313	282204	0
1	1658	141.497467041016	435.435729980469	-1	394450.901367188	282341	0
1	1659	141.51513671875	435.448394775391	-1	395498.326171875	282568	0
1	1660	141.49885559082	435.453338623047	-1	394279.578125	282733	0
1	1661	141.503890991211	435.429473876953	-1	394886.760742188	282785	0
1	1662	141.491821289063	435.433990478516	-1	395002.59765625	282985	0
1	1663	141.51513671875	435.438507080078	-1	391468.173828125	283030	0
1	1664	141.499740600586	435.426971435547	-1	393774.572265625	283126	0
1	1665	141.527679443359	435.434173583984	-1	390166.375976563	283353	0
1	1666	141.505950927734	435.440521240234	-1	393184.376953125	283503	0
1	1667	141.508666992188	435.448059082031	-1	391710.673828125	283561	0
1	1668	141.494415283203	435.434234619141	-1	395509.85546875	283773	0
1	1669	141.509643554688	435.442718505859	-1	394630.514648438	283830	0
1	1670	141.508316040039	435.437591552734	-1	394124.2734375	284040	0
1	1671	141.497955322266	435.447418212891	-1	395047.583984375	284237	0
1	1672	141.516418457031	435.442657470703	-1	395851.973632813	284327	0
1	1673	141.530807495117	435.449249267578	-1	394652.83984375	284451	0
1	1674	141.496276855469	435.420654296875	-1	396446.985351563	284589	0
1	1675	141.514892578125	435.436706542969	-1	392350.345703125	284784	0
1	1676	141.532196044922	435.431274414063	-1	391245.580078125	284858	0
1	1677	141.488082885742	435.4404296875	-1	394431.88671875	285029	0
1	1678	141.507888793945	435.437316894531	-1	395330.551757813	285163	0
1	1679	141.507934570313	435.433349609375	-1	392807.09375	285233	0
1	1680	141.508422851563	435.442047119141	-1	394368.887695313	285433	0
1	1681	141.487655639648	435.445220947266	-1	392508.16796875	285608	0
1	1682	141.510894775391	435.454559326172	-1	394897.501953125	285738	0
1	1683	141.532989501953	435.429229736328	-1	391822.397460938	285838	0
1	1684	141.513565063477	435.449798583984	-1	391454.315429688	286057	0
1	1685	141.491455078125	435.451263427734	-1	392754.619140625	286118	0
1	1686	141.501800537109	435.435424804688	-1	394170.291015625	286305	0
1	1687	141.495056152344	435.44287109375	-1	398123.282226563	286359	0
1	1688	141.493316650391	435.4658203125	-1	394026.0859375	286607	0
1	1689	141.495193481445	435.4345703125	-1	394769.858398438	286637	0
1	1690	141.492813110352	435.422332763672	-1	395016.591796875	286806	0
1	1691	141.514434814453	435.452575683594	-1	393310.559570313	286928	0
1	1692	141.509796142578	435.442169189453	-1	391540.592773438	287056	0
1	1693	141.515151977539	435.440185546875	-1	392075.056640625	287306	0
1	1694	141.510238647461	435.421142578125	-1	393244.41796875	287344	0
1	1695	141.514633178711	435.438385009766	-1	390791.595703125	287558	0
1	1696	141.506332397461	435.446624755859	-1	393615.588867188	287713	0
1	1697	141.529968261719	435.434631347656	-1	390691.497070313	287769	0
1	1698	141.524963378906	435.436859130859	-1	392370.575195313	287891	0
1	1699	141.512817382813	435.441375732422	-1	390819.901367188	288070	0
1	1700	141.49870300293	435.434020996094	-1	392800.126953125	288243	0
1	1701	141.509170532227	435.422729492188	-1	392393.3359375	288326	0
1	1702	141.504623413086	435.4169921875	-1	391695.94140625	288411	0
1	1703	141.495361328125	435.437164306641	-1	390823.212890625	288624	0
1	1704	141.508743286133	435.444366455078	-1	390929.830078125	288750	0
1	1705	141.521575927734	435.436248779297	-1	391839.014648438	288893	0
1	1706	141.518325805664	435.435821533203	-1	392083.022460938	289014	0
1	1707	141.524215698242	435.421295166016	-1	391051.848632813	289105	0
1	1708	141.508743286133	435.44482421875	-1	391112.091796875	289342	0
1	1709	141.490524291992	435.418640136719	-1	392412.271484375	289445	0
1	1710	141.509750366211	435.4267578125	-1	393618.525390625	289640	0
1	1711	141.532165527344	435.438751220703	-1	392195.752929688	289785	0
1	1712	141.518676757813	435.439300537109	-1	393306.70703125	289836	0
1	1713	141.504699707031	435.433502197266	-1	395905.85546875	289958	0
1	1714	141.519866943359	435.439666748047	-1	393799.288085938	290159	0
1	1715	141.512252807617	435.434173583984	-1	393827.698242188	290281	0
1	1716	141.503494262695	435.444610595703	-1	392300.094726563	290375	0
1	1717	141.509887695313	435.446929931641	-1	392783.409179688	290593	0
1	1718	141.516708374023	435.430816650391	-1	393457.654296875	290722	0
1	1719	141.520141601563	435.425354003906	-1	396052.31640625	290781	0
1	1720	141.495498657227	435.417663574219	-1	392270.393554688	291035	0
1	1721	141.490814208984	435.442230224609	-1	395642.877929688	291137	0
1	1722	141.512466430664	435.437042236328	-1	394233.516601563	291307	0
1	1723	141.521545410156	435.443542480469	-1	391917.263671875	291407	0
1	1724	141.491149902344	435.444122314453	-1	394034.193359375	291658	0
1	1725	141.518783569336	435.428619384766	-1	390645.3125	291780	0
1	1726	141.507278442383	435.425231933594	-1	390748.731445313	291939	0
1	1727	141.519638061523	435.438629150391	-1	390003.177734375	292009	0
1	1728	141.510543823242	435.451995849609	-1	390883.716796875	292211	0
1	1729	141.517990112305	435.417022705078	-1	390671.135742188	292291	0
1	1730	141.494873046875	435.436614990234	-1	392804.307617188	292441	0
1	1731	141.503814697266	435.448028564453	-1	391352.337890625	292606	0
1	1732	141.488174438477	435.442657470703	-1	393357.432617188	292732	0
1	1733	141.512573242188	435.435455322266	-1	390172.6171875	292853	0
1	1734	141.506896972656	435.405395507813	-1	391939.146484375	292997	0
1	1735	141.500915527344	435.416442871094	-1	391707.911132813	293080	0
1	1736	141.492919921875	435.424041748047	-1	394527.005859375	293265	0
1	1737	141.493270874023	435.422943115234	-1	390265.919921875	293409	0
1	1738	141.498611450195	435.426910400391	-1	391206.7265625	293527	0
1	1739	141.494857788086	435.438629150391	-1	392092.029296875	293675	0
1	1740	141.519439697266	435.415771484375	-1	390348.103515625	293770	0
1	1741	141.505722045898	435.441833496094	-1	391767.327148438	293910	0
1	1742	141.502014160156	435.443786621094	-1	392127.239257813	294106	0
1	1743	141.522445678711	435.442962646484	-1	389147.779296875	294168	0
1	1744	141.500671386719	435.445953369141	-1	390331.786132813	294317	0
1	1745	141.504699707031	435.427734375	-1	393057.947265625	294524	0
1	1746	141.495742797852	435.422210693359	-1	392902.814453125	294717	0
1	1747	141.499084472656	435.432373046875	-1	394387.067382813	294861	0
1	1748	141.504943847656	435.433166503906	-1	392312.705078125	294927	0
1	1749	141.489181518555	435.445220947266	-1	393338.181640625	295086	0
1	1750	141.492385864258	435.440093994141	-1	392445.763671875	295224	0
1	1751	141.506988525391	435.428833007813	-1	390997.68359375	295353	0
1	1752	141.509323120117	435.438781738281	-1	389749.749023438	295591	0
1	1753	141.509582519531	435.453308105469	-1	391121.416015625	295691	0
1	1754	141.496063232422	435.428100585938	-1	391511.856445313	295825	0
1	1755	141.49365234375	435.432312011719	-1	390571.60546875	295956	0
1	1756	141.482055664063	435.427947998047	-1	393960.405273438	296096	0
1	1757	141.490707397461	435.422729492188	-1	393459.96875	296248	0
1	1758	141.505630493164	435.437347412109	-1	390584.875976563	296314	0
1	1759	141.49690246582	435.422760009766	-1	391446.166015625	296525	0
1	1760	141.471298217773	435.427124023438	-1	392444.31640625	296537	0
1	1761	141.518585205078	435.418151855469	-1	393086.9453125	296688	0
1	1762	141.487747192383	435.449035644531	-1	392683.40625	296808	0
1	1763	141.489654541016	435.429565429688	-1	393406.938476563	296992	0
1	1764	141.512084960938	435.448516845703	-1	394043.81640625	297165	0
1	1765	141.515396118164	435.434234619141	-1	392318.994140625	297256	0
1	1766	141.495132446289	435.462249755859	-1	393304.647460938	297370	0
1	1767	141.488479614258	435.433685302734	-1	391319.306640625	297540	0
1	1768	141.516387939453	435.451538085938	-1	390967.073242188	297611	0
1	1769	141.505035400391	435.429626464844	-1	390166.306640625	297846	0
1	1770	141.50813293457	435.425567626953	-1	390692.8828125	297967	0
1	1771	141.512298583984	435.439605712891	-1	391797.9453125	298048	0
1	1772	141.501556396484	435.416748046875	-1	393098.8359375	298249	0
1	1773	141.485244750977	435.427673339844	-1	392846.966796875	298315	0
1	1774	141.506439208984	435.420043945313	-1	392941.037109375	298540	0
1	1775	141.472610473633	435.422668457031	-1	393176.491210938	298679	0
1	1776	141.502532958984	435.439910888672	-1	394012.3984375	298767	0
1	1777	141.514999389648	435.449829101563	-1	395040.4375	298833	0
1	1778	141.494323730469	435.458404541016	-1	391600.116210938	298969	0
1	1779	141.480087280273	435.416015625	-1	391917.79296875	299105	0
1	1780	141.511337280273	435.420318603516	-1	393634.61328125	299234	0
1	1781	141.504028320313	435.426330566406	-1	394051.044921875	299396	0
1	1782	141.501480102539	435.448425292969	-1	394607.8046875	299634	0
1	1783	141.516937255859	435.444244384766	-1	393127.334960938	299773	0
1	1784	141.493515014648	435.464935302734	-1	391004.254882813	299791	0
1	1785	141.499588012695	435.435668945313	-1	392277.0390625	300046	0
1	1786	141.516799926758	435.431915283203	-1	393201.046875	300181	0
1	1787	141.492630004883	435.446655273438	-1	393414.76171875	300247	0
1	1788	141.512908935547	435.434234619141	-1	392999.446289063	300412	0
1	1789	141.514877319336	435.432159423828	-1	395625.381835938	300574	0
1	1790	141.498046875	435.423217773438	-1	391473.752929688	300616	0
1	1791	141.485870361328	435.434143066406	-1	392809.4375	300783	0
1	1792	141.502334594727	435.401336669922	-1	392877.9453125	300914	0
1	1793	141.496353149414	435.425750732422	-1	390815.283203125	301153	0
1	1794	141.504104614258	435.411041259766	-1	390671.59375	301220	0
1	1795	141.504486083984	435.437194824219	-1	393019.732421875	301333	0
1	1796	141.481948852539	435.436126708984	-1	390803.90234375	301566	0
1	1797	141.491149902344	435.413848876953	-1	392439.012695313	301618	0
1	1798	141.505157470703	435.438903808594	-1	390964.103515625	301759	0
1	1799	141.507965087891	435.43505859375	-1	389705.91015625	301980	0
1	1800	141.4775390625	435.432769775391	-1	390434.015625	302145	0
1	1801	141.507247924805	435.429870605469	-1	389605.498046875	302277	0
1	1802	141.495468139648	435.440490722656	-1	389420.103515625	302352	0
1	1803	141.469131469727	435.431579589844	-1	390107.2109375	302481	0
1	1804	141.517272949219	435.424865722656	-1	390805.736328125	302583	0
1	1805	141.499267578125	435.440307617188	-1	390858.28515625	302738	0
1	1806	141.500961303711	435.441467285156	-1	391686.1875	302922	0
1	1807	141.517959594727	435.414184570313	-1	390140.009765625	303024	0
1	1808	141.485473632813	435.456787109375	-1	391671.501953125	303167	0
1	1809	141.498947143555	435.441253662109	-1	392457.349609375	303259	0
1	1810	141.4970703125	435.417175292969	-1	393989.064453125	303492	0
1	1811	141.469467163086	435.444885253906	-1	391017.87890625	303547	0
1	1812	141.500045776367	435.447662353516	-1	390469.939453125	303706	0
1	1813	141.495635986328	435.433197021484	-1	390029.923828125	303882	0
1	1814	141.472442626953	435.445007324219	-1	392352.3203125	303982	0
1	1815	141.490036010742	435.435241699219	-1	391947.640625	304082	0
1	1816	141.499908447266	435.429656982422	-1	390919.634765625	304272	0
1	1817	141.464324951172	435.430816650391	-1	388812.478515625	304379	0
1	1818	141.511428833008	435.403625488281	-1	388986.6796875	304502	0
1	1819	141.506042480469	435.419403076172	-1	389672.732421875	304693	0
1	1820	141.477249145508	435.438995361328	-1	388897.939453125	304789	0
1	1821	141.497528076172	435.447418212891	-1	391796.01171875	305022	0
1	1822	141.498458862305	435.414367675781	-1	391504.095703125	305119	0
1	1823	141.487487792969	435.426696777344	-1	390963.06640625	305226	0
1	1824	141.480895996094	435.414855957031	-1	391901.662109375	305475	0
1	1825	141.516387939453	435.431945800781	-1	391564.282226563	305501	0
1	1826	141.493560791016	435.442932128906	-1	392031.03125	305748	0
1	1827	141.483596801758	435.423919677734	-1	393291.875	305797	0
1	1828	141.493911743164	435.436401367188	-1	391976.390625	305933	0
1	1829	141.481658935547	435.43115234375	-1	390791	306136	0
1	1830	141.505462646484	435.427520751953	-1	389261.529296875	306261	0
1	1831	141.502105712891	435.452514648438	-1	390480.572265625	306399	0
1	1832	141.496841430664	435.422027587891	-1	388453.310546875	306599	0
1	1833	141.513610839844	435.4453125	-1	389554.42578125	306703	0
1	1834	141.472885131836	435.414489746094	-1	388828.15625	306820	0
1	1835	141.507141113281	435.433166503906	-1	391623.912109375	306921	0
1	1836	141.515319824219	435.428649902344	-1	390954.69140625	307136	0
1	1837	141.479934692383	435.427947998047	-1	391888.912109375	307232	0
1	1838	141.519546508789	435.415069580078	-1	392058.146484375	307373	0
1	1839	141.495010375977	435.430114746094	-1	389698.162109375	307506	0
1	1840	141.481552124023	435.44287109375	-1	391363.92578125	307704	0
1	1841	141.467681884766	435.433715820313	-1	391690.46484375	307867	0
1	1842	141.449340820313	435.453491210938	-1	391157.576171875	307922	0
1	1843	141.481048583984	435.417388916016	-1	391118.294921875	308123	0
1	1844	141.513381958008	435.424255371094	-1	389999.732421875	308282	0
1	1845	141.483352661133	435.426452636719	-1	393026.806640625	308384	0
1	1846	141.48681640625	435.427307128906	-1	391678.779296875	308610	0
1	1847	141.484573364258	435.403594970703	-1	391878.775390625	308756	0
1	1848	141.471328735352	435.400939941406	-1	393878.567382813	308832	0
1	1849	141.479751586914	435.421264648438	-1	391249.45703125	308913	0
1	1850	141.498474121094	435.399108886719	-1	392687.177734375	309146	0
1	1851	141.510452270508	435.373168945313	-1	393396.576171875	309242	0
1	1852	141.481887817383	435.407196044922	-1	389496.681640625	309329	0
1	1853	141.494476318359	435.433868408203	-1	391026.083984375	309584	0
1	1854	141.492523193359	435.439361572266	-1	393151.626953125	309731	0
1	1855	141.48371887207	435.438049316406	-1	393278.544921875	309765	0
1	1856	141.490356445313	435.443878173828	-1	392012.611328125	309937	0
1	1857	141.471374511719	435.429534912109	-1	392116.896484375	310099	0
1	1858	141.503860473633	435.431335449219	-1	391580.9140625	310191	0
1	1859	141.494827270508	435.417327880859	-1	390793.291015625	310391	0
1	1860	141.506896972656	435.421447753906	-1	387536.890625	310531	0
1	1861	141.496002197266	435.440521240234	-1	388682.724609375	310756	0
1	1862	141.494354248047	435.413391113281	-1	392180.171875	310859	0
1	1863	141.505249023438	435.393951416016	-1	390273.9453125	311039	0
1	1864	141.494354248047	435.421447753906	-1	389018.00390625	311081	0
1	1865	141.494476318359	435.414764404297	-1	389268.0390625	311210	0
1	1866	141.48046875	435.429656982422	-1	387973.646484375	311397	0
1	1867	141.489501953125	435.417236328125	-1	389732.20703125	311593	0
1	1868	141.505569458008	435.403991699219	-1	388064.42578125	311672	0
1	1869	141.48469543457	435.421142578125	-1	390131.767578125	311864	0
1	1870	141.489440917969	435.417022705078	-1	390586.931640625	311936	0
1	1871	141.508270263672	435.426147460938	-1	391592.93359375	312042	0
1	1872	141.4658203125	435.44677734375	-1	388913.396484375	312296	0
1	1873	141.500183105469	435.401794433594	-1	390035.275390625	312417	0
1	1874	141.482131958008	435.432464599609	-1	389225.115234375	312546	0
1	1875	141.473663330078	435.402404785156	-1	392998.3828125	312634	0
1	1876	141.483154296875	435.424438476563	-1	386280.220703125	312814	0
1	1877	141.499237060547	435.41650390625	-1	390372.345703125	312964	0
1	1878	141.485290527344	435.428619384766	-1	388513.822265625	313123	0
1	1879	141.499694824219	435.421691894531	-1	390178.380859375	313207	0
1	1880	141.474319458008	435.408874511719	-1	390947.890625	313357	0
1	1881	141.487213134766	435.410034179688	-1	388293.388671875	313560	0
1	1882	141.467315673828	435.406005859375	-1	391042.3671875	313655	0
1	1883	141.505737304688	435.407531738281	-1	388816.6953125	313784	0
1	1884	141.487823486328	435.400634765625	-1	390257.18359375	313956	0
1	1885	141.476303100586	435.425170898438	-1	390055.51953125	314095	0
1	1886	141.493713378906	435.405609130859	-1	388865.869140625	314262	0
1	1887	141.515777587891	435.428375244141	-1	387638.232421875	314417	0
1	1888	141.51676940918	435.423431396484	-1	389079.642578125	314491	0
1	1889	141.488037109375	435.431854248047	-1	388634.779296875	314679	0
1	1890	141.537872314453	435.410797119141	-1	387710.04296875	314768	0
1	1891	141.4951171875	435.421813964844	-1	389570.802734375	314880	0
1	1892	141.4921875	435.446960449219	-1	386696.005859375	315073	0
1	1893	141.508422851563	435.452667236328	-1	388040.083984375	315211	0
1	1894	141.499954223633	435.439392089844	-1	389804.224609375	315353	0
1	1895	141.503265380859	435.422729492188	-1	388151.748046875	315533	0
1	1896	141.484436035156	435.411468505859	-1	387842.638671875	315591	0
1	1897	141.494583129883	435.435272216797	-1	389815.4453125	315741	0
1	1898	141.496826171875	435.415374755859	-1	390602.900390625	315920	0
1	1899	141.515274047852	435.405334472656	-1	390093.154296875	316066	0
1	1900	141.485504150391	435.436798095703	-1	388508.8984375	316157	0
1	1901	141.509719848633	435.406372070313	-1	385710.87109375	316314	0
1	1902	141.520721435547	435.40966796875	-1	388633.900390625	316455	0
1	1903	141.488800048828	435.413818359375	-1	389342.9375	316575	0
1	1904	141.521835327148	435.416870117188	-1	388269.431640625	316738	0
1	1905	141.529190063477	435.413787841797	-1	388106.07421875	316929	0
1	1906	141.50749206543	435.409545898438	-1	388693.6640625	316987	0
1	1907	141.520034790039	435.411804199219	-1	388194.9609375	317094	0
1	1908	141.519744873047	435.432189941406	-1	388947.09765625	317306	0
1	1909	141.510055541992	435.425872802734	-1	387996.79296875	317451	0
1	1910	141.51171875	435.444580078125	-1	389238.59375	317508	0
1	1911	141.518646240234	435.445434570313	-1	389255.615234375	317674	0
1	1912	141.507171630859	435.451721191406	-1	387304.619140625	317775	0
1	1913	141.523223876953	435.432098388672	-1	389044.833984375	318009	0
1	1914	141.523315429688	435.433776855469	-1	386042.125	318153	0
1	1915	141.507186889648	435.436584472656	-1	387961.513671875	318281	0
1	1916	141.523132324219	435.423919677734	-1	387614.24609375	318455	0
1	1917	141.511901855469	435.439331054688	-1	387087.5390625	318498	0
1	1918	141.492828369141	435.440399169922	-1	389584.8671875	318704	0
1	1919	141.521850585938	435.438568115234	-1	389567.732421875	318866	0
1	1920	141.514114379883	435.436492919922	-1	386781.4453125	318935	0
1	1921	141.501678466797	435.428802490234	-1	388051.75	319063	0
1	1922	141.509765625	435.410064697266	-1	389105.189453125	319266	0
1	1923	141.496505737305	435.435455322266	-1	389553.921875	319332	0
1	1924	141.491516113281	435.436614990234	-1	390088.638671875	319414	0
1	1925	141.509902954102	435.432434082031	-1	387815.58984375	319591	0
1	1926	141.527114868164	435.433959960938	-1	389759.09765625	319748	0
1	1927	141.482986450195	435.413055419922	-1	388841.9921875	319938	0
1	1928	141.50212097168	435.402801513672	-1	390348.875	320044	0
1	1929	141.511795043945	435.431976318359	-1	390000.8125	320222	0
1	1930	141.487640380859	435.413970947266	-1	389289.966796875	320321	0
1	1931	141.516906738281	435.414978027344	-1	389323.5625	320426	0
1	1932	141.490600585938	435.438446044922	-1	388854.728515625	320568	0
1	1933	141.510177612305	435.437438964844	-1	386687.126953125	320729	0
1	1934	141.525024414063	435.390991210938	-1	387863.517578125	320828	0
1	1935	141.511810302734	435.443542480469	-1	389770.1484375	321042	0
1	1936	141.505523681641	435.419128417969	-1	389275.333984375	321184	0
1	1937	141.519302368164	435.401458740234	-1	388726.650390625	321328	0
1	1938	141.477386474609	435.432220458984	-1	391202.07421875	321357	0
1	1939	141.488693237305	435.426818847656	-1	387509.640625	321524	0
1	1940	141.493560791016	435.402679443359	-1	388307.80859375	321681	0
1	1941	141.515182495117	435.423583984375	-1	388335.919921875	321783	0
1	1942	141.506729125977	435.409637451172	-1	390599.40234375	321917	0
1	1943	141.504211425781	435.413116455078	-1	390718.787109375	322087	0
1	1944	141.509140014648	435.4140625	-1	386299.703125	322233	0
1	1945	141.506912231445	435.42333984375	-1	388159.169921875	322312	0
1	1946	141.519653320313	435.41796875	-1	388486.23828125	322457	0
1	1947	141.490417480469	435.448608398438	-1	387344.341796875	322663	0
1	1948	141.525863647461	435.404174804688	-1	384995.80859375	322761	0
1	1949	141.515289306641	435.393707275391	-1	388973.580078125	322960	0
1	1950	141.517578125	435.389434814453	-1	388538.91796875	323057	0
1	1951	141.522232055664	435.430023193359	-1	388923.833984375	323248	0
1	1952	141.525512695313	435.403778076172	-1	387653.9140625	323283	0
1	1953	141.527481079102	435.427307128906	-1	386780.853515625	323475	0
1	1954	141.487426757813	435.425170898438	-1	387710.916015625	323633	0
1	1955	141.508270263672	435.393585205078	-1	388878.53515625	323712	0
1	1956	141.504470825195	435.406860351563	-1	388553.796875	323940	0
1	1957	141.496780395508	435.413726806641	-1	387718.205078125	323992	0
1	1958	141.510040283203	435.410919189453	-1	389663.46484375	324248	0
1	1959	141.507522583008	435.426574707031	-1	387551.1796875	324346	0
1	1960	141.5107421875	435.412963867188	-1	385887.330078125	324503	0
1	1961	141.516677856445	435.427795410156	-1	386398.44921875	324606	0
1	1962	141.521987915039	435.413787841797	-1	386665.4609375	324728	0
1	1963	141.514373779297	435.432250976563	-1	387869.65234375	324815	0
1	1964	141.5224609375	435.409118652344	-1	386976.58203125	325040	0
1	1965	141.526000976563	435.396942138672	-1	386504.19140625	325100	0
1	1966	141.490814208984	435.385040283203	-1	387479.955078125	325339	0
1	1967	141.519180297852	435.425811767578	-1	386736.109375	325386	0
1	1968	141.510986328125	435.402893066406	-1	386883.147460938	325577	0
1	1969	141.488998413086	435.44677734375	-1	387410.806640625	325723	0
1	1970	141.5166015625	435.423553466797	-1	388704.6328125	325921	0
1	1971	141.50813293457	435.393859863281	-1	391647.486328125	326027	0
1	1972	141.514587402344	435.417572021484	-1	389601.99609375	326086	0
1	1973	141.530578613281	435.417144775391	-1	389878.986328125	326330	0
1	1974	141.530349731445	435.419067382813	-1	388484.58984375	326405	0
1	1975	141.509185791016	435.452239990234	-1	389573.810546875	326539	0
1	1976	141.513580322266	435.437377929688	-1	387023.654296875	326651	0
1	1977	141.515563964844	435.418060302734	-1	387927.9375	326802	0
1	1978	141.523391723633	435.423370361328	-1	387079.78125	327009	0
1	1979	141.520568847656	435.429443359375	-1	387038.90234375	327151	0
1	1980	141.51091003418	435.422302246094	-1	387822.265625	327229	0
1	1981	141.508499145508	435.442962646484	-1	387461.51171875	327348	0
1	1982	141.538314819336	435.426879882813	-1	387657.560546875	327535	0
1	1983	141.528457641602	435.431213378906	-1	388891.833984375	327589	0
1	1984	141.503692626953	435.443206787109	-1	388488.85546875	327780	0
1	1985	141.521926879883	435.412200927734	-1	388409.578125	327873	0
1	1986	141.505279541016	435.437133789063	-1	389492.5859375	328088	0
1	1987	141.521240234375	435.423034667969	-1	387026.697265625	328270	0
1	1988	141.504547119141	435.428558349609	-1	390533.146484375	328297	0
1	1989	141.500518798828	435.432189941406	-1	387963.337890625	328506	0
1	1990	141.501373291016	435.441131591797	-1	389595.853515625	328614	0
1	1991	141.516708374023	435.453765869141	-1	387663.17578125	328800	0
1	1992	141.508697509766	435.454803466797	-1	386876.37890625	328940	0
1	1993	141.527709960938	435.420104980469	-1	389992.015625	328974	0
1	1994	141.520599365234	435.440460205078	-1	389810.87109375	329197	0
1	1995	141.490341186523	435.459289550781	-1	390247.73828125	329246	0
1	1996	141.528732299805	435.428253173828	-1	387354.93359375	329379	0
1	1997	141.51643371582	435.458526611328	-1	386301.955078125	329560	0
[truncated: 522,028 more rows]
