# Supplementary material for: Membrane-associated effluxosomes coordinate multi-metal resistance in Mycobacterium tuberculosis
Source: EMBO J. 2026 Feb 13;45(7):2306–37. doi: 10.1038/s44318-026-00715-1 (PMC13043812; doi:10.1038/s44318-026-00715-1)
Supplement: Supplementary file 19 — Source data Fig. 3 [file 44318_2026_715_MOESM19_ESM.zip › Figure 3/Figures 3F-H/AllROI-D.txt]

#Diffusion Coefficient in um^2/s; Linear fit performed on the 4 first points of trajectories > 6 points
#Pixel size= .17um ; Frame rate= .03sec
ROI	Trace	D(um2/s)	MSD(0)	MSE
1	24	.0167729737930239	.0111108315653145	.786848080510958
5	34	.020686244449213	.00775215430153706	.700982985497366
3	44	.0130125016359228	.12338030313145	.00397436077869995
1	143	1E-05	.013724547849978	.216165103103181
2	170	.00206341288361313	.00939886515602694	.0490341316125876
3	172	.00711973249565092	.0126326328333471	.510498087214024
5	203	1E-05	.0657409280681144	.0440329502744503
3	234	1.6362002610956	.00792876316591461	.991128804836993
4	381	.0202401458170894	.00560181177654678	.988944853716394
1	383	1E-05	.0112712751987096	.145972291747757
5	452	.00632669084587541	.0112833661279293	.805949352503473
3	463	1.27467619720173	-.0514321174831959	.938197954865041
1	532	1E-05	.00888958331323374	.117372668269942
2	609	1E-05	.0195431517598532	.872520266857034
1	710	.0051264090474715	.00620356946300043	.431006506737363
2	755	.172334955706901	.0254808770176665	.904884163310901
2	888	1E-05	.0279863068061072	.360707091138088
5	891	1E-05	.0149321725717682	.0664623131291598
1	1025	.00227856183007472	.00569340081096351	.216537287060043
1	1036	1E-05	.0210708449706652	.212998389740853
2	1108	.00615523836200674	.013212441614482	.39569591957186
5	1164	1E-05	.027507397497368	.282217393303441
1	1231	1E-05	.00742140200543283	.531445803462401
1	1310	1E-05	.00507036026401355	.421586460890616
1	1328	.0208758329303186	.00380787307138734	.927209853284618
5	1329	.00372265088863354	.0162255223345308	.0307408703925584
5	1361	.0113048471272422	.00659690678649318	.0926906692278732
5	1598	1E-05	.0173983079606105	.0303110002593906
5	1670	1E-05	.0147070762698692	.186438846108573
1	1758	.0112920241128251	.0257154658404993	.224018826957568
3	1762	.00920030372820227	.00770182990863141	.84144046601544
1	1763	.00726228665624829	.0156546620988432	.667612854129604
1	1874	.00895069118701555	.00792958557127028	.559051386527973
3	1962	.737357872625576	.024338776757608	.965303280257082
5	2220	1E-05	.0150667836567164	.869658611046061
3	2461	1E-05	.113831385895196	.513152995071283
1	2797	.00156442535969292	.0133557923190449	.00789305768168724
1	3036	1E-05	.0159151218085216	.859110070231342
5	3072	1E-05	.0202719796956792	.200582807803272
2	3174	1E-05	.0166637441377713	.0744812695087391
5	3274	.0108829546819268	.0147628498105635	.7018925446412
5	3276	1E-05	.0307129828653594	.00635393664229478
2	3281	.0199878586040246	.0107170801238684	.439345310884631
2	3416	1E-05	.0163110682170244	.00103071058004289
5	3540	.00959838750936502	.00893159145582217	.731404168750938
1	3644	1.3831737410603	.0719730578527398	.857899013138591
2	3652	.0224887319945557	.00604802140623999	.699344975181908
5	3742	1E-05	.00507660570788111	.0915597060604683
1	3780	1E-05	.00666827914117715	.6246166318307
1	3812	.0154118157609954	.0594236952210595	.0288116189003381
1	4110	.811827113292724	.133324579408922	.781882193703266
2	4151	.0477680330919712	.0104761965516834	.639286107295926
3	4165	.000990843077547526	.0013286825785016	.0373973590719807
1	4234	.301357721062644	.0521451539506848	.42582245637635
1	4386	.00144153825852584	.00933715906659585	.0053469550822498
1	4403	1E-05	.331433867439919	.318612055765194
1	4513	1E-05	.223813273981139	.0315537417381921
1	4662	1E-05	.00499580998267894	.130751970873144
2	4720	1E-05	.0851015030547141	.12988575849242
2	4737	.0332958654982344	.017317916731398	.679792556291895
1	4796	1E-05	.0221940652904151	.274321115842486
3	4834	1E-05	.0197242342718848	.823204058057224
4	4948	.0220541309618046	.00846165324074546	.457483676462658
1	4996	1E-05	.020276679618992	.267233329707982
5	5127	.0417683637463268	.0200755213746001	.558623068004138
2	5155	.046269974448442	.013248506017194	.819186897357866
3	5286	1E-05	.00407309808141211	.283518466344912
2	5313	.00254068391430358	.0183702126393259	.00988942127053072
4	5473	1E-05	.026403392441509	.0482036369082935
2	5530	.00530239394690265	.0175240797928139	.293702279546337
3	5545	1E-05	.00650306119808727	1.8433316961719E-07
1	5616	1E-05	.0636730843992497	.202508250511515
2	5727	.00891102085457685	.0300026743036032	.0280795685076902
5	5773	1E-05	.0385192366064891	.00202060499937362
1	5788	.264864318617281	.0152950056268887	.971883495321809
2	5944	.00913085823889227	.0169875365660755	.0468934647135218
1	5973	1E-05	.030434473716142	.011616278383105
5	5994	.0133532647536263	.0397736667760963	.0323543198771087
2	6059	.034170624825627	.081529956856489	.0797144295276061
1	6111	1E-05	.0788810090316356	.198839275430111
1	6150	1E-05	.0534397927714166	.497051909526257
1	6181	1E-05	.0113967923316361	.0180077603273856
1	6226	1E-05	.0431767660863424	.109704639284513
1	6290	.0819061934291068	.0277545332138189	.875522848581927
1	6491	.00866167247188824	.0264587960308842	.108439012500301
1	6503	.0499776385536453	.0105437895697823	.992266748774235
2	6619	1E-05	.0152412410110317	.960488862006761
1	6712	.00453559486506581	.0123625206545162	.455485325923271
1	6724	.00953549207483127	.0142304249429202	.689573536844847
1	6727	1E-05	.0157171701713596	.128738354799525
1	6790	.031489627466131	.0243956492015437	.603296617170405
2	6833	.169182483179258	.00699620890764377	.549399147477502
3	6932	.00103338469517418	.0068582818675815	.0516357407450863
1	7256	.047295763007442	.0233150467576683	.752695287025732
2	7288	1E-05	.0118951789270624	.464428902757125
1	7317	.0150347645333405	.0295107561756339	.183064378218699
3	7337	.000390842771837485	.00534400407941849	.0532438191632759
5	7343	1E-05	.0233466995286894	.590706245144096
1	7424	.101857778967406	.0171703253407322	.970216026942546
2	7431	1E-05	.0321783054307414	.629833749035715
5	7560	1E-05	.0308591296523463	.823154402043089
2	7581	1E-05	.0255721023483643	.6007317181589
1	7676	1E-05	.0722213855844889	.0417380398083086
1	7794	1E-05	.0393832525891912	.138311693092429
1	7917	.00862038046833967	.0382560743559643	.0394542351373951
4	8002	1E-05	.0136923903318572	.759447847230569
1	8090	5.01934080994796	-.482581003439136	.991341642981865
1	8215	.824385069617821	.0992480882342002	.916660097884896
5	8232	1E-05	.0219547721743846	.166238680863342
2	8260	.000371877087682569	.0180246387759941	.000946690155697483
2	8383	.0409325046199191	.0131659728348768	.229937878948605
5	8400	.0230771503533937	.0232604060081997	.117441186212714
5	8401	1E-05	.0112357831879906	.137666762049576
1	8444	1.02890769849318	.0227148285671362	.988643836798047
3	8448	1E-05	.00511929152979962	.0140174982276898
4	8555	.00542714727892522	.00222324862013173	.944403021165667
5	8610	1E-05	.0207165944784522	.492038530257995
1	8655	.312580128301649	.1303639158912	.921467528978155
5	8706	1E-05	.00999366666041072	.75909785459778
4	8765	.000901313138781529	.00818173911205196	.030844907308181
5	8908	.0169654043731354	.00805643004879809	.389018885107733
5	9074	.000936708534556688	.0106742065251873	.140421386441133
5	9137	1E-05	.0385276064736957	.786930420900104
4	9227	.000172617669453804	.00430681805352915	.00655201258889371
1	9237	.0114112480353897	.00789711102827026	.484732645907187
5	9257	1E-05	.028686324418542	.000136207424605073
5	9293	.00411903354778928	.0126993511427603	.293309630701216
2	9591	.0175756176197964	.0233116560785938	.161010326335407
1	9602	1.32740402478973	-.0174207135634665	.996770979403532
5	9633	1E-05	.0305137288916144	.00411329381343961
2	9683	.0112330843100575	.0268662523650578	.0329568352107461
5	9755	.00835118300870308	.00868544349317252	.90645903940603
5	9762	1E-05	.00919796903412759	.000310078027038307
1	9832	.0374878519390079	.0127700453388953	.928528887534517
1	9841	.118839815818077	.00801445568557465	.778576343660215
1	9955	.0852929557221721	.00657624447852639	.791576841140625
1	10094	1E-05	.0581459758330342	.75500568420083
4	10184	1E-05	.00820365054296309	.464947075831197
5	10311	1E-05	.0273380524831578	.110231351973987
4	10339	.000572388473285652	.00274054072079469	.0979489217368213
1	10449	.0289725223479949	.0291698351907787	.245489453015711
5	10452	1E-05	.042815063403797	.210339191001984
2	10549	.00131800659705588	.0223416262015222	.0183790648822459
1	10610	.111368369366177	.0168995156295502	.649896939985544
3	10803	.141080138843769	.0443134890204527	.788525386299275
2	10804	.0510433207835254	.0704713194056769	.618357028221855
3	11061	.0043060497673636	.00391484047594927	.821459811177698
4	11107	.0660097341260708	.0276323253265818	.746882897500801
1	11208	.0395467947664774	.0343748949493664	.284756629809954
3	11235	.626176323638201	.109596375857901	.826701273174459
1	11304	1E-05	.00367647313929667	.0831936899287843
3	11388	.0106086230232827	.0196349688420582	.109703469602977
5	11415	1E-05	.218422138339007	.605197498619747
1	11602	1E-05	.0585795624665113	.0197929092562742
1	11628	.00510655140978513	.00706128893921827	.791411110168382
4	11651	1E-05	.0563621461122996	.105718430197998
1	11713	.0568576068617474	.0511806915830239	.233236197049266
5	11755	1E-05	.0911454289170414	.981959746503274
2	11841	1E-05	.0243359676432165	.0234359694989303
1	11874	.00890279089019555	.040161007485765	.0959037492322558
5	11981	.0049032694963788	.0153491151209725	.887940690172086
5	12156	1E-05	.0406970439313972	.209000992215698
4	12638	1E-05	.0113251422177183	.289685137205998
5	12708	.0899788350598377	.0460377946309887	.507948986825494
5	12709	.00495387800525132	.00893702441049678	.463728210227554
4	12883	.0238952066144453	.00668828371932838	.731521426409124
5	12889	.00496758671763805	.00692324192262452	.154878190879249
1	12963	.00177036969295145	.00314013795121978	.251879070256195
4	13023	.00104721973876994	.0134896899380972	.00489462694465082
2	13206	.00139377105682313	.0177162424654832	.00564319888745068
5	13236	.0106930458495383	.0109662173072398	.818190852258148
5	13255	.00954116928802143	.0102817363613814	.178589746979492
1	13290	.00258219091782392	.0149367125816069	.0524287865193875
5	13457	1E-05	.0128768337599293	.491012866445138
5	13476	5.54618535964772E-05	.00949193750852866	.000206942608858895
5	13529	1E-05	.0136070492852987	.461483772059861
2	13630	1E-05	.0292046098526604	.694974830686467
5	13776	.0501971880290955	-.000441157082448958	.994629631337591
5	13817	1E-05	.0104340522062018	.170973712592572
2	13868	1E-05	.013220095884337	.329861976482503
5	13988	.0467075677813865	.00891021341697717	.884324877684062
2	14056	.0454089955975829	.00533450371536641	.9041648365065
5	14142	.00294963467620152	.012747882459068	.0258904846395777
5	14203	1E-05	.0402848058455757	.00707090052013659
3	14207	.0178387335369146	.0947598039235356	.028003407205334
2	14266	.00371598789918586	.00573216809532821	.256274293743642
3	14345	.00460510632635285	.00334553016834369	.888919272394556
5	14403	.00243742728886248	.0241388920661987	.00384151662617771
2	14478	1E-05	.0345393044658667	.105443489240772
1	14525	.0108190193258446	.00538660351961018	.983529556576476
3	14538	.0106273650411114	.043686167110379	.0528578291780704
5	14786	1E-05	.077561098710656	.234739171391194
5	14862	.00887073401575666	.00826998824924848	.316492624093351
4	14902	1E-05	.00554443375553872	.354135838926594
5	14989	.00669029512373239	.013899077153777	.405243952258386
2	15004	1.39649864420673	.003136450566215	.845617092717486
4	15036	.00628356219315461	.00280607564129351	.703386949685108
2	15063	.140766183918443	.0576654326108489	.844752032487718
1	15142	.00323853042349801	.00890782570975197	.175418635050421
2	15164	1E-05	.0422559007207956	.50993638218871
5	15221	.00554938112373258	.0118682132914162	.142315121533114
1	15246	.0061993261976746	.00449160838909568	.988177073835016
5	15297	.00124584531006604	.00874826111356862	.00461535821335102
5	15328	1E-05	.172747381237699	.112651540095716
4	15435	1E-05	.00566329760883271	.197000451873222
5	15449	.132530332945037	.0276425019418009	.963513969515332
1	15456	.873900708968224	.0387968757834875	.860455184047033
4	15468	1E-05	.0032506069295389	.123683254202348
1	15497	.00155756266928907	.0184325611483224	.0329998506068058
2	15501	1E-05	.0742226875175718	.0183931404889833
2	15644	1E-05	.013663902733222	.00516529127478471
1	15674	.191638586054554	.0957161251399215	.941956127009803
5	15693	.780261524402091	.0609158093670197	.955119829414868
5	15743	.00935518877271863	.0107098486344756	.829512651151788
1	15847	1.20852733812446	-.00755356399659025	.993195572882094
2	15948	1E-05	.0172367768353799	.243640762676178
5	15960	.0354286765702758	.0404868860218149	.46369805847449
1	15972	.326785105013656	.116637247798382	.748310112574084
4	15975	1E-05	.00473903568773237	.0014588958925621
5	15997	.0740757150905159	.0272189342854382	.876876786772801
2	16092	1E-05	.0491047642910571	.0492730109695741
2	16150	.100648513531379	.0426078854378419	.702477348370545
3	16215	.0149432536375408	.0296721871561445	.119839322568102
5	16261	1E-05	.122289459507239	.827082038334792
3	16355	.0288817425249527	.0476960251665371	.895876439741607
5	16410	1E-05	.0812475359692552	.123011696865952
5	16422	.00418957087886656	.0373256461492909	.00272140613943084
5	16426	.0044297500304038	.0101911433988767	.541342632802389
2	16448	1E-05	.0174583882352953	.291764842225695
2	16473	1E-05	.0393356720889321	.0502184107349272
2	16530	1E-05	.0302015828035058	.000234982673299133
5	16540	1E-05	.0701730376465805	.469837783868352
1	16638	1E-05	.00708575837853415	.249510389173833
5	16645	1.79141906476188	-.156707605692368	.980794689927129
3	16738	.0673114705086685	.0286136746998097	.675411650062988
5	16796	.0895530453255593	.0339086571338617	.0985885407838026
2	16851	.0116275360863264	.01865292250035	.873017775250969
2	16911	1E-05	.0162369107294033	.901863808093271
5	17001	.0276126579641632	.0250761536560502	.728163723027561
5	17002	.245204180711328	.0816338773543662	.696609131286209
2	17015	.00233075321017278	.0132038445718251	.0632198296494447
2	17020	.023107227570397	.00554905659491094	.621879005812579
4	17076	1E-05	.00359480775213427	.253159169546334
4	17201	1E-05	.0758958612868257	.045875371133219
2	17266	.0256685347426701	.00534270069675822	.860683842067559
3	17291	1E-05	.00510867061267153	.117125598776946
5	17310	1E-05	.0123812067064658	.0115829652455075
4	17314	1E-05	.077544919454944	.578256652559781
1	17324	1E-05	.0412893634249939	.10238040570638
2	17329	.0170454178256809	.0213969152030179	.190293349836858
3	17352	.00236642098273786	.00616065353377656	.0590872556419394
2	17406	1E-05	.148731371169737	.763655102821557
2	17521	.00473687707859403	.00650978277985415	.728185214512063
1	17544	.0341685454961486	.0226403220548072	.227673158013095
4	17576	1E-05	.0425890969565119	.00854134934027306
1	17638	1E-05	.0502525273414132	.0311169306155262
2	17692	1E-05	.0256304575404334	.000297551880261149
3	17709	.00529307669685428	.00992848210100764	.186899212395052
3	17713	1E-05	.0058187509045572	.0652678530067187
1	17789	1E-05	.0141020996593331	.357886675478521
5	17967	.0397419873736702	.00459950332754885	.889377743824366
5	17968	.0229241579574151	.0287634921108167	.607916901340482
1	18068	1E-05	.0302290642711666	.359896683780459
5	18136	1E-05	.0149194229292097	.19529128749276
5	18333	.0313770705228247	.0665608383769029	.238725924747386
5	18361	.19699947282482	.102880884456151	.276272973998706
5	18377	.00344839741024691	.0113954981428572	.0247693816042417
2	18415	.0068371645725961	.0366229648965363	.0424280972656075
5	18418	1E-05	.0229213587155937	.481906539329518
1	18482	1E-05	.0283524586904378	.735797306226169
1	18590	.0185135404796584	.0642871885033183	.0638270545430184
5	18603	.0220700902712409	.0102599034274311	.739652053987546
5	18934	.0131172364480115	.0108422171802448	.571789718191309
5	18951	.615412390162015	.0492883828921835	.985608798614022
1	19124	1E-05	.0100328946483136	.559108985974997
5	19226	.030246400441868	.0773423581859924	.423527273037061
2	19238	.00398839168617846	.0044517516088271	.563094396068762
3	19257	.446769755903992	.0372091736511491	.789070108640399
3	19307	.00706267646252856	.00837765319546513	.927586264220645
5	19363	.0198461103008322	.00906817274151588	.990244787826692
5	19410	.0777757826928688	.23687440486549	.0205967561551526
1	19416	1E-05	.0358731013951268	.0590176390785794
1	19462	1E-05	.0194208464946883	.111852711185121
3	19525	1E-05	.00565606710859974	.222450899890683
1	19533	1E-05	.0291921505291483	.860118136279921
5	19629	.0858216766014747	.0258074492533899	.936992268531686
2	19766	.30250218566678	-.0127341786373318	.990098150735522
4	19784	.0162230027622937	.0151491088270456	.361166455863509
2	19977	.0449697492075805	.0142785940811201	.986433483677272
1	19980	.0191381027010223	.0319851785440926	.631737698242637
2	20162	.024366165623363	.0122131005311816	.689649140520977
5	20259	.210350570257425	-.0124336479947278	.950894332898855
5	20304	.0764323426218762	.0655675098743416	.394111482585304
4	20312	.00945883646522465	.0266637726855572	.0667483000477116
1	20323	.153622802498695	.0211185948294071	.964657817956064
5	20398	.0390112117900864	.0133397347698013	.970343449483319
5	20464	1E-05	.086289676499693	.832744235808997
5	20465	.0149684507298455	.0173451047933543	.194269958179605
3	20508	1E-05	.00440422672805801	.201317397068268
1	20550	1E-05	.0600465926729654	.3615950689903
1	20557	3.37721414525646	-.349723291077296	.979062424214648
1	20673	.305798882657857	.112803481066828	.466844602229253
5	20693	1E-05	.00930283318988462	.032311857455484
5	20710	.0416546951218609	.048063562706617	.812161974357781
1	20795	1E-05	.0415569686193417	.205013530514236
1	20965	.0331201505994659	.035193127979548	.791625446190802
5	20988	.0685963310860277	.0349803921079203	.663110105152249
5	21038	1E-05	.0491051225289667	.487821210833748
4	21214	1E-05	.00406719548275019	.300794758430433
2	21239	1E-05	.0209113425370807	.500740906419462
5	21270	.00729697434286133	.0179337449906355	.098531977793416
5	21428	.020616355976476	.0314439668379249	.094063490539685
1	21441	.0131971962533882	.0344176998089409	.220445540652433
4	21522	.000637573337079442	.00195645927519629	.0972631391641623
5	21544	.0153993069674751	.00831714404923067	.803277379002677
5	21577	1E-05	.00800113761649837	.0688211254207767
1	21603	1E-05	.0520611024961046	.174703317191955
2	21643	1E-05	.0205057264972083	.015383859665276
1	21707	1E-05	.0257122071859588	.00200310966338368
1	21779	.0144011829283652	.0981105996262951	.0102253436896848
1	21813	.0220542653299754	.0127061120403034	.875544284029139
2	21903	.0146483718566611	.00254461264601565	.854419845963035
5	21904	.0527184679413432	.0144597455000423	.975228920356855
3	21967	.0101527858622889	.0210912162688207	.332071516733852
1	21984	1E-05	.0279343444824989	.889842497745734
1	22028	.105712023570193	.0793344312671175	.747934670807067
5	22041	1E-05	.031816990595676	.0140375243763889
1	22101	1E-05	.0843085118209484	.521810224728813
4	22112	.00291704287930539	.00422440169967218	.741450432603407
3	22149	.0284411155389434	.0147251533943389	.48996537980768
2	22198	1E-05	.0216603262726651	.276046232724357
5	22212	.00530280162686902	.00676132276901352	.893222046153465
2	22393	1E-05	.0190484398807864	.0013426878061934
5	22440	.0126609795002219	.0156391490415802	.866529259790598
2	22597	1E-05	.0750265353482208	.00254346807424688
5	22804	1E-05	.0148831916992464	.547263477373274
5	22910	.0211423924572847	.00524389954479978	.969720730687851
1	23026	.0219121385384943	.0387703441368088	.764572428682567
3	23147	.153293334678578	.0426819676077077	.644695813248026
1	23199	1E-05	.0329327126448366	.0482411236927831
3	23238	.00496645130918572	.0152090798395423	.0218189490097357
2	23249	.367825032793926	.0120475372925008	.95299871281656
2	23316	1E-05	.145134464062702	.0807895724782836
1	23441	1.81775436356026	-.0401729830250969	.986737652852385
5	23529	1E-05	.0564718641169985	.0381315033989289
2	23604	1E-05	.0721168545020399	.220737396442701
2	23633	.864958900740923	.0530615074730198	.924315538512864
5	23660	.030927602754043	.0224655034022795	.429329407020488
1	23700	.147850843958938	.125710127759141	.200373426006474
1	23795	.145094001249171	.04517759021809	.403388240702319
5	23817	1E-05	.00737891863044953	.221990079792469
2	23829	.281484535622812	.143352772484707	.318691502075275
2	23875	.0304925678884298	.108300721747083	.0888822310281153
5	23942	.0216517979768631	.0233024428895058	.372092913260958
2	23957	1E-05	.183581328736744	.279248283322344
1	23980	2.84751072235446	-.214876234577116	.989096940690705
5	24013	.00200364651601522	.00694198535387685	.259176473475391
2	24031	.324486909600935	-.0141278637543072	.931664229184678
2	24065	.0322712316826674	.0621908350216098	.145780278581044
4	24075	1E-05	.00663918415243062	.419044496594946
2	24135	1E-05	.121062817422643	.213153252731581
4	24174	.00470192878819248	.0026032909410403	.943606856526893
3	24257	.0576811996929097	.0743393845848099	.325110575159684
4	24279	.0126854077449634	.000924141515064907	.740258419905958
2	24293	1E-05	.0267251510602243	.908451994908135
3	24370	.0232743603149402	.116465975284083	.00478917261305944
2	24397	1E-05	.0333439987231234	.315291694232347
2	24399	1.71559417187803	-.0836769136658186	.834139685737035
2	24461	.0793320580528669	.0545180916820466	.347984953490981
5	24486	.0380370903129889	.000215984726081141	.932989954393358
3	24502	1E-05	.335387045425477	.132509685295905
2	24537	1E-05	.203218010512136	.500869076750916
5	24546	.0312546418469262	.017744466371972	.22778441724637
4	24547	.0127501891871101	.0154994805900683	.148965129244696
2	24589	.00986877154830723	.048386059081127	.0479968041419531
5	24617	.0114680906128054	.00690568365508745	.386432415118921
4	24665	.0226816711895675	.0263201427002711	.725279458034062
2	24701	1E-05	.0252715663642885	.0175399858966283
2	24710	.0200223497714542	.0243731123228558	.548757350507567
1	24754	.0601891173466311	.023745225311009	.710554180459243
5	24822	.0124865003342058	.0159753584560882	.647344207284089
2	25019	1E-05	.0791411158953266	.27634366400052
2	25048	1.78523121146133	-.0785411385108017	.999269656105626
5	25228	.0233732913077979	.0164784644573859	.774759381684377
1	25251	.00130835584753315	.00838368316613745	.00413590165684297
4	25255	.032869415892761	.0471174141779643	.387469404827867
2	25256	1E-05	.163457476747896	.0138305943844476
2	25269	.111825162605458	.0167362084193351	.996695453945298
2	25378	.0796617196381	.144601396267179	.714797975068249
2	25425	1E-05	.0902911662829643	.917116536359999
1	25467	1E-05	.0360661933735562	.000281675494580691
2	25476	.574233779480369	.0782007684034976	.665815605249347
2	25586	.0512637685576547	.0567436197617184	.189679849417363
5	25624	1E-05	.0106336301832781	.560621680740186
2	25782	1E-05	.0537696270091237	.654357023278689
2	25797	.0426065236984874	.0303087685899392	.655145879283853
1	25810	.0308646988229454	.027059857490372	.618226100516478
3	25876	1E-05	.0659765819940345	.420649739189261
4	25933	1E-05	.023343212334847	.985282890236256
3	26064	1E-05	.0407812816551251	.571126992023482
1	26314	1E-05	.0203514472141638	.558803464885372
2	26570	.107760902664767	.00511666296507026	.878125181272498
5	26611	.00526846021975828	.0109497151237767	.141693216750183
1	26698	.0572517260251555	.045602024091128	.23544052507253
2	26705	1E-05	.0424903451533587	.32283666367573
5	26724	1E-05	.0296816496959693	.361697024104667
2	26749	1E-05	.0506155001114788	.188079929229439
2	26765	1E-05	.0144571373275312	.0444839019654468
3	26824	1E-05	.0181742825866383	.633979981715364
4	26825	1E-05	.00702799921798134	.00589953280945232
5	26848	1E-05	.0173398446601934	.00626019251257837
1	26912	1E-05	.0152215624698982	.393884929890072
1	26914	1E-05	.0273127618245067	.878830673107971
5	26959	.0339212346831105	.0191849053798764	.381559323595552
2	26988	1E-05	.0151571203566226	.0455130017627629
5	27091	.106591902128606	-.00607033270846497	.947415922559033
3	27169	.346239629156551	.0600869302801795	.914203101134652
2	27191	.0352552298903352	.0130012941908365	.945948140322682
3	27338	.0967905971122108	.0949372651476755	.49660445882362
4	27363	1E-05	.0333209349488463	.839995232882934
2	27465	.00555380731881765	.0165314924299153	.165013372030823
3	27477	.249888434564661	.05065917083648	.955003572019016
5	27501	.0801709034185171	.00924511641794695	.836159864793405
4	27575	.0311569140139637	.0243486306539078	.318661006972317
3	27592	.00852394438546897	.0444581086194244	.195664370731134
5	27619	.0125286036645875	.0124025691271976	.156494220419949
1	27854	.112817823568589	.0421861493694142	.291510563368635
5	27885	.044547098999812	.0165314808582113	.702262433645911
2	27908	1E-05	.0474407733523931	.246696562782584
1	27942	.000353496394384309	.0122349429886393	.00072880370202566
2	28124	.117963629628542	-.000491879053192994	.892066595481627
1	28136	.0213279293382225	.00988613233180707	.985978948733499
2	28245	.855860894585735	.0182972060148488	.966733393282663
3	28423	1E-05	.0133943443639695	.0526894143871247
2	28522	.00578814799294918	.00767155550127638	.115420576859427
5	28619	1E-05	.0113206496406128	.228542951616669
2	28675	.0283579142186558	.026276287404032	.39328826511013
2	28693	.0173855480089453	.0157681018929017	.379650518654355
4	28837	.057017431904774	.0165972883545493	.9399600960684
4	28895	.00731591436895378	.00286844431798388	.994086124183641
2	28911	1E-05	.0996328786142022	.152222787124078
5	28954	.00183575324702632	.0156410957116733	.00665772892544303
4	29136	.00293151365906157	.00643041466222889	.0832987895914501
5	29145	.00423222954116173	.0135169583320477	.215197127701772
1	29239	.0097762789699185	.00342839239868205	.988255845434068
2	29249	1E-05	.0225077575126817	.293949538283867
2	29286	1E-05	.0117605209904365	.0994976551956439
2	29350	1E-05	.01176453932417	.267519670168453
4	29414	.00336152684932718	.00402719628058305	.710706237829611
5	29432	.0109746336526639	.00848491130246676	.810517892219756
2	29449	.0119886660730086	.00119964769158753	.993141832508035
2	29534	.16445452859403	.0578679658711445	.465150601241597
3	29601	.00957038447201694	.00515486956115919	.222028867560258
2	29654	1E-05	.00682883024772387	.393429335373052
2	29715	.00649136555108837	.00870957129366221	.0398782081388562
1	29738	.0162701823354542	.00302051316150424	.813100669223988
5	29860	.144283162167369	.0377102656808274	.684528272641937
5	29874	.0118174965068923	.00629434270439182	.723167056982795
3	29916	.0059708881173281	.00674296023475625	.761205540974578
2	29920	1E-05	.0203607171592771	.0242417585876441
2	29945	.00393878869744388	.0125905743199221	.0862250816367228
3	29953	.0018041501231694	.0319375559334743	.00633996452590846
5	30019	.0539587757208871	.00623293198010708	.647282758928137
1	30097	1E-05	.0053309967895453	.0465293717027209
2	30105	1E-05	.0183088883489399	.175033902983377
2	30120	1E-05	.0132033192567266	.0670037101531546
1	30151	1E-05	.00978527857102162	.0238693320589384
5	30163	.012987347387639	.106259563818344	.0118240703720176
2	30345	1E-05	.0068884854937488	.100792112077114
5	30354	.0101499785392836	.00711481234912335	.280487168466691
5	30388	.0462771074610401	.00527650187091568	.717290066923956
3	30429	.00272426753740906	.0052038193175127	.410114166854774
1	30443	.00014697450492412	.00967321773534308	.000798118412271176
2	30456	1E-05	.0252212688939354	.355654460689662
1	30509	1E-05	.0118961244197862	.0300297111022894
4	30585	.00333260739627529	.00277998161808021	.835569417002978
2	30611	.0749992748286704	.000210858004952339	.881066481944775
1	30644	.0634814528349095	.185671154220072	.0733361105773374
2	30699	.00471162755597015	.00615409561847545	.0274110895382648
1	30784	.0422627514975187	.045073850043903	.751940413501807
1	30809	1E-05	.0350511356283102	.219751327460867
1	30833	1.43224284744263	.0928885072565789	.936740193213337
2	30985	.0163132302959895	.00632224703947704	.422905772105652
1	31022	1E-05	.00842207965505861	.0442770099341454
1	31129	.00191270137892158	.0046650676686401	.434600900126191
5	31147	1E-05	.0179226590537886	.778231751023731
2	31177	.00905504306776888	.00810738800327953	.142400993665192
2	31269	.82307495571344	.0528336133503197	.9413418061853
5	31318	.00513576645619722	.0111864677454514	.0666317007365227
3	31350	.0651394502801942	.0615151146867783	.642030375676311
2	31515	1E-05	.0170989407481622	.441527627872335
4	31525	.0330445401418731	.0505782421668908	.086025585614206
2	31593	1E-05	.0316770803092321	.179898820853958
1	31603	.0165629253618187	.00618877835347739	.881326952577825
2	31624	.118479308169261	.00269974205279014	.99768806808296
5	31637	1E-05	.0206663179339311	.086883990183686
2	31744	.0594156907580056	.0648070200680766	.557708488071092
5	31760	.0930596404044694	.00564347477469	.861766494718727
1	31801	.0035258202115412	.00367387681758601	.567694116123282
2	31802	1E-05	.0150731896710997	.126703086232549
5	31815	.814787621014433	-.0410269140656756	.99901203815463
1	31844	1E-05	.0474991656957356	.717793588369851
3	31859	1E-05	.120896942876114	.0743396031593618
2	31904	.0328803310802298	.01219178749491	.685919971653365
5	31910	.00185582395968107	.0259178331583581	.0110644807720158
1	31951	1E-05	.228389335178226	.400124529372262
5	31985	.00116482173226802	.0146207712580641	.0362825774631937
3	32034	1E-05	.15667563036494	.0298822834448946
1	32072	.704030977463719	.0140590172487096	.948729520140074
5	32126	.0830950225936699	-.00142182221468986	.99209069081264
4	32157	1E-05	.077667705019582	.335608179501439
5	32215	1E-05	.0539162686041489	.180583914525287
5	32244	1E-05	.0368532075843715	.0570624728398248
1	32296	.255031543895833	.00499063825560491	.969045856740604
5	32299	.0643763773445351	.0145939498500675	.593152695633269
4	32309	1E-05	.0682572929691066	.994867129610158
5	32311	1E-05	.0391595827361906	.751582717655673
5	32393	.00780130585787679	.0189574648301767	.108342425827358
1	32417	1.99198138557922	-.119085050194736	.936701565934959
5	32438	.181394326697393	.100881913531893	.656538501750927
5	32460	.0298514284389029	.0226497421625759	.670218558758667
1	32567	.422240526759951	.148389391877207	.725583313916876
5	32576	.0377396521969798	.0112177515454146	.728699736292847
5	32743	.00832874659149223	.00636138508573332	.895198167289705
1	32805	.023337125995224	.0169307961611401	.849705319374101
3	32814	.00576717530807077	.0145135034611201	.0708402352036703
4	32870	.00853907709337356	.00764573930044385	.506375545779474
5	33008	.00577367658831535	.00979339237069421	.402239124656581
1	33111	.118665974914161	.0577951982121609	.275836255191639
3	33485	.00345453237244524	.0101362157781186	.117682745230571
5	33580	.0424952123260158	.00843875855679359	.982781154701903
1	33774	1E-05	.00958265164935445	.290611034104735
5	33776	.0115495015064487	.0138534864661219	.632705635715348
3	33832	.00454584349765147	.0093305558242424	.706212345021608
4	34120	1E-05	.0529813679429482	.440621041369782
5	34262	1E-05	.027843081779795	.563586455094267
5	34430	.000341718998788996	.0211864483812927	.00165367809310524
1	34480	.00385747780082938	.00514506698322152	.736444903946501
5	34611	.0192874724435283	.0110275542201342	.441760185556742
5	34622	1E-05	.015202337801888	.490758818519152
3	34706	.0286198414147459	.0369129825596945	.428726308817295
5	34764	1E-05	.0153154474841805	.0100356141241651
5	34793	.00767998943432276	.0104419008271866	.153369841552681
3	34835	.249339180338318	.0660926584506526	.991647313304387
5	34912	1E-05	.076361563575595	.0912214103813663
5	34932	1E-05	.00942885361947295	.0973844986094687
5	34964	.00679667799561769	.019675379217242	.16345713757342
5	35011	1E-05	.0282761686056006	.366537765261747
1	35348	.00212117862230924	.00511915122911404	.0339881811264093
5	35354	.00620699725189492	.0101247312229089	.808587728342542
3	35396	1E-05	.0137132091855255	.479725558439194
3	35445	.00501266861188523	.00912010211312726	.582845441618986
1	35595	1E-05	.00718954275909177	.188530303752083
2	35702	.649734906490315	.085039822961042	.951294239363226
5	35707	1E-05	.0287305349963808	.00462580997508488
5	35790	.000591259209864901	.0100671393316395	.0435496294093907
2	35797	.0202905828500625	.0131568362007669	.989494739222143
1	35838	.00428499920769863	.00640506101941137	.349382445584775
3	35887	.0238886250639449	.00942260904557306	.429212396766549
1	35888	.0064595242409014	.00759692127141638	.883896287403385
1	35905	1E-05	.07970292282907	.0420752690892512
5	35940	1E-05	.024345426017045	.0200055466412367
4	35983	.0125446449010105	.00504636134072084	.956115837049957
2	35987	.0257270714248013	.00653792197582061	.984280229120875
5	36026	1E-05	.0299463065747239	.799056189758834
2	36033	.0760399569321516	.158695912094959	.0971912330809661
1	36037	1E-05	.054607142002884	.691151453981402
1	36064	1E-05	.00744503419097021	.0301779123499514
5	36174	.00634781139690052	.0182280429177627	.0420761436156627
1	36189	1E-05	.0368094441631054	.0115019900484915
2	36206	1E-05	.0318238575426253	.121863091147829
5	36336	.00755435026174187	.0110921266505047	.100389859535022
5	36352	.0506963003848513	.0140393387549089	.872344383788055
2	36355	.0289876863404902	.0151447590154748	.422486121343514
2	36498	.00227515634290382	.00695533101541012	.0399821112265326
1	36506	1E-05	.0094402104916083	.280640196442671
5	36515	.00684945782607175	.00551895320988456	.286422062826974
1	36604	.00332807746160661	.00376891817751831	.83045783158311
2	36680	1E-05	.0286266095712744	.395833250371923
5	36682	1E-05	.0301805587650429	.0357383611767103
5	36685	1E-05	.00849318024703264	.00688593713485885
4	36780	1E-05	.00428706404592119	.352165345847812
5	36862	1E-05	.0118763316298761	.890334430029278
5	36991	1E-05	.00860890838608245	.192870403997793
5	37035	1E-05	.0309443156880106	.000488587552194053
5	37063	.00505564832700068	.00841389194287445	.988275316049006
2	37088	1E-05	.0378860076284181	.826397486051736
3	37203	.00901552895710115	.00919889027015257	.830667028480469
5	37209	.0282754931628725	.0298595225229832	.180843328928739
1	37258	.0118227378096972	.0148796643693046	.842186385013539
5	37276	.0741296387453616	.00436720237373883	.876883714535633
2	37353	.00836428050405207	.0197853541935773	.847204531897182
3	37358	.0764302568892292	.0157747278193975	.87703739541717
2	37395	1E-05	.0111868777182557	.292302709290244
5	37416	.00863786381501413	.0223675469814704	.0660575931981777
5	37478	.717227648909056	-.0482608186699778	.984676121330492
2	37517	1E-05	.0109311980004354	.428014872982059
5	37615	1E-05	.0132082867364891	.179413525238801
3	37628	.00303801526354135	.00620025255938976	.283913469268135
2	37696	.0234230315949269	.0126876742367462	.492494345173769
5	37709	.490967803966054	-.00437116538683008	.968220388993479
3	37843	1E-05	.022228595007978	.589864965345656
5	37848	1E-05	.011591400288757	.192596496775208
5	37877	1E-05	.132609407768526	.00228564620225324
2	37884	.00473022237115219	.0181597836426766	.0263632198587799
1	37920	7.26042837375585E-05	.0103069032997296	.0018817822375069
1	37926	.000578800799234149	.00912934522378486	.00178967146935805
2	38046	1E-05	.0264807188271953	.741657269768255
5	38085	.00634866038056069	.00729217412416351	.974869372848305
5	38094	.421170891476285	.0448347782826373	.983003330244069
4	38141	1E-05	.00664993472899052	.000493025435739813
5	38162	.0300113446537552	.0502137722417999	.111057668123795
5	38200	.00486741988240455	.0360317243380811	.0126677393239929
5	38267	.683925620006787	-.0534983901297554	.997499921156132
1	38315	.00974056380559045	.00630140075732334	.852225399813243
1	38327	.0116777995502267	.0258613303426394	.464474805759676
2	38395	1E-05	.0274920521555699	.500290726191034
1	38507	.00213148744604332	.00385299470733283	.0717716323854896
2	38544	.00257683756821758	.0200708508056171	.210608353448948
4	38618	1E-05	.00691256887798672	.0531246002432746
1	38873	1E-05	.144239566301431	.016810245554072
2	39055	.0235404320612335	.00882566271602178	.376919810722219
4	39062	.00221630293844877	.00418448890431578	.439730639174425
3	39250	.00322200054722527	.00759349203551365	.182663758636626
3	39280	1E-05	.00389279625341108	.261891933589395
2	39375	1E-05	.0389755732901631	.00720453441025415
2	39462	.119586235031397	.0448317062648985	.884474627356537
5	39497	.00285917046830258	.0114295813361173	.268687583278161
1	39565	.0175003751010821	.00803086189824613	.77748136984183
1	39626	1E-05	.0214685694979409	.560688716853102
5	39667	.0159503185889072	.00360019707498208	.712513694886507
3	39844	1E-05	.0103205169780819	.132695288451018
5	39952	.0161413414344169	.00209909743194283	.961140409564542
4	39962	1E-05	.0431779231795507	.014676686142037
5	39986	.00160216332394056	.0153426102648889	.0415076826508795
4	40015	.00209578895191025	.00326327619065751	.656026099020435
5	40182	1E-05	.0206251412030942	.0159011345414048
2	40338	1E-05	.0456865939166988	.433345545664531
1	40561	1E-05	.00508487280023808	.108060935429074
3	40605	1E-05	.0391620822699245	.799229105373998
1	40814	.00242265391190984	.0129136243903213	.144885925326206
1	40846	.0143985566020081	.0107013958487202	.428642216308555
2	41066	.00572261790584081	.00552260420609399	.235782931321701
2	41221	1E-05	.0543466916899592	.0657690974939277
2	41354	1E-05	.0571477760128334	.598047731953225
2	41463	1E-05	.026661962782919	.293542274970711
5	41625	1E-05	.0610285055038543	.73299229125329
5	41696	.0220179011880688	.0113244198085997	.373415583193877
2	41745	.0477264303859279	.0150896209894291	.757065508302436
1	41878	.00265932094576274	.00613010871074734	.680198899280913
2	41915	1E-05	.0765446543002508	.483787896972516
2	42035	1E-05	.0220506972582255	.775330592298455
5	42115	.282528108755644	.00430637590325877	.995349424920799
4	42187	.00152242666306851	.0114674838509315	.047111947089464
4	42289	.00416049884691761	.00569815545334736	.765761397341363
3	42297	1E-05	.010905031260634	.165984682792352
2	42301	1E-05	.0293166388730996	.0371488681018322
5	42367	1E-05	.0092043316777917	.0762392742591675
3	42383	1E-05	.00813841592261994	.118392504725538
1	42395	.327490719269362	.00560850463810116	.9988331530931
2	42435	.0139053878732776	.0550984423281064	.00940165030675577
5	42531	.388061162670547	.0388222332394209	.999881597508262
1	42600	.004840953939459	.00564625026683305	.703781993708553
2	42668	1E-05	.0111977374329154	.347207298158943
4	42710	.00443601791755672	.00468372106815116	.53854514229811
3	42732	.00559131621961135	.00319136558586451	.750218232694727
2	42779	.0349213259528949	.023779782792892	.957191803856939
1	42864	.00307670829167412	.00905624374626733	.548970558801604
3	42914	.00865368543962262	.0336354750254662	.023006413368754
1	43008	1E-05	.00829193960071976	.0424413734703432
4	43072	.00579770765992401	.00343007297173905	.734177814186184
2	43179	1E-05	.0318315818160561	.00193390131819071
3	43181	1E-05	.0594141164178261	.435247419167045
5	43240	1E-05	.132967744664393	.368080851503342
1	43289	.00749475110966482	.0102629072870682	.768535102379738
1	43381	1E-05	.00911888493367021	.72346618405957
1	43439	2.88573603192378	-.270932915498528	.979296398396966
5	43566	.000788860769284333	.0249119507425047	.000171682079419644
4	43600	.00450682215554695	.00722258012821179	.567157207805313
1	43677	.0916363207626805	.0178607619160879	.661895856048284
5	43764	.0279854153536884	.0185717962491218	.976723520259029
1	43773	.583858084309699	.134349390577754	.777948754872325
2	43843	.181987799104948	.0396927922597437	.997027608637466
3	43888	1E-05	.0403819508486077	.48663779406686
5	43902	.0786399389548721	.00189754044508793	.878076253437118
2	44018	.109344594403357	.0270399424701971	.692946596082384
5	44112	.0438507631238776	.0268727780765731	.908717073484852
2	44228	.0803898717714546	.0220257323857564	.986149544336107
5	44229	1E-05	.0171952021066712	.0716181414835199
5	44337	1E-05	.021609831958033	6.77081797928469E-06
5	44509	.0195078465146489	.0168993012223193	.2276523055367
1	44541	.00664887958031402	.00703669730874478	.607329718659497
2	44645	1E-05	.0236393280822283	.203117347925476
1	44892	1E-05	.00902074140512184	.132940655170527
1	44996	1E-05	.00669869846864207	.00264067398469015
1	45278	.000459267188893073	.00339413625632895	.015372278849911
3	45316	1E-05	.00924478076123893	.041884672313475
4	45436	.0069005126875579	.00717763809690827	.437732412120854
3	45444	.00236195356906062	.00614261574847649	.534984275771199
2	45502	1E-05	.00737656153803108	.0732667108967683
1	45553	.000418576627012101	.00495832322783551	.0100272742910039
1	45688	.00288357607092675	.00752135869812523	.197665200361423
2	45859	.259347433335216	.0267126775242336	.884303837237522
3	45872	.00393568018210516	.00841277688754537	.669367927984235
4	45954	1E-05	.00749079308701338	.151805944692515
3	46104	.0845233654497001	.00911453402502551	.998352289757797
2	46276	.258384801660681	.0507180433141045	.767454075975778
5	46301	.0293229110961819	.00623750478871563	.981866162707332
1	46315	1E-05	.00693317657084914	.0606564014475667
2	46365	1E-05	.0407641147055923	.295549281251266
2	46429	.305026641141693	.0685682200920938	.830978040489745
2	46473	.00868019480329576	.0696953771493292	.0410459733784356
2	46499	1E-05	.027464491601984	.27366676867542
2	46585	1E-05	.0350332422024886	.934001472141508
2	46588	1E-05	.0206721621389561	.0337610333446915
5	46593	1E-05	.0218117790187062	.905795015313875
3	46798	.0156290151775913	.0155158749096876	.224434009006157
5	46823	.157345038087932	.0102318403360883	.803577408276445
2	46887	1E-05	.0152170391567839	.340261507995935
2	46913	1E-05	.0261008324188244	.227519926527264
2	46970	.611393907917486	-.0179418025734038	.995684457356029
1	46975	.00163465819318401	.00611221110580288	.361330339911102
2	47127	.50825491814134	-.00358260493376159	.989059393761691
1	47253	.0028635427375957	.0120811409499467	.485022584927633
2	47273	.161626380582553	.0175834898210733	.991352256052207
3	47293	.032627911796011	.0461336303178709	.0845366723414462
4	47332	.000645490400294138	.00393205838333457	.0298842994041479
1	47398	.00196893407276709	.00873950699206377	.0621123514744463
2	47471	.0494743136392735	.0439453501067735	.324591142530023
5	47474	1E-05	.0177402589146604	.98151563549197
2	47598	.0375837401157285	.0126784979075799	.289116497711313
4	47628	.00128416467983522	.0040477669699778	.304888742635454
1	47629	1E-05	.00834249998820154	.000477965679518966
2	47714	1E-05	.0555674440918952	.289988416265034
5	47880	1E-05	.0133838033502142	.0703527561150845
1	48001	.0910224819985982	.0576967737784185	.567105835376121
2	48053	.00404562286902465	.0120156352346274	.0300360616362136
5	48060	.00245797444802518	.0111015117603022	.132984915796464
2	48157	1E-05	.0132197606290173	.078685881018965
1	48373	.000679103651500801	.00309343695126361	.595851108117596
3	48591	.00295966717131874	.00558908594451893	.899652042391875
2	48639	1E-05	.00524844664109075	.030511022577088
5	48648	1E-05	.0147400320420936	.0418674453992477
2	48653	1E-05	.026824217754596	.514943924383964
5	48867	1E-05	.0283517296579663	5.00548409565482E-05
1	48942	.00141462034382092	.0175915210837735	.0131622622583524
5	49003	1E-05	.187483170118275	.880142140967803
5	49094	.00144376514306748	.00831645451888714	.0755020989260035
1	49248	1E-05	.0112796087059878	.612833729575243
2	49407	1E-05	.141379521683753	.480726960595656
4	49416	1E-05	.00489629230682089	.73318541399258
3	49477	.204929334770081	.0628715547630954	.908849818069311
2	49548	1E-05	.0158524608869552	.0253133829636554
3	49560	1E-05	.0742154639339998	.613827927564603
1	49585	.00273910787053203	.00500040091023621	.0433780169324886
1	49643	.579829444342724	.031042465932656	.86369695559178
3	49735	.0897531684205763	.209203399222244	.0142914172626999
1	49777	.00452168427669739	.00999692894096683	.243088253788961
4	49895	.00371114031322345	.0236604586850519	.221542739817553
3	49978	1E-05	.148496436416456	.108471443020874
1	50075	.00369216022062667	.00643028206813276	.226888999179385
1	50181	1E-05	.0225985851959051	.00085145376593232
3	50536	.0099842266006927	.0035587069991361	.821856751823777
1	50650	.000132069365717022	.00582901812145003	.00116775315046413
4	50935	1E-05	.036701685302306	.0835253243063173
5	51066	1E-05	.0497037112771283	.463947989193766
1	51074	.0183329287123612	.00855364496480278	.857014695238267
5	51223	8.52762696307064E-05	.0188697906323637	1.83289453429269E-05
4	51518	1E-05	.0344511081806115	.513984632524435
5	51520	.0189139058728153	.0227567097792009	.67932361907805
1	51611	.0138979956110799	.00497030132582491	.841446682806734
4	51612	.00683875478488822	.00904183589768509	.30269866322398
5	51716	.0211170927091814	.0141727559896326	.280812906033215
4	51807	1E-05	.0339055619575153	.0703477307869533
5	51811	1E-05	.0328520187034457	.666057824089279
5	51818	.00132104404666859	.0138945863915648	.0050516465715813
1	51908	.0161109026160124	.00790384630786441	.857222573581097
3	51927	.0125321620831635	.0166975515644427	.51160489527484
4	52009	1E-05	.0276091950720797	.988111026329632
1	52069	.0168261444579563	.0150280997948572	.489203017767687
4	52100	.00251148341398358	.00477628942698645	.492221125619452
3	52318	.00380887282490939	.00880384464196044	.787987101286706
5	52477	1E-05	.0242294287923798	.586059215446683
5	52526	1E-05	.0080211825904639	.00377704112382793
4	52549	1E-05	.0353928341654375	.0823073180949682
4	52803	.0154994601239682	.0019191315615312	.666671135252933
1	52874	1E-05	.0111431588173255	.189616641319328
4	52981	1E-05	.0859976561809056	.142666208986059
1	53123	.039815850622302	-.00187411857097717	.886005764008267
5	53306	.00450322378161414	.00811132112612506	.0740297238200358
3	53475	1E-05	.0270643395855719	.715663194046347
5	53481	.015233656278992	.0130651491166583	.961334130885386
5	53546	1E-05	.0062145449006656	.0482153254831179
3	53573	1E-05	.0121035581682306	.356950253478348
5	53687	1E-05	.0109431771661526	.0243805930945998
5	53705	.0163037150486769	.0105253901568325	.770008704529449
1	53737	1E-05	.0275123070069577	.713361073750782
1	53928	.0267538958117345	.0106449461420271	.725975313008514
5	54011	.0069683278999332	.0253863860886832	.0820436264271238
1	54130	.0904514918266061	.0560890200213413	.275037887114617
2	54763	.00284558625968686	.0177036691706377	.196553237249732
3	54812	.0147575752844804	.0176348123106708	.180625806003671
2	54813	.0521402117940234	.064640906477257	.548439961336018
5	54827	.000582438599253017	.0204524649405665	.000498663951504774
2	54884	2.21160547820325	-.121979321530459	.983520703148784
5	54916	.00428186809552238	.0102793300403766	.0304409597290792
3	54943	.0555414238587226	.0276682657400729	.523921096563743
2	54955	1.30120531182004	-.0949616238831285	.989768773771411
2	55032	.0479170368598409	.00544342757831971	.657352144107817
3	55052	.00526224909235902	.0231980595555284	.0281854208909128
1	55118	1E-05	.0464621623813764	.00397208391874726
2	55173	.395357362734755	.00820186532898401	.979907521488787
5	55175	1E-05	.0190249382571263	.0503824353195491
1	55187	1E-05	.087996601217474	.0826188292046037
2	55193	.0220923815790074	.00564019627368077	.236683823846984
5	55262	.00984362184266881	.0102277660765509	.283681789904836
5	55286	1E-05	.0203137359290559	.302616303687008
4	55290	.00207226835796031	.00365173195533705	.907475234749748
2	55293	1E-05	.0405289627179579	.884736822602889
5	55340	.031529359095443	.0147207627878686	.11997085131588
2	55431	.0122339440246642	.0526832897561616	.109429690929363
5	55445	.0763921103506423	.0340515248056589	.873333435095187
3	55591	1E-05	.0220098888453887	.81895113936513
5	55648	1E-05	.00883426944078548	.0134972890466948
1	55660	1E-05	.00830514075140039	.1608831987084
3	55742	1E-05	.0272493772654305	.0041234757762677
1	55773	.00791610232639761	.00837389884483592	.150788700673314
2	55790	.0154314553401481	.0189188597738707	.136636049571994
5	55898	.277256435315338	.038045230211165	.98670333760277
2	55992	.0207773507114527	.0272329149438435	.0956718439400345
3	56005	1E-05	.0881289155443494	.0139408711833093
5	56011	1.46001112921323	-.0766198352430532	.967579452589817
1	56066	.00237725710746232	.00789963139976245	.177015398065679
1	56119	.00285187588185114	.00686159277561385	.192753732002895
3	56160	.0453629548876252	.0255148624968865	.613851555329336
5	56161	.011782999582751	.00974193384538714	.882688039057924
5	56174	1E-05	.0167057048825992	.226470707281587
2	56192	1E-05	.0547110304370592	.238389345256923
1	56255	1E-05	.053475283929049	.26586663544552
5	56313	1E-05	.0161143790519566	.316844963934528
2	56351	1E-05	.0534307761932207	.199620107579467
2	56357	1E-05	.0158509316678635	.773898952887336
3	56377	1E-05	.014209079333046	.205107400306228
1	56384	1E-05	.0510108483921254	.0324911334901594
1	56398	.165449368016934	.017596324099304	.995563406544899
3	56446	1E-05	.115639707511724	.0441039611344388
2	56471	1E-05	.0298623100733956	.753795809879416
2	56508	1E-05	.0143135983402927	.765274627823249
5	56514	1E-05	.0104789376375022	.116546607190505
1	56560	.0202576505893683	.0556693472131539	.478792517573363
2	56562	.000557206809863122	.0165038435721514	.00112692437444772
1	56576	1E-05	.167982603887754	.479401849100708
1	56667	1E-05	.096095260945824	.00888679414258753
5	56691	.00222005851264478	.0176964121859583	.00400423245697024
4	56700	1E-05	.0052498133722165	.00186023645330002
1	56733	1.46030310312704	-.0214199258758581	.911531678166052
2	56802	.0181230852686622	.0220218725189388	.799506461954579
5	56846	1E-05	.00807720982316341	.714461144959277
5	56862	1E-05	.0104864876774792	2.98067538839764E-05
1	56869	.470406138986303	-.0155040632107218	.796541462640439
3	56879	1E-05	.0253933394757869	.541826517783289
5	56942	1E-05	.0110370779964021	.587880333253885
1	56961	.776565466473607	.144689575340488	.969370830885304
3	56996	1E-05	.0130534170130411	.77040880096344
1	57110	1E-05	.0389000509065189	.090699678350585
3	57113	.0082636898352042	.0112548596554702	.795466203504563
1	57123	.150590560471276	.12364513913175	.442494852913419
5	57124	1E-05	.0556475701151906	.24167929164439
5	57159	1E-05	.0168949918887056	.0882450600938054
5	57174	1E-05	.0235200905028112	.443231262421501
5	57271	1E-05	.0197373061792186	.519230434723175
1	57272	1E-05	.052849292062388	.856724233948434
1	57277	.0231890401215756	.0109726712400392	.723956883246324
5	57303	1E-05	.0107582042666854	.470429128795668
3	57305	1E-05	.0535079241858468	.0832695570431882
1	57372	1E-05	.085934585901192	.164740803085394
1	57460	1E-05	.0479863786549836	.299031338824112
1	57503	.0125161666796676	.0184555383540975	.461023550515847
5	57539	1E-05	.00765460799420729	.538315433925989
2	57566	1E-05	.047458090988664	.417622413004011
1	57604	.174742562808397	.02679188730595	.93774920673793
3	57658	.00126300077582123	.00823114268965187	.0108825640411676
1	57751	.0779860370490292	.037410413986447	.887777044000358
2	57768	1E-05	.0283375521038821	.578418196194392
5	57785	.0105625487427398	.00934559829190208	.82822211152975
3	57793	1E-05	.0382721992998279	.55642980009014
4	57814	.00634387891804168	.00202207268873571	.970869590066233
3	57951	1E-05	.00728568382909651	.897420996771994
5	57958	.00270377634810488	.0112939061914864	.645411309144855
5	58120	.0166477639937007	.00398652722012287	.964551800817698
1	58135	1E-05	.0076382244225806	.0241682453689731
1	58150	.0143625574431713	.00380807953325713	.73781992972365
5	58237	1E-05	.0122734886096525	.14351086207262
1	58314	2.17755283414619	-.171966969455184	.976477776700643
4	58326	.0755630157782869	.00501265597546551	.997662275508503
1	58344	.290561652436086	.0281843187909159	.94834063480422
5	58411	1E-05	.0294818791463075	.166066398816032
1	58433	.0224572584737209	.0560687443218073	.161864194068286
1	58442	1E-05	.0744181383428403	.792205502656657
2	58525	.466960457110407	-.00433311232591288	.973511375023904
1	58544	.0495632598194294	.0332712906716286	.511886780683656
2	58573	.0322137640046999	.0148967474925099	.269142710765795
5	58601	1E-05	.0369829458784521	.341232819567582
1	58603	1E-05	.0390871857114215	.90224097837085
5	58628	1E-05	.00774325995589698	.0488849190742129
2	58660	.0702720224164415	.0342809006600572	.875334983392568
1	58685	.155447386911187	.0963055853573214	.279086187948991
2	58695	1E-05	.10518165181277	.763336102084511
5	58748	1E-05	.0229627002205385	.0698156489634832
1	58765	1E-05	.0302835076328509	.279927811464943
2	58773	.0937998346653684	.0324373203094686	.900124358331113
1	58798	1E-05	.0805690004528152	.614603029902352
3	58850	.0199439498605263	.00242916307041301	.911427749905832
5	58872	.0300230814454999	.00743151629975969	.972263218278687
1	58907	.00715153013383724	.0295142066468947	.0273459113961426
2	58959	.0648406348344798	.0695104458409605	.916668441989739
3	58969	.00989717453918539	.0256478982644186	.246656383583735
1	59013	1E-05	.00652166259873217	.0482719143216653
5	59017	1E-05	.0394775364763302	.754754792035024
2	59032	.0688259694427598	.0281235047122442	.987114936728746
1	59036	1E-05	.402393307294246	.323426915784635
5	59095	.0917649931204729	.0127423489957147	.682043815195254
5	59176	.00908389940890315	.0135959815491276	.300055679872425
1	59179	.0678031968120824	.0669093951528274	.925638968600951
3	59191	1E-05	.0681619370254002	.622635468577004
2	59200	1E-05	.0221123660430662	.678943088913942
3	59276	1E-05	.009759102635578	.196282139842573
2	59356	1E-05	.128119490689969	.10415642209354
1	59376	.028961252475112	.078509048877815	.149066645537631
3	59422	.00811676937181244	.0144475310263234	.887382500876977
2	59461	3.85479170473924	-.342279952750186	.986750479001764
1	59493	.000402722732682842	.032922536467288	.0002088926026379
2	59583	.167414671593885	.172160164855137	.425523105500476
4	59620	1E-05	.0125156122894331	.401517626405543
5	59622	.0111369154607761	.0116815219712734	.58178975088155
1	59701	1E-05	.0550839656374774	.0182627754321025
5	59812	.0546850137599553	.0255177704350506	.460945408281202
3	59849	.0030722276906748	.0108621589253529	.0130787094099835
1	59865	.0808799995807991	.0116243346240192	.970862649848422
5	59874	1E-05	.0139650017821333	.468483821647983
3	59917	1E-05	.0194648221498454	.535014324314339
5	60086	.0241619848313847	.0219724915899822	.40589051704754
5	60327	1E-05	.0129517308074257	.0112480571456143
5	60500	.0157430931281283	.0264017678362522	.179122677029792
1	60539	.0125185822961155	.0752734334887179	.023633176314944
4	60547	.000926233722248848	.00374230007527186	.480606337873547
1	60583	1E-05	.283206608112397	.221182759941939
1	60736	1E-05	.152296717500385	.847237028706958
1	60839	1E-05	.0562037238020561	.595668618185409
5	60845	.0154118355483892	.0114115836689756	.28659002606493
3	60886	1E-05	.0317909241591034	.856252860387483
5	61013	.00627152582898976	.00687905151531347	.951987982134166
1	61150	.0227239844287031	.0203530498435469	.0755825301967225
1	61228	.113236575870657	.0903475426073257	.294432919304601
1	61309	.169445635712463	.026676567295044	.970534142089359
1	61432	1E-05	.00895820037715039	.393492980872019
5	61572	.00127791063166478	.0151783826827915	.00946474556237076
2	61645	.0162048726571614	.0439939572644919	.168249694504557
2	61726	1E-05	.0521763319189601	.209685897917016
1	61757	1E-05	.00541610774340011	.0256067501212555
2	61815	.0216161074118077	.175105704288458	.00497648651865779
2	61938	.0185590034011938	.0352397451113059	.652314404135964
1	62039	.0022128262648587	.00479422127247829	.0474926495241765
5	62045	1E-05	.0721723457415753	.389852609504571
4	62050	.0029934089704758	.00212511437896495	.811498415217283
2	62206	.366419906373713	.151926590642622	.698312194585642
3	62279	.661130128489724	.0200367329687194	.952523994660697
5	62288	.00857304704957003	.0194593075233322	.274629472117212
2	62328	.272156133844539	.090170202656465	.877139509540454
2	62422	1E-05	.0307287227731346	.333522959034262
5	62495	1E-05	.0368850471980263	.0251887307156284
3	62649	.0510018801622505	.12267663464759	.054921171678407
2	62655	1E-05	.353266008535618	.468226701333947
1	62813	.00284814045594646	.0091087486247057	.573624301719048
3	62825	.155245866639915	.0391858449066236	.961724864511626
5	62857	1E-05	.024265539708969	.152137357349302
1	62959	.00241287723346911	.00454629755756659	.403202880613914
5	62997	.00928943190189093	.0227971653840297	.0442817261497751
5	63206	1E-05	.0303908764351708	.389809448491311
1	63215	.0276261070807902	.0595620564895617	.122335917017441
5	63310	1E-05	.0107584720259811	.398936833231021
5	63373	1E-05	.0121753583884198	.0270655596018532
1	63437	1E-05	.0571961150939164	.0447788828617823
5	63465	.00928387177711652	.0116919990314132	.600660380181201
1	63526	4.78612235862005	-.359009764727137	.994121468270677
2	63612	.00759353912894968	.00928246894661275	.384125504007743
5	63656	1E-05	.0420924852597018	.0106831239891971
5	63665	.00492517034303373	.0178570950548772	.0239589873808788
1	63734	1E-05	.1565117786876	.293508964701923
1	63750	.00499170385997009	.0102447193093493	.164601439499374
1	63850	.0860532993126112	.0785599357643172	.12921338910235
5	63887	.00130595868381821	.00566506332220955	.225983122890531
4	63926	.000260490773725723	.00558438717322262	.0449507521808536
2	64005	.00894352955394301	.00406663532605437	.484023309230577
1	64054	.00157772575037316	.00826672966427877	.0546643598345236
2	64119	.0672367300746324	.041552117017565	.54448780209617
5	64155	.0506845769919975	.00913420579338406	.370001266706131
4	64239	.00037011532131987	.0062110816793093	.0166892162260875
4	64240	.00527528095360562	.00405326993792666	.690155469735401
5	64317	.0689587106282412	.111615820788441	.523877291520854
5	64356	.0270288680955013	.015541794424763	.543228307803158
4	64490	1E-05	.0212289385285827	.0837189083269626
5	64520	.0399035393916506	.0239373648224981	.234771033394673
5	64573	1E-05	.0146162784801296	.329858652508086
2	64618	.312786879484657	.00832109744411442	.988405071584967
5	64645	.129304654117491	.161487533499352	.567328774260017
5	64655	1E-05	.00932001086574669	.505548334188644
2	64718	.226812348778166	.0792079176732223	.668212826000768
5	64720	.0224964664493391	.0631180783397645	.0330240885273079
5	64727	1E-05	.0394067134264576	.442262095113879
4	64821	1E-05	.00840758241465008	.127549012571845
5	64887	.213947122406954	.0362464925710542	.529148904812085
1	64909	.00543091758812877	.00448252613198778	.451648809790752
2	64945	.466098062824153	.0648396768054564	.997066678093406
1	64947	1E-05	.0109359368799265	.0301705652760584
2	65112	.0360778131485771	.178598201143576	.00546759647405948
5	65179	.118522730542152	.101853587794111	.108914834968001
2	65239	1.24707007154962	-.0838484958180416	.99399910472323
1	65299	.0365150136180087	.0894046754527502	.567988406680435
2	65311	.00920592465155399	.00741125007738812	.651260496602234
2	65312	.98473432929514	-.0626666063368257	.98587855292863
3	65376	.106032181053602	.0287204725146369	.820681662179201
1	65506	1E-05	.141213130085275	.0148674205175695
2	65511	.139255543374418	.0373351655973533	.836555442699046
1	65579	1E-05	.0287207110206142	.114298140248216
5	65774	.0206023362377854	.0148989516187471	.249467010267387
1	65835	.111323430515641	.0217791194672874	.535008409555453
1	26	.108007129521912	.0182875927829713	.564821255736469
5	35	1E-05	.0116750830790134	.454617731242664
2	44	.0664961885332017	.0216662083399608	.403298096798142
2	48	2.11858914405649	-.100979444529123	.996738215954413
1	84	.000408255806378962	.0104440574399592	.000786288196767737
5	157	.0328914858554801	.014702111841265	.299217797629048
2	166	.179628039208328	.0272638793933535	.835892775713851
5	178	1E-05	.0072173313368127	.048287223810906
2	243	.161369122112633	.0216648402248487	.881209701910741
3	261	.0166279351806366	.00359689746358368	.83933890093178
2	268	.00848740026691943	.0148995501588772	.465005186485757
2	378	.281553312190447	.00653276176734235	.948794222727649
1	426	1E-05	.0201396641534157	.315061141759925
3	427	.0332684373224537	.0102794548104001	.795512737276019
5	429	.0176039988314058	.00825357294356646	.510521843421085
2	448	2.27344233136966	-.198372827817132	.986383610001182
1	474	1E-05	.0480112730256275	.331108882938134
2	564	1E-05	.180179513073971	.33315304770339
5	641	1E-05	.0232849330135117	.241825937243229
3	643	.0033810799511933	.0100318679651598	.145038680181013
3	696	1E-05	.0163585251961743	.198216529489565
2	698	.158467402814017	.0124262771232508	.97888059159441
1	749	.0147851815756091	.00715407870538505	.909142441657389
1	769	1E-05	.0199941967022882	.951938636600652
1	862	.00588399567830634	.014221878150293	.778357953814479
4	917	1E-05	.00993785960819659	.116844607813246
2	945	1E-05	.0578353352663969	.00033943954429605
3	956	.0109367666104377	.00676884270312552	.647229768272382
5	1019	1E-05	.037532391159648	.0714406474673461
2	1061	.758713022688586	-.0333370162645695	.981979793629761
5	1115	1E-05	.0213874531863051	.569788728658785
5	1132	1E-05	.0165012708909363	.219062331907397
2	1150	.0365195455765096	.0420379559961659	.543730964974113
5	1325	.0113174912433839	.014024721849017	.979278374416096
1	1342	.021498595630299	.0120652162451164	.6184493668378
1	1386	1E-05	.0069240373543741	.324769261517565
5	1596	.000327692730778341	.0114537843197492	.000441360212652619
5	1673	.0188077764392509	.0421971644376574	.340079259372651
5	1690	1E-05	.00715866163360511	.000182060941143147
3	1721	1E-05	.0112594113113235	.0024600756877563
2	1753	.387543262519218	.0332588297826136	.940643115194514
1	1770	.0139970869975945	.0158295697029718	.63320408766123
2	1830	.00970015232638425	.00876399386489025	.889953286309672
1	1895	.0460357818486236	-.000711834215221128	.969664907565893
2	1963	.0690456301685162	.021070621783308	.944035444871743
5	1964	.00786865164916874	.0102532591623079	.497319603178378
3	2006	.0164418708966644	.0151817528483014	.586789385850613
1	2174	.0317077336674613	.0281449284395678	.995709506978776
1	2192	1E-05	.0123591798653736	.462400369862818
5	2229	.600619684931764	.0705648184739966	.916162395651504
5	2318	.0197904677777926	.0212376990828741	.10964294824727
1	2390	1E-05	.167237546099878	.523768280641788
5	2430	.00689921023920811	.00484929524162451	.684943727867624
5	2464	.0123006635313046	.00935205102301125	.581699032183897
1	2589	.00952768424075789	.0144880821778621	.700862748230709
5	2685	1E-05	.0143949588561331	.250748345443327
5	2690	.0139794158393019	.0207206715443164	.0773754981878697
5	2698	.0249937170958871	.00923434704827962	.973478646778635
1	2746	.00678303691280289	.00445519050837222	.976781748932105
1	2958	.00474616583442471	.0108970987816175	.214972386431568
5	2983	1E-05	.0137203893573353	.208230588702436
2	3060	1E-05	.0311252199777522	.12048479977173
5	3071	.00231095494018278	.00763038532907029	.196227985339604
1	3109	.00591043090458672	.00464783430297198	.393396633539681
2	3189	.00719439321827912	.0249106829864567	.0332577750929869
1	3212	.0529122893317364	.05329206915848	.122949426376939
1	3225	1E-05	.013154556293873	.396464326058156
3	3247	.00601491839618708	.0107090861386566	.48819047101053
5	3498	1E-05	.0111453921256887	.437894909002067
3	3509	.0272800623450096	.00766263787323711	.920141701433695
5	3547	1E-05	.0340421471158889	.535649161218473
2	3606	.306566872181847	.00996738628905214	.987123888401788
5	3610	.00500309707780415	.0094964159335802	.107870260089309
5	3683	1E-05	.0358922315521496	.0344720219245384
3	3726	.0240263233210207	.0271306600903399	.712964985479918
5	3765	.0328030935196073	.0169149434146226	.459423593901569
5	3821	.00203240119017634	.00354277251439874	.509888403680739
1	3844	1E-05	.00285817704000968	.108639480748611
2	3884	1E-05	.0526059706356307	.411815962862301
2	3894	.478772862054602	-.0151731356381204	.995875449222385
1	3903	.00133827978690324	.00653801110945433	.158355733210752
4	3920	1E-05	.0143072700319212	.589256291606908
3	3942	.0272207534159912	.0199840044817826	.699072575085419
3	3993	1E-05	.0051484184287274	.0391998489566802
5	4126	1E-05	.00850662227447133	.0015749003875476
2	4133	1E-05	.082628461451448	.155483193177404
2	4160	.000303623120709194	.0366979298598176	.00033703808276353
3	4162	1E-05	.00764429127354269	.646392445828986
1	4281	.0287802256595638	.00531047328202109	.96351122086101
5	4286	1E-05	.12572011110471	.0446708381743178
5	4339	.0524105930406244	.144229684324471	.0484519955287982
2	4340	.201246477829649	.0350592019888254	.97160262633641
4	4360	1E-05	.00728172731744672	.277981399543052
1	4396	.00389860251289152	.00335027825636219	.869139849032109
5	4438	.0620248678380166	.0317033624765109	.826793628028717
5	4465	.100936542474763	.0459669844259479	.762341990298117
5	4559	.0656832039881716	.00691397172065115	.970460348942872
2	4578	.0578512472626931	.0391307843010465	.871551279135281
5	4737	1E-05	.0792435170100779	.285401889752502
5	4778	.0286668540303604	.00805025585453191	.360919771936237
1	4851	1E-05	.0387688721538115	.765638323979891
2	4916	1E-05	.0210013948053316	.43077622772208
5	5011	1E-05	.036762046615471	.194278777720768
1	5034	1E-05	.0128848590944806	.0433650934948568
3	5057	.0069969758966638	.0058229329470653	.53915543061909
5	5087	.112560415143668	.0778843826904306	.927045030840734
1	5178	.00519808610375804	.0245017804602138	.0559409744958893
2	5215	1E-05	.0131097802935291	.212705608958376
2	5321	.00193946202881714	.00716090949040075	.0598620240740035
1	5322	1E-05	.062777947876354	1.80710284914953E-05
1	5330	1E-05	.0114960308843308	.00888096974007047
1	5346	1E-05	.00627445846977994	.18268104697854
5	5432	.11067957653869	-.000366334379804045	.989071391686215
4	5464	1E-05	.00693570905563342	.187882452864606
1	5554	.00598303322079778	.00810563023301048	.627102517906427
1	5567	1E-05	.00917223928595759	.0598231400166976
4	5660	.00508330075308705	.0152921608277672	.340775963438661
1	5661	.0028489429484054	.00385227592462925	.856485933514975
4	5678	.00213824542932355	.00812267055425315	.29810463511042
2	5793	.0236731378027167	.0113605537688645	.215781556191932
2	6017	.0374389867391266	.0169473041265328	.517410148232641
4	6024	1E-05	.0099593829239922	.0176998982701266
5	6085	.0203752973557495	.0128102525649376	.738068490954887
2	6156	1E-05	.0620880683135737	.0883026491824656
5	6215	.0732425848829494	.104548314341342	.767085400837349
2	6244	1E-05	.0161206468699885	.0966128835115807
5	6270	.0156752031373365	.0326226895948198	.050582405767817
2	6361	1E-05	.0518315348084167	.569426052671691
2	6406	.210147599352413	.0453617733514024	.853869401165418
1	6410	.00281997956904583	.00999354926465805	.195366449240809
5	6429	1E-05	.0292847469711496	.106594021745395
5	6433	1E-05	.0442312543824741	.160334177477743
2	6519	.00962103217098741	.122570781901611	.00383003896322365
2	6526	1E-05	.0644650201483214	.319504796902026
4	6642	.00306285785419082	.005513876175091	.114493183495908
5	6667	1E-05	.0422630614489483	.0308417387536202
2	6686	.191304592194149	.0469183492721195	.988533638931742
1	6706	.0567164038454057	.0847622641429649	.99446956597714
2	6722	.0744877595202919	.0589375270249187	.275219683956342
5	6754	.0624977226607898	.10442537169822	.128389409274596
2	6835	.0211785016273518	.0470016759847442	.349163374974325
2	6892	1E-05	.154931405981259	.528658686792388
4	6989	.00162710555629409	.0045680573287589	.961767491984132
5	6993	.0164941141006152	.00322467468775953	.916401529996878
5	7103	.0130633495018037	.0070715875685051	.827136899678592
5	7215	.00908119397727226	.00865051820048567	.789149768163038
2	7263	.199771817623129	.0203718669642324	.91143078208599
1	7284	.035352456050512	.217627969868343	.00484562485426476
1	7343	1E-05	.00674090315798145	.875642614120846
2	7356	.00926065222288802	.0435838064338218	.0385072048241735
1	7363	.350144440323272	.0901453391543888	.928725043631932
1	7473	.0132604529790231	.020333868567205	.427351328784504
5	7529	.00211606600753366	.00870305211925333	.0677107755618096
2	7600	.0707127919318059	.0294740958669875	.232345201450822
2	7650	.021694561161439	.0884136037673755	.0803834620075885
1	7681	.056164511990456	.0227901783172925	.689497614137276
1	7705	1E-05	.00931523522527732	.725491707870515
2	7813	.023734156118121	.0451411835088642	.122767261196331
5	7819	1E-05	.00980874263372832	.621195572067818
1	7826	1E-05	.022916147338043	.299251255996988
4	7852	1E-05	.0134966556882026	.975558801612547
2	7856	.0359665164811709	.00531614905264819	.875164531004402
2	7954	1E-05	.0125938699600514	.253075707724917
5	7960	.00887417299913457	.007673491647887	.201728956524316
1	7965	1E-05	.0082008873550619	.621995697696898
4	7969	.0286925065997747	.021283606858291	.802504399646
4	7978	1.25587107569468	-.0302622140736377	.972334141372054
4	8035	.00820918442312258	.00403057251033105	.180464328668947
5	8074	.00298957693342688	.0117713219046816	.1038755045607
2	8086	.0512547808019101	.0326452307537879	.412418117462028
4	8098	.063289673157526	.0108166487683899	.97566171499731
2	8131	.0115350519006072	.0509670000658783	.0286923905426774
1	8224	.0519406513733009	.0119036867365622	.918593854145157
5	8311	1E-05	.01139637048463	.0269895982501561
4	8378	1E-05	.0372489997564474	.00158487675749175
5	8437	.00302293278598862	.0103417641736148	.0961973585896784
5	8483	1E-05	.0125779330244205	.620621992708609
1	8488	.017994954078357	.016855569804618	.902527091315849
3	8516	.00185464960965328	.0158248634573393	.0325978624587483
4	8601	.0353277575110259	.0356834734308412	.287618717632238
4	8685	.0153656126672743	.0127151950285803	.718031880959626
1	8738	.00141175819183789	.00708941422664833	.357949276693277
2	8810	1E-05	.044237444674962	.429162611217196
5	8843	1E-05	.0185441806696922	.613074091549937
2	8936	1E-05	.0616590191475381	.0193450596833924
5	9007	1E-05	.00817455649926528	.145115434271831
1	9089	1E-05	.00886543164508003	.504952159732606
2	9112	1E-05	.0363662978715996	.49589339909209
5	9210	.00309265158823132	.00953433363878209	.279925869462309
4	9253	.0167165493636321	.00869579022181935	.853005683598986
2	9373	.0249186354966689	.0259740873463602	.286368037379326
1	9415	.00677971456468979	.00700161731602677	.849132057754224
2	9488	.0331870038859762	.0414929729795918	.840986899487044
3	9581	.225845671189423	.0194787690900488	.883014095867182
5	9802	.0140973585541853	.00777679714126195	.797678767088519
5	9805	1E-05	.0125966927875666	.505033231823409
5	9848	.0153328757784722	.00845234364137293	.379356022862978
5	9933	.008993136093283	.0116386385334351	.545479961972083
1	10060	.00589713116415719	.00554034604685037	.922427590041566
2	10098	1E-05	.0120261972031594	.0716270517552449
4	10189	.00889644091393593	.00318770324565181	.790304445552157
5	10319	.00417104391443238	.00894819615512886	.619708862749155
4	10385	.00889432742652984	.00697350022745786	.838436836698781
1	10413	1E-05	.00610671338898365	.129008698702303
1	10414	1E-05	.00376983517887487	.296731995081225
5	10494	1E-05	.0135277988955945	.0637299686963261
1	10518	.0039731424987287	.00483292546008599	.375192906738424
1	10520	.0930475556012142	.000775388899528515	.932690430827371
2	10534	.0608301149849059	.0128428759603899	.766539722382247
5	10631	.00283674328027514	.0176773788027455	.0179905295106888
1	10645	1E-05	.0295385908444689	.56307706980387
5	10668	.0225029609397462	.0129834152417608	.815396848596635
1	10723	.029185031208388	.0672833566662148	.147375130214366
5	10763	.00356208764066018	.0104118164105672	.245910116515162
5	10793	.023935602146989	.00639199956659842	.553018323762897
3	10796	.00552526091209429	.00905531870078627	.414169674286203
1	10855	.10325360366152	.0320451622967294	.291249695605636
1	10881	.00520511697449938	.00448939313943418	.842667651508277
1	10988	.00161239129113085	.0054999885306099	.319169180589134
5	11031	.00209521899935139	.0103186263035768	.0417555003725363
3	11037	.0236645450810083	.007372118976906	.939314198611202
1	11045	1E-05	.0056776716612581	.626519333697176
1	11162	1E-05	.00515543662372885	.347247833411761
3	11172	.00814308942787851	.00356024855355606	.537829695706116
5	11199	1E-05	.0289443261787222	.303598154551805
4	11285	1E-05	.00535137044829379	.0964368166296382
3	11348	.0584495550441049	.0109307039126843	.892623409082862
4	11403	.00836841171144972	.00274976242955856	.616860585194337
5	11423	.697239682471399	.0246593877718258	.972006086550368
5	11482	.0324340150069791	.0315533408202208	.185192450454255
5	11545	1E-05	.0124177531632384	.738147100002021
4	11602	.000656316473352019	.00892478785486884	.00588601160333657
5	11636	1E-05	.0367525962265004	.602241200177209
3	11726	.00623115728555408	.0105993017085027	.416336747630981
5	11767	.0150693614921434	.0122956736558084	.443464869897897
5	11791	.145873831938931	.0791632494144746	.406674703006227
1	11806	.0109142197940742	.00857103889836979	.314896360556795
3	11873	.00360165475586267	.0038254979974865	.276184983010044
3	11986	.000945503487441696	.00956597757470359	.0148409516182335
5	12039	1E-05	.0297128481092511	3.69999070036764E-05
4	12051	.00033129150765443	.0209396483211249	.000258177721478847
5	12135	.00689433794440561	.011353217492954	.736591463112198
5	12193	.0360670345551822	.0650161013285666	.977850120030706
1	12227	.0694345629272949	.0245408161251637	.794239635607815
1	12233	.0044741840333419	.00710930589201252	.568877537455015
1	12350	.0197266394418933	.0468731770434818	.152671753889313
5	12354	1E-05	.0261513737662645	.0163399128904996
5	12371	.00289822882931744	.00994790533401215	.834597527991562
3	12434	1E-05	.00857862340351055	.0882572655191642
3	12473	1E-05	.00810730463149732	.0489073450834182
5	12492	1E-05	.0470904645698639	.133713034955671
4	12524	1E-05	.00638006283669598	.280823125346068
5	12590	.0284793418142832	.0156280154879839	.987178297866501
1	12607	.00367999727625338	.00316345995664706	.182251143751766
3	12637	.00213916149646817	.00743757013022793	.108234691101498
1	12681	1E-05	.00704823711472567	.149410562725863
1	12709	.281478415916275	.145327516460986	.591909670454279
5	12710	1E-05	.00609067111656776	.284004058106359
1	12748	.00729833864887014	.0100913863954873	.148175276878417
5	12865	1.5349305533436	.114572007432525	.956949749452447
1	12924	1E-05	.00852905814945146	.036792092507977
1	12932	.000375290485140469	.00803691197077922	.000222930804697041
4	12962	.0023084198418858	.00415653759143536	.0755247333660829
5	12977	.0429269654398994	.00499437505978701	.884039461508295
1	12984	1E-05	.0095313557414959	.802697910146875
5	12990	1E-05	.188377509345554	.766462467322301
1	13041	.0594142003555835	.0126132886508187	.959425939908447
5	13073	.0464202532156258	.0143366881129316	.70606697619844
4	13100	.0119972191128539	.00970823265138133	.936216480109593
1	13101	.000554229194663199	.00792510178616233	.00816411060909483
5	13121	.179943633792401	.0752673997109507	.361945093597891
3	13133	1E-05	.00562291901414653	.121090251364141
4	13207	.00227977610729209	.00429452969606008	.895475305947667
1	13232	.00471284005064015	.0068982247456058	.387060117274672
3	13245	.00190700714420416	.00287993948329734	.176573333947583
2	13253	.0188991244030561	.00900170016747938	.982742358616286
1	13325	.0013939046506337	.0109135785859637	.533270589301562
5	13373	.00516638880233778	.014509109027426	.311154183558808
3	13389	.00340779683141683	.00986632754131923	.0581620800678224
1	13438	1E-05	.00560603504355794	.20767164443371
5	13488	1E-05	.0314896093324898	.00106451909571004
3	13581	1E-05	.0337365756232921	1.2660979264778E-05
4	13588	.0015872163063303	.00422102538816467	.997281474313023
5	13603	.0290495046275859	.00307083915310877	.952633485555161
1	13685	.00233034680279675	.00740750495525037	.112670746012152
3	13767	1E-05	.0113601264425916	.264478045787828
5	13793	1E-05	.0396336485339423	.00193839994013267
5	13858	1E-05	.00718198851456535	.0144067848649334
2	13868	1E-05	.040719345048923	.382725748508245
1	13880	1E-05	.00742809873198494	.762344793426949
3	13926	1E-05	.062102221285486	.135241104855807
1	13965	.00206026077928297	.00633150431110063	.159316013314991
2	14021	1E-05	.036560251440189	.0852076753648494
5	14028	1E-05	.010286979035085	.0352362200342918
3	14034	.00578875911046752	.00677585122946322	.812724382206666
5	14073	1E-05	.0125077585822062	.0324043420374128
5	14143	.0214352888150697	.0516493755345235	.0841965078879625
2	14223	.0159698294271032	.019269402945179	.576229664468634
5	14280	.0312183965214258	.0411588033856358	.951854594827945
2	14298	.296392303610522	-.010495213006082	.99912291852495
1	14330	1E-05	.0229386861668125	.0246393876459856
3	14331	1E-05	.00823510609145081	.644911950056889
1	14369	.00118690433789235	.00266276642739527	.0876625563866414
2	14381	1E-05	.0527554848198366	.814515340615086
3	14412	.00773026441981189	.00348499837581682	.641228790518205
1	14454	1.17587624420119	.0212842391441624	.955847560936545
2	14474	.192830523110257	-.000131410340128939	.952830445930709
5	14515	.102824815287827	.0681959800740872	.506142318295306
5	14544	1E-05	.0627658438872499	.251308638437661
3	14562	.00967682589355152	.00388082199464405	.600412297377923
5	14648	.149263709716807	.0280224327337839	.864434842532247
3	14699	.00391279902694625	.00459594748004692	.313799787825424
5	14743	.0506821174683753	.0325688676335385	.807943247548548
4	14786	.0060734760955312	.00332565254211099	.790034660766591
2	14806	.019993655467862	.00761533396723783	.921466556959554
3	14838	.035740917287827	.00871493851799692	.875530568864849
1	14877	.00406021323694759	.00886599578064617	.923516247787893
5	14949	1E-05	.0456043870405923	.825789532608252
1	14980	1.37480007003158	.039325036919229	.976682729690629
5	14983	1E-05	.0342484739512266	.629204123948667
4	15020	.000206539775583651	.00834977922472083	.000377453859496835
4	15106	.0119728953410393	.00385043087932942	.665964928019625
5	15107	1E-05	.0217817909855655	.447938275083505
2	15184	1E-05	.0195106003909186	.767629023305032
2	15186	1E-05	.2126704475824	.19124348810637
5	15205	1E-05	.00866977049174063	.404385965074033
2	15244	1E-05	.00735282838828041	.295898081915437
2	15319	1E-05	.0172350571752165	.65171888082966
3	15329	1E-05	.00629818460218603	.206547939510234
1	15362	.000957355573944442	.0102169672841182	.00582298647862223
2	15375	.00646781543602667	.0108315788520007	.136719980162114
5	15448	.0338079897592793	.0280960594868645	.948594864296961
4	15592	.0020272194939071	.00680305706837908	.0606223674554628
2	15594	.00161390229982209	.00359729102491131	.280331736633375
1	15641	.00712385532754797	.0086169274651529	.484412035394154
2	15702	1E-05	.252042568630803	.263833186628974
1	15769	.00452811961565036	.00519417532985663	.694445611097085
5	15772	.0990591243076731	.0149568917144738	.863651966736889
1	15786	.000132269156173186	.00564166777638863	.000271935751405494
3	15812	1E-05	.0252341399054549	.395649324063651
2	15837	1E-05	.0138157397760297	.536846759777302
2	15850	1E-05	.092764781631556	.0194884985823052
2	15877	1E-05	.0205088983416755	.377312783866068
3	15896	.0133452202920886	.0120452251043657	.433491595180452
2	15954	.0143626217125686	.00984053032724532	.223871788815813
2	15961	.00465053895461891	.00895065863063893	.290925286562308
3	15993	1E-05	.0208366667979354	.00343468070255559
3	16109	1E-05	.0118930842006612	.0376819804333081
2	16128	1E-05	.0163744880149541	.202798331422915
5	16311	1E-05	.0152532863748682	.886938824573665
1	16330	.106859741070285	.00818708778969872	.98352093159576
2	16383	1E-05	.0194719204216869	.601267191733138
2	16391	1E-05	.0289926048749396	.107800318909327
5	16404	1E-05	.0147517639931617	.858987858967842
1	16477	.000105614919592007	.0061525969130589	.000305340650343711
2	16494	.00652794777214835	.00591368156051167	.648991200449529
2	16556	.00315025712984573	.010920502458305	.0307380867778179
3	16607	1E-05	.00566030416214993	.414572419581731
1	16641	.00214989661413867	.0101695707545701	.0795680041483359
2	16652	1E-05	.0220320413737299	.489834026487388
1	16663	1E-05	.0218613918314762	.0563116852555755
5	16685	.0304376089821263	.0107884458753704	.568125681525705
2	16711	1E-05	.0117032929874506	.0574434129379077
5	16752	1E-05	.0362015447970679	2.55722256825575E-06
3	16804	.0371372027581017	.0153915601267515	.907921972877319
2	16869	.0218369398874613	.0386527806994224	.110784595404737
3	16918	1E-05	.0141417678315242	.486324600041064
2	16940	.0237839351865155	.0539948618752971	.43539856466474
1	17059	.022005817499436	.0146112754994819	.917688971081317
2	17067	.21079787621558	.0169508616777114	.922876161528546
3	17103	.370578432304006	-.00798961606812447	.97542417397019
2	17168	.0373097521571652	.0105164624826199	.553196706695619
1	17188	.0668716601602746	.027827011777018	.986224667592176
2	17296	.0541339499081057	.0581020592081781	.166862207277509
3	17335	.0160536467759249	.0149255452719362	.710378640655836
3	17340	.000205329062495063	.0104502743361315	.000159104711222047
2	17383	.578496012318628	-.0547031784829063	.958454751298228
3	17391	9.03319475436939E-05	.00555347412134907	.000576020627034768
2	17434	.0169276966253645	.0403928731573527	.248488806672759
3	17437	.0366165078518581	.0151230873670907	.941494411886496
4	17461	1E-05	.00451815824941305	.0208550202472503
1	17474	2.61691223144314	-.0647760680324232	.985665499359749
2	17479	.0240539638155259	.0289629149417115	.134566607414164
1	17522	1E-05	.00710633902865717	.240240040152351
3	17540	.0496316204664219	.0141844136529403	.861874068799878
5	17543	.0914860973099699	.0098163516616938	.988147240764474
5	17620	.0122105421518316	.00860435878054448	.596918445623794
2	17632	.0969013001110674	.0381822597631484	.970223450598429
2	17639	.00796422389309464	.0135107985669282	.125281457349202
1	17650	.139811411554607	.110252122961466	.456459560323034
1	17716	.526991663892292	.142497916362372	.939663791890413
4	17718	1E-05	.0151930176268066	.168135806102371
5	17760	.015240438542858	.0177461507734288	.171181337842031
2	17801	1E-05	.00847310766096859	.361811418077669
5	17824	.0106794465054211	.00338291614008438	.876505261585777
4	17902	1E-05	.00632237804806901	.103091773662299
1	17915	.454584191413099	.229141368949615	.309045581033771
5	17943	.0104111991770205	.0152304940066227	.961130569278929
1	17946	.00354287456498302	.00833290855122482	.888829661608915
2	17952	1E-05	.00579817422001221	.309860594125743
3	17957	.00388261677507144	.0098874924128095	.612455148531972
5	17975	.00631068070815975	.0139234960067756	.0890961673116822
2	18093	.00233119120235892	.0164351052987984	.0399797792685062
4	18128	1E-05	.0174722125554626	.202475669758084
1	18133	.0538074567035846	-.00118216535698008	.932723830027681
1	18144	.413296602771016	.0805861071964594	.662925241279467
3	18148	1E-05	.00599685574841206	.272568150593526
5	18152	.00721186160318695	.00713244403183725	.983830957854235
1	18223	.145577217628575	.0160826935251189	.934085348370304
2	18290	1E-05	.0124258484222478	.14380158549002
5	18302	1E-05	.123116568521575	.365393965249267
1	18326	.0138072711143068	.0054801481919954	.514847465102757
1	18387	.0329835712301241	.00388193795815102	.936128001885661
2	18399	1E-05	.0149957086830761	.278921237974269
5	18480	.438140295998554	-.0253304128221999	.998223314265254
2	18509	1E-05	.083599675613763	.491384795102662
5	18631	.0566149904453897	.0247423567650293	.403127092013123
4	18642	.0143457601992427	.00184826149098709	.990414369980109
2	18669	.0185189677564126	.0263988810770033	.208324572197024
1	18712	1E-05	.116592969609301	.598422081927414
2	18921	1E-05	.0188610503932656	.158584482412769
5	18974	1E-05	.0316375133715342	.164611361324866
1	19078	1E-05	.00843553638359738	.388340862890925
3	19099	.00538216092678669	.0106307942693689	.166460117644004
1	19130	1E-05	.187877066866284	.384765920600898
2	19132	.00303734382201222	.00741214243174348	.552732143878786
1	19155	.00556080074483409	.00516629835345888	.15976399272566
1	19203	1E-05	.0149667762947514	.700987905217296
1	19290	1E-05	.0156318314004442	.466726860684669
1	19293	.0164125726067879	.00593389431800896	.983982322787251
1	19308	.00831205155471753	.0131127234585925	.946788515502698
5	19312	1E-05	.0703364701457054	.0148636461297099
2	19333	.0159772328986732	.00731802776566169	.197190509487103
3	19523	1E-05	.0130803001823676	.132662105899537
5	19639	1E-05	.0387281096260522	.114237065989309
2	19711	.0384314943246089	.0419004858351205	.118635509957594
1	19712	.00298208636508729	.0260026168830471	.0211482047308904
5	19837	.00018929829653525	.0222464154913293	3.77300392195856E-05
1	19890	.695188483629442	-.0174478988191513	.99740421693894
3	19955	.00991957536826107	.0175059885568116	.204051991137981
1	19995	1E-05	.0313902868109405	.00587944965981702
1	20026	1E-05	.0328693669652154	.0561140049354361
1	20115	.0042483554340763	.00461297933001809	.124715820462542
1	20189	1E-05	.00579666841702775	.130697027654734
4	20240	.00961530032821362	.00949717802256117	.622462623421098
5	20262	1E-05	.0324211287930319	.12620756944865
2	20265	.0725407431513087	-.000617663727594715	.820690112188694
2	20275	1E-05	.0514092218528084	.949750434411854
1	20277	.0251127812129478	.0131157118309237	.863270848775827
2	20336	.0154586359814716	.0092793708123631	.407646800894572
1	20341	1E-05	.018301868413048	.0771399607305109
2	20376	.20344537366438	.0299374523893536	.859568291107875
5	20389	.00380751447064991	.0236536812813711	.00485956043938207
2	20411	.000636908673454751	.00796254288078227	.00387022486176469
5	20431	.000251701012110179	.0130307581547228	.000257041417691672
2	20448	1E-05	.0176180393547782	.744551364806181
3	20457	.275692005006797	.07638261337804	.909032153164366
5	20518	.0117793272298236	.0128147862690737	.13066614166608
5	20587	1E-05	.0256626948800933	.18871443321395
3	20619	.0116567598077045	.00792011443495251	.900028692943117
5	20664	.0241647899878758	.0112636873958649	.859319441606893
1	20678	.0248390438694905	.00226026622990858	.989372772912606
2	20771	1E-05	.0240478497277244	.509419453167221
2	20772	1E-05	.0113515941667741	.711178373808796
4	20800	1E-05	.00700940687640929	.770681550420351
1	20856	1E-05	.044708833835473	.901680057058978
2	20974	1E-05	.0355162805924698	.951787866235753
5	20981	.00326814188296086	.0051162879199671	.440649764701548
1	20991	1E-05	.0360177976321207	.609526860862922
5	20992	1E-05	.0176571092770513	.0245377020717453
1	21068	1E-05	.0308835896827317	.0012406500266513
5	21146	.0103876306040714	.0133761845792803	.475507889775197
5	21165	.0260222879418299	.00423380221789487	.597150341351865
2	21220	.0118878916539483	.00917164804786625	.957774363696359
5	21261	1E-05	.0287593907740902	.6327824594351
1	21370	1E-05	.0608966779424985	.219380904497145
1	21406	.0612409755746418	.0491289656401429	.882567108959751
1	21478	.687609503364695	.120624821188716	.620817813042675
5	21530	.0595678090280901	.0164982962257807	.860755167165016
1	21571	.00284813946216227	.00375837273200072	.191342447440723
1	21648	.54539762562689	.0896889664130614	.866859396880357
1	21688	.000286336746504788	.00176021100575432	.00616071663366424
1	21806	1E-05	.0111220032235406	.0332982561419943
5	21832	1E-05	.110377259719745	.555761204918161
4	21935	1E-05	.00686912343416252	.468997202438178
1	22044	.00839564637019035	.0377781494566024	.0822086899921046
5	22109	.00511000920651382	.0156376046952543	.0410890538977424
5	22128	1E-05	.0107607898764828	.0184169533539317
2	22207	.301476880726667	-.0137685521461041	.996959655954072
5	22220	1E-05	.0553562038924817	.00286561270504604
5	22261	.000941208548090801	.00716122898950774	.00508568895483963
2	22281	.100047475818584	.0726656639062669	.6733267331698
2	22340	.00843801188824862	.0234495404415896	.0870961776449127
5	22482	1E-05	.00911434767931616	.265093310899155
2	22579	.00580971877090559	.0070863731568248	.161866136932623
1	22638	.00340097724996354	.00667861769361649	.316299407094442
2	22642	1E-05	.0187385534584693	.0246791574195647
5	22694	1E-05	.0229501522152351	.298227842135956
1	22700	.0333986329429323	.0336484016834926	.663164261637113
4	22740	.0567168787996786	.00487223810739841	.772932949509974
2	22786	1E-05	.00905593266103195	.115542078287896
4	22813	1E-05	.00626871411138842	.288333665221116
5	22854	.0071332333341903	.00690658102292677	.893287482839382
3	22883	.0185176710448934	.00776485748966678	.24869852455589
1	22929	.571275616748233	-.0109224005601739	.998010204827674
2	22988	.0353754713103018	.00804998263971827	.787555202996064
1	22991	1.81598191684484	-.116371061271965	.954091369173127
2	23031	1E-05	.0143513855063364	.428993961497608
1	23035	.0026941031222329	.00839264060371651	.484766688298915
1	23072	.00774329745255602	.0128826768692546	.358211369111677
4	23087	1E-05	.022607479951473	.421234108946876
3	23120	5.22346048481752E-05	.00586121434711486	7.04407389015005E-05
5	23136	1E-05	.0110253662193183	.237823197642063
2	23137	.0406506502556185	.00572296615357066	.564941451449573
3	23169	.00378443669692928	.0176980386863213	.0150690427311303
5	23184	1E-05	.0185596286788666	.0454796838204431
2	23211	.012238797835683	.0230473666764881	.113317960551488
3	23236	.00149229483424176	.00523087602699288	.64641538568397
2	23314	1E-05	.0130802359752815	.0268545828880888
3	23353	.0127225103150949	.0147908039440714	.251170020643635
2	23383	.11270116465962	-.00367081276940656	.949204896844756
3	23434	.00137950774086849	.00483320305633181	.291321283683636
3	23445	1E-05	.0196377844202119	.627410296689188
1	23453	.0245856286755784	.00274390694812792	.944107656136412
1	23554	.00573129192377351	.00546908117922733	.779546604493013
5	23607	1E-05	.0181242039978757	.86329474303496
1	23608	.0194126671075048	.0380664842163693	.285570952846399
2	23610	1E-05	.039251017952695	.370751953589987
3	23625	1E-05	.00542663322511638	.000516661271483643
2	23691	1E-05	.0120419069176901	.0139841300145028
2	23802	1E-05	.0125585934187041	.0116457677773266
3	23808	1E-05	.00653675600363966	.244908576276697
1	23846	.108427689295495	.0108889100434338	.993681433396766
5	23925	1E-05	.0195271898634106	.00434132702294554
1	23982	.00169008858247929	.00508506529246635	.519552483536086
2	23986	.010873041588614	.00534189450611739	.555061279358612
3	24030	.159491629144156	.0126778041419813	.959493471459635
1	24057	.00579422165589528	.00520800292237013	.299852187438592
4	24069	.00304964054147396	.00653798026174551	.275342329273694
4	24155	.104447630079526	.0772060979172468	.223247241648401
2	24203	.023744516854816	.00436081350946462	.954227950538339
1	24284	.00438368453586316	.00670586047706237	.315473863109633
2	24358	.0244097287363705	.0104580773887198	.984868875781304
2	24394	.0254004243480127	.0122444213125578	.956186125900067
4	24459	.026596061605859	.111018426501359	.00926914364375053
5	24499	.0659983910186152	.0236312761223178	.655649751930625
1	24516	.00569652525001611	.0192113084813125	.128103641131797
1	24607	1E-05	.00678210743509132	.848419390500715
4	24666	.395233194682534	.0181300311734912	.961795496261664
5	24799	.157006958832581	.0427401877838482	.963624251717167
2	24803	1E-05	.0269170170339367	.161455928133892
4	24817	.00488374305568781	.00716053649963139	.488681672623747
5	24826	1E-05	.00788686497204998	.106489070707264
1	24917	.194788392250549	.142622470847181	.656905189631954
1	24918	.151636486026578	.00857563737658082	.914780844851837
1	25055	.452453049294761	-.0290834017249575	.984430649212292
2	25082	.0230455199536115	.00632457354734387	.546547411927862
1	25103	.00609975300593642	.011039133296167	.298481062985753
1	25106	.0703413211649389	.017094879463119	.731649811442051
4	25155	.0260217485681783	.00867376228817531	.887125680907292
2	25259	1E-05	.0147328308458336	.392622679991543
5	25266	.0690673710600527	.0180753178863815	.686815087575776
1	25301	1E-05	.0227574821890603	.536090104719355
3	25310	.00319474459024436	.00234825309201306	.83957987932489
1	25315	.136742207340472	.0147948421139512	.99237076086693
5	25323	.00490298346695555	.0104141771460105	.0595656490749409
1	25379	1E-05	.00690247446612577	.00112832955764719
2	25385	.00383810101824614	.0141956545569971	.0913349091319483
2	25404	.00341063095677537	.0137289235067987	.060120292055084
1	25412	.0195519053604346	.000426504499965788	.984994995710476
4	25416	.150682561557427	.010542918074403	.993934544397884
1	25436	1E-05	.0194669741892683	.807059607983447
5	25470	.0190579663392307	.0228604719752095	.123067824213468
3	25519	1.83164994590226E-05	.00654894580935992	8.60936862536743E-05
2	25568	1.44745031116008	-.0771550672191415	.913431535262867
5	25578	1E-05	.022465226886737	.211383369640892
5	25647	1E-05	.0129176768554404	.00190945641137275
4	25665	1E-05	.00338336354393624	.0125921691853261
2	25682	.00336284128932768	.0105562908449086	.0136460534634797
5	25718	.666789362914992	-.00782816720451074	.996682027440393
5	25748	1E-05	.0155861228124717	.153108422732697
2	25810	.00025350602797814	.0136473716473349	.000283750340204003
5	25847	1E-05	.025397136551228	.520482667513342
5	25870	1E-05	.0593421850412987	.446132364339375
1	25873	.0721070176131638	.0538747646987339	.782761566729059
5	25898	.00400734832891904	.00945719676382581	.182456535964742
1	25969	.227549810796704	.0113642219271297	.966891001727368
4	25984	.0102104314086076	.00496360645909776	.889018994201435
5	26055	1E-05	.0126842973478026	.176214587159332
1	26137	.00765141845673058	.021515265896544	.135875021204626
5	26139	1E-05	.00884515655162193	.151975311597003
5	26207	1E-05	.117656523107253	.285050472114122
5	26323	.00892707402164036	.00699249954859246	.482002069262034
5	26348	.0407299758211189	.0445408445023247	.377458979800792
1	26381	.0102865943513816	.0193500550904385	.172998265162967
5	26495	.0788833601061849	.0586993328939685	.715578851220356
1	26503	.00983467827126913	.00652943883854007	.406752571864296
3	26527	.0366619687116466	.0203191596671243	.692999054234176
5	26558	.0125173778365082	.000948237633545551	.939563306978704
1	26564	1E-05	.00678759570123937	.42685708818364
4	26591	.0160051246183542	.00523050577005142	.845262964299776
3	26604	1E-05	.0184655949629753	.122237072921595
5	26662	1E-05	.0199657078741865	.597652486217407
5	26663	.0844403410638369	.0306563231961154	.845595112560209
3	26748	1E-05	.0153254123907514	.0888585264524644
1	26780	.0105817854721178	.0192395449133849	.073269549269846
3	26829	.00248441018932752	.00478749695343232	.333088445442329
5	26856	.00137013499782889	.0106107178141831	.641165468447647
3	26922	.00700893495136606	.0645517011668028	.00812821224455218
1	26944	.00386585486689705	.013456670465892	.162459941632333
2	27012	.00729865393979214	.0262412982650896	.112622722435431
5	27053	1E-05	.0758752065217689	.200374878228281
1	27127	.00262050801335305	.00634437617828012	.0127448593698555
5	27153	1E-05	.0370637346728882	.000629133105779722
5	27187	1E-05	.0309297843986631	.250697074167071
3	27287	.0177163314847595	.0162795880333848	.69711389813736
3	27381	1E-05	.00575859874285619	.00880152169187187
3	27401	1E-05	.0184574739333285	.0330765294293793
1	27418	1E-05	.0409289403439923	.13323647665819
3	27526	.0102262279621428	.017034815505675	.559939038462992
5	27593	.0223561206731751	.0179103935948777	.468414183056097
1	27734	.594298810261567	.00447825287794273	.991290685828651
1	27861	.00535592460563477	.00812684534913948	.816360552679585
2	27880	.0335570977636657	.0168627948607776	.501906704510642
2	27973	.0457392132260735	.00743450621771445	.963887477164877
3	28013	1E-05	.00535985627270523	.0260032570599787
2	28024	1E-05	.15739196833038	.0228642366585983
3	28051	1E-05	.00773433015924477	.731627327393645
4	28058	.145009109170474	-.00987054592316203	.978731055362156
1	28097	.0557503277484871	.0314289900673068	.39234944480469
2	28204	.0821665560886448	.0323687995806208	.83044258699315
3	28248	.00568146197733299	.00181921409300273	.856110022104181
2	28287	1E-05	.0285331256767678	.019352723568123
1	28288	.000977701205900456	.00276144471556309	.0354620270346013
4	28311	1E-05	.112489353037596	.033284542550313
5	28415	.00538469590097475	.00464557593241796	.530647433215664
5	28419	1E-05	.0372303694944291	.15600662246812
2	28448	.00831495439083774	.0535377315133322	.596094497082502
5	28520	.0036358181164341	.010049473970501	.261810221382503
5	28521	.0105052702376875	.0115092212279667	.917055571419461
1	28563	1E-05	.0116563886203429	.0947494842501211
1	28569	.114328553636468	.010968800740348	.99088417871769
5	28571	.485865042161725	-.00932600249634263	.997178776822551
1	28588	1E-05	.0201492819390334	.253262043141214
3	28644	1E-05	.0202994899311898	.977871040416991
3	28661	.0151180840920873	.0177492045086967	.993105405054923
1	28712	.0016785521468519	.00725502519195345	.263788608949178
1	28750	1E-05	.0247110378933902	.520459445423251
2	28800	1E-05	.0264503101338091	.912838359540014
1	28804	1E-05	.00480616183213165	.0542933608536675
3	28827	.0015742133817576	.0101335072979931	.0758577847996763
5	28848	.020708900913832	.0391754925443383	.0470110162518962
1	28928	.0136334688176637	.0169610810838955	.104371302761291
1	28943	.187606037333691	.0161206636617803	.762668526095737
2	28945	1E-05	.0151240367067067	.134836516755789
2	28964	.118255338856077	.0507794029971644	.309539776652084
1	29030	.00309725438398869	.00408840994787415	.15734243296285
2	29032	1E-05	.0163461459587628	.564891936071405
5	29062	.068515880488295	.00848932346878173	.880498448910212
2	29086	.029902056463748	.0427079344353646	.992496590724493
1	29104	.0190439385340107	.0122607854887019	.87149582282024
2	29136	1E-05	.00973740593236501	.00358103456408565
1	29222	.0392508821419367	.0816133671375883	.334395778043495
5	29267	.152110952789414	.0179967947507171	.749097955996136
4	29275	.00331051278403971	.0118725695550782	.119796216881247
5	29321	1E-05	.0269406074760876	.567154255199544
5	29452	.0261554451347186	.0169447678590181	.305309658851231
5	29457	.763637326806553	-.020964784993452	.977998637939691
4	29476	.0400953551280119	-.00415345413166777	.92226782933026
1	29479	1E-05	.164035400743369	.0608453943984895
1	29494	.16886403774659	.165627337915998	.0993522217459855
1	29557	.517041664296452	-.000225395428253004	.997735650072227
1	29590	1E-05	.0439653008824058	.299997203542695
5	29594	.0660113848715775	.111261588607115	.149092008045332
1	29648	.236031991316298	.00323453476570956	.97031702517747
5	29757	.00383537039910194	.00662663433672945	.815033946872475
1	29775	1.48712498166365	-.132428913234326	.98641790609336
1	29791	.0786870369802005	.0773294849966621	.531467939449187
4	29861	.0725735342316665	.0315028689956304	.918810262741119
2	29923	1E-05	.0188134393542719	.73937353844869
1	29963	.0193939697711193	.0939519963477837	.0108105568070125
2	30003	1E-05	.096623452663385	.0845772329981219
5	30044	1E-05	.0153932773218934	.957949346060538
1	30057	1E-05	.0702184377091163	.455756134102504
2	30107	1E-05	.00483208824688237	.216691215134809
1	30119	.00273955765212289	.0100275904445188	.573706054215941
1	30198	1.00731499371664	-.080793279155284	.9836167161549
2	30293	.0242377872594604	.0456905332100191	.436762708240019
1	30303	1E-05	.11818566447947	.121544047976268
3	30309	.00462074202278052	.0198325990273672	.610102658147969
4	30346	.010291817760792	.0109508431669836	.55467964875735
2	30389	.144580825215141	.110316782574334	.334154373582009
2	30497	.00350817547962785	.00496632947945418	.224405612325524
2	30537	.177788196366432	.0675998713535286	.508401375903191
5	30562	.00655525201540991	.00510012720943328	.954887333589966
2	30623	.0142401090391924	.0113349079654857	.874109318689031
1	30634	1E-05	.00632358447306584	.0123412937096015
3	30660	.00380695693371733	.0074426193151596	.842490850903567
4	30674	.00853863309519187	.0166183303926435	.427635526827617
2	30742	.0100386363240821	.0387630145974024	.0280611940251434
2	30862	.10183063449588	.00386469618227432	.94208586201026
4	30889	.0825345337348749	.0175053801560567	.613185650951741
2	30911	1E-05	.266298823580808	.556098021405341
2	30997	1E-05	.167575393032592	.161755160467268
2	31069	1E-05	.0241992590278556	.399457160544695
2	31136	.00200511358004463	.00940361896449641	.0483448874547453
4	31192	.0431746235927399	.0137297569638574	.69364889602496
2	31233	1E-05	.0155897170175044	.118907277877687
2	31239	.0441958303254067	.0419590700652069	.309826776869114
2	31400	1E-05	.0671032341747335	.0633092966150862
3	31409	.00318572462103433	.0102708831182824	.0660415042660594
1	31452	.00764989549828557	.0200583806915739	.832199494560065
4	31463	.0049084082369074	.00346364172676913	.844501266020703
2	31510	1E-05	.028488889518515	.000494956502798738
2	31545	1E-05	.0454608684547354	.234747108261944
1	31586	.0226072789777097	.0130670328746228	.999599074358924
2	31622	.00504165605882702	.0233697367119971	.0155320374827453
5	31698	1E-05	.00620630701348106	.00263383267616957
2	31699	.0949717547090988	.0413506372352191	.291706776726444
4	31705	.00236200351981147	.0122311172111553	.00866013469131321
1	31726	1E-05	.285125390401811	.0115285254193175
2	31824	1E-05	.086804141340723	.00320815485685233
4	31862	1E-05	.00504600016253775	.214616407864643
2	31863	.154646139733605	.0501384222869475	.811144108514207
4	31952	1E-05	.00472721355068915	.258627547452198
2	31987	1E-05	.101165323959659	.204644329012077
4	32008	.00512549540570355	.00352784115116155	.933827816019573
3	32009	.00235877122869655	.00723961975617422	.0144635485418606
5	32027	1E-05	.0339953537969491	.710742603359233
2	32067	.38116735581691	.0258326352647093	.922500600778224
1	32071	.00398937820074071	.0301941835616229	.00556678683606182
3	32166	.0222296927097366	.00755200237307527	.988681924081286
5	32219	.00534446118406874	.0400608112891834	.42622339685041
3	32262	1E-05	.00905582444977171	.0935508066274797
2	32402	.104842266591242	.0332408810469722	.753947106567457
4	32510	.00579324420758852	.00737993873186723	.696896859936505
1	32550	1.13018063755888	.08223638831147	.979681094031782
2	32574	.0164968698710661	.0131114403602062	.459325704024613
5	32613	1E-05	.128421545932444	.538491657595879
5	32694	1E-05	.0925455160522266	.54533189514038
5	32760	.00209500459579	.0154218373471596	.0421844597847072
1	32869	.306265572189305	.0783482825196404	.941403482965739
4	32899	.00333571151334268	.00538488069645018	.242821656666544
2	32935	.0152744046317051	.0135264736861139	.605410988486494
4	33162	.00413826605088427	.00385607742968005	.895446404118572
3	33347	1E-05	.0100712140035148	.0541407572496688
1	33468	1.55949178390138	.0746239154208399	.989944253458972
2	33541	.0164985756977793	.0454200292463506	.0683186389849976
1	33557	2.61937902929904	-.196124987522938	.88411734913357
1	33616	.0640274883120811	.0223000689272932	.908243071284927
1	33642	.019399087508096	.307068428961019	.000685932532736189
5	33872	.0383467319794651	.016341531644348	.619600022128599
2	33903	1E-05	.0460443396319454	.0787755341650102
2	33927	1E-05	.0148705299418513	.207740993513714
2	34037	1E-05	.0107005948650527	.518777947340959
1	34140	.0978451658931445	.0646276997562076	.507331357462098
2	34162	.0729757916509551	.000859937933814787	.953869838154112
5	34189	.00124058774333735	.0149465973601587	.377113122297427
2	34258	1E-05	.0171200103814725	.206195369974203
1	34265	.167876796242361	.0244577132808704	.668114617524803
1	34343	.0703473061044922	.0435163999804118	.181285749409866
4	34375	.0194985458342089	.0210056883505525	.77649925056359
2	34410	.565491454562202	.227538267996341	.356728503069904
2	34437	1E-05	.0877053816280203	.341881711268712
2	34518	1E-05	.0954825515005507	.555168860336759
1	34544	1E-05	.14076929950273	.724812487163418
2	34551	1E-05	.0153319490040154	.6791132955633
2	34585	.114335154484228	.0583867234472772	.621892271078556
5	34631	.0720102568426988	.00698176513198933	.985248877819231
1	34649	1E-05	.030891097230506	.656607329333109
1	34661	.0139262369515371	.00814484138095893	.601813991388752
5	34662	.0478815002367449	.0285663050566337	.699133946926618
2	34716	.00642582974823161	.0639901541237941	.00687758763609214
2	34754	1E-05	.0232628558759688	.360276695870343
4	34810	.00353185964658957	.00659757819331766	.286393853615463
2	34869	.0032116131115879	.0140561512121591	.00593859441946576
2	34879	.0841716753795185	.0703592929003373	.755581924475653
3	34923	1E-05	.00677279487696476	.647571118486484
1	34935	.00155306012041982	.0155007651467227	.0545697457497506
1	34949	1E-05	.0196964915057346	.910187969304564
4	34965	.00102517531242495	.0157437630570757	.819085738589389
2	34977	.00938602304542849	.0092168366212921	.427630700127725
5	35002	1E-05	.0257620515229466	.761012537096853
2	35072	.0336239528386732	.0259808963224674	.276259102509354
3	35085	.00458702677651926	.00701078816538249	.822197137780406
2	35143	.147632019218442	.0167615262750707	.839857562335352
2	35236	1E-05	.0107699402295645	.00363347340552944
4	35246	.00869958881501079	.00464166155764573	.63329198283426
5	35248	.000566173850832925	.0115569480289237	.0240063073417409
2	35284	.593715991106242	.0718894698425807	.983089295015562
4	35346	1E-05	.029275281779886	.463798918939059
1	35358	.029486687572373	.0207452629100286	.999227779572957
2	35373	.00605823170911223	.123787250687831	.00168505382553119
5	35437	1E-05	.0234664793543745	.00190195879333543
3	35461	7.82244583139037E-05	.0127633215552689	.000144333440971978
2	35527	1E-05	.144796768757804	.494551964213363
2	35558	.00764694353218447	.0191719875006802	.0163183698877508
5	35579	1E-05	.015079771221176	.853451028872427
5	35583	1E-05	.0595865048844021	.251505769537957
4	35584	.0189785741572293	.0452681083062393	.056858139993696
4	35614	.0524492824575338	.0033776370037746	.828655509186966
5	35656	1E-05	.00887180524098806	.142383386974408
2	35690	.263675472488814	.0737569887008556	.772207727194946
1	35702	.108416223708024	.0242885214109595	.864227336345424
1	35709	.0251064125798585	.00933296442389558	.903115333695668
5	35744	1E-05	.0435919313068256	.29462284776605
5	35782	.0280034074756659	.0218253383444437	.34200655421553
1	35860	.037142542538486	.0164675330093134	.999456639217098
1	35868	.0112627324880421	.00899592408356901	.547821885843236
3	35909	.092854228959297	.00130630612618669	.995732809535153
5	35912	.00258684992451629	.00844370311130701	.692615878094041
5	35969	.0628218665335468	.0142774830919895	.932305805753664
5	35987	.030274255947309	.0169623543956785	.99903193817321
5	36113	.0891504726747354	.0232678109244684	.535965643617961
4	36150	.00233560158303274	.0210936156345997	.0346039088604876
1	36176	.0231733096530826	.00868969907045891	.564996266694918
1	36193	1E-05	.00628360931134295	.00893103203101264
5	36202	.000730812655253129	.0127215145824366	.00539036184206931
1	36253	.0697965980015179	.00648836854009939	.986750189660861
5	36306	1E-05	.0608212223788042	.19826228442824
1	36322	1E-05	.0623894716041875	.233402319046955
5	36330	1E-05	.0099895421324855	.390427447258467
5	36422	.120983919179084	.0409652770858239	.603325145310748
1	36477	.0274062991469034	.0333293239293129	.363718298934199
5	36585	1E-05	.0249415062237336	.0291918551359075
2	36657	.0547306496950904	.0166040072817041	.247311238170075
1	36679	.0101861153268334	.00802074291712749	.856728153797268
5	36693	.0072511795816878	.00996959878936179	.69292365817425
3	36787	.00398865622340615	.00621448170320028	.555932605779069
4	36793	.00633324631157372	.0136045176285701	.412688328981475
3	36842	.00130654543084655	.0152879773307766	.019138410655563
1	36862	1E-05	.00627735557190928	.218838686228369
5	36868	.126738104345431	.0343853697302105	.913784149240209
3	36892	1E-05	.0120561494242009	.116939946128727
2	36933	.07473699352721	.0458114276854233	.351115715952649
1	36989	1E-05	.0553115904859351	.116388653533476
2	37024	.0385713909836303	.0293483684408621	.807775323744567
2	37032	1E-05	.0117881393920824	.107986662817637
5	37041	.0228519125272922	.0169503446726126	.310665357980673
1	37185	.101568391008581	.0311823567842254	.668953950106318
5	37200	1E-05	.0244872010017682	.24614487382026
5	37204	.00185510620467968	.0090724298921453	.572329690428594
1	37280	.0112425960442466	.00830319209736171	.558237695529717
3	37381	.0030941892103769	.0033893052398781	.627278553845415
2	37407	.12941724913996	.0245126584411089	.991974599085866
1	37500	.00616191000808348	.0106699777538495	.171902569881829
2	37608	1E-05	.0908350133969918	.362553931146209
5	37633	.0286290641436886	.0099453818160578	.332616510463015
4	37731	1E-05	.0387852145681383	.392216101351852
2	37801	.0150932161414026	.00325038955620547	.623595854519297
3	37956	1E-05	.0352201199078877	.924090053258301
2	38023	1E-05	.0332737547578643	.0738169536534262
1	38027	1E-05	.0104148840617691	.0562426628593208
4	38059	.015093704263738	.000426352069977925	.920122451782738
1	38145	1.39903774145884	-.0280893976924958	.964525718919215
2	38273	1E-05	.0228341465592684	.152212603093171
1	38281	1E-05	.0125864234113077	.000871300479867831
4	38396	1E-05	.0418205136023714	.168324306447786
4	38408	.0077987340065647	.0203886081541026	.159150888993348
5	38420	.00465166328969474	.0208983488353855	.0157927863989943
1	38435	.0532917979184737	.0245983714015472	.962328853562053
1	38550	.191678716588545	.0701104507700225	.909267970072537
1	38579	1E-05	.255804559024277	.313627425777123
1	38606	.00690573091610086	.00117218162691112	.832704249459203
1	38645	1E-05	.340445759470318	.084502473711851
5	38660	.413054011890398	.0152730509469428	.96956452824742
4	38693	.00454847171129141	.00345631136289616	.714535732178682
2	38728	.352027392918245	-.0247090970560671	.999243823134732
1	38752	1E-05	.0537632701657104	.437746944584553
2	38792	.155687245018617	.0274137019658651	.888502047066173
4	38805	.0132199808643206	.0231137024799954	.920591561817753
2	38969	1E-05	.119914999174062	.0158924976562904
4	39221	.0072005163803829	.00296083892141472	.349729555469779
2	39226	.609925699405752	-.00486840265942645	.988719246330712
2	39305	.00219669116782072	.0427520727207261	.00843876088212148
1	39312	.13618728741141	.0189342499933249	.848967159706674
2	39313	.0195817266779597	.0358588923580333	.0522712129745149
4	39357	1E-05	.102042092419617	.605587928128341
5	39374	1E-05	.074424218682366	.215316864889418
2	39412	1E-05	.0389292572028312	.332067090252707
3	39447	.00517174337679671	.0104106608261202	.0459579136446424
3	39480	1E-05	.0238536737297016	.140440962791261
4	39481	.0589990730012052	.0203759723632968	.73918739857725
3	39485	.0137925425037917	.00515933297643905	.783653606526029
2	39516	.0765512960174025	.0424885500157078	.820815834910401
1	39562	.00535037323959483	.00416554642284587	.949417006998707
3	39564	.00305203581696973	.0104239720814463	.180796262886755
4	39576	.0494077897199591	.0133631724936679	.77904371125566
4	39579	.0994200022271481	.0112070127937136	.846205145680938
3	39659	1E-05	.010675978492867	.136076625061551
4	39735	1E-05	.0571060369587644	.110242941168426
3	39759	1E-05	.0267168430250276	.0926175980744239
4	39778	1E-05	.00636669546945639	.0164426714191112
3	39892	.0299207665048375	.00955125475256708	.782666740965445
2	40011	1E-05	.020852864053582	.0334584091047879
2	40100	.00683863479931149	.00948457434562946	.267526616415605
5	40139	.0628424344615821	.0203160264064407	.986255561950224
3	40151	.286579276078505	.0637579314019065	.899394055862801
2	40220	.00261106571415183	.00398681646459194	.120747248720891
5	40225	.0355021896013971	.00117255401122004	.494719894204932
1	40277	.0724724348604623	.0327997195835995	.983055387124257
3	40297	.0447996599884083	.00449364299503908	.919506945580349
1	40355	.00165513085318017	.029069300823327	.893827304372069
5	40391	.00421887914593974	.00571254311342909	.454572358738634
2	40441	1E-05	.0275603570696906	.779445846714031
5	40473	.00334207473222512	.0141847556041823	.864784722118331
2	40482	.026082120071154	.0352670900399748	.373961338691746
5	40574	.0195908417815657	.00467892850381608	.958184152198263
4	40584	1E-05	.00598398551888884	6.78048711177937E-05
1	40612	.0732326431684127	.035975401101577	.734381165093993
1	40653	.258965899471999	.0493625699770571	.956212943420096
1	40692	.105095784914604	.034419881181542	.750912735795984
5	40736	.00484389056252413	.0079789692799172	.123243974659126
2	40742	1E-05	.0200182385380885	.726968596387163
1	40774	.155990211049859	.0207193100220645	.974944944728065
4	40785	.00293858582850081	.00482911461021945	.627550249457594
2	40825	.0874834728425294	.032683894173148	.685779720160429
2	40938	1E-05	.0194765242957986	.431869378774737
1	41029	1E-05	.0509747104479379	.571665773854994
2	41032	.0143629198022882	.00437528754796055	.890993800845902
1	41046	.016012764977496	.0290398225151457	.0496162247139136
2	41095	.00545997672632458	.0100644386268337	.071572986095404
2	41159	.0267573867423316	.0469422374346267	.983306338205881
3	41265	.0325997906431435	.0127745073727715	.328866115624238
3	41325	.454445502569378	.133838071311627	.951271116486705
1	41350	1E-05	.191709909279222	.276049242982543
2	41375	.119728610577369	.0536949055104535	.527982740501343
1	41420	1E-05	.005142061976247	.0145402073635368
4	41447	.0222172610643671	.00827500719442722	.8681809471405
3	41456	.058478233505182	.0770519726254336	.210472123081375
2	41504	.188907523932413	.120677733782097	.578494103523702
1	41530	1E-05	.00585295910562371	.000874296475786296
5	41531	1E-05	.0079451154492248	.28610098180342
3	41561	.0989570355902703	.0102895941302174	.979432754418462
3	41585	.722056619317793	.125328500253556	.60433841500255
4	41593	.0103900928354855	.00148053539009818	.996801144805546
4	41614	.0109898318152047	.000750994124022154	.475718589675997
5	41642	.00851166754830467	.00986599290214144	.879259268931009
2	41654	.0758255403045451	.031659671504972	.382008675325211
2	41698	.00661019821340506	.0874486740506958	.00974688285332881
5	41726	.00920456877705287	.0139862359348923	.215361855025574
2	41745	.00196064139593522	.0174986115278035	.0162761507919281
5	41885	.06490994401705	-.00232044460872047	.991623554166725
2	41912	.0113256453992604	.0325277829523898	.0746359508555022
2	41918	.0412496149650932	.0305517421502622	.465211393891994
4	41970	1E-05	.0562127015148546	.69488377900957
5	42090	.00762671138434823	.0116193895322519	.149463152716928
2	42097	.0220990448139486	.000305518865370691	.971636045282176
2	42124	1E-05	.0169926088489636	.0247735763620885
2	42225	1E-05	.0281157172461465	.474714068171574
4	42283	.0294078446697932	.00641010698220384	.969643229539394
2	42356	1E-05	.106858262372775	.404984157154356
4	42375	.00111013128936898	.00279516815496201	.356112536664141
1	42396	1E-05	.0951027309042655	.707773372406352
1	42423	1E-05	.0413219064972929	.0903593557496609
2	42502	.00303909106221568	.0412008021084573	.0414947037284384
1	42525	.039718161716264	.0252818909097245	.337920623235832
1	42629	1E-05	.0503098665789677	.0416751612167831
1	42633	.00222040002149134	.0437502621246394	.0195787184245324
2	42733	1E-05	.0649564292745366	.0234267457664037
5	42748	1E-05	.0146829545848984	.00690181588558036
2	42824	.0757480758479547	.0597938556004359	.262320189019755
3	42838	.00193657382435656	.00313575462424584	.0976901191767463
2	42893	1E-05	.0512194914331498	.605726569371765
4	42910	.0341324396550529	.0076433918149208	.958967673897208
2	42962	.00429872392247563	.0326707909866604	.0284130129657042
2	42990	1E-05	.0135353474524916	9.03689593432233E-05
2	43017	.177247558743729	-.0148486474058993	.970774758957357
1	43025	.907097485049119	-.0276547920621612	.969893611162828
2	43118	.000832379740294052	.0167610408621512	.000637193175643591
[truncated: 8,540 more rows]
