# Supplementary material for: Membrane-associated effluxosomes coordinate multi-metal resistance in Mycobacterium tuberculosis
Source: EMBO J. 2026 Feb 13;45(7):2306–37. doi: 10.1038/s44318-026-00715-1 (PMC13043812; doi:10.1038/s44318-026-00715-1)
Supplement: Supplementary file 19 — Source data Fig. 3 [file 44318_2026_715_MOESM19_ESM.zip › Figure 3/Figures 3F-H/AllROI-MSD.txt]

#MSD(DeltaT) in um^2
#Pixel size= .17um ; Frame rate= .03sec
 1	 24	 .0142289128856669	 .0131769991473379	 .017751820991839	 .0194131617880428	 .00806620320716311	 .0140239062088265	 .0133007469243615	 .0235191448692329	 .022842230537713	 .0275675968709236	 .0228331864448823	 .0259532299991913	 .053589517062578	 .08550359220244
 5	 34	 .0120821961925639	 .00971123026626195	 .0156673700380624	 .0183713140483156	 .0123562450864962	 .00154213000909179
 3	 44	 .134888480849157	 .0919277831606964	 .167375811882944	 .114944138596111	 .233001026789353	 .140124697340425	 .132966425388211
 1	 143	 .0101412218208385	 .0156490112885164	 .0067533383368784	 .00848235923023738	 .00245769859517453	 .00167768876897958
 2	 170	 .0106518059064821	 .00920891555130948	 .00849603757443222	 .0117147970522197	 .00909093124003113	 .0100019436303261	 .00947655648261339	 .0101375543793847	 .00568545191129767	 .00806010556689372	 .0103981769436856	 .00986260233848792	 .01196076073791	 .00992664891415955	 .0111577356457275	 .00917021651810896	 .013759829108349	 .00479395188179559	 .00593128409937395	 .00976079652372209	 .00897248487381564	 .00912634049688149	 .00404942249311866	 .00589407592399034	 .00059155196473647
 3	 172	 .0124855179559368	 .0158381245462898	 .0152066730344738	 .0155438947914692	 .0194384717699919	 .0206271494925693	 .0243072503415762	 .0281047460377161	 .0305296889461571	 .0341319969585417	 .0373841646991531	 .0401531461405371	 .041302007045549	 .0460479846016427	 .0484645937196617	 .0512390943760158	 .0541103425449225	 .0585049904032804	 .0583715626532836	 .0548451076060241	 .0595260641902809	 .0611915984360857	 .0597181037348111	 .0589050991531526	 .0626905435890166	 .0607591244112325	 .0640829900491182	 .0648809907470363	 .0647732513292653	 .0676438442974511	 .0661009370662514	 .0711857673638401	 .0722543272728794	 .0771502687458869	 .0764028742944894	 .0787276897739195	 .0817809284921849	 .0897341196552075	 .0890779397681121	 .0922727745648079	 .0985711316151051	 .106184581746435	 .110493361516605	 .111438085556769	 .1193279538475	 .123725473736489	 .134575771812705	 .135727926240638	 .145667811299135	 .150919919629066	 .162261279577537	 .171893156142617	 .17585870714255	 .179035975446255	 .182931697710064	 .192010225347901	 .194188083863993	 .21033262614779	 .194096645482785	 .188470014888758	 .186256067787691	 .192433109418499	 .182416055121707	 .190011437943637	 .194430940479315	 .208830611330842	 .225697677707294	 .202945902507498	 .288306139138361
 5	 203	 .0807545456149047	 .0362709166589547	 .0475815156945617	 .0662981517525354	 .0685651015582985	 .0929296362687253	 .110477962634241	 .125115323846851	 .229584305025786	 .00268558646682963
 3	 234	 .193158439230461	 .430231846915938	 .571073880786948	 .800691199045031	 1.04138323814942	 .933390541790243
 4	 381	 .00772256013504739	 .0109174107121018	 .0128965438104421	 .015158907429103	 .0178270314631616	 .0208701306625309	 .0231142686954179	 .0264040117117086	 .0301579950524616	 .0321843569098018	 .0351415581230912	 .0376052904476335	 .0415370245687754	 .0461427747662432	 .0489970773620001	 .0492299276521206	 .0529583497369425	 .0525232550464853	 .0543457330279234	 .0538692824317574	 .0588291464033711	 .0618087008175613	 .0615340626671566	 .0643439274763841	 .0650443754951882	 .0597363297659914	 .0603906964031024	 .059109468549833	 .0610319887890942	 .0588155332677671	 .0574439528331204	 .0540530205708084	 .0525600315252726	 .055409030506513	 .0467739823399816	 .0383568895644437	 .0418764904328671	 .0449436317724128	 .0538609174402807	 .100368729487435	 .18010027175823
 1	 383	 .0104814000412147	 .0116874835645966	 .00725988387657277	 .0101077332496067	 .00948551910041471	 .00938822803667993	 .0084193207481791	 .0117822818002867	 .0110338503325755	 .00824863970435563	 .0147247638727757	 .0123106289611401	 .00911175987108654	 .0217810969049312	 .00745610654745354	 .00542892977729555	 .015121169567047	 .00469853662746112
 5	 452	 .0116372800645107	 .0131859717432989	 .0140084421024968	 .0138937996164615	 .0113949732213305	 .0115537773100336	 .0132813172088186	 .0111613460058559	 .013757475644827	 .0121885553085023	 .0140551395359141	 .0165844857116002	 .0156795727579839	 .0184600537766252	 .0153466715974938	 .0169832144275103	 .0183228108759584	 .0180375611942656	 .0189188694234778	 .0126507476605357	 .0149318132097678	 .0171455234766092	 .0192766686668467	 .018409605368641	 .0178591747334619	 .0143846131088137	 .0143147926283231	 .0105410406305221	 .0149142085226603	 .0170658703737405	 .0202893825551518	 .0215439212815769	 .0125267908097951	 .0201261658390211	 .0176874009091907	 .016885265757368	 .0119496094774256	 .0215711971513901	 .0309925462175834	 .0522322739924841	 .0217150575285026
 3	 463	 .134870632906864	 .184212663815375	 .44798150539156	 .556818164595494	 .831489871156847
 1	 532	 .00943545679459164	 .00749047014107638	 .00766014184394524	 .00858221710379219	 .00658606886367569	 .00935924448090886	 .00887711471268171	 .0084578621606873	 .00857114118265471	 .00773153725553334	 .00850015932609751	 .00791042348201303	 .0086053505862664	 .00833556457446452	 .00882722277804502	 .00981764930604523	 .008628631711364	 .00892510453192168	 .00881103166209272	 .00943590700341937	 .00958748065461357	 .00762364566895527	 .00943255630222727	 .00894040123006485	 .0106904526570534	 .0104840285831508	 .00839217712287761	 .0100084458857996	 .00985863731831628	 .011724777881929	 .00849487641360571	 .00957133124815885	 .0108812856293001	 .00933434733354442	 .011751024190028	 .00919629409453656	 .0119157331627263	 .0107198432431468	 .0104844620884051	 .0110016939716567	 .0121803672817923	 .0115910841645443	 .0126568619190242	 .0106502342599429	 .0131566840128557	 .0111915231458883	 .0124572353018201	 .0136087906360075	 .0104654112570664	 .0114818331463823	 .0122875908620192	 .0119163346911618	 .0134918282742541	 .0105908562437111	 .0114133525433593	 .00997806230946743	 .0119832773369032	 .0105572984236485	 .012306775378737	 .0108953332071568	 .0118788814853616	 .0128516437456759	 .014694051790105	 .0142992773989428	 .0124239690032593	 .0177453382004809	 .0134403577339701	 .0155303612298375	 .017541786591536	 .0131689607536078	 .00898418297082521	 .0285759923192652	 .00906830232448445	 .021410467457616
 2	 609	 .0156193492993528	 .0153816010629272	 .00884575221739355	 .00753399614192637	 .0209324049217415	 .0222356993910923	 .0116328725956631
 1	 710	 .00595517812249913	 .00863032906234661	 .0082469151427778	 .008133546381344	 .00614913345809847	 .0100387968234434	 .00994015685165436	 .0110963100330284	 .0148916451516206	 .0129060541642542	 .0203595391067924	 .0333991008920745	 .0300971639874605
 2	 755	 .0394494102566591	 .0722636835269986	 .0968116111303053	 .100200750004984	 .101052381851704	 .108291438560703	 .129245457305007	 .1442728134082	 .146727858215163	 .14098273108167	 .14137468514393	 .145015623070517	 .180343691953443	 .227550214708649	 .249752277473867	 .244871479210277	 .249071555028563	 .317092910578018	 .399421637511841	 .456744694252279	 .632478230833428	 .623263181420781	 .698276449109829
 2	 888	 .025221616290715	 .0184467681402411	 .0262794691140481	 .0129173871094568	 .0135764176464746
 5	 891	 .0135843521066166	 .0165671721367395	 .0117130116228763	 .0138715312064362	 .0164921732910334	 .0164314097776299	 .0184988567912385	 .0182545296412771	 .0251068965822982	 .0341541611175109	 .0195187142674421	 .00477661752868498	 .013657893967347
 1	 1025	 .00533453892060552	 .00714086269197207	 .00660933691610999	 .00642313891125611	 .00669570180427369	 .00469485981812195	 .00653503953384871	 .00881288565014838	 .00955360047174926	 .00573662445292783	 .00487967292917231	 .00483773587112641	 .00879654187827529	 .00835467746499133	 .00811866853679905	 .0116204863977499	 .00845426069466282	 .0173955513143054
 1	 1036	 .0136818522855854	 .0225670225784307	 .0178179094710789	 .00778903720827107	 .0060030661256951	 .00598946679855071	 .00809097246677306
 2	 1108	 .0149704243147053	 .013672700681429	 .0144042614143263	 .0171886660818756	 .0153700324256156	 .0177975083240594	 .0152087855705754	 .0169819403207423	 .01942637495779	 .0173732062332547	 .0189807098189182	 .0178501571314858	 .0166817732447524	 .019105446351321	 .017079508977575	 .0193667390036457	 .014318757075863	 .016167116847926	 .0169726677668609	 .0177017403094733	 .0191739220139535	 .0195103265851631	 .0186150742766323	 .0199398228999401	 .0182827867100744	 .0167188734370821	 .0203849711324095	 .0199050207395779	 .0212689556864539	 .0178478190745016	 .0205468486268647	 .0233848270832696	 .0194431752375395	 .0214994752005923	 .0227946098629761	 .0185189370515635	 .0235262457078663	 .0214879793280737	 .0247491064758883	 .0246812418806062	 .0224706089787456	 .030764679980174	 .0229680148213702	 .0295420324931384	 .0253926057508316	 .0330049147128279	 .0297176068931359	 .0309013169095602	 .0352917998129107	 .0364781799553547	 .0419947694067487	 .0396555098158279	 .0377736161759061	 .0429130327370457	 .0328543447043613	 .0329514901064596	 .0375235135392438	 .0309964992276128	 .0376894283559981	 .029589999847027	 .0396028024856733	 .02034764924197	 .0327168736100785	 .040121953021307	 .0181679933685039	 .0156683179329179
 5	 1164	 .0224632732072202	 .0281751628845327	 .0241241653684151	 .0180869143042371	 .0249541388688015	 .0221728742640709	 .0462847145403606	 .0145786270555465	 .0146532422963762
 1	 1231	 .00652803030228809	 .00580910472725762	 .00658005858127285	 .00402236132096814	 .00594072753318453	 .00564356093300766	 .00721779339868417	 .00555860651244054	 .00580800147325303	 .00561846390850997	 .00765657422394302	 .00503787847455407	 .0068254354247943	 .00562643606360725	 .00750231485103766	 .00607661799877872	 .00593813803752815	 .00512220728453211	 .00725262944342997	 .00628646412848292	 .00603937415920457	 .00561818359612005	 .0067312139654268	 .00576672561376038	 .00745311322246763	 .0062589771434174	 .00643733953444769	 .00557975779465655	 .00824096527334297	 .00638490475031229	 .00911118670390471	 .00633157849381104	 .00657390709219795	 .00597395344050797	 .00681525533475554	 .00657575245600796	 .00483947992462067	 .00696666509339644	 .00408718337864127	 .00347898057034301	 .00684156831367178
 1	 1310	 .00522301350154174	 .00371384965856143	 .00373401850918812	 .00401915613361781	 .00239382546912607	 .00480020499557063	 .00303989680687495	 .00368301904511164	 .00399289079692014	 .0037576913142627
 1	 1328	 .0070181049031529	 .00751140129657961	 .0118211206420885	 .0139318649601107	 .0135463336988041	 .0165465494478624	 .0142463673050283	 .0157868851012667	 .0167892263588203	 .0140709789965592	 .00947120273714212	 .0220403716158416	 .0185311083695828
 5	 1329	 .0197413129538211	 .0131291696310519	 .0163380369499779	 .0201607508696325	 .0174633343910377	 .010792931717306	 .0151359496838917	 .0145710845332174	 .0168073306055006	 .0226886498976561	 .0189450277864048	 .0179358200422648	 .0202186394765467	 .0199832713806843	 .0242941522871229	 .0186189068055222	 .031914240618182	 .0110983884643626	 .0279803348921084	 .0224585281554784	 .0140178927715082
 5	 1361	 .012293567151089	 .00565569203320249	 .00495517175197769	 .0170490127623942	 .00437058554479305	 .00815163887173396
 5	 1598	 .0168039861125642	 .0186624002073932	 .0139594741455976	 .0174737565113006	 .0135169549402992	 .0267966967204523	 .0331970900343964
 5	 1670	 .0130995022406185	 .0157060525731102	 .0112418121980242	 .0124909045146089	 .0166866056214926	 .0136413456838734	 .016965678087269	 .0146876057839027	 .0178094391792575	 .0236653677230665	 .0198888237751236	 .0231260361578716	 .0261862759629379	 .025452776991755	 .0261133766454769	 .0273886939002215	 .0140668784603193	 .0198263438979844
 1	 1758	 .024830462528664	 .0329973730412844	 .0273570903098253	 .0312273664176137	 .0309203280913459	 .030909688689059	 .030463915437247	 .0311800617784861	 .0331241405340869	 .0328232373255141	 .0343641102126968	 .0358978254046939	 .0374629097997231	 .0366624405827377	 .0417651840620188	 .0370989418398724	 .033784888115635	 .0418899430681787	 .0370015951490433	 .0390439213715641	 .0477386040771997	 .042155195850909	 .0461809888329828	 .0517617494598516	 .0451827398409764	 .0456625456707843	 .0461619892764241	 .0390205738279229	 .030677531665932	 .0325878012045633	 .0380225359887759	 .0404178551652794	 .0347444604745933	 .0349557666453608	 .0304112737332885	 .0223519487332952	 .0310480031433389	 .0403312306535486	 .0233861193125922	 .0279355062119684	 .0298511397689314	 .0262506584293139	 .0311882022853617	 .0324536071614141	 .0290191374885485	 .0288201016073231	 .0303340926031821	 .0349418271626025	 .0393997585029324	 .0418929668213756	 .0426922207303572	 .0456641569994108	 .0488113896884417	 .0541247737941733	 .0481602935498057	 .0492973634169345	 .0544741318450917	 .0614110915103488	 .0750915680550745	 .0912545657921423	 .0934568213995034	 .109559587947359	 .105626181192828	 .0837005675180432	 .0371796629077344	 .0031533997573804
 3	 1762	 .00828550432147555	 .0104012982809694	 .0115922343992657	 .0115686471066577	 .0146263288831053	 .0131912279953416	 .0118088116639717	 .0135939821747784	 .00604555990046567	 .00527392704915707	 .00382220121242164	 .000513306699809665	 .00160651919303659
 1	 1763	 .0166073535292305	 .016731258063155	 .0193581398665556	 .0186366409239296	 .0169134100748126	 .016805523168339	 .0166947323130521	 .0207571452532793	 .020382410139032	 .0168930651156918	 .0189477455336195	 .0148584517741327	 .0177869651071753	 .0156156547256897	 .0178399528229439	 .0210492865669821	 .013234396452203	 .0211623854654148	 .0128053292222638	 .0209206930429069	 .0225714385789318	 .0188994513249115	 .0210928200264889	 .0236351841708153	 .0251796823099991	 .0328227777788728	 .0335593039988751	 .0388135629786479	 .0334385665197303	 .0457245461936394	 .036758144964053	 .0332484881912652	 .0300483780083381	 .00256266939383829	 .0137030462152162	 .0035151914585269
 1	 1874	 .00793945473771145	 .0118559897349026	 .0107879991691008	 .011875728067785	 .0103527532627173	 .0146612652994476	 .0178478502411426	 .0114976697740383	 .00423485311274236
 3	 1962	 .0964862275010822	 .21379761601109	 .313808193170912	 .358092517498038	 .345580154145829	 .438341030736463	 .823479482460688	 1.17603177617503
 5	 2220	 .0136882718470783	 .0136045277293351	 .0125807752615229	 .0108475041100591	 .0148494850986755	 .0125934810951949	 .015671554337494	 .0155111911750889	 .0158820345261838	 .0165261855978226	 .0156275320114592	 .0156648940106554	 .0181076722888064	 .0168886003737197	 .016890433755365	 .0176732581934857	 .0194654963387261	 .0186744496690088	 .0220667027124661	 .019890825144827	 .0221353895548366	 .021628930758911	 .0273386396005419	 .0218724387465572	 .0236469367567615	 .0218321052001305	 .0258114762106875	 .0217282192118529	 .0258397774720385	 .0246904440508065	 .0269048657095191	 .0228593275333294	 .0243866282198799	 .0281486769937298	 .0278787408730396	 .0269551223099407	 .0285227426313644	 .0280237805989127	 .0278075224160947	 .0290458895088099	 .0295032409939988	 .028359650175106	 .0304688413843992	 .0265654757404106	 .0300073687242041	 .0302367898863697	 .0291842855037039	 .0294687584118643	 .0331868176148165	 .0271290264312625	 .0318955454762106	 .0288218764270139	 .0313090558183561	 .0273980615325549	 .029414591280949	 .025641637887406	 .0305368061173954	 .0280747123537094	 .0256176995179334	 .0302729441691859	 .0291030555416707	 .0302311698634996	 .0294965881381666	 .0274911919978848	 .0250582141974352	 .0285592582496364	 .0306292989581298	 .026320872953001	 .030994651849636	 .0249354301019904	 .0278499798545928	 .026562804407232	 .0379802750531603	 .0250763731877857	 .0327435507649649	 .0531004984517203	 .0625475928770553
 3	 2461	 .0899996122509052	 .110600606001431	 .0621906199862319	 .0629370587128483	 .123341214632569	 .0534018575823259	 .0694055687764454	 .15911748970456	 .157620872762983
 1	 2797	 .0159682730073197	 .0111503066586406	 .0118066320066608	 .0163752680351901	 .0126569588992396	 .0209468732111529	 .0185820807559063	 .0162028829569715	 .0138436825228452	 .0201390201596017	 .0149624683995484	 .00868402268979296	 .00577930654981536	 .00647690997985274
 1	 3036	 .0135168892772534	 .01381431559298	 .011259620630081	 .00901785053044359	 .0171560885894456	 .016779569808101	 .0119899420828725	 .00857977651200287	 .0125706689554339
 5	 3072	 .0180172741201601	 .0133593681502558	 .0216061933602238	 .00884995699921763	 .0223472183613155	 .0137122543887086	 .016718776706461	 .0111227651531831	 .0295085127267445	 .00669508544556447
 2	 3174	 .0103255632950195	 .0207769961605232	 .0154914727058331	 .00810063447501944	 .030853894913083
 5	 3274	 .0169832372590119	 .0165284629568765	 .0176300067909044	 .0209692378537733	 .0182141153805428	 .0186310262233344	 .0163581975849781	 .0174550809430307	 .0189098176092607	 .0222287424984908	 .0218165301462721	 .0239252757672886	 .0163623076352245	 .0201504759728534	 .0186955444027341	 .0152328818981129	 .0216965862149456	 .0230622829676162	 .021358281943525	 .016685815661354	 .0159279586218912	 .017595664244145	 .0160440737964832	 .0189573751154206	 .0214275452307635	 .0256666012796859	 .0233367747972812	 .0223211312500006	 .0159473149515679	 .0210682027707003	 .0165519169199976	 .0141291484923448	 .0137567397483088	 .0113185296452259	 .015165925684527	 .00743161929690533	 .0116534332372752	 .0147287975313895	 .0166518762700083	 .0164003134686345	 .0272305711965204	 .0209269056976411	 .0380992279438202	 .0282419907601857	 .015972513083902	 .0434891982362638
 5	 3276	 .0195431908125905	 .0395599681154888	 .0390462630325088	 .0172203840099511	 .00891644403361463	 .0158575365586108	 .0244892944828433	 .0329802735561185	 .0153823979706572
 2	 3281	 .00979717472287022	 .0199476496579513	 .0190010875835269	 .0181078388559549	 .0190183713738139	 .00583754450739619	 .00180559847835236
 2	 3416	 .0184391183982449	 .0168334852446854	 .00740049295015962	 .0210895856071265	 .0124078992196342	 .0115474977807557	 .0181163937327937	 .0181939415265579
 5	 3540	 .0109194717100454	 .00998758631176582	 .0123740259925031	 .0139633468202124	 .0193641746430348	 .0157959291649501	 .019103188177548	 .0165364272437698	 .0147634384968125	 .0158063291510994	 .00158781049596046
 1	 3644	 .180277582697492	 .436625172472379	 .677563743351567	 .653234222161883	 .51901945739578	 .254182374491792	 .040736875052116	 .0207047102232794	 .0170776148240191
 2	 3652	 .010878660492701	 .00889226519630389	 .012854094960196	 .0185535433692259	 .00316384823369094
 5	 3742	 .00525516178032285	 .000704330538299106	 .00645294099638619	 .00106144268318258	 .0101572813425737
 1	 3780	 .00652726042528569	 .00546333354488214	 .0059085074227145	 .00518129611309921	 .0051425436140047	 .0053913264869808	 .00587634029470902	 .00746600702099307	 .00516151234044928	 .00628233421862198	 .00604000802308873	 .0057571819515478	 .00544466538267992	 .00801118045719171	 .00597309024208628	 .00601078774230446	 .00521252762952651	 .00916901154794714	 .00753892716902207	 .00579187867775336	 .00645855051114789	 .00502725005409653	 .0101378983986569	 .00717340417259677	 .0035260136556513	 .00748066160891587	 .0014979738422857
 1	 3812	 .0524890175824578	 .082129266534752	 .0533107644226742	 .0682599112575485	 .0807701604956377	 .0640718021765474	 .120610153480925	 .127212088886752	 .124112963314856	 .172971192507907	 .204997641544793	 .265373537154346	 .495713121929839
 1	 4110	 .186221745150218	 .354283786857629	 .506907203238887	 .460078118340222	 .288235224708622	 .0143901527127331
 2	 4151	 .0177600645157011	 .0236282022114588	 .0196422210504451	 .0381959381394941	 .02405557270154
 3	 4165	 .00202569279451441	 .00113856520315497	 .000806898374213483	 .00253258563518058	 .00185258030948674
 1	 4234	 .125215608208765	 .101957802042443	 .094937760268101	 .248098710558603	 .00598455635676795
 1	 4386	 .0101940982418614	 .0108637566053886	 .00544299237344468	 .0125776349559197	 .01146979624566	 .0106784189778032	 .0148730642472914	 .0134587220785337	 .0130911334015913	 .014009574757166	 .00866695217034192	 .00895296893278121
 1	 4403	 .197514584171611	 .314096585550635	 .261091276137434	 .0462580190140183	 .0642541266814602	 .0176490254347646
 1	 4513	 .182494756851823	 .204869293793055	 .290044480328697	 .122232259534422	 .346244684707819	 .301761470984492	 .444792330082121	 .645740511080256
 1	 4662	 .00513714295587333	 .00460583658433021	 .00407753567222336	 .004888502530719	 .00412038941363822	 .00436777213217212	 .0047426148761131	 .00518198194219432	 .00341025271602524	 .00445743202396869	 .00405548242895304	 .00443734129833212	 .0044843801315099	 .0070115716672536	 .00431928965952166	 .00567246080065279	 .00769907547255278	 .00659658983429326	 .0103201995041373	 .00657557882591062	 .00531455360987538	 .00995404410790923	 .00772734453401196	 .00680930625701577	 .00440457719467382
 2	 4720	 .0745227102934325	 .0938928193312618	 .0646450975735791	 .0727352338086985	 .0982368653847079	 .0994403950090515	 .0891040294524929	 .0979590907563438	 .100994021413952	 .11517677777888	 .138726524959551	 .122774245728073	 .122926247357071	 .135770761165443	 .118054690031963	 .113966228576535	 .130865782812413	 .182833182214401	 .166828896900648	 .210457999434058	 .227089265671447	 .253900083850304	 .297746131861907	 .335561419764463	 .36345015926578	 .406692293033585	 .477836151340604	 .491661640499603	 .19214164524013	 .144798495472497
 2	 4737	 .0193903332770314	 .0299253056340024	 .0258409278871706	 .0340701387252691	 .0221785924547613
 1	 4796	 .0194843701351039	 .0215712219158879	 .0213762561828788	 .0161518316052656	 .0134152046185414	 .0242198289014627	 .0202404268330211	 .0173499224104521	 .0103710143224122	 .0188942486673788	 .00638140720421409	 .0231828697105328	 .0136570278775508	 .0332658077731961
 3	 4834	 .0182987103220478	 .016697432755091	 .0169199262406564	 .0138463848554171	 .0149109461470378	 .0159459137776047	 .0162672825459335	 .0166595154980507	 .0176810363632978	 .0208225806315072	 .017169017995729	 .0209061463032603	 .0252371425673218	 .023781375044106	 .0226087558794894	 .0209124801061533	 .0188127406767398	 .0234501736488935	 .0278042893147827	 .0234009762912071	 .028637519913619	 .0259087345200466	 .0348951400787503	 .0299681806668906	 .0333270618677596	 .0403239971337584	 .0456772540362464	 .049789835078012	 .0570787837484496	 .084034868158526	 .123730009920193	 .174420973597422	 .204968495568145
 4	 4948	 .0141120204843219	 .0111309878834791	 .0126368393787143	 .022431722370632	 .0182452879166834	 .0186835243536449
 1	 4996	 .0126802625751544	 .0218798956026237	 .014758218126802	 .00668706151494859	 .0132026329615874	 .0194643720357726	 .0138519878245874	 .0105314604173612	 .00951371148316803	 .0153641951918623	 .00569731917011463	 .00597834438230987	 .0180038496595457
 5	 5127	 .0304844745257346	 .0235048409112343	 .0321120593435204	 .0443227472135033	 .0243647914090397	 .0626428667109656	 .0227916663372937
 2	 5155	 .0157196777922252	 .0290910073843576	 .0296739572959035	 .0340333509344201	 .0420500167995791	 .0449550626155364	 .0316956944319963	 .0220400666015911	 .0134276673790361
 3	 5286	 .00363292695876402	 .00405821565443081	 .00227764300037339	 .00317787340913464	 .0028126471117335	 .00444437490549915	 .00439863097036849	 .00415018889363278	 .00602593225176468	 .00417449668368536	 .00619712397364368
 2	 5313	 .0182517063867705	 .0167776092455966	 .0249597588816149	 .0165405967404858	 .00610524446497272	 .00239247982708985	 .00394390005479039
 4	 5473	 .0248631372558253	 .0293279922418317	 .0130464234253503	 .0262474818704644	 .0213245219881149	 .0280765999298241	 .0100432847693902	 .0217806215030486
 2	 5530	 .0192485222928271	 .0177375996196841	 .0182865853753172	 .0211864846197105	 .0157681051311134	 .0169443611508779	 .0159741187479819	 .0182405340616617	 .0190977194338737	 .0188772173761143	 .0215737503294796	 .0173854845582682	 .014513807849693	 .0160468157444086	 .0110107434407564	 .0209007429019132	 .0184981596354684	 .0137472429557001	 .0169030109578245	 .0111804323465073	 .0188818379650992	 .0162614632330034	 .0230551966263197	 .0209050506511827	 .0196818890711916	 .0284744167993115	 .0186026278071144	 .0225901088085534	 .0291761812913782	 .0231542153664372	 .0261210642984944	 .0210495913458697	 .0107588340263155	 .0339034033716113	 .0258769875137575	 .00962362458785223	 .0178705980662402	 .00359182231478059
 3	 5545	 .00846276110673724	 .00547894352098845	 .00266203217516185	 .00939834333828838	 .00602909007348893	 .00733063972464096
 1	 5616	 .0658616017256921	 .0525386162693481	 .0364406862999408	 .0569156509222327	 .0440112468627623	 .0563509455610514	 .0435617055522376	 .0386308279609152	 .0635571998950643	 .0614600438843381	 .0480125373642731	 .0460720664771479	 .0704239862815246	 .066215831235384	 .0605967169441893	 .0872371196658341	 .114864347256209	 .0805500373092569	 .0642397560689365	 .233083045186362	 .210561002911213
 2	 5727	 .0314638770966909	 .0258832527963942	 .0445511339642505	 .0288056583825695	 .0366441597960561	 .00169986102285254
 5	 5773	 .0357902477270332	 .0424628547799857	 .0378028751815792	 .0370048770210738	 .0393555382641726	 .0709535240723973	 .0333110622038651	 .0527925301351868
 1	 5788	 .0450715087909529	 .0862414934251034	 .101909702879004	 .145794499753232	 .159646576506871	 .129457036383699	 .0737860537118903	 .0337493198769213	 .0472167844906943	 .0705277375451596	 .0655757256079272
 2	 5944	 .0128173554330692	 .0239799398655689	 .0264703032527779	 .0156395775995565	 .0155080314022455	 .0280842115727465	 .0446934245035172	 .0462339937294736
 1	 5973	 .0348196483085572	 .022180324392667	 .0293727213650428	 .0309506735774973	 .0151674032040674	 .0394580641308828	 .015931723017246	 .0280973962870747	 .0180080664767512	 .00172095038480857
 5	 5994	 .0492453957949888	 .0379257205905388	 .0310782897948854	 .0568691786283238	 .0154676378121911	 .0737838030365051
 2	 6059	 .0704406452572473	 .104189347524476	 .110483860108993	 .0820107243259925	 .0932635907913819	 .0613595417909007	 .00990965868407207
 1	 6111	 .0502672346200375	 .0845309811568389	 .0684650368778534	 .0273034323336425	 .0387987932214946	 .00954471604635529
 1	 6150	 .0408910546581893	 .0410604101385497	 .0441677485563136	 .015962933912095	 .0488277042973897	 .106929367702874	 .0822627414170905
 1	 6181	 .0100985555789768	 .0137179553011461	 .00829545112033885	 .0111214817958276	 .0159247155087194	 .0117194832675357	 .0143340165054459	 .0119796584119782	 .0185092937749421	 .0233957561498279	 .021537587233219	 .0267814777669401	 .0729298001946066
 1	 6226	 .0398100236700909	 .0459885914446045	 .025678128068321	 .0392551066121015	 .025890026064242	 .0375070898807864	 .0443089354316444	 .025182346435761	 .0475403301447295	 .0493550083812033	 .0483768137991121	 .0440869908892162	 .0309103214376628	 .0825664791064369	 .106783364236937	 .0501235754649151	 .0369984987973165
 1	 6290	 .0365462716650802	 .0520883415577352	 .0509991332871309	 .0696718184602577	 .0561774621312684	 .032551105482352	 .0305151628417656	 .0360172671236911	 .0312926613279949	 .0670081115823955	 .0685177988644684	 .0817505159123916	 .0164030032752653	 .00650974032537759
 1	 6491	 .0303103837438061	 .0230535214581389	 .0321085890038749	 .0307566968839828	 .0323804597804296	 .0503379149522634	 .039470653029604	 .0378333299659299	 .0386322213871086	 .0327850393570608	 .0400722042963529	 .0311454653520074	 .0212842058755267	 .0553976674446719	 .054183842545934
 1	 6503	 .0159219949371993	 .0235076152568349	 .0284546883578002	 .034264025991669	 .0271494132577862	 .0287099496708635	 .0344626189496116	 .0276157266274311	 .0306875757293438	 .0270711802445453	 .0228627598712038	 .0263623779636435	 .034190490966083	 .0439949537889941	 .0371780596970255	 .0385529910034027	 .0265464511313683	 .000870247169316128
 2	 6619	 .0136271023896182	 .0109052976288645	 .0101667086220119	 .00767702038603755	 .012506895902246
 1	 6712	 .0124907631593441	 .0144518124564502	 .0132419233742435	 .014708297466106	 .0119288180304759	 .00871699961447937	 .0134804466464656	 .01935059241339	 .01734117979473	 .014420550970138	 .0138673397157555	 .00688319827994547	 .0077638671587877	 .00445986581201758
 1	 6724	 .0149791457476315	 .01641050613245	 .0190666906395241	 .0179079477418726	 .0205964201001639	 .0229379022640057	 .0251866993329085	 .0254372683375083	 .0276210466446682	 .0242336455570306	 .0212337627290724	 .0230397758087072	 .0145299752552616	 .017246373070538	 .0134348559294329	 .013856134525084	 .0115471111701901	 .0144912522546603	 .0165086338274881	 .0224960032180107	 .0121633974024454	 .0210825340921982	 .024884677512107	 .0233624517859041	 .0258134132087708	 .00806692239502518
 1	 6727	 .0121948473205119	 .0175102049107607	 .0142764192630811	 .0104655592090653	 .0132377972165067	 .0138902469392005	 .00954067287839314	 .0144266988115159	 .0182572525950132	 .0153915993801801	 .00214372096151097	 .0169732621449636	 .015209792000208
 1	 6790	 .0256859211999074	 .0331773133584567	 .0407490578519838	 .035757857355184	 .0238729551966292	 .0158038684535794	 .0266932747761306	 .051748745938793	 .0335025470118107	 .0359235402238018	 .0300280016719929	 .0226772385415489	 .0427257720880803	 .0623510442052389	 .0432762218604347	 .0466432420210883
 2	 6833	 .0422392577031584	 .0402357342593099	 .0378069916328769	 .110721831850339	 .0768772826087507
 3	 6932	 .00633181644094111	 .007956394978429	 .00748151356001668	 .00690346412514822	 .00703038820819913	 .00728281941616338	 .00790362972119931	 .00845387912139933	 .00735006770975382	 .00712519190937096	 .0072866582017393	 .00887068536391494	 .00672202109771447	 .00585910750302624	 .0052723798467907	 .00655987232479621	 .00873331325582859	 .00876492383903807	 .0070131043083068	 .00730442012340764	 .00762519754824081	 .00758160937598007	 .00725453770086619	 .00661380286524623	 .00724356213489102	 .00711240718007116	 .00781502516451014	 .0070428682558702	 .00493037409247276	 .00538802119060514	 .00812315088991105	 .0092867288587586	 .00828894070809368	 .00873319104508547	 .00818501149174452	 .00753202489064824	 .00852291561937747	 .00885343676977825	 .00627394899381978	 .00778371717569173	 .0107424671540521	 .00773787238110277	 .00684539469120553	 .00519599473358153	 .00682430028266132	 .00880493923374697	 .00769257157137738	 .00669423768839804	 .00565102176257573	 .00708229444735525	 .00998666033765127	 .0061194062599789	 .00741134471990372	 .00702807446035177	 .00898267785358964	 .0108072591596288	 .00878409666477885	 .0112289967435554	 .0119554223469049	 .0154843540106589	 .011207994866167	 .0241769340315106	 .00498437494197716
 1	 7256	 .0262965899777357	 .0360699180209747	 .0456155901797838	 .0420330044611094	 .0460671066944436	 .0495379043507268	 .0514365515060469	 .0552822570798828	 .059946618458347	 .0799373423904093	 .081583886066234	 .0954966008145351	 .0891124667221107	 .075440683767764	 .0615885198931682	 .0752748329132968	 .0817342201782373	 .0824559366517427	 .0784589505066987	 .0696319324871201	 .0776984315127666	 .0654894608081473	 .0528948204118121	 .0474581609748915	 .0344088878310911	 .0549715643470915	 .083139195234987
 2	 7288	 .0113378407301707	 .00698313809821631	 .00996285594912043	 .00586846170443294	 .0171592052595529
 1	 7317	 .0356153982805217	 .0287380452574937	 .0307839691372595	 .0409473294672693	 .07203242597849	 .0585386619499325	 .0748897559847709
 3	 7337	 .00547058310777626	 .00550206334941515	 .00511715978055686	 .00575522140613069	 .00521661006238459	 .00449278099003995	 .00632217974824421	 .00440612430554525	 .00437460390515568	 .00603201670655733	 .00467727440793693	 .00394938448764821	 .00580087900289532	 .00443667313574892	 .00587460203075467	 .00605389012669451	 .00599578120239971	 .00617230286119044	 .00945615157635124	 .00605860301859588	 .00404874081546712	 .00492766074415928	 .00787903154864607	 .0100018668866784	 .0130499349983455	 .00882951232677843	 .0108953720413405
 5	 7343	 .0203455194127747	 .0222265348854262	 .0157171104743869	 .0162241746535967	 .0170825818060352	 .0151024363521614	 .0166612547753679	 .0307889952760472	 .014544068605312	 .00746028782935361	 .0178382150227486
 1	 7424	 .0277622947689705	 .0422597533246078	 .0574448958491537	 .0634436921810843	 .0740044927663944	 .0833366289619359	 .088852921660868	 .0838004206078351	 .0813507000436627	 .0870494865308113	 .0953851062547707	 .0842739631912163	 .0987649520811619	 .117322384808363	 .148375735706599	 .151980898416622	 .1748807633508	 .18061098172575	 .200385273673077	 .247455749336206	 .23959528151674	 .280459644293813	 .266434900599259	 .385771922487081
 2	 7431	 .0232952141157079	 .0267365135084116	 .00557100660769487	 .00897033087834457	 .0290966020675786
 5	 7560	 .0240474249341986	 .0253788620320499	 .014618803661341	 .0117554525957546	 .0331218770485193	 .0278402727437994	 .0148269504716016	 .0212886165641568	 .0222042986702279
 2	 7581	 .0245045631437523	 .0219366144922368	 .0236162850317805	 .0198015360830128	 .0199182504235757	 .0171334333236013	 .0261989223807132	 .0168199303192315	 .0227576668839532	 .0315987947670328	 .0319610638161446	 .0203939753502985	 .0365913578623014	 .0172898848846614	 .0279730475562086	 .0299530642625852	 .00164429115866307
 1	 7676	 .0792292185282476	 .0621151133837798	 .0501962633942195	 .0761307792712972	 .0636520330666887	 .0546337264607648	 .0717687894232245	 .0587457630831911	 .0467899972306368	 .0488314890401259	 .0688488082119679	 .055613789108681	 .0798349895444781	 .0870534475713458	 .0656577509167253	 .0672134499378281	 .110036936798233	 .0596208785815	 .0791891138495585	 .0669230954247686	 .0498126775088574	 .0907132091546879
 1	 7794	 .0287033773251898	 .0330313620838578	 .0446991116466405	 .011671611555855	 .0204378303053528	 .0181047121265209	 .0727572830140959
 1	 7917	 .0341163982863404	 .0446090554784574	 .0483135968818571	 .0363297033392098	 .050634659983566	 .056639890511054	 .0607823790937272	 .0508373224347955	 .0540225710795581	 .0580727197632612	 .0662741786776753	 .0673848531136293	 .0671607176223041	 .071793779578613	 .0761230629693839	 .0816091287953743	 .0764599358883075	 .0791077832283927	 .0806847814331879	 .0819969126558098	 .0876330537774116	 .0885711871036491	 .0906324733058402	 .0897922284297826	 .0942197137873892	 .0977609848694894	 .101691871942035	 .0989238368129017	 .10273399118995	 .108574898964006	 .111150828117773	 .113231778392346	 .11322644727741	 .119587685211253	 .122132237839623	 .12945501213358	 .131544243829133	 .134858829187307	 .131154377733048	 .139218721481759	 .140531533649547	 .14015614027251	 .139562759948618	 .145936399794248	 .15103848401669	 .161059080826586	 .158626665892622	 .159544501696833	 .165305782097576	 .171009200552547	 .177589530882894	 .176430365525574	 .179450685406383	 .193927415146188	 .199552220800516	 .209350384995059	 .212229949049485	 .224231001747868	 .244385410644502	 .244787090054119	 .164404555727464	 .17154825258453	 .17143683462742	 .176400911163976	 .171544158707352	 .177178150067718	 .192415849397331	 .20722371759662	 .21488846844873	 .215308459073592	 .210404967579747	 .210876095034093	 .227121736065997	 .206435121461618	 .231615727803322	 .168978782464077
 4	 8002	 .0136128921604839	 .0129410710157438	 .0128849979723113	 .0127820746729972	 .00951603045759176	 .0132526274579199	 .00906104608950121	 .0147031424248374	 .0123718008738708	 .0176250099031074	 .0201052491310967	 .0125331848754492	 .00979630977572166	 .0030742219186939	 .00342214200877597
 1	 8090	 .188333463589384	 .62544794989377	 1.31182666074705	 1.96727688395081	 1.63178975405348
 1	 8215	 .166826652954442	 .324914270877209	 .434442112328841	 .460071400317693	 .414030580281339	 .117631572913763	 .0556396552042841	 .127686540321106	 .340088620678211	 .755433564479574	 1.12050269009165
 5	 8232	 .0192051148500593	 .0175336942414637	 .0237557544514387	 .012034379592813	 .0152802033578859	 .015488474445256	 .0321871692958952	 .0317638841102424
 2	 8260	 .0185288704215035	 .0187793400808094	 .0154487937350544	 .0197878033718282	 .0292170583233104	 .0534511657108771	 .0473517282157423	 .0176369621381633
 2	 8383	 .0274863322398972	 .0147062093697494	 .0162434270939733	 .0433469281797902	 .0450309304449399	 .0118837106085922
 5	 8400	 .0176117050841144	 .0370805273033269	 .0402588466142736	 .0257831254551563	 .0469765909549514
 5	 8401	 .0110286479563578	 .00752608334993643	 .0121021752894993	 .00711181288667074	 .00956356123873242	 .00808499573031748	 .00646474597576714	 .0100815729312812	 .00638752718615274	 .0064499482588804	 .00333058632304186	 .00672382180743116	 .00438228667196029
 1	 8444	 .130422940389851	 .29348168416942	 .392746020086242	 .508897907814849	 .596687888504091	 .727416732422588	 .933008613977879	 1.09315037763914	 1.0671839620214	 .871775517273363	 .597044742209561	 .34303142142607
 3	 8448	 .00488990746386692	 .00553238616869363	 .00463365127961595	 .00507361803682823	 .00505994493728738	 .00510303761088899	 .00497108744752104	 .00480567570983651	 .00481028004966694	 .00410522372117287	 .00440302267891779	 .00496966407641209	 .00516314907690278	 .00473568323188674	 .0041238398095583	 .00579699785576444	 .00701936106403368	 .00478961770822703	 .00479873199054583	 .00593724901303932	 .00394649769852312	 .00475308751731493	 .00529636188193513	 .00645696494032335	 .00535278278730177	 .00465081511500637	 .00619720319832985	 .00550637547628814	 .00493743436713188	 .0054876389708808	 .00531043348280826	 .0053476421526187	 .00450224990040429	 .00625571117580481	 .00498522565729631	 .00550716271818314	 .00580733675429791	 .00767376760570443	 .00817927652842461	 .00593143503891614	 .00528580568657522	 .00707247251720616	 .00548090862441821	 .00649476205696221	 .00839875415427558	 .0102108716655768	 .0111423671244224	 .0156857157617902	 .0102861601732277	 .0104552772832362
 4	 8555	 .00305445498144311	 .00323275052705631	 .00422320245705866	 .00489516324967908	 .00349276607204204	 .00302144678947559	 .00457145516239759	 .00207986412533562	 .00164346245312488	 .000790039306924123	 8.24296248368426E-05
 5	 8610	 .0203966160284438	 .0206951550570579	 .020084370823348	 .0200551981570409	 .0047719636108624	 .00361829103214815
 1	 8655	 .159828041734029	 .208112733674534	 .26157005675802	 .267040985360193	 .292449250359436	 .25066869635212	 .192646921765028	 .178494614030437	 .168382942185384	 .221188852355803	 .250876965725551	 .306273986851187	 .330779161003147	 .288841611743042	 .248729489964925	 .233424845713013	 .114107835576088	 .146549786499818	 .163469407892189	 .21161247837629	 .206361196521694	 .24740376640452	 .263146306109246	 .140334630660417	 .198127041146145	 .136888133243267	 .195712664435207	 .127042001120027	 .2367689577566	 .174613963724075	 .0616467048415316
 5	 8706	 .00891140668941955	 .00936334797895177	 .00794390487806204	 .00719882803696944	 .00973420819082882	 8.88348505901526E-05
 4	 8765	 .00778190129104729	 .00867173494472584	 .00948283667625605	 .0078720593027165	 .00897789391317539	 .00776706587736758	 .00577163348755809	 .00645961704467509	 .00641766931940593	 .0097579469567774	 .0103612734645529	 .00811664897188386	 .00675818725759718	 .00948872579754161	 .00923796762692997	 .0118049524546036	 .0111134875488959	 .0127981703919449	 .00806226170463827	 .0058214334086512	 .0107365041067127	 .00266246104062675
 5	 8908	 .00854960680520773	 .0121595704852323	 .0187291041544632	 .0131459239980516	 .00786957040672544	 .00138219666735061
 5	 9074	 .0108372217904319	 .011082593843413	 .0104924363344701	 .0114086243739022	 .0105918221428954	 .0143190789770392	 .0123062050711758	 .0135561416933737	 .0147864477416101	 .0144727927903185	 .0141328881728224	 .0159896651776735	 .0121032355223661	 .0121731987714225	 .0123906339817043	 .0134973567084448	 .0117340885362961	 .00914140907407617	 .0122409167751927	 .0130342063006078	 .0107004758716737	 .00903849378346958	 .0154232429705732	 .0139220230681226	 .0133478084651777	 .0133041807135503	 .011576357359919	 .0142622282689517	 .0136821338478281	 .0140585128383998	 .0112217477696236	 .00887113870691633	 .0118698767266538	 .012788556827781	 .00737101258733273	 .00672806721667547	 .00823936632106169	 .0072229412033257	 .00490866899426641	 .00675504651861991	 .000811652205284918
 5	 9137	 .0341608756633401	 .0280947526878103	 .0162206993705242	 .0193612910670992	 .0249367727447329
 4	 9227	 .00453433445596305	 .003897994046189	 .00464905806425232	 .0043530268510568	 .00354716139527806	 .00365728444441336	 .00437325533971686	 .00432314802742366	 .0049819402153494	 .00449820623075138	 .00329470017559184	 .00486681131785067	 .00392333629598184	 .00472126981617976	 .00341460183258873	 .00369383214912529	 .00358960652077714	 .00394660976453463	 .0053483187199088	 .00374879099782599	 .00347820539315741	 .00364718818387476	 .00315384578097719	 .00412833790302236	 .00312855602049561	 .00254965862931417	 .00190312244308571	 .00179104308774833	 .00178679076353679	 .000938034056918479	 .00126072661334701	 .00060916270746557
 1	 9237	 .00990249733171688	 .0085893104295545	 .0141900509578296	 .0126000830364477	 .0149468836194855	 .0118209546196154	 .013697401807892	 .0145194910976092	 .0159013687051301	 .0200870216819969	 .0161719652781096	 .0160875263127375	 .0134723771126718	 .0125878121579594	 .0103561715684718	 .0154130711355258	 .0146606195875459	 .0166611160924487	 .0127446910173049	 .0150791300420314	 .0105019370756498	 .0159461603844775	 .00977917897446155	 .01101467157667	 .00941565804518341	 .00656164954124863	 .00520612036185532	 .00784569841912756	 .00833609236150576	 .00661683321548133	 .00964711170075386	 .00482066833039797	 .0030603225070177	 .00313435227252083	 .000511658573081427
 5	 9257	 .0222811403604683	 .0305654277946876	 .043136195730142	 .0177550596785402	 .0300230561742596
 5	 9293	 .0123200005023536	 .0151106791992664	 .0139575872083154	 .0143519779184529	 .015720249321731	 .0120307192938859	 .0134674260249311	 .0124377194388462	 .0145423901368862	 .0120621774739228	 .0103294133291451	 .0106548280916716	 .0135646569822788	 .0198073895927596	 .0173950920058675	 .0153712935700614	 .0187928763880899	 .0134394818570029	 .0123856867881333	 .0159384958509406	 .012650845646199	 .00412766065453162	 .00618648644188457	 .018450284863543
 2	 9591	 .02138617041555	 .0297041712568863	 .0373938238548957	 .0258531999307987	 .019830931815116	 .0332643531334052
 1	 9602	 .130764957995346	 .31606470432826	 .463936265724313	 .612436047445886	 .753264930335642	 .666922984392358	 .461329384074669	 .380178904308043	 .301916320423836	 .278371022250533	 .387914947365309	 .661526439676429	 .859233170342023	 1.16644195359118	 1.61588471795715	 2.00405329676893	 2.00037434557708
 5	 9633	 .0347623916137702	 .0249581476864543	 .0264328973398162	 .0334554731307659	 .0262364144613765	 .025426054000653	 .0319402824889125	 .0392624458254846	 .0479246807496178	 .0389760153141152	 .0311681941476403	 .019202956355845	 .00682875807918496
 2	 9683	 .0330226396195947	 .0287710595895103	 .0180671773246112	 .0410838340985841	 .00765054493264549	 .0143170844129285
 5	 9755	 .0098220426743791	 .0107867116573003	 .0110945292317408	 .0130599100197135	 .0132674051818885	 .0108909340311899	 .00748155082002068	 .0126749023041275	 .013787974932757	 .0128591918115683	 .0151205303852463	 .0140822538143361	 .0128124240190384	 .0104309020993002	 .0158310250242431	 .0147349149533179	 .0136340392716075	 .0145215851049147	 .0115441582672686	 .0111413866163278	 .00617133684369145	 .0101053173578912	 .0136140254076846	 .0115288708037619	 .0164060049648617	 .0111748175740125	 .00951280941873543	 .00837666699112564	 .00876791560243376	 .00854683013806588	 .0143210180847295	 .0124790514396698	 .0124830123820656	 .0203664379997903	 .00313123427100852
 5	 9762	 .0090053344291455	 .00980092548953614	 .00849349219583802	 .00941565627957196	 .0123867897705341	 .0110682207526069	 .0117148718125492	 .0126179029251048	 .0129434671007272	 .0132468938863437	 .0172342252412292	 .0148636808794941	 .0160663989353768	 .0227445631846224	 .0223452566778443	 .0257904268482775	 .0290680981089515	 .0332478327499514	 .0357044698642849	 .0341240472391929	 .0311057296936534	 .0445195930584211	 .0432432517567699	 .0470908363414332	 .0345537036322824	 .0980492596397742
 1	 9832	 .0167876081270192	 .0234898908639308	 .024263088251262	 .0315250164401786	 .0343172710395243	 .0367301208851979	 .0344742367958205	 .0316826998922198	 .0364756393180615	 .0417975607672465	 .0438334391738073	 .0453714550916037	 .0478988546973801	 .049760431095486	 .0436869443202001	 .0430596698933632	 .0448167387798877	 .0466051381692593	 .0497743634356367	 .0522499300344218	 .0521716865336801	 .0542953663124549	 .0467575113691332	 .0473703506023719	 .0539284924430244	 .0515341133819828	 .0601969589845417	 .0692291516404224	 .0727823957067484	 .0753588922145785	 .0750081432354422	 .0758838668460213	 .077833941172268	 .0738251964089175	 .0737766526482573	 .0770543294305607	 .0829139010153967	 .0814136269522715	 .0823860255646054	 .0849816506491426	 .0910717739300458	 .0929285721953227	 .0942350784413713	 .100749244326112	 .111430526416507	 .107586947234468	 .102270820181623	 .111770996933634	 .109393630379725	 .106529824967048	 .115042884754199	 .116642691993149	 .121942131015474	 .13993945895699	 .127817840390809	 .122659102294045	 .118182784972932	 .101890214325805	 .0833415979368384	 .0310373555829023	 .0127927983076842
 1	 9841	 .0312506157262908	 .0264245639889805	 .0440935379383066	 .0728968840704128	 .0344644556793038
 1	 9955	 .0206198205770265	 .01810497825754	 .0437395954916052	 .0461921304545403	 .0806540961345541	 .0679482105450597	 .110235157583787
 1	 10094	 .0516560523925586	 .0493603315750821	 .0488045185405361	 .0363804846941308	 .0414393963895361	 .0551461726836029	 .0554479461120378	 .041682946597788	 .042253860280588	 .035909824930189	 .0603649547290555	 .0426611441920291	 .0629655663418653	 .0786113820275264	 .0735378072528972	 .0552601224699103	 .0667269508320092	 .0919381340852154	 .0774814657229651	 .0731882087793002	 .062594213736355	 .0327436843194534
 4	 10184	 .00524464974514998	 .00819621782705905	 .00279760803318398	 .00227821623143284	 .00734603139375382	 .0062084324161243	 .00487010718840821	 .0050918365681161	 .00409467113689773
 5	 10311	 .0203893670000483	 .0335650472360165	 .0158905325286281	 .0196676762697974	 .0264203505050993	 .0234221183131312	 .0404143127728093	 .0514923721950467	 .0562655016129783	 .117474132397974
 4	 10339	 .00283623706304887	 .00303111480627472	 .00255916969101486	 .00322250749078308	 .0029738760347597	 .00260272065544733	 .00339175183743085	 .00330445234228864	 .00332165289793735	 .00336495113116797	 .00317865239185441	 .00374905654224125	 .00354332806719645	 .00349029303332881	 .00308579468883637	 .00389701746152401	 .00329903496037755	 .0038512187892286	 .00436485173608479	 .00247112790540693	 .00170876154911585	 .00397902566261117	 .00202275405562815	 .00307726967688101	 .00479896953672712	 .00270304481287605	 .00405518438940103	 .00277695114982634	 .00110974821337659	 .000193564374746532
 1	 10449	 .0399780710796507	 .0273952791683521	 .0350612663866096	 .0490117509460962	 .02316050497637	 .0361570200686279	 .0646343760464611
 5	 10452	 .0434411165159502	 .00865331802959732	 .0412967473541562	 .00990542425390384	 .0415054623702588	 .00757039928269594
 2	 10549	 .0212891601379368	 .0248190458051393	 .0221257931015111	 .0227141136779685	 .0197958510272911	 .0221504026463589	 .0235710870256408	 .0244859980229632	 .024798453612504	 .0215420954828837	 .0252064003879743	 .0229387569359717	 .031232609263879	 .0249164120594595	 .0155719709458153	 .0244452702867834	 .0244480233903408	 .020906977433237	 .0244869053889329	 .0199367716852465	 .0246206024399648	 .0311149390595881	 .0316637430501593	 .0358654618219367	 .026464015379582	 .0356880065978079	 .0197350786754632	 .0323691261149016	 .0277373533711076	 .0133040398969002	 .0161050701063495
 1	 10610	 .0419970399448763	 .0260614055004328	 .0569252061812197	 .0762564541310849	 .0271798230526597
 3	 10803	 .0516835641159119	 .0872737784387055	 .105578851510092	 .102013928629624	 .0915145376371032	 .133420113620498	 .070181684058262	 .0371554655466309	 .0477497469535424
 2	 10804	 .0804847107401757	 .080838598590153	 .0809485719734588	 .100865381259151	 .0861606779008099	 .105224094675277	 .0933287521392192	 .0581323481454247	 .0332752627220144	 .0950242170849985	 .0317421287121433	 .0304669231123335	 .0394626569265169	 .0341999898617504	 .0556821346803996	 .00863584154989295	 .0429632234901349
 3	 11061	 .00419540578471715	 .00513135549095378	 .00580737424047298	 .00569248610848952	 .00593464948355626	 .0045137307347848	 .00547060116799521	 .00488523449441179	 .00743197964242194	 .00753019543846702	 .0114726285918481	 .008820361698881	 .011332102421878	 .0102807721023172	 .00932269294361814	 .0141904693287307
 4	 11107	 .036333577757047	 .0382653731646881	 .0594741533102589	 .0556678780256183	 .0700789474393793	 .0658611593755788	 .0824417468837187	 .0818122580949331	 .0878843600147696	 .0891357234623735	 .0960645392833111	 .116543810366452	 .117744103699342	 .127414877753671	 .124188596831242	 .133580897626205	 .121256312559842	 .125837460441487	 .126881101703082	 .126236462276872	 .121614365333993	 .137825739082117	 .147509773091728	 .154741728560158	 .161849001176418	 .156919229950228	 .149186982934335	 .150113626615839	 .141942892233148	 .153258369507602	 .167375248228013	 .184320022166114	 .245097045034476	 .302983774544408
 1	 11208	 .0445127659392603	 .0311099617746412	 .057947302048908	 .051385703754429	 .05047153485598	 .0291995178790818	 .026247745479161	 .0499250380276075	 .0541078446364803	 .123208345222819
 3	 11235	 .18440326700206	 .291729252460307	 .272321537586451	 .441343034748626	 .373998135562665	 .23400333698674	 .263841250473676
 1	 11304	 .00401844678663379	 .00224986727522356	 .00372069146379735	 .0029338145698978	 .000352421598791685
 3	 11388	 .0242504510081891	 .019904679280527	 .0179794490946673	 .0291356436127888	 .0271960278068443	 .0221757265478493	 .0223807782559704	 .0244994220275403	 .01302963896257	 .023845683362102	 .0216708771666073	 .0180817062664511	 .0240283103117855	 .0234181442650695	 .0106159842677194	 .0169836709511476	 .00225518549354557
 5	 11415	 .137831259843297	 .183996525445481	 .12031740852668	 .022814768454061	 .0248694005298662
 1	 11602	 .0367293638817714	 .079915756483131	 .0587393590675043	 .0362153593136513	 .0590129450771174
 1	 11628	 .00774202839397071	 .00847894095925869	 .00831162822662227	 .00984041986876357	 .0101075326963329	 .008565819110598	 .00901628902504302	 .00893870209364269	 .00825203428736163	 .00869084164239084	 .00905855597536355	 .00793593552970707	 .00861340744246368	 .00908669254604394	 .00865179724420164	 .011361859315286	 .0112206564435897	 .0104881027758589	 .0107494073315828	 .0128866772175856	 .0101973141011175	 .0121409594463255	 .0121787609041505	 .012073340481568	 .0120479742358699	 .0126689247241306	 .0130944940487002	 .0142806492945037	 .0139359726904785	 .0145258825457176	 .0132380305714317	 .0169130170690337	 .0137253528829372	 .011528078837501	 .0140877342374878	 .0122098219396442	 .0122968064472723	 .0150544487681238	 .0154266234382302	 .0131737930010636	 .0180373235471825	 .0169311236410436	 .0147064875021111	 .0154385386560151	 .0162863239592636	 .0155420279450396	 .017942679090451	 .0176528198143789	 .0195086458936482	 .0233529621222196	 .0219713861110812	 .0196363808324676	 .0205689000093252	 .0195400381474177	 .0190557174328739	 .0251957808020301	 .0256641211247194	 .017328340574367	 .0176241742454576	 .0285724885034768	 .042760330602005
 4	 11651	 .0667896528679771	 .0314049065761506	 .0315825424030243	 .0522599200875055	 .0421589446457986	 .0369711908624788	 .0684279501863524	 .0343935530855381	 .0577107220188964	 .0767780362331661	 .0134804216141925	 .17178129719757	 .00211286746676222
 1	 11713	 .0557971757356255	 .0789411033796138	 .0500395437661358	 .0881740716848171	 .127393003449316
 5	 11755	 .0727953695900168	 .0600038243819896	 .0455728893198739	 .0233037057279404	 .033507222859642
 2	 11841	 .0199107470212714	 .0282515281630735	 .0247854427391514	 .0194010869191834	 .0237582151824424	 .0244269442363358	 .0203549558561731	 .0186157157122513	 .0204928121345173	 .023614047170082	 .0196672234173996	 .0224668122913989	 .0285939172301912	 .0267588285214622	 .019526808542791	 .0290271966842772	 .0100790335056704	 .00901153005975577	 .0263371548294086
 1	 11874	 .0375479505619663	 .0484049658200353	 .0421956106568548	 .0431788519724381	 .0103408642188769
 5	 11981	 .0158524623654458	 .0168192697096887	 .0167826876057745	 .0178259641986354	 .0183089155830188	 .020522184716804	 .0197741157177869	 .020284461426315	 .0208138497139121	 .0219999052683793	 .0211340272213666	 .019538123013302	 .0176203739983452	 .0167966393401793	 .014926494041049	 .0189167014466247	 .0150848290439235	 .0169254400867472	 .0194345476552804	 .0140887285056716	 .0160450067855057	 .0206546193483982	 .0205376737447143	 .0164438844113241	 .0178606408648248	 .0207128824302166	 .0161743084824273	 .0160052730303539	 .014133148703293	 .0162232468090514	 .0215164736637296	 .0164220564379401	 .0178667127665998	 .0162658075283958	 .0163210930174385	 .00970681694171041	 .0171167929077394	 .0136022673967112	 .011298703596434	 .0130442876841786	 .00481416457077065	 .0128097203617859	 .0122792240549439	 .0114232626935719	 .0143945323530143	 .0117904116206338	 .00727976251616881	 .0250885590151969	 .0242727959420163
 5	 12156	 .0404538754504346	 .0282773645559385	 .0406559067037604	 .0277910275940133	 .0170089769380679	 .0234229712791817	 .00982684050593927	 .00325151758743719
 4	 12638	 .0114633933249426	 .010038402872903	 .0086320870487178	 .0103149050873517	 .00846218262496746	 .00893604257345511	 .00920739305491737	 .010382861555998	 .0119586283567368	 .00865132664698988	 .0105694600829406	 .00916110379890674	 .0102153958770858	 .00834081340660208	 .0100115306775865	 .0114654707036756	 .00922022881316176	 .0129737425331768	 .0102478699499014	 .0113121773795149	 .0128604607736178	 .0110910927036289	 .0105240645963898	 .00911835433547471	 .0119429556849735	 .0146245145160079	 .0102414465212671	 .0137910357387141	 .0108330041748878	 .0125290778735515	 .0170351154631076	 .0151218468406726	 .0185171346261944	 .0170244509741163	 .0166242333955461	 .0274314243564966	 .018426792229607	 .0200711738925339	 .0167111067281028	 .0113436124761815
 5	 12708	 .0557896381001592	 .0786967270377903	 .0594390014816793	 .0982004139761313	 .0980718137511407	 .0427720668173526	 .0530998312098702
 5	 12709	 .00883923640784169	 .0107763255514346	 .0114964397428881	 .0105807495461244	 .0102251461048322	 .010123111975098	 .0109777410825744	 .0100395669309925	 .0108289431423501	 .0110049852848217	 .0109344534182021	 .00961212190737055	 .0144381383715346	 .0136050142913663	 .0110095591789881	 .00988342438438389	 .00878105670803857	 .00689609480122531	 .0114767102813344	 .0108641292070549	 .0130416137491249	 .0104408897509467	 .0105763630005506	 .0125596502806384	 .0128925288893591	 .0107500652714846	 .0135538581244518	 .0135865303032653	 .0136884179071785	 .0105761007144972	 .0140194545929041	 .0142388688418126	 .0135882900824159	 .00944827295222672	 .00936915642945757	 .0114487199109967	 .00900043836093709	 .00612579368572186	 .010177075493002	 .0102667384548901	 .0107113457409513	 .0113105383449261	 .0180040597387863	 .0228760423717556
 4	 12883	 .011597974206852	 .00925563843658081	 .0154987507595872	 .0190750194116279	 .0187216394442022	 .029489731780779	 .00304366968602882
 5	 12889	 .00882591140129213	 .00719036842040062	 .00664208455223518	 .0109957073777358	 .00696019705765218	 .00712392576289359	 .0093903961370256	 .00513647345172987	 .00847857330373561	 .0093485209962564	 .00283321467523346	 .0101398962162705	 .00213901178840866	 .00919950214307986	 .00153925468783381
 1	 12963	 .00320765167120037	 .00407455823321689	 .00319319985882555	 .00420958567317806	 .00392749127299615	 .00290540930059477	 .00184665067488322	 .00199411327812708	 .00246769136942592	 .000669099982417042
 4	 13023	 .0144882850471305	 .0140778417703442	 .010574264633027	 .0160750319884109	 .0122102680600869	 .0146561735399989	 .0139708092343389	 .0131691796227036	 .0146699456384881	 .0138145117912402	 .0133798182088281	 .0138741804257824	 .0159124689046164	 .0123709655635585	 .0143534997880548	 .0143134092516099	 .0153926017561935	 .0188037257731774	 .0139318893103533	 .0149325846362897	 .0167477141849352	 .0136214073924238	 .0122043994678344	 .0121691256414421	 .0129263327679423	 .0126366591353148	 .0136847908366925	 .013292517292815	 .0146705463577768	 .0133238222893507	 .0122820531448225	 .015974874592162	 .015532251891994	 .0143198798271275	 .0165921228009612	 .0170961496786355	 .0165966500862408	 .0177910756958146	 .0183449494096382	 .0194096776939552	 .018624997333609	 .0192258418189849	 .0195774661922429	 .0211375682171228	 .0189953941639723	 .0146031808597739	 .0149096669176316	 .0145593817163893	 .0156647935275526	 .0163452050261197	 .0171684924175988	 .0193192188791163	 .0158589533178241	 .0193401236482436	 .0193395026220414	 .0186704146693463	 .017841792192351	 .0160783354813194	 .0191715391292275	 .0190787866570904	 .0203937157012725	 .0245415883975911	 .0237235819653007	 .0209223132905143	 .0187476369248008	 .0179705478872344	 .0139222859382629
 2	 13206	 .0172157221010432	 .0209057484744122	 .0145113168091327	 .0199047077455324	 .00811264366055984
 5	 13236	 .0122675628274497	 .0140603117381952	 .0137056469041456	 .0166630027786148	 .014586349482584	 .0142047180531689	 .0190345670654259
 5	 13255	 .00892789328078439	 .014656090902612	 .0170439596663367	 .0119484047414181	 .00773009393115093	 .0147493019547215	 .028849611362241	 .0424219945448436	 .033760893353576
 1	 13290	 .0136504980032141	 .0175089053099614	 .0167495999614647	 .0149364761531759	 .0173705352725907	 .0175874083322384	 .0184153784899794	 .0193534355548695	 .0205977355661662	 .0178268019120564	 .0194406709125469	 .0194394668561596	 .0141090457526543	 .0210471413819901	 .0238758264539548	 .0226016813612904	 .0190934681198329	 .0230655812016131	 .0216553432370996	 .0223632624069823	 .0219760400540758	 .0243449448368881	 .0242572353495665	 .0232106291837381	 .0210589297543188	 .0189947268611192	 .022285910539159	 .0226571189226499	 .0232298346616365	 .0234279060851142	 .0259155803154455	 .0263493614179219	 .0262015478338698	 .0247956572730474	 .0269153366502067	 .0203811896334886	 .0245907860931664	 .0175613301709129	 .0168002016105745	 .0231085767410586	 .0543463585479457
 5	 13457	 .0109069953163991	 .0126635058219303	 .0084604073241098	 .00872382893486975	 .0113747579496777	 .0126777747653094	 .014805996778772	 .0157227157719188	 .0124823619604714	 .0144739977296837	 .0121205381694801	 .0133038230042143	 .0123263774834494	 .0186532929813815	 .0152675212722466	 .0115941073714372	 .0205691147434528	 .0114966401507258
 5	 13476	 .00929956673582825	 .0101659974818185	 .0087874841043659	 .00978125593641772	 .0107168838013449	 .00949602311472736	 .00725847251748122	 .00939925516267001	 .00902921306049736	 .00751468861333776	 .00626883086872948	 .00825158278422709	 .0100084662861324	 .00962445932506901	 .00857858005202368	 .0085922508834972	 .00326561156231021	 .00627565161080345	 .00205920481199747	 .00598375477686627	 .00305606096994436
 5	 13529	 .0127027037014967	 .0122553746181506	 .0130000477979141	 .0104466834505467	 .0135247944935739	 .013284275235312	 .0088493636750098	 .00891917693133142	 .00917098754868136	 .0137385682596063	 .0171250957598456	 .0205365904862661	 .0173386638099471
 2	 13630	 .0210707950561528	 .0250071267393384	 .0170901437330003	 .00873949714632317	 .0255124929167914	 .0202832298244643	 .00952023598707653	 .0258195687595805	 .0377618333381208	 .0154891156993662	 .00656919305613567	 .0509769028011663
 5	 13776	 .00593194376065552	 .0108313428751266	 .0181311661080012	 .0235775445613355	 .0340380995245034	 .0405974059867504	 .0393046344082147
 5	 13817	 .0106998591724469	 .00931444491341866	 .0100425097304332	 .00984605884590876	 .0121137880928307	 .0131363009170676	 .0143297433459425	 .0146609924531116	 .0204117313026259	 .0169731525629877	 .0253259572106915	 .0236393344716126	 .0233548124165558	 .0195457594244985	 .0225060252847813	 .020555542201728	 .0171953467265261	 .0127816466775094	 .0179438299651786
 2	 13868	 .0119332705931937	 .0126951298213226	 .0127117976393805	 .010121479239036	 .0134088149393258	 .010627088465991	 .00803462140376435	 .0114424626431757	 .00860176778669149	 .00794350394069119	 .0171881876592679	 .0200644677511358	 .0183012033701365	 .013774170939161	 .000157172269303821
 5	 13988	 .0165840641357758	 .0183843406446325	 .0229894881429345	 .0337320420822297	 .0216094781932153	 .0239484828158429	 .0154229843238343	 .00512705185129576	 .000712550827400929
 2	 14056	 .0119610357692865	 .0160237705990922	 .018567168503254	 .0292768347069324	 .0450799788539472
 5	 14142	 .013794466101146	 .0106187589080971	 .0174059402462177	 .0127119261922531	 .0174451106682677	 .0159701891554763	 .0219096577408789	 .0218174521173155	 .0113377221423379	 .0149452747443673	 .0108439121345526	 .023061847382272	 .00247368598749147
 5	 14203	 .0408335401664524	 .0450171929322047	 .0217958919516137	 .046114661573958	 .053548884755006	 .0247340869181939	 .0581795732138192	 .0538389183314852	 .0130497211984013	 .113698336323833
 3	 14207	 .106704925474187	 .0948645722801292	 .0801213828026908	 .118754815381433	 .092169008200807	 .122740010131222	 .149887567791489	 .164802339866138	 .205334096512429	 .241871258188216	 .169229681626712	 .243544798698465	 .491106835130097	 .319468596142599	 .943111807421913
 2	 14266	 .00601734555306445	 .00615529906376589	 .00848955926426714	 .00672565397923838	 .00727303395952466	 .00637551943022578	 .00364856925078025	 .00622440881146553	 .00691987684270731	 .0114715309444217	 .00326503363288618	 .00429797738875238	 .000151055967957089
 3	 14345	 .0037978181438045	 .00474641406459327	 .00471302604108555	 .00565099001551487	 .00558732112184096	 .0052081194094385	 .00580879078153804	 .00452799002740218	 .00454082041762784	 .0041461470201007	 .00413630637491869	 .0048517383182296	 .00540762699473951	 .00494417926921008	 .0058992256449989	 .00512763818161778	 .00500575125871983	 .00525295417811505	 .00455738117735421	 .00411795694416679	 .00440570016867871	 .00332987546197364	 .00428959632525528	 .00506269224449271	 .00555845656992299	 .00555604954846776	 .00532699809547649	 .00459309963500951	 .0046936292469163	 .00466480721517405	 .00488900726842139	 .00341061731680412	 .00437183433112836	 .00527282848428336	 .00473769806579509	 .005421283593092	 .00600263218906757	 .00476385519378747	 .00383456970650437	 .00403769730418449	 .00495807386058906	 .00520351894584753	 .00435749272825685	 .00544828433092727	 .00619829684803178	 .00607202684296896	 .00612885874584522	 .00541716112839463	 .00471812992932907	 .00463313059170444	 .00414765447839246	 .00391989947116667	 .00426608938158394	 .00311356161486077	 .00225014701400552	 .00241218624854687	 .00360383364059563	 .00265908726012413	 .0051773917076871	 .00394947765427487	 .0048790121458226	 .00935475982370445	 .00343550232147269
 5	 14403	 .0297331094575373	 .015960373383573	 .0266381900040695	 .0271488081662501	 .0260852294255741	 .0270556726317431	 .0210589337191535	 .0274137622393244	 .0370351042506871	 .021645481661052	 .0424808603197613	 .0303292071076855	 .023532354001335	 .0154789717360723	 .0229736182285024	 .00120791911519925
 2	 14478	 .0176491427314613	 .0426612298412274	 .0314523741963085	 .00888090637241667	 .0235062368401663
 1	 14525	 .00648219593149649	 .00822700097571087	 .00940185456276334	 .0104181857994835	 .00953785927362061	 .0102212588214838	 .0101816095987055	 .0114942842279899	 .0124894851242555	 .0128229596423022	 .00942275020790758	 .0174360736118141	 .0132696518816306	 .0109495514719142	 .00995615966521133	 .0123210368332419	 .0133527230544505	 .0142599857188597	 .0189067690163438	 .0127088141661355	 .0111516784035601	 .0121471333825194
 3	 14538	 .0402727991726927	 .0490137949139332	 .0560238533656633	 .0421870590385606	 .0396489566167295	 .0444493692371555	 .0400644004723231	 .0436045542720745	 .043266707496003	 .0431916484249357	 .0368920710017756	 .0371583493662001	 .0429935673580196	 .0450018220007992	 .0535163803781737	 .0514997670021219	 .056622594601985	 .0541372120253109	 .0589136200903483	 .0665570726505531	 .0775291884982942	 .0758356728144825	 .0891453244596749	 .0723062303540666	 .0554472119969384	 .0634173299768263	 .118109915615769	 .137364095685472	 .055291193166436	 .0712581657778812	 .137093418259827	 .238536220148552	 .256092853775116
 5	 14786	 .0763839569644063	 .0724350303201217	 .0778968796161945	 .0700807468276223	 .0725430266069649	 .107102088134396	 .0879099108790815	 .102196825593363	 .0734781122515689	 .434839452247733
 5	 14862	 .00765761003736113	 .0119440338326622	 .0134039125369911	 .0107192774088875	 .00223675217956879	 .0154138459099666
 4	 14902	 .00297567091067789	 .00559552361267096	 .0034311830764684	 .0004579979229493	 .0011378267352466
 5	 14989	 .0140635689044779	 .0156062559862927	 .0180195983851221	 .0159352394876944	 .0233256607963536	 .0136592161032224	 .0169279200917806	 .017121642450472	 .00599086244536215
 2	 15004	 .150932113450435	 .300995327163443	 .639830081767177	 .596586652931883	 .794997861776869
 4	 15036	 .00318284974489887	 .00516459772203561	 .00449898380077875	 .00591814592924633	 .00794491862225488	 .00764358914176338	 .00809225751556652	 .010337355983042	 .0109141449749547	 .0106381774996519	 .00937884487177643	 .00727637046301527	 .00652225899566439	 .0104614461647456
 2	 15063	 .0667888576338451	 .104996636190262	 .104552171085166	 .123243486236254	 .0594717122702139	 .0392270837763423	 .0890814173598647	 .0874112856900188	 .0967917279174403	 .0870045032155113	 .0296263969759719	 .066127332207513	 .105104578503253	 .0696615935453832	 .0734187731437168	 .064475638920015	 .0356657874506691	 .0687975286074206
 1	 15142	 .0098070489567593	 .00833586548933847	 .0112403129177546	 .0101343119833531	 .0128991630270673	 .00719357360079262	 .0116857489526313	 .0042818068598812	 .00489838845998774	 .00455618073712603	 .00366640897334362	 .00259364129987299
 2	 15164	 .0252388164735727	 .0405824907433377	 .0175705455373025	 .00654832224889189	 .0168354747546426
 5	 15221	 .0108971574589874	 .0145233986382045	 .0161302674436049	 .012581286973347	 .0113394728181904	 .0118033581220328	 .0122253048470524	 .0132327523429108	 .0162102749861177	 .0141182065275901	 .00796859569406393	 .00755559823854102	 .0114721319624119	 .0106923968650546	 .0141668307960925	 .0103564937880142	 .00665592834563475	 .00344411882619462	 .00288829208547842
 1	 15246	 .00515071888466768	 .00605351343141248	 .00682965825495562	 .00737173442255647	 .0042317829300027	 .00435774367607481	 .00683817865038674	 .00544481017709262	 .000744073510287012
 5	 15297	 .00713666256312136	 .00988083589445389	 .0128129215752191	 .00665763879355936	 .0105292798486715	 .0102955567405358	 .00828269113266702	 .0049173201349578
 5	 15328	 .147646085411411	 .195754329088996	 .118530532013099	 .14555173743642	 .0939443428123749	 .130794062440197	 .18664626177237	 .167136087997	 .154133483439848	 .227149134543299	 .0322056209643908	 .0135939374775612
 4	 15435	 .00574657836343999	 .00485697562027771	 .0029945768261381	 .00502353712949227	 .00457540461735447	 .00402790675091046	 .00498260724942194	 .00397069610812568	 .0036813123054293	 .00390602122337417	 .00595047950171661	 .00436511151004158	 .00134619108089923	 .00423202926013233
 5	 15449	 .0468818862877128	 .0536606114972683	 .0769245293271753	 .0921393801890921	 .15519463071003	 .205446419422858	 .22907104189062	 .297280990490989	 .390196244534637	 .435567521245929	 .675735457827262
 1	 15456	 .144627084296646	 .208705015807761	 .430170820957334	 .420365432834078	 .72141619458171	 .84846877932256	 1.28149884027361
 4	 15468	 .00268304854303785	 .00351579017516268	 .00308110740789852	 .00238067340216058	 .00362658786982256	 .00721294639894077	 .00832089848774912	 .00132203465196942
 1	 15497	 .0188989995626443	 .0193334819746729	 .0171004794558024	 .0202663588033167	 .0208412776115194	 .0187102904359474	 .0211435469851611	 .0198480598366706	 .0199901744016228	 .0194228067671965	 .0173245060442609	 .0211082497996722	 .0216145852853819	 .021199473348056	 .0241667513677117	 .0266599027050478	 .0206732029441678	 .0241996646774029	 .0237758250588621	 .0233591328844892	 .0212148518076375	 .0224761424664655	 .0238108634716849	 .0247384288129198	 .0250408069637965	 .0285871707423954	 .0287253788599951	 .0262341897642027	 .0275104762285792	 .0259230813822612	 .0269419586852844	 .029184249600787	 .0282827019490848	 .0255395140750072	 .0279194162451248	 .0291529626553292	 .0310572985758468	 .0278548605591456	 .0257773098902185	 .0287118241536787	 .0268181832367852	 .0247531483340982	 .0242982867856189	 .0252374645564418	 .0230267166826388	 .0220686105518529	 .0250289146869211	 .0231189283301085	 .020500734294344	 .0238270467432543	 .02296561650098	 .0196339612916954	 .018751680855067	 .0210649732038963	 .0205067395092804	 .0180711569623157	 .0187392699671839	 .0196004375315087	 .0183242507160002	 .0191542734100758	 .0199379745250439	 .0168722581270555	 .0142156544245083	 .0159149427278212	 .0184029720471105	 .0153083795462778	 .0124767629082046	 .0119688542148329	 .00993265015388774	 .00951119483585136	 .0129835638632611	 .0149107759756143	 .0150006457301097	 .00908649388510464	 .0070108429491272	 .00546423108460819	 .00498476541826989	 .00671151563532712	 .0109687942570986	 .0181812923771186	 .00984692786124979
 2	 15501	 .064907668210361	 .0915357494485137	 .0489344548020355	 .072905710834092	 .0983834287626267	 .077064739559285	 .0688013619481645	 .0873656868435067	 .0838539522621276	 .0785079052729131	 .0763097569831133	 .0701783492792717	 .0595410657990664	 .0576971692507142	 .0946964417401	 .0771251923670664	 .0533169233693384	 .0930258930904655	 .0789571799045049	 .0301651291720728	 .0565093655470034	 .0785670137958085	 .0398059919526313	 .0257633063233394	 .0813077297807163	 .0907496757587085	 .0283178093478471	 .0583193272315745	 .127255202809346	 .0442534150775417	 .0102419113231254
 2	 15644	 .0125829296353388	 .0158678760113954	 .0114497105194831	 .013705929815629	 .0156016283369059	 .0129880626934386	 .0116671563720958	 .0120892258128031	 .0125356456187339	 .014729936861281	 .0103916843776329	 .0126837512159014	 .0136812842544974	 .0112585631069071	 .0115277281135592	 .0153763217203426	 .0138510808426413	 .00855754290134034	 .0172627910945534	 .0142439319287654	 .00803843851148615	 .0126213558978299	 .0142395691376697	 .00922828787961789	 .00895595063246381	 .00592612562699903	 .0105362162561434	 .0189162615617787	 .0174948244664571	 .0145136330712651	 3.15257869669757E-05
 1	 15674	 .124445212021076	 .137049447216903	 .156828523607961	 .194507620979211	 .690857146238133
 5	 15693	 .148626667751307	 .238077774067049	 .379773134096608	 .413499490835623	 .496261469870049	 .522875883575964	 .458247646047109	 .324687393687948	 .290588873372293	 .271862884405563	 .350445176790564	 .237168823313616	 .21792522456137	 .1252842986732	 .129126557226274	 .113645924672099	 .0354617418757915
 5	 15743	 .0112202195605178	 .0136842487067831	 .014456162238996	 .0147049905588677	 .0159015684375589	 .0153989563717997	 .016768330607739	 .0174324226468956	 .0170377847785311	 .017461828938156	 .0210973135259972	 .0198853361858973	 .01799953503765	 .0186015568025605	 .0159537812077524	 .0161743490563535	 .0163012123127476	 .0179065796800072	 .0178940779904953	 .0210505385614588	 .023740461583457	 .0270834992941591	 .0264548176038601	 .024580040506303	 .0290286003949071	 .0318093973230414	 .0344123525319886	 .0352827188447795	 .0376735885902137	 .0404954789498957	 .0349149458700002	 .0381283618965871	 .0388501821817642	 .0368335437227419	 .0448938235733145	 .039750588991937	 .0382773867360542	 .0440975328723048	 .0527202618849056	 .0625771791748098	 .0591940100091151	 .0666300098891268	 .0695669443743194	 .0738560428894601	 .060875655704341
 1	 15847	 .139283316805555	 .269200708168151	 .448660055016842	 .562874469772441	 .504419749846436	 .480870957914252	 .470473901841828
 2	 15948	 .0164581466803842	 .00637471417402208	 .016807154528147	 .00481745386403072	 .0154542520812594	 .0116339830318808	 .0108233454428701	 .0068483477410268
 5	 15960	 .04504163525449	 .0444176754631634	 .0614754713254235	 .0535271739285136	 .0571881860027329	 .0668976940296283	 .0674682261035278	 .0765724740624479	 .0814284165567449	 .0929023935131138	 .102167685954691	 .101307721888446	 .121985682412172	 .0884515825771705	 .0805617521800097	 .0742172466351103	 .0803980313606753	 .110895704938476	 .110695720281747	 .136582445306724	 .138914540751342	 .12876208902753	 .157858546502564	 .194863551348405	 .254412363892326	 .24400372757858	 .330486949883899	 .363066415624389	 .464718099100952	 .552520564130774
 1	 15972	 .131668801071185	 .2376108248257	 .221737559941726	 .267673931371305	 .309940064848863	 .336923093607655	 .318465379828903	 .203913651069682	 .201235574128912	 .238060647964796	 .0581492464419867
 4	 15975	 .00554344430289539	 .0036619276317552	 .0042185168894954	 .00527074486208124	 .00287213388953653	 .00381157324219947	 .00459819152183066	 .00298373901922369	 .00698799295240624	 .00474877443493936	 .00465439886900079	 .00566856120190445	 .00703907425846692	 .0068055080991002	 .0107901919025395	 .00772820010109278	 .0205139918734256	 .00760311554804056
 5	 15997	 .0320650714978762	 .0507936437535536	 .0544219618205126	 .0604859181784296	 .0922810020023569	 .180850195199624
 2	 16092	 .0442783851530978	 .0528997838705263	 .0484240750640357	 .0432470255946077	 .0317279268668653	 .0402952253068296	 .0612745955698781	 .0556720727907091	 .0581618474567268	 .0484729599791611	 .0339293793393841	 .048215714453408	 .0468713548448611	 .0686228233136264	 .0601047327096741	 .0265095458944846	 .0280032474242128	 .0619085799988083	 .0475908079993822	 .0649860241633015	 .0338235052274012	 .0441717228903118	 .0531341861242527	 .129322750808543	 .218980996771522
 2	 16150	 .0451551159718681	 .080482436595137	 .0799953077588275	 .0855768976631895	 .132243865795575
 3	 16215	 .0314215375520774	 .0288808806593064	 .0439386533270706	 .0323795814511723	 .0356681927964116	 .0314680958873369	 .00852676614710576	 .017148951191903
 5	 16261	 .0984511014432368	 .0787393264808263	 .0788606894275045	 .0310626103528218	 .0973501818641377	 .0686854383855487	 .0298394528513736	 .0494069435286052	 .0917074417468259
 3	 16355	 .0522645249550386	 .0524589016326399	 .0591228638987703	 .0615959012096429	 .048846404210016	 .128501011998413	 .116871395400391	 .01060753098361
 5	 16410	 .083746823554612	 .0749339319697189	 .0687811594784768	 .0799325071404325	 .0670761116489662	 .0952819028627537	 .0854096599816721	 .0574262731817882	 .0559435558435916	 .0621626761887534	 .0657380075840445	 .029038559266522	 .0327839821024402	 .072122445821093	 .054622604414303	 .00903591403796246
 5	 16422	 .0312926715420405	 .0397340833719112	 .0556351805804417	 .0276681341574103	 .0205433257086224	 .0186651160910023
 5	 16426	 .0112713472608061	 .0103430935190866	 .0119623316091532	 .0125035012429454	 .0113540305691102	 .0122039970950572	 .0107085572526291	 .0129361595537869	 .0125774899373964	 .0139875126026805	 .0152782456386465	 .0141286864889521	 .0136902523713296	 .0142700883250987	 .0149081224758581	 .0144002509710262	 .0148642454183985	 .0131640929888534	 .0138524187648314	 .0154221048242284	 .0155311666958486	 .0155326511210885	 .0141796624745886	 .0137570147788407	 .0121658701967885	 .0134804346896321	 .0110055386160023	 .0116732779201535	 .0113642186106502	 .0127776334395053	 .00977807271779507	 .00753809077225821	 .0111269205707399	 .00905907249243218	 .0111252901364249	 .0115699393754154	 .0087041148527549	 .0143673174619499	 .00876370361834672	 .0144702914753303	 .00922359457518242	 .00887057745038062	 .0135841792607468	 .012716875083702	 .0162770962473266	 .0104146594408755	 .0165441605121597	 .00997227222879942	 .0112687807271001	 .0102168788371372	 .0137329830016803	 .0146814114641728	 .0192173239067823	 .01570420701269	 .0155278487834096	 .0165991974107775	 .00747323164073699	 .00156816424244184
 2	 16448	 .0142006371388091	 .0186012467847097	 .0117359632481522	 .0120857445917372	 .00704191266635914	 .0150734154762813	 .0208378414211971	 .0192403513848162	 .0222654684433998	 .00550917273452025	 .0111446672610611
 2	 16473	 .038635319640801	 .0410809894527111	 .0248907731978549	 .0396802845564489	 .0370104446631745	 .0307415512334646	 .0391251453766544	 .0394200796752062	 .0350476888792343	 .0374345983534157	 .0380596279635733	 .0369383337866389	 .0335823206106044	 .0343833630719003	 .0370794594077283	 .0368546719192436	 .0412363399646029	 .0545255819946574	 .0327645780040286	 .0309724540231629	 .0553015030889748	 .0328875548047846	 .0266887358459761	 .034604692700076	 .0398199579455913	 .0279697506680604	 .0269380310526541	 .0746956183718166	 .15586580369519
 2	 16530	 .035812054129769	 .0155145060843759	 .0414006471085376	 .0267354487369023	 .0549167385125656
 5	 16540	 .0429639126536164	 .0619475852184482	 .0462634369204235	 .00752933523252001	 .0694609534116397
 1	 16638	 .00670379894754608	 .00684082755548438	 .00707309452639358	 .00607690869350822	 .00550843286838163	 .0066870449240413	 .008183233195499	 .00708526627852457	 .00790663743239545	 .00650655374617234	 .00888727294611969	 .00872222577221172	 .00863500499503893	 .00748392074092043	 .00928615333410539	 .00779491510302198	 .0109599353752902	 .00763117880515577	 .00866616359986615	 .0110909194432301	 .0105592554438627	 .00946308026686769	 .00755913298003999	 .0050367890816187	 .0110135744948219	 .00762994263341807	 .0074238479136503	 .00706249690552952	 .00539421591265441	 .0108789016646288	 .00239187805886282	 .0114946527458419
 5	 16645	 .0896973517164708	 .245641971608758	 .449081245193119	 .738451886426436	 .981023083458797	 1.31133379636512	 1.56426742054579	 1.73585451375494	 1.59728694395084	 1.53638894794321
 3	 16738	 .0409933288274469	 .0430127548958938	 .0434503165351319	 .0677720631511683	 .0137556013923779
 5	 16796	 .0687064416720976	 .0469662389895153	 .0108637941985179	 .116561808065987	 .0516039365736356
 2	 16851	 .0194042891647344	 .0222271719938834	 .0232033668237213	 .0237299053226523	 .0229864182536963	 .029786582923864	 .0387404738073827	 .0534218617975675	 .0794873048057649
 2	 16911	 .0144844179582378	 .0119511386497054	 .0118378286660162	 .00844615310737437	 .00183007229326485
 5	 17001	 .0278097479787075	 .0306795296463287	 .0388038082645174	 .0361467182916431	 .0310248587097432
 5	 17002	 .0893420754666181	 .162210702211947	 .191600650156043	 .17762709843645	 .132178615645816	 .121268637596013	 .150256702054292	 .16248327941388	 .176337155711035	 .206867438531173	 .159799537497273	 .0768982455100067	 .0771544584247678	 .0997546915463123	 .149588633256859	 .249649530564443	 .0504806577381092
 2	 17015	 .0125326058087633	 .0157120036645156	 .0129981465278367	 .0143695261383921	 .0142988318462935	 .00798999735245521	 .0122062714070406	 .00910133815905395	 .00952301020677148	 .00834233896060381	 .000936273815880042	 .0121124404114895
 2	 17020	 .00928325748336885	 .0116521495643192	 .00986894107519702	 .019120551341235	 .0162713567496144	 .0195553252260896	 .0207063231373847	 .0143744012324293	 .0105379883044018	 .0109650955703134	 .00534479298963423	 .00332529087134233
 4	 17076	 .00360323372623941	 .00328531940314167	 .00354780588373983	 .00330217135135195	 .00509471366522461	 .0115367715446944	 .00762647828407727
 4	 17201	 .0819368758311082	 .0245464576596402	 .100493174648597	 .0366284867482053	 .050812683266767	 .0197953324529048	 .0427437210298472
 2	 17266	 .00708620995369089	 .0127495932264251	 .0161006295578305	 .0162366117402905	 .0114441556121121
 3	 17291	 .00450747438297122	 .0055879523869666	 .00442556102357609	 .00438555992756599	 .00355000377253476	 .00333234606438758	 .00413979498180531	 .00486078592877291	 .00446543327437507	 .00524711011483454	 .00576967673642302	 .00539218034069116	 .00507959805784511	 .00404238077493159	 .00519479732616605	 .00591294865955592	 .00327051221969154	 .00686340622499126	 .00598355366500548	 .00729529325049405	 .009349549815827	 .00687781653244404	 .00629897495907101	 .00433077236276066	 .009038443126821
 5	 17310	 .0134028936133021	 .012162857781755	 .00708723973581923	 .0142062315954275	 .0103687447013634	 .00954682980045276	 .0134500727698024	 .0121755232844654	 .00950323749125771	 .0111295089168027	 .0119088196017478	 .00946605656508819	 .0105857237704288	 .0113776008118928	 .00965859530121676	 .0120035696416461	 .0118580486822253	 .0113777159225448	 .0129543711683969	 .0122177376158229	 .0137746855126392	 .0102702496698147	 .0109754165503616	 .0175835401867341	 .0102485059615562	 .0163119131980904	 .0149085407658706	 .00865672320256475	 .0210582457669372	 .0145241951181609	 .00984563707210826	 .016325444243913	 .0138886309335512	 .00998559594521077	 .0140458107857161	 .0147130554102359	 .00647506164311611	 .0144358960540447	 .0110256529153639	 .00575365383694387	 .0178451810254496	 .00406591612614073
 4	 17314	 .0748546892010879	 .0400709993551516	 .0547346732111292	 .0346905388474394	 .0456335588866683	 .0499309147349377	 .0503119921503853	 .0549906988202728	 .0691548862275877	 .0804135509233906	 .0656752334608625	 .0885417007577431	 .129904092267611	 .0727112990716431	 .063839683084146
 1	 17324	 .0345497372844112	 .0476977234561645	 .0120694417928619	 .0342184711749991	 .0481460925185709	 .033493175205666	 .0276672412137822	 .0537414287234971
 2	 17329	 .0284029369878057	 .0177944882332075	 .0280382051790925	 .0318065318027831	 .0339803371039359	 .0116121642582931	 .0236647719216434	 .0136864698467759	 .0120182146912447	 .0393066676955361	 .0367271116997277
 3	 17352	 .00713298902822562	 .00670901912952296	 .00498662103822205	 .00865369011842106	 .00325527700309553	 .00658537377916728	 .00851703329114588	 .00664132087744521	 .00783385603318809	 .0020582161312087	 .00317124049238181
 2	 17406	 .122128603978061	 .13221417853477	 .102964677050087	 .079008644151418	 .0998142235841975	 .193638042547906	 .0262629002583273	 .0482795747421304
 2	 17521	 .00687221607441157	 .00819865788152743	 .00772898518714815	 .00892352447064228	 .00949858327899466	 .00850303416424079	 .00950144097101731	 .010864274465113	 .00993931917743299	 .0103688197047707	 .0133224301006092	 .0117253139850645	 .0108719446378076	 .012750721002759	 .0125304209311755	 .0113312963265447	 .0108534709463181	 .010747507209245	 .00790737636803865	 .00888270782456633	 .00820206132431544	 .00577674135621185	 .00610833704059463	 .00838879205822828	 .00841426739018595	 .00700842462486988	 .0095637625400366	 .00591626533531307	 .00761236071231164	 .00767889915727474	 .00953805979366634	 .00988870929220771	 .0105533479885681	 .0150734811684173	 .0150439418902782	 .0146801981592891	 .0211744169952125	 .0172625823919346	 .0344900458259981	 .0672579271177055
 1	 17544	 .034126128167188	 .0251431965259874	 .0241794093706827	 .0481148087507491	 .0415303937589213	 .0412829217714881	 .0736472245832779	 .014740180779499	 .0948994295877386
 4	 17576	 .0495369981765386	 .0164980540864646	 .0600152273612785	 .030393856526518	 .0364885160517594	 .0065143821246049
 1	 17638	 .0466765020901951	 .0563946477373705	 .0387396669649817	 .0492425972349343	 .0461860651722259	 .0570662498395299	 .0699953174249326	 .025119559860701
 2	 17692	 .0219766493074764	 .0294147794871239	 .0284877879410883	 .0221071630212099	 .00674049822185771
 3	 17709	 .00959438041554862	 .0134610752353859	 .0102172929248532	 .0127928718644679	 .0158594389991136	 .00898858125979103	 .0131601049469913	 .0110936273675931	 .00858071268288738	 .0107999207848014	 .0400074787367528
 3	 17713	 .00509330334434297	 .00654076130585976	 .00512912892061905	 .00508986618543129	 .00459551093078768	 .00577200191220743	 .00646593639976504	 .00396032979035481	 .00444085013458334	 .00788620359166124	 .00408328202646818	 .00141669825135083	 .00525038059935306	 .00541165844785049	 .00804284275185859
 1	 17789	 .0109664725883099	 .0147105579595458	 .00983216049843038	 .00843930381749949	 .0109522917221187	 .0140159485143163	 .0132819621093471	 .0100131645935941	 .0112239548828777	 .00690693701414573	 .00981754415936956	 .014146457828051	 .0107095866713695	 .00929351923869554	 .00789565873265735	 .012807027223705	 .0236282149630641	 .0110521602451262	 .0101403956732183	 .0144572069074309
 5	 17967	 .00974767329989247	 .0151412311582829	 .0157619225974542	 .0254375711029701	 .0144960978494547	 .0103309088433205
 5	 17968	 .0324063995935667	 .0311719453214236	 .0405268527902508	 .0384577602869237	 .0411839872493871	 .0586582501448351	 .0455072883655483	 .0535189673420726	 .0354878239652174	 .0369190791496732	 .0302469857861495	 .0216409291608495	 .0233395822477119	 .0144153876826876	 .0288245245778098	 .0155127992443785	 .0201637577167877	 .0256939625245724	 .0229782684917463	 .0389198649125641
 1	 18068	 .0282065581241487	 .0294020517127647	 .0213847912397869	 .0253570394187291	 .0289076298743207	 .0242949604821802	 .0225196216009944	 .0278806507940774	 .0312064727536302	 .0275959939419715	 .0319886863342468	 .0229421534230699	 .0301317483620341	 .023640109819186	 .0331605588597893	 .0271249111968651	 .0228730437219502	 .0282000322018482	 .0283935722913258	 .0155055827766591	 .0297875541014002	 .0380592986545266	 .0363182690293791	 .0147505973605839	 .0279561108142795	 .0399382491766914	 .0229711101969794	 .0209144988381053	 .056217412302018	 .0540689285943115
 5	 18136	 .0148443925463228	 .00949403318486458	 .0150569363928285	 .00934397241909067	 .0156641660348617	 .00963655994009342	 .0142704675372777	 .00810719208205058	 .0190755330221986	 .00590917671554855	 .0149043913950136	 .0168920215712842	 .020937282577521	 .00600601113830704
 5	 18333	 .0688281587378236	 .0821241299231133	 .0662847788291098	 .0866587706449546	 .0685968139645945	 .0671678462167901	 .0381708186954653
 5	 18361	 .142732487958253	 .0957739340382817	 .233939342175365	 .175477141042487	 .345577833972943
 5	 18377	 .0138420140612423	 .0113357013857883	 .00831362079413596	 .0162287332225585	 .0168156577185175	 .0103705834535221	 .0207646158117173	 .0081632236854213	 .0122229354134904	 .014093764526526	 .0167180421988642	 .0223874059293239
 2	 18415	 .0328107671147507	 .045299506844016	 .0389110718340493	 .0376751112804446	 .0384154870558814	 .0566206920524689	 .0601829609570716	 .0565242405331718	 .0618580046723954	 .0742676672144875	 .0881535534726709	 .0976977496279064	 .101924778113084	 .112017442169997	 .115452998901055	 .124987987129772	 .136085552816035	 .15319805117264	 .150673828974743	 .166996242472957	 .210264625941024	 .242253308695733	 .22205426980528	 .195658927324026	 .256420732957211	 .265444825059851	 .260436033471393	 .226710875115889	 .303723140436189	 .506404472293983	 .614501650848616
 5	 18418	 .020732014880176	 .0197705288035266	 .0104186141425604	 .0153918411326912	 .0183529461700267	 .0113722632900338	 .0119288345563389	 .00591160384304685	 .00669060991425049	 .00012927537430016
 1	 18482	 .0265900948074343	 .0265759225293368	 .0224911533440283	 .0230511947633297	 .0288924316378405	 .0252242790473195	 .014856470131695	 .0312709180566875	 .0295218006828593	 .0167149224312541	 .0198186929819059	 .0288456665845486	 .0258816845843602	 .0190418052458043	 .0297100304633187	 .0152456257976802	 .00947716889597803
 1	 18590	 .0729870284080354	 .0661765519249923	 .0566251905214091	 .0835762317344265	 .061305108633707	 .0895636104467875	 .117083382902301	 .100336602633569	 .0948966044869392
 5	 18603	 .0129878689522438	 .0168837856887337	 .0153123506558765	 .0223397167383593	 .0287027555539987	 .0157157079615916	 .0165059130460975
 5	 18934	 .0117471416688907	 .0137434571588852	 .0180656474946402	 .0155533061361769	 .0195548797869525	 .0204476412546069	 .0245082158815243	 .0204882267986824	 .0228783051180194	 .024324222381042	 .0263392413106062	 .0248014745941596	 .0231425071186476	 .0252144454711848	 .0249947978561891	 .02110773406293	 .018701145882643	 .0230556048657597	 .0210507996534734	 .0240959596391051	 .0161944653028737	 .0240658951771726	 .0239937883456297	 .0229134638923531	 .0118248764598932	 .00947494015912635	 .00644079171537316	 .00114265470877609
 5	 18951	 .112417234994808	 .209697599171726	 .277578262219643	 .335955303376975	 .516386281626592	 .486235671075236
 1	 19124	 .00957947014513505	 .00732587753191508	 .00867851033449051	 .00641902852555798	 .0113258345353785	 .00575097890093464	 .0115681511102559	 .0126596650219045	 .0131150499125887	 .00271470282118153	 .00998722199623484
 5	 19226	 .0757880699947664	 .091629505014698	 .0897266096325007	 .088520928632246	 .134642478270329	 .129860468031014	 .0933204820091087	 .10646236538427	 .109807490859905	 .100401231495634	 .102411505536781	 .136196284922175	 .116810306520363	 .130817393120782	 .135464726572489	 .134275139786302	 .0933319478554568	 .103162084368581	 .0659938836586048	 .0965859061924876	 .0935709185058061	 .133970904037596	 .15262059399749	 .0956630932762289	 .147035148589136	 .0890408966504707	 .0878881893661785	 .0504041447335243	 .157805625398414
 2	 19238	 .00513756377480564	 .00548519370249104	 .00511350094697776	 .00685681803444812	 .00660681201074931	 .00280072654968254	 .00502853872000139	 .010589341472013	 .00768198571677971	 .0170003500645109	 .0136184140937568
 3	 19257	 .112866924853416	 .134282805466585	 .152212363498267	 .285598307871119	 .293308946728312
 3	 19307	 .00918523160614762	 .0103400615477193	 .0105053130139436	 .0119552183690843	 .0117243927016959	 .0104628162008266	 .0101359372486544	 .0107583503443225	 .0110109007488988	 .00973359745290767	 .0124394586252492	 .0123197827557229	 .0120520430205105	 .013012589695122	 .0122088716519553	 .0127137509802697	 .012404837392672	 .0134621494839913	 .0131814712178776	 .0139486867628385	 .0135503785892231	 .0134535617650387	 .0132843773462393	 .0136659667332908	 .0138497091842881	 .0136291822958121	 .0128397747281988	 .0132130763155221	 .0146403641556411	 .0149057055266859	 .0144437874062771	 .015485200646002	 .0160589229303808	 .0171748658598665	 .0194599449462124	 .0175885858047565	 .0181169657604686	 .0179842502622699	 .0186991155970262	 .0188214525833092	 .0205671733600447	 .0202721389484023	 .0203931359044329	 .0227100056564937	 .0240194705323476	 .0251742857122878	 .0269844180357302	 .0266273224268498	 .0239866415418544	 .0254137901369546	 .0231806265077257	 .0264539683864168	 .0262093258462446	 .0265777415115555	 .0297890397512011	 .0297269950726555	 .0303843100961522	 .0361116589795183	 .0343072524225784	 .0348429155663386	 .0339914601276148	 .0423265587715254	 .0498758592085066	 .0439766715855247	 .0596805678556723	 .0608803102200072	 .0639507049246832	 .0682414441687876	 .0696486732055568	 .0683208446769682	 .0743305027607679	 .105233719201002	 .171271188029516	 .218845711176873	 .311218986581305	 .21976076137892
 5	 19363	 .0113090121683282	 .0142074160495667	 .0158825002059759	 .0186890949031913	 .0190072698757925	 .0195728852990426	 .0245974954226497	 .0248661559100038	 .0296737204207744	 .0329073840380207	 .0335128453868249	 .0330411946958826	 .0371862764783182	 .0398170556958132	 .0416238981921316	 .0440266753261895	 .0426781372300094	 .0421838521496272	 .0439525834451849	 .0442287876198003	 .0443625191692564	 .0461191482384097	 .0445248311924538	 .0443273480238104	 .0434413452701759	 .0413078433664943	 .0390254073376066	 .0413096203286123	 .0393066704830926	 .0372446898117414	 .0321031327501108	 .0304375020742062	 .0256772723429243	 .0271094327404929	 .0244341465857206	 .025894014316543	 .0273935855008056	 .0265161084913752	 .0292766355715524	 .030507296540724	 .0295368108175933	 .0325778885840047	 .0311445711947794	 .0277950053435322	 .0315072749008683	 .0312560873425916	 .0307364735004398	 .0316686087748217	 .0310053283698273	 .0330055924706351	 .0334815077795697	 .0330531902681975	 .0368820404831953	 .0387971508900349	 .0429702158897591	 .0377264836507834	 .0438772691571438	 .0414646629586033	 .0454093970327086	 .0444488674896743	 .0504881366012159	 .0518888499071085	 .0634089829371115	 .0589008664132937	 .0685097530618827	 .0559602746185759	 .0551994783221223	 .0356490937196695	 .0330132076987765	 .0151256970741712	 .0118176915514419
 5	 19410	 .177230928471306	 .319075332227715	 .344733918555036	 .199788379439346	 .253267776572889	 .274431344931657	 .107388834293621	 .0263639491611269
 1	 19416	 .0308569773842205	 .0254170457671557	 .0469815566340794	 .015384797745343	 .0230058145876085
 1	 19462	 .0154826774350032	 .0217183086389697	 .0177929020507935	 .0138419705195993	 .0208925063857965	 .0213241747909086	 .0183809526805289	 .0197419516742701	 .0235471830775152	 .0233692873568464	 .0226345330540371	 .0234155326345335	 .0253527139903272	 .0252320025973972	 .0246202687211295	 .0249358945404642	 .0279097687771653	 .0275369894136604	 .0248745795920129	 .0287442340069448	 .0314242455553824	 .0301120625827349	 .0305909872537193	 .0280748524341832	 .0299424648823936	 .0300128031634932	 .0277259081499547	 .0300484245137781	 .0330422954076923	 .0321164724029775	 .0371216528159536	 .0330288119005566	 .0323952261644617	 .0358350907806098	 .0355772799700259	 .0336192049286238	 .0368139065163544	 .0360480241530721	 .03268387233418	 .0373875981975104	 .0393578996593363	 .0403175322569899	 .0341361282607177	 .0424829357360871	 .042273286302381	 .0388204796201184	 .0352694567631937	 .0452961518737613	 .0489699891339832	 .0469781645869141	 .05026990446339	 .0564408285405382	 .0650449428813638	 .0551558592080208	 .0724893546450455	 .0925545155937197	 .0752679631531627	 .0758145293801145	 .0695666108292882	 .0873442250877704	 .118380890567988	 .131793098768216	 .132958216549868	 .136698406754683	 .222191750285513	 .312027576688771	 .51767026205422
 3	 19525	 .0042857748372109	 .00637159354236543	 .00319129599129821	 .00363100899958775	 .00265077612655395
 1	 19533	 .0240362219253458	 .024567570229793	 .0193960067726256	 .014255713022188	 .0371495679789601
 5	 19629	 .0330962925856668	 .0494633062834995	 .05961521711811	 .0640409929480532	 .0609597158636833	 .0626246874798905	 .069872227273987	 .0594211344847474	 .0593814083575216	 .062425751228263	 .0622943571793837	 .0630714705632255	 .0542394811378341	 .0537984490939857	 .0683998597855842	 .0708430882901112	 .0627382666192603	 .0636632754516745	 .052123652359798	 .0587764437008002	 .0482214969417644	 .0534770765838211	 .0470295849253784	 .0501374428849948	 .0605011374074374	 .0719541509184939	 .0651632240777223	 .0898208965330601	 .0719659313327571	 .0535984050031223	 .067845660386127	 .0739591899730066	 .0728293552722774	 .0853153679431744	 .0730698508360442	 .0872405112186159	 .109138837053401	 .0982482452410781	 .121831439652531	 .129686917533268	 .103765490966816	 .101577240484137	 .101366665256764	 .0602957922738104
 2	 19766	 .0272265682802072	 .0531047690930802	 .0987083079493637	 .133026262928158	 .164628999871214	 .177473531250313	 .193097117945892	 .222038628874466	 .276171041963259	 .327492985739664	 .403381052153609	 .424100642285007	 .389066550710733	 .405088781503862
 4	 19784	 .0145474021185248	 .0210341221580666	 .0246518056053183	 .019830708741025	 .0205476951902737	 .0242089763185844	 .0245443077242351	 .026145642458482	 .0241439606615075	 .0298148321206771	 .0334044710626764	 .0262938888156797	 .0186507215315099	 .0188124583621708	 .0263704093801284	 .0254786382391192	 .0206304837715268	 .0205206871258109	 .0175046977796668	 .0209376385731118	 .0204491348727577	 .0286767938834133	 .0386671001315418	 .0457370424447697	 .0429038506385878	 .0454285192535376	 .0552992642220602	 .064958321858044	 .0669726325231702	 .0476512987912746	 .0293482301599868
 2	 19977	 .0190621089863655	 .0255347942333875	 .0313793481099458	 .0351018240438783	 .037117845853745	 .0509270981570308	 .0292603785027335	 .0174341661699656	 .0115346379176638	 .0307971161445089
 1	 19980	 .0324857680660399	 .0380953875913159	 .0412287151250309	 .0390965666352105	 .0360789223386478	 .189223775669671
 2	 20162	 .017042479472399	 .0166108397391266	 .0181688840396754	 .0262695976215612	 .0150315558575744	 .0166546330379075	 .020134068787593	 .012664399927733	 .0251555921563294	 .0250367004384111	 .0204703979563341	 .0269647594103723	 .0201681360978473	 .0257780109952109	 .0334766220125658	 .0205657647245752	 .0214533409781957
 5	 20259	 .0191021629483046	 .0273320716234087	 .0658481642488121	 .0904036935094733	 .121836119636088	 .202805060933773
 5	 20304	 .081304479713307	 .0843135920136655	 .0725832472250493	 .115787531691596	 .103372139683262	 .113867752792604	 .165251172569374	 .115922746850433	 .153928634367427	 .172504913801785	 .0786561201970449	 .0747256352624604	 .169111374258879	 .0159808234338627
 4	 20312	 .0227128486242763	 .036515522937659	 .0301636481234661	 .0286136748150972	 .0266938372078892	 .0366851021706685	 .0300849841102781	 .0374539960992892	 .0546687680285383	 .063679254575741	 .0346495352976631	 .018709615936624
 1	 20323	 .0367754537729149	 .0592243979277103	 .082283774800712	 .0905381158147258	 .0927106551086977	 .0863040309461126	 .0864176214530065	 .071931165142399	 .09082684225628	 .0648872893634559	 .0820382283759158	 .0312430618409241	 .112145242180204
 5	 20398	 .0180003752220166	 .021983093508486	 .0288845500838898	 .0313043744129165	 .0328354180720819	 .0299527315444884	 .0306675722025471	 .0268674961066438	 .0254870440289972	 .030904001052114	 .0343354377962249	 .0343141214359076	 .0410150047113141	 .0360569756104875	 .0406011739663671	 .0409014602827056	 .0395990423253916	 .0366280851754608	 .0408279336444897	 .0435077296576675	 .043484452743908	 .0391693484314206	 .0394082327531421	 .0408533319328175	 .0455556321106736	 .046846030808377	 .0487179582772377	 .0429092678212656	 .0483123572921124	 .0457110067321075	 .0462199337451561	 .0431152238685513	 .0439696854472544	 .0464947909397222	 .0479946393711966	 .04566555118007	 .0475009710154418	 .0523489100751222	 .0512425349383416	 .0467567522189516	 .0439823616726855	 .0468864578641292	 .0550049086760485	 .0570274117789097	 .0553716930772844	 .0610205264065211	 .0624423873864186	 .073178437067952	 .0714046550026807	 .0696763173559265	 .0713514256976241	 .0685707853247865	 .0676309244393134	 .0736523639426896	 .0799193307946828	 .0822517405626076	 .100367941357719	 .0988774892314366	 .104211425040486	 .103605311328186	 .103252991356761	 .0979732468767962	 .100282121976493	 .0982902577217804	 .116874089294549	 .153868564142653	 .156666932724943	 .181775814858961	 .189666393948402	 .201974584009971	 .216891150659424	 .231610561748122	 .239783041706409	 .278300549074852	 .342010949568953
 5	 20464	 .0839804662759461	 .0730676410199143	 .0695878828376169	 .0684492205724204	 .0860357070981803	 .0822600247454557	 .0986049966511556	 .0831726264660243	 .144801612914866	 .118655232912559	 .108360693360458	 .168580424504099	 .118017291535923	 .182045644650995	 .300366113374215	 .143331945565781
 5	 20465	 .0190530459182545	 .0177165477915006	 .0294405362981759	 .0211324300413009	 .0236413901015916	 .0137437566489918	 .0202409615671547	 .015355694425538	 .0193171701393464	 .0230708869808238	 .0556270547557351
 3	 20508	 .00347873263433031	 .0049374786835785	 .0029400849732176	 .0030864904961231	 .00357102364765622	 .00302022177845159	 .00325935371052063	 .00396271066299272	 .00222111739602994
 1	 20550	 .0628836443793381	 .0413155441244701	 .0396034852103877	 .0469896475372155	 .0142776742741702	 .114140316649727
 1	 20557	 .120237477478025	 .399077441639886	 .795449912130129	 1.33899897875053	 1.93427079165793	 2.51364171730237	 2.71786227960207	 2.70149835097896	 3.04602737153635
 1	 20673	 .133715747187319	 .241050451449344	 .160531401129753	 .282874983690325	 .395280117113264	 .365987091422488	 .48168385587479	 .675101401291271
 5	 20693	 .00730434384775291	 .0101988512231275	 .0105302369228614	 .00620187253886408	 .0127175494471973
 5	 20710	 .0552841541338994	 .0536583358711786	 .0651978762418794	 .0680995187257435	 .0986139281205932	 .0679991310903725	 .0919883861956858	 .0956667972991484	 .113960890956119	 .165832308601776	 .0661859793592921	 .136900308493871
 1	 20795	 .0321443780622806	 .0468742039639027	 .0219219290600478	 .0280490228497804	 .0720790924464948	 .0917442479147544
 1	 20965	 .03676550086335	 .046854047998546	 .0468983500095051	 .0499987937661499	 .029774320232352	 .0357230404812315	 .0490820523827837	 .0297045173883252	 .0606902803903475	 .0778008548395966	 .0477280645959584	 .0683384567813067	 .129840972432987
 5	 20988	 .0399473143279341	 .0510249904276616	 .0703060261116297	 .0609588348676892	 .0438763463527697	 .0406752831412675	 .0190817367637444	 .0532183185737487	 .043832783357255	 .0379062051860477	 .0237810383527574	 .0197735749267338	 .0223820642871855	 .0161687762421015
 5	 21038	 .0370526995148467	 .0473419173843239	 .0196633085129066	 .0232370713560839	 .0601172245580296
 4	 21214	 .00419858225997171	 .00335375597808333	 .00356151559705055	 .00361652953252636	 .00297339056826163	 .00250657243272145	 .00308169866580693	 .00315017585743589	 .00115469230649458	 .00386962672474647	 .000530706253922768	 .00403794443244925
 2	 21239	 .0179515440493821	 .00966668745663275	 .0164140028458165	 .00374709048123558	 .0149291463234197
 5	 21270	 .0211543499761966	 .0182289683742879	 .016437852478081	 .0246701783454101	 .0238643191405116	 .0239594135126265	 .0147848375487545	 .0263190991661678	 .0242785247872163	 .00668347831687821	 .023016725211317	 .0196796991499247	 .00945256653395579
 5	 21428	 .0407405601854088	 .0224719318294135	 .0462378839842672	 .0410651185243813	 .0576673479503816	 .0439609614871164
 1	 21441	 .0386762254879937	 .0321703467278373	 .0419734644380554	 .040687398085943	 .0457419778218242	 .0476432397996401	 .0417873530675244	 .0629720972205355	 .06401227549439
 4	 21522	 .00220795483077126	 .00170804437787593	 .00246389040760748	 .00221103548902585	 .00292539395238451	 .00332684982583714	 .00366559800131487	 .0041160851521788	 .00384373720005704	 .00374569407704381	 .00318054998455537	 .00400931437260616	 .00291129954113308	 .00319198871566316	 .00249375096953048	 .0030714518129759	 .00346802312609581	 .00308530719528374	 .00520927950486847	 .00662696198310842	 .00197074088120965
 5	 21544	 .0111013546778016	 .0103064621555793	 .0144650443117909	 .0158748834127211	 .0496499156236649
 5	 21577	 .00695177802289167	 .00857128723467343	 .00804544304561356	 .00647256804746003	 .00824290465572718	 .00811579283224039	 .00789911616731813	 .00918152700986165	 .00899698048298856	 .00837891973276234	 .00907694936801204	 .0103715630124647	 .00952900703115002	 .00814383190288182	 .00918588852523026	 .00980681366969252	 .00953239048350026	 .0106313712792288	 .0109012797995345	 .00932946347765861	 .00773646248130198	 .0106910157454775	 .00965781836311254	 .00865479943732516	 .00733166818388993	 .0076839922464016	 .0105687804071322	 .00858520806327965	 .00690641520052234	 .00672556256198017	 .0102921986928604	 .00745119312486321	 .00833778981182007	 .00978065892611952	 .00837450118352597	 .00770156824516909	 .00457692432272328	 .0132975102693277	 .0153279865187149	 .00770625831384568
 1	 21603	 .0571446566748372	 .0339868570029925	 .0418194468430316	 .0441539653604577	 .0716940253877055	 .0266739871501817	 .0963158603533522	 .0969183991712875	 .20951874036878
 2	 21643	 .0209206425006592	 .0139056386909206	 .0267147156759085	 .0147354706978223	 .0171684631736522	 .0125279503333598	 .00457157694974532	 .0106947640555
 1	 21707	 .0166626801522037	 .0339850100986756	 .0328759413993928	 .0158859560311653	 .00741223185373332	 .0147915519223838	 .00397108126856867
 1	 21779	 .102980928421718	 .112720519951138	 .0715611921043784	 .122461177541984	 .0899368464849263	 .127690327967312	 .0374634387406918	 .0200392319489731
 1	 21813	 .0141442030183655	 .0194747222842817	 .021319737014131	 .0223509042404059	 .0179001882329476	 .0195586312125413	 .0172246039071956	 .0211558641815091	 .0194781781684753	 .0198188018842481	 .019756974453269	 .0141008826581065	 .0158168981010006	 .0165584856963044	 .0174332305712461	 .0220164890247134	 .0308157467804975	 .0241350559653562	 .0167866557317746	 .0177962877940942	 .0217366351692832	 .0234661283391923	 .0357512795311479	 .0463568860250836	 .0818567760475608
 2	 21903	 .00518147356159624	 .00498522116671235	 .0073308590858739	 .0102589429978735	 .00187036927010603
 5	 21904	 .0219778866333933	 .0257634666964506	 .0325600412367846	 .0407997489631526	 .0311011783435578	 .0291136531313266	 .000633475490279993
 3	 21967	 .0214744262702713	 .0231920615165598	 .0279232388037376	 .023958481519461	 .0348432183032561	 .0466156022094822	 .0390666193056107	 .0283978364848579	 .0230324833725429	 .0227982419212311	 .0187515197315835	 .0178737846402965	 .0107295347833187	 .0274487421959903
 1	 21984	 .0251297315310582	 .0209889178885664	 .0151920537596925	 .0153796919856851	 .0272977421584288	 .013282994775788	 .0198887163646728
 1	 22028	 .0959070481012972	 .0934561713747559	 .128227528833533	 .126601405043115	 .0687062566672917	 .0932685109402383	 .0651323384233921	 .20683885790543	 .0608692566237316
 5	 22041	 .0250025160043697	 .0385307128663703	 .0327675804646794	 .0249017636837578	 .0374735000621349	 .0595751050032759
 1	 22101	 .0857237518936702	 .0549572002344203	 .0543946472813573	 .0577876803798639	 .0963728228424328	 .0348944906010761	 .0468276437450888	 .0764761268595116
 4	 22112	 .00435675441464451	 .00511842273102145	 .00553975294722315	 .0053831281609661	 .00575949522187074	 .00572101318882373	 .00633441274974174	 .00632402271897448	 .00606819866088471	 .00584619751231257	 .00621860520038945	 .00632098700722884	 .00625725987374259	 .00674590251663493	 .00713532740317299	 .00743585607987781	 .00724279035284461	 .00707441293086578	 .00796958191604643	 .00706325553484351	 .00735006535195681	 .00773814455806127	 .00829377695970558	 .00792019448823827	 .00771250597043583	 .00754436770235965	 .00798154593811895	 .00737813018395053	 .00811193654173319	 .00769336881635929	 .0079183666899422	 .00845167105336742	 .00895470760582091	 .00897002362687776	 .00922122794183789	 .009163705931928	 .00864124647383485	 .00888167206767346	 .00849928535384472	 .0081447799477689	 .00908066236269669	 .00933646827512306	 .00957136534944486	 .0102344602963117	 .00926267232268103	 .00965095155293227	 .0104121343638268	 .00947440058950347	 .0102698776508766	 .00992832017609598	 .00864786806792952	 .00991247137784743	 .0100108073064905	 .0100802969030464	 .00868711468397072	 .00876413760689154	 .00888899102772577	 .00941830944015543	 .0104876933445894	 .0089373909134424	 .00922714428323028	 .00823544924110611	 .00804423038633122	 .00586652682805347	 .00600488824867176	 .00725990857692422	 .00660963354813231	 .00557105577462024	 .00686163517082544	 .00480177072779121	 .0067321684392759	 .00685429193537117	 .00604462485689424	 .00648938404082249	 .00881047414363212	 .00651441056997903	 .00579589500698779	 .00583686972159279	 .00276445337582971	 .00157260757389833
 3	 22149	 .0148999557587797	 .0279371243609037	 .0219061430146187	 .0282867290897854	 .00940096464096868	 .000415002160543873
 2	 22198	 .0175664084750552	 .0161756348211024	 .0216251260747203	 .00798779922588261	 .0196849710455581
 5	 22212	 .00716102024594377	 .00844557617513979	 .00855708547821301	 .00924497112900031	 .00939849993103208	 .0081021981070012	 .00740958942877694	 .00921310986322491	 .0106131975689139	 .0104058878310598	 .0114539632010907	 .0120257581359532	 .0103567800643097	 .00869148761236542	 .0101940062239561	 .0114286238292086	 .0101092217284507	 .0104852051258073	 .0115602346154796	 .0103294146282001	 .00877764189415549	 .0102046448408231	 .00976258264008949	 .00890094269228494	 .0114065165529921	 .0113163794677441	 .00947213707463437	 .00843093830198077	 .00988494730715311	 .00904769554011686	 .00855568001540507	 .00937063557585663	 .00946982940080157	 .00760972167157268	 .00771714085590213	 .00784216183586225	 .0077270312267481	 .00616815533907863	 .00927398377417342	 .00834327220789805	 .00861105083473572	 .00976520008346256	 .00946213879345407	 .0123748542881683	 .00927922656487611	 .0103857540156381	 .00984176386632316	 .00890926061324118	 .00993972970956664	 .00754305369129962	 .00783254958150516	 .00673621500632617	 .00832149088372497	 .00863687001959859	 .00654850426195795	 .00482199190551967	 .00787163722780304	 .00575628278594639	 .00679125526695254	 .00449106567794355	 .00469959941443358	 .00933619097306602	 .00476720468951016	 .00489431850406748	 .00591799100307494	 .0102773657765303	 .000986455149303421
 2	 22393	 .0194050839535176	 .0132976106346505	 .027605183461238	 .0140108987801129	 .0122406933777232	 .00553815771577951	 .022038262058564	 .0188973325368458
 5	 22440	 .0169867773846894	 .018377633160649	 .0213124711743813	 .0210728898468673	 .0275085148230305	 .0263197009674279	 .0308689489230719	 .031217436973764	 .0326606826795534	 .0372780396708685	 .0313481628315186	 .0345556464099892	 .0345209733521761	 .0366339953537449	 .0377179468135051	 .0363998072854067	 .0387305722122012	 .042558820977692	 .0480574625874263	 .054828404031104	 .0524467654755323	 .039000792200987	 .0353809652358504	 .0377502641017425	 .0429965510639805	 .0663927759571378
 2	 22597	 .0717439821188316	 .0816684718270706	 .0695215811329641	 .0751033653682923	 .0903562637628744	 .0696092610230117	 .0831284286941586	 .0715872332961359	 .0820542920940988	 .0726891270914835	 .030998745558264	 .0240266943761541	 .0386545846382101	 .0270311406431678	 .0403046951773679	 .0610381317588943	 .00733937208805148	 .0140876604125757
 5	 22804	 .0122656760162132	 .0135301033131343	 .012351682917052	 .008295071947068	 .010677160496613	 .0102589276326802	 .0178038873093701	 .0168085651402462
 5	 22910	 .00783814389231673	 .00983483240676612	 .0136501717270578	 .0150233211018	 .0138992523422407	 .0170843139951362	 .0150917379912005	 .0275157310947751	 .023311531539432	 .0284771767846793	 .0439933811416114
 1	 23026	 .0426569052091258	 .0432997941821997	 .0443463270752694	 .0510729163268336	 .0546166533403772	 .0490056919802533	 .0489097634873029	 .0559529006646331	 .0413092131662552	 .0136810049531154	 .056621669068035	 .059644590909248	 .0129493207017831
 3	 23147	 .0729445229747971	 .0724336903218699	 .076342857692409	 .132958801056049	 .00503018386997034
 1	 23199	 .0287556968123801	 .037644570938676	 .0285546373227308	 .0292905392737631	 .0399937870936068	 .0182382568943405	 .0445733815773907	 .110489698059319	 .130620312462871
 3	 23238	 .0111901535827777	 .0213551457264487	 .0209334684070463	 .0133172932129195	 .00378995105536078	 .0327581633969167
 2	 23249	 .0485750643902476	 .103554193379913	 .160841683177147	 .176609247575407	 .19211332110858	 .22275138723395	 .256033962457714	 .294023513432763	 .34945343794872	 .451259731934021	 .693337873634549	 .734566808557707	 .801840121626803
 2	 23316	 .125553495741572	 .149001543733278	 .152021131911009	 .109839607091019	 .0911022606908362	 .134881788414818	 .0962475042013641	 .222969930218943
 1	 23441	 .207379074449641	 .349646412682894	 .618837289407024	 .844750527632369	 .967048200793065	 .829433081554473	 .932949668933954	 .863060728744347
 5	 23529	 .0671947130375336	 .0421997330733451	 .0194720277574067	 .0636454309144153	 .000235859520452706
 2	 23604	 .0538955996401404	 .0690280206134826	 .0696404253041796	 .0325855108896836	 .0728221338783479	 .0810024795487906	 .0719736389489136	 .0547193355305951	 .0945514127277614	 .155965219562741
 2	 23633	 .12157941486019	 .301073932318034	 .389433616510589	 .438109747092374	 .568791800698417	 .640776427926418
 5	 23660	 .0276288751629411	 .0241989693364701	 .0406215795567652	 .0345257128577933	 .0434806609529613	 .0356822684874517	 .0413517736372401	 .0420104827681157	 .0620635041126899	 .062299365332104	 .0613529861435384	 .0461076463265387	 .0405628648180454	 .0167171095022883
 1	 23700	 .103128570493177	 .20298016001799	 .216335747790061	 .157817045486062	 .0164780191929359
 1	 23795	 .0879747677437582	 .0501034509351238	 .0810471377060239	 .13569780598646	 .212418211430303	 .29969280166503
 5	 23817	 .00661156508862278	 .00770108093101947	 .0050896723017934	 .00616637384736597	 .00603833595830814	 .00584935235249127	 .00524299056495446	 .00843613997642547	 .00588760374683683	 .00268352270290095	 .0089596700022366	 .00283170406677943
 2	 23829	 .17270100589918	 .171851705460806	 .336091649036465	 .230548172289752	 .44888614119886	 .356527600055181	 .440969811093494	 .0126084860769298
 2	 23875	 .106010063222618	 .133283757795039	 .101797706690682	 .128702440746109	 .10793439780199	 .124647263074854	 .175102611023808	 .145770491646321	 .0480509695491565	 .132763192759152	 .160154056292335	 .250348935253781	 .444784143383654
 5	 23942	 .0293285456004601	 .0256503360174269	 .0265105060730362	 .0377025414393356	 .0297461657495904	 .0337928009137299	 .0386509865447024	 .0471388381136594	 .0381378383007313	 .0370040041171119	 .0393581125098916	 .0214725229130492	 .012592086097132	 .0205793239236588	 .00326682742349964
 2	 23957	 .186980358894766	 .0349623976254912	 .153646449016186	 .0417604579415341	 .179605340724487	 .00543114203753229
 1	 23980	 .167129035067002	 .401745103903618	 .822878146354411	 1.16575564319185	 1.78378736288629	 2.25785661457442	 2.49291643307782
 5	 24013	 .00762801025847382	 .00699426835042812	 .00718372046620168	 .00836631815962206	 .00793570774594306	 .00770412888589377	 .00849387616680497	 .00754838078144345	 .00775442610454986	 .00707367092677722	 .00800381537262485	 .0084464777529895	 .0072773050223624	 .00749355798432572	 .00701234231171774	 .00711445025581781	 .00761961590062426	 .00896017305414578	 .0080107756709023	 .00889862007289252	 .00706359116680715	 .00926112721790038	 .00737878496993552	 .00655996916028911	 .00751348362561951	 .00759024160442871	 .00831230796678342	 .00787949100932162	 .00720901227531507	 .00673318728576928	 .00660521733477846	 .00893770634503457	 .00806390149242345	 .00927435356282476	 .00824199073461175	 .00816332721103952	 .00810153243585423	 .00755714259395848	 .00733640561272026	 .00644827190982462	 .00737700978547507	 .00819398989504565	 .00780063133690173	 .00868699353207162	 .00535798515644436	 .00641573213144549	 .00614446108406325	 .00549808998911239	 .00710539648074064	 .00581626838713829	 .00713651620507753	 .00858905229011788	 .00609926625281373	 .00548316950319948	 .00653029393330261	 .00600594123634405	 .00948303403219103	 .00934989885041873	 .00688196545888604	 .00914813141398426	 .0158669503737934	 .00570450028323412
 2	 24031	 .0348334039489262	 .0564569273354537	 .0872030424775928	 .15437946274192	 .157823111191743	 .313427276695653
 2	 24065	 .054605759238311	 .0857579811048066	 .0765372482243132	 .0705878295382091	 .0543941231529263	 .0586942729431091	 .089751222305817	 .0814758818639638	 .0651929346174149	 .0678204101344837	 .0731452961923959	 .0989525226316747	 .11425964630893	 .0609515775507816	 .0231573965063625
 4	 24075	 .00545200198450077	 .0061976088424086	 .00224031714542695	 .00382324450654889	 .00478780583553638	 .00372139239730993	 .00367888248662578	 .00683550332774452	 .0066338450014797	 .00587545100286712	 .00880076928487825	 .00699500698196808	 .00482193482576659
 2	 24135	 .117308172307418	 .115345118814427	 .122297104305595	 .107835828583976	 .11051877897087	 .125390982733024	 .0709659269787419	 .11711814669789	 .128773688528917	 .139571293135827	 .0943607703286799	 .0772011320394259	 .101706915581758	 .0880035441997245	 .0900686063791044	 .139222624123466	 .0635545126118258	 .0897343407072219	 .0289326039687765	 .0486676378939433
 4	 24174	 .00329954867074367	 .00363427599507295	 .00409486218969583	 .00502679145447971	 .00477937012036434	 .00698660859989534	 .00694860356497148	 .00796952429540505	 .00696023340956546	 .0055439861648232	 .00410712700388613	 .00236537074842593	 .00185116787264797
 3	 24257	 .0931900292157242	 .0742335570784727	 .0872165453362331	 .111934846340301	 .104893816426312	 .00735080481787366
 4	 24279	 .00315807073275182	 .00364915908636421	 .00399480801336163	 .00811701752173803	 .0121726049531642
 2	 24293	 .0243572855162608	 .0207121802134536	 .0205156971912979	 .0159764491255266	 .00579431020945364	 .00198751294055951
 3	 24370	 .148276346922362	 .0536462999617721	 .174603443391797	 .11726704323833	 .451184524283139
 2	 24397	 .0288523897227864	 .0247361923354333	 .0325778544753876	 .0157529743347592	 .0247671538857074	 .0277971792280531	 .0385443846253093	 .0273131728051187	 .0510042253786927
 2	 24399	 .187930087611138	 .308404880328986	 .376051500767334	 .851618882882899	 1.44513065276126
 2	 24461	 .0482943909005504	 .0925981028181409	 .0922276414177867	 .0801507012551486	 .0963034938325563	 .127693209148188	 .150271098217037	 .0337189312656807	 .023942548130523
 5	 24486	 .00616861180612722	 .00791398937099802	 .0126066025716959	 .0198192435310902	 .0188569218053541	 .0203968699545187	 .0173470717528078	 .00633256099096567
 3	 24502	 .20923342021384	 .328082617098719	 .362331418540602	 .0757753666754459	 .116285703850287	 .0488958011541636
 2	 24537	 .140290546014206	 .164413693456191	 .152726218188044	 .0385587644603307	 .0207240980999187
 5	 24546	 .0200155501703273	 .0210114649286413	 .0419027880798786	 .025553632525352	 .0664220874805241
 4	 24547	 .0204994698223392	 .0160437491648288	 .0147112027682666	 .0260437276293707	 .0243596667282687	 .0274751369161273	 .0297239756342567	 .105269581121395
 2	 24589	 .0493084051805032	 .0559144863645749	 .0424046920740712	 .0577591785633273	 .0679802629228235	 .0584463393365243	 .0567951249535253	 .0688162628177367	 .062635192883919	 .0534053841454987	 .059141822974624	 .0690887183613899	 .073103563962563	 .0539188778569714	 .0604671946885336	 .0565457479746872	 .031893542173173	 .0470632827491193	 .0723575700424117	 .0395805944093963	 .0533762976869087	 .0970754496617892	 .0780372763023079	 .0802816126745056	 .0828283565305221	 .0574271562066735	 .0405216246595988	 .0167592032956786	 .00619100988045173	 .000256858805572847
 5	 24617	 .00863294979306003	 .0107511005040329	 .00779476027864533	 .014205632779978	 .0147041342924126	 .0155623263876873	 .0232708803040179	 .0147699715499081	 .0162257111055121	 .0266542313498995	 .0260948842332611	 .0316270097528028
 4	 24665	 .0279018664551295	 .0345551815257538	 .0323228992122115	 .0377186290354707	 .0401981876474827	 .0200972299518799	 .0306053562483214	 .0295094433121119	 .0185395260768012	 .0396160603535013
 2	 24701	 .0253751097371668	 .0190077850833191	 .031429084709422	 .0192148718290757	 .0250570485560586	 .0196309189920504	 .0279986268507377	 .0181741738220639	 .0277715885827659	 .0158103115041977	 .0340197867667948	 .0189422347485074	 .0274980431464617	 .0181669930335794	 .0184849684537451	 .0148064486188253	 .0185465978937868	 .0210450095350505	 .0270052833123877	 .0224880405767983	 .0256211274604835	 .0206002449750856	 .0361073165176676	 .0440441206381947
 2	 24710	 .0266810372376292	 .0312924994785805	 .0276373829928311	 .0359083493081273	 .0471325592288336	 .0641461953585551	 .0702356416497842	 .0944092792602618	 .0892847885398792	 .0917354445978195	 .150850547376788	 .163941435465952
 1	 24754	 .0253515173461505	 .0452498530349706	 .0481440345736183	 .0484624371052537	 .0494528451203618	 .0776175666735685	 .0664831466956318	 .0777050382794442	 .0999231906502132	 .0915146957618511	 .114209407363704	 .119975000747492	 .140111910336689	 .193201934343662	 .256913406833392	 .401008078087071
 5	 24822	 .0161967357795864	 .0210113602212801	 .0202230233562564	 .0214541148682766	 .0271888368004236	 .0320637432872672	 .03197810491686	 .0375678216181694	 .0389718607844441	 .0342169611010708	 .043298268390219	 .0512482425136243	 .0462396451693921	 .0454747057088367	 .0527943535786269	 .0692924895383906	 .0795982466061459	 .0725674839525356	 .071811806519322	 .0848319204873371	 .101266736703437	 .124566674567716
 2	 25019	 .0730325030723571	 .0560260032128232	 .0787062821618129	 .0438087775668841	 .0856868958376596	 .0423035848444222	 .0684156000260807	 .0350236024316534	 .0910307925489173	 .0695737187900509	 .113233214698332	 .0749544646144368	 .106226404550158	 .0544781376438015	 .0713975804611593	 .00843169181982634
 2	 25048	 .142779755876854	 .340481192578163	 .561728969901896	 .783122981353474	 .73391986078572	 .559061972935059	 .303890571350243	 .0441559894703252	 .0351060703538722	 .0380586041827481	 .0269602255434919
 5	 25228	 .0208610577930911	 .0207074253799603	 .0229207121744789	 .0294726120513707	 .0321789791924636	 .0356729890617748	 .0456332629775826	 .0384769766447126	 .039537268923454	 .0350510991347891	 .0376548858982783	 .0360967812603898	 .0325507476401225	 .0436526123947442	 .0451212671019261	 .0435350361884561	 .0437963129495938	 .0310955388014434	 .0361118522580009	 .0389346377433929	 .0278255761434345	 .0354059200047783	 .00922731259410139	 .00687382167505228	 .00825569035771769
 1	 25251	 .0100744801569616	 .00856028293022167	 .00452811968253634	 .01194187691187	 .00647239330022171	 .0132047527936727	 .00794706578034326	 .00814050609651625	 .0174476504096837	 .00869374543986566
 4	 25255	 .0464078732674321	 .0583021365513786	 .0663198912340457	 .0568830547303141	 .0796105323303916	 .0414539559100812	 .0479703287993795	 .0332552151435955	 .0423419357238362	 .0334451294085101	 .0255517266226415	 .0173799697859127	 .0175214016665709	 .00938492743784435	 .0189192147859303
 2	 25256	 .130214614681502	 .218154769734383	 .111400140953459	 .151669045601595	 .217090489439048	 .153381701186688	 .0364880893997149	 .160275926825376
 2	 25269	 .0298036183192406	 .0433882045328468	 .0584201816191449	 .0695230243326577	 .0854356583241839	 .0756518340754152	 .0801762377438242	 .0983849781293762	 .0781787596231637	 .0646128817697097	 .0475990066659885	 .0172108292504831	 .0182321673786897
 2	 25378	 .16129029104102	 .15274941166841	 .173832744708913	 .186127201216092	 .0643211150097887	 .091908248763996
 2	 25425	 .0675220645362003	 .0654753709809269	 .0416881701303565	 .019937167487399	 .0478770429235303
 1	 25467	 .0295331286550572	 .0432530670209773	 .0403806821281281	 .0301869375839792	 .0222899601694969	 .0307483166262681	 .0446195644757765	 .0486365749856625	 .0462519389702109	 .0521631480772309	 .049711563874672	 .0442021700302937	 .0541101231146413	 .0898489922800788	 .0838100383168588	 .0788181028390799	 .0851772452889013	 .0927952638648018	 .127741123779151	 .123960913267492	 .095699177477393	 .13213395190115	 .237784996495068	 .151968800118282
 2	 25476	 .119472982423349	 .213345633443855	 .373174931639673	 .295890061483557	 .546239299385277
 2	 25586	 .0579451004678123	 .0646422305345596	 .0988584783669401	 .0670451919467473	 .0871018121548776	 .0487941163479272	 .131698627813955	 .255072490641806
 5	 25624	 .0104699135050327	 .00968986026501879	 .0101617628844044	 .00936242690852783	 .011881109317085	 .0239381991931818
 2	 25782	 .0520384378948359	 .0427213937202167	 .0344198187652793	 .0392590154916412	 .056909599176852	 .0952529280608219	 .124274859633982	 .021106388770993
 2	 25797	 .0369581455973426	 .0416721962944427	 .038761610596907	 .0549709503092495	 .0550196158297612	 .0572766060140295	 .0667319337068214	 .0654421727389825	 .0573566716807525	 .0719597133224967	 .0513307651029533	 .0493204083237714	 .0507601033370079	 .037328924425781	 .04526537829702	 .0536286229888839	 .040069970461985	 .0489646764255853	 .0520483285488733	 .0459935035903122	 .0566808613651265	 .0606928223035769	 .0538857966299789	 .0558463625486609	 .0484171689914518	 .0408847954563947	 .0468048368245236	 .0397162656072239	 .0514696025271317	 .0481904480428185	 .040814443308678	 .0456846859567968	 .0565902168418566	 .0552845060333008	 .0614729615098179	 .0734785409058131	 .0608814471655885	 .0703281926260413	 .0590101258499899	 .0670775518347958	 .0655843773937746	 .0645526475846273	 .0690453377939498	 .0694553099140763	 .0651356896976518	 .0580972531217036	 .074530986927085	 .0603221785497807	 .0766834603647485	 .0678656746342504	 .0726402409045557	 .0771601925971773	 .106868990807164	 .0864939900997169	 .104688569775953	 .127158548041082	 .114795442734523	 .119194184625003	 .0399695224031591
 1	 25810	 .0274360634917946	 .0379513044024225	 .0411859842495376	 .0387037164052677	 .0396465632832242	 .0395497364817902	 .0379091406017059	 .0416960151120832	 .0389886377737382	 .0377088600348647	 .0347573465288111	 .0355859130370286	 .0390023825402874	 .0466184114942323	 .0429503929023667	 .0347559279729966	 .0401186927770321	 .0422266938175877	 .0370476794298624	 .0360451008588739	 .0404678558702278	 .0410142500915883	 .0461825753553131	 .0552112729854554	 .0508777404783584	 .0470571445484486	 .0449095289928657	 .0375625089777143	 .0459847969671375	 .045958110631294	 .054163384360469	 .0551880232821524	 .0599041512056673	 .0595738450211155	 .059541419628045	 .0652810149210639	 .0603312347620924	 .0499527976214467	 .0404602066176182	 .0466272360431379	 .0522797415535611	 .0568813727165053	 .06165281291008	 .0541017790111989	 .0516036830588531	 .0557213883935586	 .0574218318364814	 .0670048146541174	 .0672409521373784	 .0596467763873979	 .0699559020304009	 .087632408131391	 .0948777362552658	 .0863729344647811	 .0772687694089349	 .0728532092301647	 .0824429994977683	 .077037434235114	 .078160325036609	 .051998139957889	 .0762544822672634	 .0869596516367173	 .102640255659471	 .117948213899382	 .116152761612119	 .0772898204837858	 .0587345695867017	 .0828232934615218	 .104756593184162	 .0839792121323257	 .0269068311551393
 3	 25876	 .0499665325693682	 .0662179110819769	 .0475245122319223	 .0341978122326443	 .0584549442122014	 .0390314887774084	 .0354576319286059	 .0402634011196359	 .0748512449730088	 .0470555688511297	 .0312653584212206	 .0550442273351295
 4	 25933	 .0206758842103371	 .0170246605151325	 .0137356806198892	 .0116900042661126	 .0184916141346096
 3	 26064	 .0363032851938545	 .0398868901809014	 .0335665247089816	 .0309308972583602	 .04350888877653	 .0405822170698492	 .0356781026435056	 .0408291194492474	 .0556356179305172	 .0428230962296863	 .0208155699593245	 .0379330175159378	 .0560900429308681	 .084672208861996	 .115668345962199	 .084796898943291
 1	 26314	 .0122635771250368	 .0189318839989647	 .00554850631567824	 .00275614382071077	 .00710188533843267
 2	 26570	 .0178104118718398	 .0356902102697583	 .0352014048331052	 .0610777080832975	 .0479894245528863	 .0173585793899038
 5	 26611	 .0101772443955537	 .0131271422149167	 .0152344253898761	 .0115822007584705	 .0205826143526501	 .0240722388945834	 .0243877374200495	 .0229349058933516	 .0249194901163528	 .0189677372780647	 .0198861666913838	 .0302108869316491	 .0382244083875352	 .0377336311430583	 .0202619904176258
 1	 26698	 .0397650148327186	 .0701192538447711	 .0827806635892566	 .0584452353279523	 .0474759061086508	 .0202731716873541
 2	 26705	 .0384408245182623	 .0435968177872488	 .0367682269758743	 .0354977765170558	 .039094259363662	 .037283666645615	 .0424620872820488	 .0424502163575795	 .0385255282407841	 .0394477908281659	 .0458493320775496	 .0400660441175918	 .0372910652734854	 .0440185203736671	 .0329707162957473	 .0339900233356827	 .0455176632315544	 .0465498912815588	 .0375104615143939	 .0496507438608025	 .0521438194624557	 .0561832416507213	 .0437724990086791	 .0573005014181748	 .058812928782837	 .0571610100720675	 .0351281714505233	 .0460825950361523	 .041747721897063	 .0426084523192245	 .0542515545008567	 .0165824249916268	 .0265973611354931	 .0391785575179295	 .0239821329352071
 5	 26724	 .029571434433852	 .0265129784487641	 .022146093206576	 .0262925479245296	 .0325061940572867	 .0342510110848905	 .0271965565674879	 .0412402015237304	 .0477814412073287	 .0336000735517052	 .0527288236819273	 .0482035070674974	 .0456909233544463	 .0349470138500205	 .0716265502454228	 .0682047156725518	 .0166913209931325	 .128084711611271
 2	 26749	 .0395862816588613	 .0574304820375391	 .0323448737667886	 .0353720451323041	 .0404485631772712	 .039001062949451	 .0389169108293489	 .0299521799538372	 .0384435077011287	 .0266329889886207	 .00995737421882649	 .0222576461751815	 .0212221599009309
 2	 26765	 .0109174279830658	 .0162758251341816	 .0157107053650359	 .00919640644525074	 .0013489561855785	 .0147331217310424	 .0328742159587564
 3	 26824	 .0180943362248283	 .0150686544060613	 .0153538816740731	 .0149087616824414	 .0148272364753956	 .0133202524040227	 .0138066319627865	 .0173786878648617	 .0145922141071081	 .0146364111614974	 .0143725841194556	 .017441529732487	 .0148376464596488	 .0110776545013582	 .0112901725908112	 .0163545954517509	 .0128579516162827	 .00993375614164971	 .0122799913786138	 .00906941490053145	 .00756690681019048	 .00958392850414412	 .00599214240155582	 .00843352908141287	 .0163692320358102
 4	 26825	 .00732039839608132	 .00577155274245988	 .00805996827109226	 .00635635109865983	 .00768239668249502	 .00761682753501152	 .00713443277491523	 .00570825434443714	 .00634286698134081	 .00386841382053126	 .0105042861777266	 .00175172027752512	 .00552826620974182
 5	 26848	 .0165472117675081	 .0195578118019915	 .0137775889977572	 .0179725460166209	 .0189482507896668	 .0121701045805456	 .019007652139824	 .0250956401629218	 .0157287608424149	 .0184852079887177	 .0299013825563411	 .02567924810705	 .0178379998869944	 .0169321999746494	 .00940776463789383	 .0288798571395876	 .0225870581892464
 1	 26912	 .0151635306691656	 .0144492089228016	 .0133823665465548	 .0143331453213363	 .0157338196896731	 .014015350415655	 .0149893610188367	 .0139249353200501	 .0161688846441038	 .0158916702758502	 .0137672328088413	 .014947841055604	 .0152581588447157	 .0148765235010963	 .0159519723769383	 .0167402212066052	 .0167293660291201	 .0134169849174228	 .0168333352555071	 .014659433465884	 .0127558915165887	 .0167567292302249	 .0172646530293401	 .0155354601742774	 .0166140812269112	 .0156677139148202	 .0174028772730681	 .0172906838499027	 .017286359509208	 .0174139082120531	 .0164685655799321	 .014072637322255	 .0157359500420809	 .0154340696219055	 .0156344675641505	 .0150685828714826	 .0137083603236883	 .0154422514182193	 .0135393145808416	 .0156944576205417	 .0140559674799058	 .0158314364175142	 .0125874976069657	 .0123856350196822	 .0123611861084756	 .0148548503500667	 .012609446004808	 .0142907282268776	 .0152723004823044	 .0125523380444571	 .0148111503123892	 .0112633736567074	 .0130402689895303	 .0139851096261381	 .0133717786093517	 .0127235170338533	 .0127370160211099	 .0140226487201643	 .0148169270598488	 .0146397721849707	 .015880471180902	 .0157253820032154	 .0139459230808793	 .0134061431226767	 .0116062571610714	 .0153524832647839	 .0180804760417362	 .0151381022625257	 .0174340642273	 .0174924955140471	 .0148539527675997	 .0165175345100117	 .0177940750598757	 .0139712517109432	 .0152916423623286	 .0152954532426764	 .0189640363138666	 .0153080059156358	 .0290012990343931	 .021301115635952	 .0285443222670028	 .00971872310890529	 .00742341794044811	 .0091565953228695
 1	 26914	 .0262640661338932	 .0228330097035408	 .0211374200147027	 .0207356183223137	 .0193600829713335	 .0181304318479253	 .018822257521481	 .0194368674384138	 .0245341512349767	 .0225374808051293	 .0200448277813905	 .0221049650954103	 .0175078766377077	 .0207085809604641	 .0243608619160592	 .0179908516530013	 .0219464047709609	 .0201488390142834	 .0182082187846692	 .0229369951884704	 .0194799275411691	 .019909192023534	 .0192466210992137	 .0209391902855535	 .0205628235832179	 .0213345692254629	 .0204831724130593	 .0223249083958894	 .02189873183618	 .0197527467045975	 .0243369433916351	 .0217910403374237	 .0202306138595425	 .0231715016903695	 .0210555433789541	 .0215886369727858	 .026342475702393	 .0269563354122396	 .0176330778136978	 .0213458271702818	 .0292832455633189	 .0273867624044705	 .0254756851699822	 .0264912116749706	 .032295119229176	 .0235544265610182	 .027748974856726	 .0376837913506889	 .0300645715779694	 .02968850853579	 .0290920758650247	 .0207910543288052	 .029214061528959	 .0362305216869928	 .0277924302056983	 .0349521178704882	 .0186784127707832	 .0292022085360374	 .0339862343919839	 .0374727726279468	 .0496114424892534	 .0407024007772601	 .0567163150280916	 .0549546031527716	 .0544590057308063	 .0701314096756865	 .0938705434790635	 .0412547788191729	 .00437827678828261
 5	 26959	 .0293974153371568	 .017944069035859	 .0317345298158029	 .0383690889504197	 .00832868172241127
 2	 26988	 .0119516836720878	 .01750368185615	 .0151862826427364	 .0110928084870803	 .0164400812845912	 .023786847776663	 .0199548801098173	 .0103375078735377	 .0196811508262179	 .0948826241775086
 5	 27091	 .0103308909963544	 .015269532095594	 .0299565491232862	 .0480719795052328	 .0738101391851091	 .0957829806814688	 .0858355210623187
 3	 27169	 .108750579280095	 .123359341719342	 .203038715389969	 .220686639719173	 .215011386079953	 .168647484828435	 .162038540030905	 .166470455507378	 .222978217977746	 .239988845300806	 .307199319593291	 .472375633324042
 2	 27191	 .0177885962303141	 .0198956350101802	 .0271569823021185	 .0294702390891354	 .0330197444333487	 .0315159016782887	 .0342102072185859	 .0384284528633584	 .0413723263280654	 .0447027139002675	 .0496267688741953	 .0573443261594331	 .0623123047834827	 .0702654408764896	 .0756688542892192	 .0851764003725052	 .0843267704908038	 .0862720383615196	 .0900779391222419	 .0933389073492575	 .100210566689321	 .112890465419002	 .11562083453796	 .12557161598936	 .130738573548555	 .13496207736146	 .144656852849479	 .148256349664978	 .15479333278874	 .154411002191371	 .160534862956745	 .159442188163823	 .155595037578922	 .157825608730483	 .153448878673757	 .157934692509953	 .140230505122725	 .143428811930095	 .138700705622397	 .136177055977681	 .140765059802833	 .150176817469437	 .15283854436588	 .136753600778408	 .134079193033775	 .095786302218037	 .093316826203061	 .0499391242203653
 3	 27338	 .118582356324927	 .107919380369574	 .114186477706777	 .155209562724077	 .112140858916821	 .140769376192213	 .11574685415352	 .275773338011622
 4	 27363	 .0277938762274629	 .0287565813172523	 .0205974040530112	 .0177024638744855	 .0130788540635627
 2	 27465	 .0183387057425257	 .0174157682780776	 .0160058695783409	 .0210301949032984	 .0113245107264342	 .0131084127164359	 .0184527925304274	 .014238095155758
 3	 27477	 .0748361641283013	 .122447326866173	 .134418000379223	 .170801313449816	 .180625823873298	 .104630290956155	 .0272418240355198	 .114507731181383
 5	 27501	 .0240809207158193	 .0215782420216009	 .0362765364192425	 .0512498506173456	 .00157528089471751
 4	 27575	 .0330402634898659	 .0285810121413018	 .0271972659880017	 .0459642778132181	 .0490691345741218	 .0650356910358657	 .0559967120774376	 .00388414061713201
 3	 27592	 .0471430262948488	 .0428561875028672	 .0498359310888285	 .048226022853716	 .0530023346881344	 .0167571573278504	 .0360748724550383	 .0551148124588215	 .00456140416649362
 5	 27619	 .0141088099842398	 .0183217460823566	 .0104798170432583	 .0217342277964409	 .0152593288160143
 1	 27854	 .0591087825488277	 .0456489070653148	 .119874122721679	 .0794941734241419	 .139815350864653	 .108779435097839	 .224164220044107
 5	 27885	 .0253576375798675	 .0244168221006731	 .0277388470080937	 .0420691355439854	 .0704930222072421	 .166386430203129
 2	 27908	 .0426602494607082	 .0496274422885248	 .0386441683379655	 .0400663945051551	 .049332574452755	 .0512673646331635	 .059495722971742	 .0495989274035825	 .0351724078456875	 .0466919050196343	 .0616323158911885	 .0932353696577712	 .117521556691705	 .183074689279622	 .0558668784747784
 1	 27942	 .0141901670352413	 .00961664764605423	 .0120300572072643	 .0135270957392584	 .0122027968792229	 .014937642882727	 .0144502179611598	 .0145303554750521	 .0183082066889626	 .0197214797234792	 .0233988201514308	 .0120597490577373	 .0163414373524717	 .0190750484678705	 .0274313297993745	 .0266164163965745	 .00744598657396413
 2	 28124	 .0196929153065193	 .0196852405566428	 .0401558542022496	 .0600548292760673	 .0647697265834805
 1	 28136	 .0121367897090914	 .0152593188016028	 .0179813024662297	 .0197606335561714	 .0234615578770875	 .0212015058602056	 .0244671756001492	 .0239030984823261	 .0239808673737191	 .0276140459747216	 .0259073509177521	 .0293333247258093	 .0348260014801692	 .0323481805593585	 .0338367903954937	 .0376713769617235	 .0386078987671269	 .0419180019533085	 .047638537885301	 .0482035078110803	 .0538640070846524	 .0548131894356035	 .0577526548856892	 .0606476469865103	 .0639759642347433	 .0734665317967767	 .0868437314439495	 .0940892535145144	 .101424679833805	 .0914367330010864	 .0873602651494039	 .079653649491743	 .0812016483024075	 .0754659689747471	 .0845241896770435	 .0880708220410725	 .107418535093816	 .128439568825409	 .154653612808706	 .144027849421731	 .153213455221753	 .177320234160839
 2	 28245	 .116538529441321	 .246723991273667	 .29375273872068	 .44320663812661	 .722575878273362	 .67715052553008
 3	 28423	 .0128212169507837	 .0125003849785107	 .0145506117966212	 .011354130152139	 .0133790390072071	 .0139896918823957	 .012466290428743	 .0165312908398011	 .017693392481222	 .0160368910659149	 .0163683927834202	 .0163323828713628	 .0209922546866645	 .018407332094431	 .019259590361779	 .0254927477955324	 .0196806768756591	 .0257459166296088	 .0262656815220354	 .0325518701608432	 .0287092129936052	 .0350388821474412	 .0415564853219803	 .0400398540327238	 .0574697856428729	 .0645233376799938	 .0987932317671628	 .116564981406049	 .189379454209355
 2	 28522	 .0090114496929841	 .00651215195972267	 .0129164576007996	 .00919194034313811	 .012715344210129	 .00825628831829373	 .0137557682213992	 .00361456696081247	 .00877854178840261	 .000893144397423385
 5	 28619	 .0113092146179169	 .00893768539756177	 .0111702144047503	 .0089148153521701	 .00870893218886852	 .0102537308499167	 .00939016288917437	 .0105125908536029	 .00868274729100217	 .0103114272036989	 .0100670904801135	 .00973918565367789	 .00954323839264705	 .0107551705813034	 .0100938685034238	 .0101409057567199	 .00726522218027007	 .0100912596675972	 .00885624157877488	 .0105334664010269	 .0102430332605269	 .00980832471278733	 .00915109522090211	 .0110194476879792	 .0104845096111815	 .0109934857225355	 .0108426113900079	 .00966577757542219	 .0107075980968422	 .0109934824497435	 .0127748885282494	 .010300174815258	 .0130781203444324	 .00977539175312525	 .0113252623485418	 .0126771256753223	 .0125640464339481	 .0150470288411128	 .0121337115063863	 .0135809400871402	 .0133746334928845	 .0140908102314414	 .0150824575858702	 .0092593406470489	 .0140480823122637	 .0145445173880798	 .0143184524685075	 .0134363893468452	 .0168015982375354	 .020955174758773	 .0128137900094401	 .0136399795008444	 .0153361949369994	 .0295477214054595	 .0180592594348069	 .0221366261390965	 .0197426176782746	 .0461504747017919	 .0365614564458239
 2	 28675	 .0253334466428046	 .0409729117955759	 .0337410579670135	 .0390872302731211	 .0437174107453064	 .029154084978486	 .0285488975806877	 .090025091079662
 2	 28693	 .0156156979488243	 .021152839057501	 .0263184970066695	 .0208480311693462	 .0215603666411133	 .0193885752032255	 .0102287119468902	 .0202095429086148	 .0273930373162743	 .0230787438355326	 .0304150682831248	 .0508686393183309	 .0992288931641728
 4	 28837	 .0242965655174353	 .0276950637676897	 .0397248243253392	 .0430936180934617	 .00896053200935989
 4	 28895	 .00380063845533579	 .00459861568421618	 .00539061641620809	 .00646300395892	 .00699917923543787	 .00674229681861718	 .00766625603331865	 .00726318690424803	 .0068819298600622	 .00519986076334404	 .00566244910148715	 .005165906710868	 .00538142377154661	 .00614578449566981	 .00605608168165641	 .00628119272918127	 .00564612053570012	 .00677707305894804	 .00637410071350117	 .00514997684512578	 .00619570006366933	 .00570889240735555	 .0059383651342911	 .0098994060446026	 .00772191452714526	 .00673027170488477	 .00630083208891672	 .00698583276805533	 .00676098549129983	 .00919675755328363	 .0130946140903653	 .0124773959360836	 .0171562434206198
 2	 28911	 .0922941325516193	 .10024921742844	 .0995461996292119	 .0855717253032739	 .0725245836086529	 .105636554454466	 .0806367239498808	 .121511010680497	 .109073492093125	 .128116969764726	 .163318207760314	 .168470899900814	 .188183947931461	 .194887615291345	 .166320257270541	 .215974337377722	 .28054654607275	 .387531662829589	 .370790335628052	 .320166969355818	 .408174792984696
 5	 28954	 .0164128687554184	 .0177680852188433	 .0112747014625295	 .0193116313063335	 .0151009796313563	 .00278158288952032	 .00657525797207263
 4	 29136	 .00820202983424796	 .00536306127272035	 .00676809231606261	 .00890629161675851	 .0101694742700922	 .00896244776927425	 .0126225914207501	 .0100341975847253	 .0131904708516293	 .013393829872626	 .0181390028973576	 .0247070145704526	 .0179978573066269
 5	 29145	 .0148709322599922	 .0140259608894272	 .0135157068828492	 .0167339087453162	 .0132371537838662	 .0167251687556904	 .0177991670701636	 .0190451793863642	 .0175516761943097	 .020585697266309	 .0178704725270731	 .0180389412054651	 .0195547645106067	 .0145089391869362	 .0205875206250422	 .0159326144633899	 .0138731850336434	 .0183735639869712	 .0132851338770236	 .015966544522289	 .0179962693114756	 .0203087612084842	 .0174434738169135	 .0176275496672839	 .0185106684079558	 .018253619672149	 .0250235914963828	 .0190852387801803	 .0216893740847208	 .0222096160462173	 .0162573892998177	 .0184274489942349	 .010229510229215	 .0143873957346194	 .0127537533866227	 .0152546595667438	 .0175760564350877	 .0128388671752382	 .0147391608826582	 .01649142507693	 .0265505331108213	 .0196293641399723	 .018443047401464	 .00960015707002985	 .0159372420803397	 .0551349453345437
 1	 29239	 .00452570580676231	 .00597796702813847	 .00676883767943063	 .00817259384429899	 .00551929680867299	 .0054091375265699	 .00282985828756025	 .0054434976630055	 .00781590516694115	 .00543421751356714	 .00916915948797149	 .00566635536051915	 .00541794726807113	 .00673746755686817	 .018118880991849
 2	 29249	 .0177001210997837	 .0226455662877314	 .0048264200478534	 .0130302934619355	 .0159628102812903	 .00616630229310003	 .00991808065817608
 2	 29286	 .0118791346587837	 .0114830823820734	 .0108201020440294	 .0117203097187679	 .0180442837534905	 .0242149485361387	 .0171519467351062	 .000680148160678616
 2	 29350	 .0112250910179136	 .0113731636912083	 .00808051514324456	 .0102942670786954	 .00226229290727465
 4	 29414	 .00465358295999159	 .00470265905789751	 .00483094290692114	 .00595543241671459	 .00639301390860716	 .00580461556987433	 .00745834478095427	 .00760109578894257	 .00726278213219908	 .00698308857448528	 .0059544284054459	 .00461541020116226	 .00451103457578355	 .00625456423964565	 .00164759555243155	 .00426382853646686	 .00239486140867914	 .0021998865127078	 .0045927794619564	 .00758172669870922	 .0058958122598182	 .00844547305453985	 .00060774596417648
 5	 29432	 .0104758837287185	 .00992773853114621	 .0127958999495492	 .0139096833836498	 .0119487153247038	 .0129035447849384	 .0114345405236169	 .0145897937659225	 .0110462637827844	 .0114874589013508	 .010852842633448	 .00916753957483088	 .00926497247769891	 .0105541879379296	 .0133420806916432	 .0096536871008607	 .0154532456940584	 .0125141632964825	 .0107238652580727	 .0117144302163036	 .0056555362209381	 .00723422219283758	 .00441066603804127	 .00837620634066975	 .00212210912966804	 .00333084063291944	 .000219575435767747
 2	 29449	 .00273585217348111	 .00386546596303236	 .0056457969906275	 .00693787492681952	 .00722771219568801	 .00946941252143353	 .00279503275597004
 2	 29534	 .0521749169377252	 .127502571310331	 .133023336105865	 .116116473443492	 .13501100798174	 .180167840213684	 .266319698140445	 .360565108250622	 .526876464398108	 .587769570134213
 3	 29601	 .00778595913886029	 .00709661360941818	 .00486257409795821	 .0123587927648204	 .0110020740882666	 .00852420239141309	 .0134083437812731	 .0244151501781791	 .0159181733820248
 2	 29654	 .00623156641988634	 .00245522450635704	 .00563425012925125	 .00126069685068197	 .00123721343729326
 2	 29715	 .0053493703605201	 .0141566174916991	 .0156857203583209	 .00743621562541486	 .000937126446285765
 1	 29738	 .00577218052071375	 .00524708375628742	 .00983658869685442	 .0107504184747064	 .0150118031761191	 .0241164362832203	 .0392446514749792
 5	 29860	 .0616778010007988	 .0729817436968859	 .0684044982896393	 .120916814336829	 .0943520807223831	 .114219489920104	 .189206754104593	 .0482808674815205
 5	 29874	 .00705939766159431	 .00936518987022021	 .0120384793093983	 .0108952997846252	 .0130411443445151	 .0102659271670137	 .00570425223535284	 .00552532104685757	 .00636339996830305
 3	 29916	 .00703616971266816	 .00855418614242942	 .00940594572646787	 .00914060509825325	 .0076419255643639	 .0083177784752864	 .00906766092142433	 .0107397868555724	 .0105455580830516	 .010441872959966	 .0100479617583527	 .0102121007674811	 .0110129205993643	 .0123989808758122	 .0132248459708316	 .0121288190757924	 .0111527234925292	 .010946282597778	 .0128913154168233	 .0135827564206698	 .0140876385977942	 .0117751335339376	 .0117847006907915	 .0116137667549348	 .0126196210386251	 .0127447674651641	 .014068288424529	 .0129953341868059	 .0119840173497628	 .0110417565182435	 .0111284275100793	 .0115517316599846	 .0119026250747562	 .0113267492410914	 .00977682656743698	 .0110674438465965	 .0104158350657108	 .0124616226624095	 .01247906785498	 .0106191366432648	 .00973246757514997	 .00733326544252725	 .0113303170397229	 .0115770193451598	 .0117686881675358	 .0117550211137167	 .00827262920403966	 .0100050116124801	 .0129074204426707	 .0121369823038492	 .00870943164551387	 .00817831001344579	 .00751729179770396	 .00917680167151354	 .00618405744124409	 .00723157950753028	 .00648254560182601	 .00583923237990724	 .00571979269937097	 .00701612332756313	 .00651094217482557	 .00279293985171886	 .00180933468185752	 .00156217006596221	 .00750113171804681
 2	 29920	 .0182556425708508	 .0228994736230855	 .019009937643492	 .0186893244462331	 .00691852877598032	 .0381634632498652	 .0762614178427354
 2	 29945	 .0116943801455641	 .0143956336190391	 .0163955846816945	 .0126032452703232	 .0153233345727717	 .0126283476229275	 .0140218024585898	 .0161556882612023	 .0156018708842696	 .0112888338301376	 .0185930216515696	 .0215044981455834	 .0177347576768645	 .0282530836895051	 .0209549267401282
 3	 29953	 .0348914539335693	 .0273211135634196	 .034473726821102	 .0332289095636096	 .0321254108271001	 .0388862886402653	 .128122521395719
 5	 30019	 .0152215979829637	 .0118909203879271	 .0327014880209619	 .0298682523936402	 .0793400528683321
 1	 30097	 .00571184515225074	 .0035541675768321	 .0058731860026795	 .00431586430224298	 .00529453019681323	 .00444532340017258	 .00554595845007772	 .00701631905764771	 .00726888918555284	 .00628344551063127	 .00723029546282717	 .0078954984530735	 .0109206426003307	 .00970809684368531	 .0173975136773758	 .0119745899823449	 .0397628035540285
 2	 30105	 .0147264707396625	 .0192793961750398	 .0171145888021587	 .0121145609564849	 .0259756274236396	 .0110872379400743	 .00942565820225888	 .0096351794546088
 2	 30120	 .0142753333254186	 .00996913158910364	 .0128545103034152	 .0121131597264878	 .0111160779996335	 .016014170311819	 .0103580801929939	 .0158517811251935	 .00982958473753314	 .0153424250548916	 .0115278479770126	 .0139974325865083	 .017104430164453	 .0125360406473356	 .0180631036902821	 .0107590813181607	 .0180768769784212	 .0152330715991864	 .0143803321482036	 .013819148958593	 .0142598152873105	 .0137040687204558	 .00865491175811371	 .0183452404867308	 .00629722582843719	 .0138313908084083	 .00314622262720422	 .0183422511430468	 .0105931642965891
 1	 30151	 .0106791983561266	 .00843699930891207	 .00836538894870038	 .0102248388791221	 .0109320252983753	 .00985714252135192	 .0107141051276396	 .0114823897986154	 .00749070327589021	 .0149564062175641	 .0123062713801866	 .0130127652601783	 .0139988404122784	 .00890259632843102	 .0109432559676405	 .0105159131307294	 .00530511011408299	 .00878544227227803	 .0176897372600056	 .0131887085412824	 .00175077110715736
 5	 30163	 .104841085649826	 .100530453241902	 .13755803634195	 .0976934969048661	 .086632930458162	 .142439052820323	 .0578677813472842	 .0808100581199625	 .0247248051586011	 .0758964577282983	 .0676469084200736	 .042511153370631
 2	 30345	 .00711147664190943	 .00304708627849164	 .00785634112118862	 .0034930685748129	 .00631165572079376	 .00233636981927428
 5	 30354	 .00950679883785168	 .0095364891785719	 .00727547347118154	 .0143204621560286	 .000190688767521975
 5	 30388	 .0128567763969454	 .0108792108227275	 .0268627893424511	 .0260397598747868	 .0352773290795462	 .0190966277086283	 .033905696758139	 .0194014482585023
 3	 30429	 .00517590804411459	 .00608958947391571	 .00678513386979187	 .00603376692711949	 .00563302955679834	 .00637653672197764	 .00807557415512008	 .00704213928788658	 .00638267166840036	 .00613575762087889	 .00766815114074724	 .00745120462302746	 .00692547734538311	 .00659649375342566	 .00645038726718809	 .00728262072473221	 .00848569258203504	 .00768570369476914	 .00917002294559865	 .00848605048698577	 .00802107880924379	 .0084428568441157	 .00792933763579205	 .00786485912605825	 .00821436087451489	 .00724016032903333	 .00807792435920955	 .00806811365431817	 .00743907293407871	 .00695928912673313	 .00780714077932337	 .00795137095288022	 .00848839721342652	 .00703276577609396	 .00731805584118382	 .00609553602564292	 .0079460630618644	 .00743296649636323	 .00593262708510234	 .00686249013039291	 .00740755112329963	 .00760762194353396	 .00748163600929546	 .00643293302233496	 .00606091125021094	 .00622072057659127	 .00635590189340447	 .0055527227055122	 .00430937553323847	 .00452735894466291	 .00346578910611867	 .00308621261398105	 .00336468125784223	 .00293524477416592	 .0031619509750399	 .00395849957301113	 .00266990836636461	 .00314797458282207	 .00420466564358713	 .00280294981226431	 .00427096763014909	 .00312176133587452	 .00335156704646525	 .00368485560411124	 .00175633466474756	 .00252479402483875	 .002080967232271	 .00242650083257958	 .00317873388542695	 .000480934382414584
 1	 30443	 .00940384703162671	 .00956318717107898	 .0108777603809293	 .00902444576364624	 .00942171255278126	 .0102550639324083	 .0138636939485624	 .0130240528922182	 .0128619908270774	 .0151343865298374	 .0188957361657666	 .0192733922364123	 .0151080892781249	 .0117207923403924	 .0137944036420434	 .018872726703611	 .0174120302757712	 .0207917460508643	 .017578799157646	 .0298230767841929	 .0158968823538749	 .0365952696570219	 .016650655898918
 2	 30456	 .020639277323878	 .0260813771111867	 .0157019505897194	 .0169173939710719	 .0135600174583294	 .0233762936882485	 .0223760191852981	 .0149168482015785	 .0109453084429779	 .0127666354433338	 .0268000792684029
 1	 30509	 .00885051865157555	 .0150182259671582	 .0109099544026818	 .008927014430737	 .00985527825519573
 4	 30585	 .00339206499251766	 .00333181321176484	 .00383919718292894	 .00455597996063974	 .00396105381998573	 .00472353695267525	 .00568016202100524	 .00421839746650815	 .00487104102877067	 .00562589028978797	 .00468476812805836	 .00314245748895069	 .002716017607679	 .00188679968739352	 .00330061110888124	 .0023262419582644	 .00207208702677486	 .00550827809755973	 .00292878504677237
 2	 30611	 .010234142510088	 .0197667528042408	 .021028344685373	 .0398133218145121	 .0646659194491149	 .0650143786043485
 1	 30644	 .161397871616176	 .236643447326834	 .232724159220125	 .188096882119043	 .236305581334703	 .17908521380212	 .0581413071454304	 .185759921183553	 .275716888832971	 .358557832329852	 .0856148147447514
 2	 30699	 .0100949242492157	 .00455131252671188	 .00319112897694615	 .0124329697881923	 .000713872512854869
 1	 30784	 .0529876273136506	 .0530343664054768	 .0561267873085353	 .0688619209449719	 .0609672089024932	 .0829558575711943	 .0908536351111399	 .0926691734980352	 .0973448221005423	 .0903326391698409	 .106197426433783	 .101621420763287	 .100883604878619	 .114606588358335	 .118997845777042	 .120490228082897	 .126753916978253	 .138276355714964	 .15620200690024	 .169053134363487	 .166621172138652	 .183422417678707	 .186476447529953	 .207909629841113	 .225446496533062	 .255993017073526	 .353367117655923	 .265609775114493	 .379506850116312	 .383359814394042	 .425541708768932	 .81396647535727
 1	 30809	 .0395618918544519	 .0184092583529691	 .018511571272419	 .0274307708052525	 .00392341777408583
 1	 30833	 .210975672836469	 .515779755184636	 .611535931591948	 .751954086344415	 .967272256506018	 .616814295281829	 .238665829878009	 .116415919058633	 .15998264320513	 .28858926031756
 2	 30985	 .00842660572366694	 .0121263863762371	 .00797676866857455	 .0163351037446169	 .0324409952985382
 1	 31022	 .0101943460245149	 .005444338589596	 .00470987598038106	 .00898887132850854	 .00718905482224695	 .017166693706501
 1	 31129	 .00469254573741518	 .00520794561719662	 .00579211921990774	 .00526290175474678	 .00578479034856006	 .00553628820833779	 .00619213365030337	 .00558122778097043	 .00523875122810673	 .00590593233154389	 .00629482243180821	 .00563947908196721	 .00498506476781231	 .00385042361852988	 .00551201185464986	 .00585528043873148	 .00602088162540888	 .00641033197486574	 .00634812324624563	 .00591572347193704	 .00611619229270526	 .00593159376085899	 .00541519826710542	 .00693073510336344	 .00675044358942706	 .00554148946387185	 .00460448229407705	 .00476025577322142	 .00571069808444421	 .00615213764246017	 .00726251796052787	 .00887686843366456	 .00961626435309353	 .00863029133869078	 .007389030573402	 .0061995856491451	 .00325866245527932	 .00735005753942253	 .00692999099897568	 .00590524291302373	 .0100794596435071	 .0106941650967485	 .00868819721609671	 .0121389073377288	 .00815158528350399
 5	 31147	 .0155580989688249	 .0158685657955596	 .0112241281716044	 .0111394456256322	 .00789004733845061	 .0139427962247359	 .012871112115867	 .0167433578940024	 .0113275484528844	 .0181953849327162	 .024954930184403	 .00985531625107952
 2	 31177	 .0103855573802475	 .0109583024622079	 .00643710263584151	 .0155146412161438	 .00507449853052511
 2	 31269	 .136472875978472	 .290022788613561	 .315227421795508	 .457301313869865	 .453210050614473
 5	 31318	 .0128614241261918	 .0129596839688522	 .00877808590386514	 .016309596730333	 .0167659489912597	 .00859321556937435	 .00365263629085992
 3	 31350	 .0622559609989084	 .0858254786880783	 .0888391880840208	 .0873071713123386	 .13043268258017	 .117176430657137	 .17422330989418	 .180424942767145	 .184329101198162	 .172626591517968	 .207739590762482	 .202117181384502	 .224125110913093	 .226798138185097	 .254365995650804	 .263317335638387	 .288716014251817	 .274334670203682	 .359218048348451	 .380885457154046	 .423539509750982	 .397460546235504	 .451593860467626	 .38173509261353	 .481991554878311	 .507083569540552	 .412919330699549	 .242268511981242
 2	 31515	 .0157514856440355	 .00642052976698438	 .0133406305978143	 .0037256195587309	 .0271687774754137	 .00335711328760353
 4	 31525	 .0574946697801079	 .0661662667685984	 .0383063582940722	 .0799991219950325	 .0555541883937612	 .0347849498909418	 .0416233762776919	 .0265102506058652	 .0281384750262266	 .0833763014354734	 .0325875219971331	 .00244711141086195
 2	 31593	 .0295182250998031	 .00724297966341866	 .0348266278513791	 .00292526924456066	 .0186938376795738	 .00504723411375305	 .020987697288391
 1	 31603	 .00729089723742666	 .0112565816256249	 .0126223255915169	 .0134608193935235	 .00827506826891376	 .0100046293498743	 .0109025353156724	 .0142188709213945	 .0160202872215328	 .0106745439488219	 .0132020770427797	 .0127135528960778	 .0120477410332304	 .00695868320840316	 .00134332587249188	 .0034283392799574	 .00346765955258161
 2	 31624	 .0169834335928063	 .0304237188130624	 .0465758837153099	 .0589911018930947	 .0619212670326004	 .0601416163577493	 .0467902405340403	 .0538869429759912	 .0382427893775195	 .0326309562192047	 .0112403477627248	 .012565751947085	 .0175384173199277	 .0100488136246799
 5	 31637	 .0252821492342595	 .00718018122500391	 .0169024337800067	 .0164118438256606	 .029765171528632
 2	 31744	 .0724159921359091	 .0842131777530999	 .0744666174041388	 .0994311218887651	 .101274008369018	 .122732477675529	 .153363782483521	 .152543028770299	 .20672555407711	 .413058268435667	 .469562257017145
 5	 31760	 .0116382622713959	 .0335301476737296	 .0435573349718564	 .0455197226671414	 .0423156524758805	 .0338687111449335	 .0121099514056927	 .012341545055164
 1	 31801	 .00374064479213806	 .00520269078473378	 .00464692921348378	 .00533622673383787	 .00427636100039987	 .00548224511689417	 .00589140716053113	 .00588189473808743	 .00773882673022509	 .00663965358539327	 .00691893627071172	 .00815390885486501	 .00726432553686206	 .00871616845447027	 .00847052009528535	 .00905950765747658	 .00854484278517202	 .0048679753345757	 .00849676716523812	 .0171469276314839
 2	 31802	 .0137982617737965	 .0161597624931804	 .0121280820462244	 .0136099066985742	 .0144930622605466	 .0151676542634837	 .011587814973378	 .0126164613211866	 .0142037735826558	 .0122712002792183	 .0125128794048049	 .0131319407641208	 .0142035333869481	 .0145625817255251	 .0131846610722854	 .0131839873263664	 .0153699631857669	 .0127647282170753	 .0146238417601687	 .0148818917029483	 .0120052021831846	 .0158036651582821	 .0160367679971639	 .0170010503947421	 .0165133308428841	 .0181887879505596	 .0171843632957354	 .0123930591076034	 .0145749004462507	 .0141670396623219	 .0108710508782733	 .0120177811871021	 .0162837125913304	 .0156385059297274	 .0128403431678527	 .0136974548670945	 .0136562929462781	 .0144312804193414	 .0148651595162784	 .0154026722773574	 .0151143238984651	 .0166377907406504	 .0158927974103505	 .0186838381940713	 .0219859554068677	 .0181337118011251	 .0208124650919661	 .0204469023913047	 .0202270433373826	 .0272752116589502	 .0308131270169909	 .0368372424840983	 .0149657083279641	 .0442515589255565	 .0272978587134996	 .0148437178323893
 5	 31815	 .0539655764452622	 .160123203799125	 .24944052388923	 .350108184821	 .337417566625977
 1	 31844	 .0465453861823206	 .0361275542526648	 .0369389343417442	 .0342199952258348	 .0394244431131649	 .0341707943729649	 .0380278583595721	 .0440638707853204	 .0354528985704539	 .0379145542159577	 .0312868333126028	 .0430808356731284	 .0366562599167658	 .0474830635387003	 .0268989003391432	 .0546327948054328	 .041597650215957	 .0426983795573497	 .0381252876600555	 .0375061171514044	 .0391653270475502	 .0609891098001192	 .0527545246081029	 .0507818686036669	 .0672267454467506	 .0723089582472052	 .0139393302602318
 3	 31859	 .101370117612071	 .111603382116501	 .139590221819892	 .072549731588415	 .0547428092837807	 .0662637207880669
 2	 31904	 .0189478446561272	 .017581813188588	 .0205999619201784	 .0310939275110223	 .0158765182168209
 5	 31910	 .0236212841117329	 .0301321813960784	 .0266057725744106	 .025539083302828	 .0315778071523536	 .0354616735505612	 .0320557815185823	 .0314613472574949	 .0247805169462602	 .0294582727624775	 .0257463324577234	 .0238521349129455	 .0235408099395776	 .0164702900862125	 .0214789917921566	 .0193556326210269	 .028945649732719	 .0346250680931205	 .0313967208697557	 .0203437700053728	 .0268327836496049	 .0294144265923179	 .00972709828400975	 .00560829104609187	 .0182066960168152	 .0188350513808829	 .0221890823376399
 1	 31951	 .141179146915855	 .228287365004149	 .14132830530064	 .0538669884794052	 .209775248554049	 .216254862200846
 5	 31985	 .0138879270371196	 .01616091606944	 .0151368003768673	 .0146952276275511	 .0166659506105746	 .0154478697594278	 .0164718620268742	 .0234937074337568	 .0175805112062308	 .0182666496020648	 .0188159488514038	 .0256489733976681	 .0226990449184839	 .020158693709531	 .0228622613517298	 .0296157636037157	 .0358840114244029	 .0508287592502429	 .057822302900033	 .0462790138884052	 .0623241152420528	 .0832384212934306	 .13245775153165
 3	 32034	 .178371409205141	 .0415689437567601	 .214379742647191	 .0849605014371622	 .406233793060946
 1	 32072	 .0745814226852238	 .216544366452611	 .272358275487828	 .337589177325639	 .404388476814424	 .551705715027381	 .877913901626046	 1.08770582217939
 5	 32126	 .00945045307062511	 .0168618935884	 .0291079474355893	 .0386064441590299	 .0200796043384893
 4	 32157	 .0810332801898989	 .0559773441634015	 .0626195301163529	 .0627084945040353	 .0506535913021695	 .0763782526206804	 .086493789654371	 .0585587108560658	 .0675509397957998	 .0839470514417859
 5	 32215	 .0355046714714277	 .0558845251282137	 .0506554363416703	 .0190613308627712	 .0329978157303482	 .063326318083426	 .0770021231800076
 5	 32244	 .0408479773121405	 .0303393845178518	 .0225665668185824	 .03832892397339	 .0454133493783236	 .0520390341715785	 .030891956455374
 1	 32296	 .028901136248412	 .0753282058015522	 .0986218618602883	 .123149201787166	 .140042713335818	 .173914102427113	 .293391715270384	 .374867433282523
 5	 32299	 .0299628514911968	 .0211379707678217	 .0326508559046133	 .0518757740500803	 .0321253498419751	 .0282277215767647	 .0179234607401835	 .0195948709268159	 .0406239916499343	 .0361372063023339
 4	 32309	 .0572783804860845	 .0490672336510685	 .0384921067634432	 .0271094086850243	 .0582939018808872	 .051869876262069	 .0412702220246748	 .0569629113501534	 .0674031763468041	 .1018418843333	 .0483128653761971	 .154307089824813
 5	 32311	 .037744254263168	 .0252582996794195	 .023495050087891	 .0224276427333742	 .0145870127190783	 .00601579950909026	 .0100901948664413
 5	 32393	 .0207219630754342	 .0220979526494516	 .0167445614853066	 .0256269491399665	 .0208214476602677	 .0138086550349126	 .0249070722620449	 .0165893308496452	 .019167221945429	 .0252877010370434	 .0110724896863519	 .0150636622579339	 .02500902895818	 .0194359264529638	 .0234032668792479	 .0173943858457633	 .00863941328269966	 .0130445507293306	 .015908628358936	 .0163216584432415	 .0291998905191547	 .0120609871220849
 1	 32417	 .173597374924259	 .327700265099963	 .499674706553943	 .913065115337952	 1.35944028881775	 1.48129247906126	 1.56442397525072	 1.12655851279983
 5	 32438	 .125329237416675	 .155075917575262	 .136825125827682	 .203970565344826	 .170962698553492	 .289371585206823	 .482466430789673	 .848510051589576
 5	 32460	 .0234207449670168	 .0344957281048079	 .0324664759914724	 .0360377337136897	 .0382486363000544	 .02666980136095	 .0236089117088926	 .0317020850122097	 .0455624028270569	 .0404925060195958	 .0401454841783421	 .0267827503550555	 .028464484910243	 .0444406414864125	 .00934489295179196	 .0182597332147903	 .0144877824307397	 .00223862807804603	 .010237648231866
 1	 32567	 .176918029239547	 .256078180704599	 .354114534247344	 .313135455429279	 .302712767952937	 .105419341601663	 .309782197021352
 5	 32576	 .0171442839636747	 .0207089189036175	 .0197434022106045	 .0325619837401376	 .0270271186930721	 .00485427600392001
 5	 32743	 .00694467999615603	 .00887996980637745	 .00956882682296758	 .0100465596272229	 .00503075664272548	 .00220608806578228	 .00507729592873667	 .00381087866188625	 .00450676822476757
 1	 32805	 .018743813097884	 .023064519722766	 .0272288494219252	 .0266905535962538	 .0218195295862251	 .0272185548922134	 .0263842312298065	 .0233238355202441	 .0214623459327474	 .0194485324192285	 .0241710376429508	 .0277072811885939	 .0317037021918965	 .0271272188100877	 .0224628785720054	 .0229633704774383	 .0303435080384206	 .0235283148457654	 .0234059957938909	 .0265181366804548	 .0673356995208623	 .0256663685770775
 3	 32814	 .0176751085485697	 .0139638988827892	 .0130485077251179	 .0202871090576885	 .0120954034324564	 .0147034090850638	 .0165219901706227	 .0102974935089031	 .0143700126673741	 .0221214360133359	 .0123818262740307	 .0173086898300594	 .014267783257963	 .00917284786829517	 .0155366284257132	 .0122310894301576	 .0144755150915672	 .0249358774821773	 .0212005515684713	 .01988010976643	 .0203563527655716	 .0191565699045389	 .0142198315956356
 4	 32870	 .00984550753191047	 .00783536146652212	 .0109140827859357	 .0122348979294554	 .00939804467149189	 .00936271729541869	 .00879950016956331	 .0109289125066539	 .0112599405056121	 .0134911097029705	 .0108910802350209	 .0122871549814364	 .0128588529339796	 .0121715663448982	 .0142682173545233	 .0142147633039027	 .0148120564581186	 .0163348250973321	 .0218797187553284	 .0248914346545752	 .0233492463641749	 .0265041534440109	 .0342267943815268	 .0522127420039028	 .0772864143200409	 .127787265513301
 5	 33008	 .0114813942301975	 .00964177136433704	 .0119610407108772	 .0130177750833436	 .00876118894692034	 .00811026064493977	 .00958237976018852	 .00948204339877521	 .00639686621172875	 .00907743005695722	 .00345423335312833
 1	 33111	 .0899650516932085	 .0786480907454414	 .0619790225994502	 .142987797707537	 .0683992294364989	 .0943954102988617	 .136499166645013	 .0840239918155364	 .120631413470597	 .100880728448969	 .0527459205011989
 3	 33485	 .0101766057709751	 .0104662277701615	 .0135004606623977	 .0105470077558744	 .0118117975965736	 .0102912781848525	 .0129160376353983	 .0129336337678417	 .0144596658038883	 .0132945491646963	 .0107576808588988	 .0112149925525925	 .0113489520244935	 .0136220846516003	 .0113231388204453	 .0120239402522965	 .0115375240849219	 .0147476125761231	 .012872080395072	 .0164728358602451	 .0125112750714586	 .0169180974246101	 .0105735695097283	 .0134148449143763	 .0129426250705798	 .0210516193222697	 .013685489060049	 .0154258125070145	 .012248145943051	 .0108920678277152	 .0193586273144942	 .0222151429126018	 .0261067784502096	 .0324850214992189	 .0310635979508642
 5	 33580	 .0142308812740649	 .0173777097972492	 .0241787427152873	 .0289619552317918	 .0294546955082165	 .0329837069285767	 .0350315987203111	 .0296221916645968	 .0239704857961136	 .0135307538146643	 .0202793862128915	 .00313778987715021
 1	 33774	 .00858461715456204	 .00963399278676649	 .00595732138649483	 .00763792379718167	 .00900837919517214	 .00889578211113853	 .00880966632548346	 .00840219815762183	 .0104823133668765	 .0103133210655225	 .00816045481010497	 .00642653879563867	 .00934943927253497	 .0080370052424987	 .00179036888086675	 .00551355682095437	 .0059813135737688	 .00474974718546207	 .00198192545444433	 .00895789946592765	 .00564483224461585	 .00515826278357246	 .00076000759951674
 5	 33776	 .01423033365253	 .0173678988655087	 .0195535219158622	 .018121593238325	 .0174890147681817	 .0196556760462527	 .0198652212215568	 .0184125605070202	 .0226746633501492	 .0205851726400827	 .0179494893502864	 .023873026640006	 .0180498069089683	 .020049377830957	 .0165431622843763	 .0199431925573853	 .0204260049826901	 .017896022197194	 .0154196630990946	 .0175619567238486	 .0105293052583193	 .013426184918606	 .0147869818060889	 .00993689245614681	 .0113691935796465	 .00723459589939519	 .0110853286586728	 .00928710900407036	 .00321080828102488	 .00652786040873945	 .0130689016474271	 .00981949693873144	 .002189624998655	 .000696992777474208
 3	 33832	 .00961896938238759	 .0105065814816109	 .0115682760322517	 .0110834085979012	 .0115138699309183	 .0119162070420542	 .0111591057432518	 .0103888794501806	 .0104324857381198	 .0120922891724708	 .0118406859496131	 .0117990037406776	 .0122886452769998	 .0126727250501722	 .012198781716694	 .0138976233025359	 .0119746476600915	 .0116839538767971	 .0126616557860653	 .0121573602101009	 .0134130229112817	 .0114770809734037	 .0126809014619336	 .0127117076340353	 .0137937249860718	 .0126340500716697	 .0143654719779748	 .0148359824944378	 .0157318242362654	 .0141304217573412	 .0140897909306882	 .0132316507582464	 .0128029651359151	 .0152127629440864	 .0131137190469238	 .0139483458998704	 .0141716785314123	 .0175501136963556	 .0125563779994413	 .0134869398493786	 .0147440147203962	 .0132645935637853	 .0159055986590024	 .0152867954443977	 .0180672520353055	 .0165586777831804	 .0170661249673093	 .0149071101170773	 .0174946400116179	 .0172740576214411	 .0186658153282925	 .0177389612072166	 .019923096507501	 .0182523403780536	 .0192243965074739	 .0206276192036951	 .0169977546035911	 .0203506639994301	 .0176821793585816	 .0219206989654112	 .0223336214876537	 .026545875305679	 .0263903218402432	 .0263969643149758	 .024251424669612	 .0242017287226524	 .02937428222251	 .0370483768757447	 .0388711568560937	 .0359089627931203	 .0313742383528943	 .0295209502502736	 .0357650435365865	 .0377962386391073	 .0342208184402674	 .0466272296075683	 .0572354705583697	 .0594498320159167	 .0572888224384777	 .0720920616016473	 .0756404682436904	 .100271496456688	 .101209297182196	 .181933268626009	 .368402477478143
 4	 34120	 .0480047770008491	 .0529636606561966	 .0468471776400496	 .0430104787719985	 .0337823194985505	 .0566990053611747	 .0523489814071627	 .0469073906540253	 .0554738585208492	 .0492751425885268	 .0448532140894432	 .0508115702825309	 .0400381116713199	 .0375082625202397	 .0138911968982958
 5	 34262	 .0262845398293282	 .0240217164696246	 .0171770129279509	 .0209046325686909	 .0300175428783374	 .0174159679026834	 .0189136951080079	 .0281662840627971	 .00379960178508173	 .000705808084760896
 5	 34430	 .022172142021413	 .0206006235636206	 .019811079894823	 .0225720108438611	 .0131977978436278	 .0206152324887638	 .0207403394457481	 .0209807243206216	 .029316479777651	 .0162550438178605	 .0163706231036651	 .0458784221564494
 1	 34480	 .00578357952781621	 .00605296942900859	 .00604269781885859	 .00732999451819796	 .00937711043897628	 .00830768222069317	 .00926651204330939	 .00987396223812455	 .00633066265172377	 .00681484426711099	 .00486896485534056	 .00845502041622033	 .009293577152802	 .00974621706108054	 .00984716795556394	 .0155201284407731	 .0196559450379597	 .006088226889725
 5	 34611	 .0110236247267585	 .0171183766527693	 .0220026647672248	 .017110517666018	 .0115466007710997	 .00761749401029656	 .017486223584685	 .00199666112858585
 5	 34622	 .0149099252201716	 .0114270524776085	 .0077901481437021	 .0108422273141757	 .00942839070083483	 .0119460503645773	 .0189487735898577	 .0175342446020604	 .00958361302465928	 .0409648941105006	 .019766763404467
 3	 34706	 .0369101759292616	 .0509207839216989	 .0432496094246796	 .050915170660833	 .043295136938664	 .0441906400912607	 .0539135616993736	 .0498037374775922	 .0555903852902438	 .0520059590039475	 .0487181448682928	 .0577252899402758	 .0541125923765736	 .0584266330553436	 .078904836936283	 .0744000206083509	 .0682001550595155	 .079606192437923	 .077031038375496	 .0788591668258779	 .0778947617031805	 .0855178604400161	 .0867230261082325	 .07784124954601	 .0823587863030269	 .0924345716327225	 .0783717572779233	 .0945463648492267	 .0982813605046126	 .0907304912308557	 .104588736884908	 .121346360705476	 .119592324768284	 .12124885836072	 .124641529641917	 .111855298168391	 .0967306700340418	 .0934334208893692	 .119029394101577	 .137856816613744	 .123548254137719	 .123992320795027	 .138574906869105	 .143497236421912	 .177057524888368	 .182339793777615	 .11382434823078	 .103376896935332	 .155247695356916	 .0996768338307065	 .00375720207625701	 .0414086671617942
 5	 34764	 .0124315520355265	 .0158887877065061	 .0196066314541326	 .010120996809198	 .00995460202431054	 .0172562324038914	 .0164055081398872	 .015917081911925	 .00467248489838406	 .0169065726661093	 .0153751241991025	 .0400406096546402
 5	 34793	 .00959175437084896	 .0131766493362837	 .0167388304991928	 .0114763564236083	 .0176318798943303	 .00823802480717588	 .00997037355905137	 .0148356082547644
 3	 34835	 .0985545163214133	 .12418793827618	 .151723541593296	 .189111654017702	 .220380186315662	 .320987320665803	 .650803132394055
 5	 34912	 .0602897999074108	 .0823845065910039	 .0775217491557578	 .0502409792546356	 .0119354827201329
 5	 34932	 .00571623571047085	 .0113338841406307	 .00880463808252203	 .00390864832262651	 .00585647607919053	 .010677228290177	 .0111906392826807	 .00779919374454219	 .00420004388269913	 .00037551937969353
 5	 34964	 .0182838166049184	 .0238881251330547	 .0235805888173287	 .0211049999084075	 .0289803961286516	 .0257463034341172	 .0306735555961841	 .0344845958112288	 .0303863206019539	 .0281217504915386	 .0308706703920473	 .0305395624032882	 .0244056215599007	 .0277779728711626	 .0186241195068731	 .0206199604945813	 .0228599602199962	 .0252493234341161	 .0137101761431447	 .0157226157406211	 .0166049580933603	 .0122670307952116	 .00928103475757967	 .0166368792884818
 5	 35011	 .0173660975399521	 .0251550841226262	 .022041230975122	 .00333494199132918	 .0116311818987052
 1	 35348	 .00641907234301857	 .00519744230688754	 .00360822007862455	 .00779728453469659	 .00526949588048123	 .00505238221984118	 .00814526195219873	 .00610145915092496	 .00779394957556553	 .00774928375364572	 .0054524135883148	 .00700791190296651	 .00795221914362975	 .00550953915732315	 .0136284193495246
 5	 35354	 .0104257290029872	 .0122053432438322	 .0125089105431016	 .0128073388039887	 .0145225631615137	 .0155384009415348	 .0143543448843993	 .0147748497042583	 .0165086358832996	 .015073214398185	 .0218831236690913	 .0216902539175852	 .0223946546464584	 .0289709746562288	 .0307985284785253	 .0338991041922967	 .0253048504102847	 .0345299963839345	 .0392748038907342	 .0401356145099667	 .0290423723781458	 .020935054443714	 .026185273661635
 3	 35396	 .0136653206438483	 .00696601306864288	 .0101022863383293	 .00687023598528839	 .0111283491304005	 .0102162723468067	 .00948673128825529	 .00795374005172618	 .0125361314997123	 .00882715297457853	 .00999979770056992	 .0102261607442054	 .0109747940347428	 .00960874948823182	 .00858507466797838	 .0102051767526253	 .0126583192867935	 .00800052251806066	 .012879712115114	 .0116688543360346	 .0136167674012005	 .00742785553568338	 .0109921484974507	 .0187319240428959	 .00828060614300327	 .0130785438158114	 .0158847757275971	 .0397851707122416	 .0041829123066457	 .0335544048929382
 3	 35445	 .00917334473091884	 .0112750889324318	 .0106656029554057	 .011381574168015	 .0117956544680078	 .0129623724613344	 .0126355304445149	 .0102217049574557	 .00980124331001311	 .0142515903880574	 .0131644426251297	 .0123836473090733	 .0105094200583814	 .0114525498868656	 .0146094060834138	 .0135486747369242	 .0117030796931676	 .0120205475922959	 .0150790491730047	 .011223956645434	 .0114026991981414	 .0128086216862617	 .0119967816242754	 .0150586593290415	 .0141913103812975	 .011790700312667	 .0114567199470314	 .0134203612161801	 .0123285324737193	 .0138845445440371	 .0139726732119113	 .0121318701196102	 .0109756363544772	 .0106340699446794	 .00778232573590002	 .0108468313603096	 .0143316017113474	 .0123337861472977	 .0160394364748181	 .00636565162549108	 .00930523131457386	 .0181392571138689	 .00579590849654837	 .00941318947441181
 1	 35595	 .00612949745837892	 .00784728795993566	 .0051836106449169	 .00572719735850997	 .00554772629823643	 .00644574822427045	 .00540685958505533	 .00604313241013851	 .0081961888432819	 .00514274903502967	 .00620279497618942	 .00803406904353828	 .00386048661758518	 .0100295066089429	 .0114270896790407	 .00541163898477809	 .00662968540408853	 .00376355518011731	 .00920997966132248	 .00746251146912762
 2	 35702	 .14454589805276	 .257225231364279	 .341832668667791	 .376237381547715	 .894156459445396
 5	 35707	 .024420161625583	 .0260081818454395	 .0417025762072862	 .0173874351038438	 .0238496968229603	 .00820618667115086	 .0147517472598644
 5	 35790	 .0104366887246844	 .0100173060179205	 .00976766883178074	 .0107564048040103	 .0124685428635535	 .0131558961786798	 .0146741547893917	 .0172705959384738	 .0189827654134555	 .0203446911617166	 .0187362199242279	 .02250292692578	 .0224895244096754	 .0205590093189717	 .0230158481056181	 .0215853023919791	 .0207147767533397	 .0211386356403548	 .0182525325318432	 .0199630941250725	 .0168168049565165	 .016099008708314	 .0131317525214728	 .0141463996767476	 .0126034275388308	 .0131253660218124	 .0147823578504983	 .0145990808257086	 .011296939047898	 .017033224513301	 .0175176798658397	 .0142887348327311	 .0198686620065682	 .0225370792595852	 .0246506172065721	 .0224941651584186	 .0317807372878637	 .0395299752528413
 2	 35797	 .0153159053011943	 .0184952721408547	 .0203514564393839	 .0228134103417095	 .0134460300242218	 .0115644870202847	 .01169300343294	 .0104177256828138	 .00919233252995319	 .00703525478092882	 .00315782029375585
 1	 35838	 .00770176709583921	 .0066549401233695	 .00715718363144992	 .00924835227622519	 .00666134640947293	 .00757778131300369	 .00782827857527709	 .00743139808472874	 .00827779513671426	 .00868362536839929	 .00917629143179347	 .00971891672223012	 .00703412103278696	 .00701492547071	 .00788411687072614	 .00755540955598902	 .00777370695653227	 .00699964783803807	 .00785846760707051	 .00870761022288048	 .00730133081072734	 .00934987309647184	 .0081659280377768	 .0102520936045814	 .0117387154743157	 .0159784902995845	 .0120187930207352	 .0118673306681135	 .0183789987060076	 .0024684759607874
 3	 35887	 .0132147740728271	 .0168596798275849	 .0118383224765211	 .024444009882093	 .0236519590680458	 .0107550414951173	 .0180456441266442	 .0349573974656228
 1	 35888	 .00804432735311412	 .00950610704736968	 .0101877605634982	 .0104009192107652	 .00895821299889553	 .0079845276571092	 .00748843748698506	 .0085918996417342	 .00799630542591532	 .00875261567241303	 .0102855865345289	 .00936736402495184	 .00945342564800774	 .00860256390586897	 .00773311305216799	 .00764128270198437	 .00964604428028429	 .0120863980318424	 .0120961824184752	 .00874019797980894	 .00974455026820441	 .00805616629594931	 .00861042640846648	 .0121806315221748	 .0109924184447532	 .0105356356260729	 .0105073909564988	 .0117448132862379	 .0119119282639757	 .0101673175519211	 .0116477258791022	 .0110653810468413	 .0151959331931825	 .0105115442481226	 .0102112195753768	 .0104273457911085	 .0117679525953628	 .0139608840792223	 .0112188012487721	 .015970658813941	 .0165812903344069	 .0150412306390347	 .0123734326374928	 .0119559697943839	 .0134974615299089	 .0118944982349899	 .0145428578397248	 .0131236377052673	 .0123149737298311	 .0196575181743972	 .0142003853491494	 .0161037489167497
 1	 35905	 .0743919270793926	 .0820240591551138	 .0822823213500264	 .071402067655759	 .077880158980254	 .0794730262795452	 .10324269806779	 .124374748725318	 .0151377242346474	 .0175053761768726	 .0316460027687908
 5	 35940	 .0132765703760191	 .0299256369580887	 .0328939302888947	 .00778792567603697	 .00651398437567141	 .00488878302649406
 4	 35983	 .00641428236634857	 .00851633463056288	 .00905622556536622	 .0112521766818183	 .00706703084397799	 .00789779842574296	 .00865632487002297	 .00937655134660616	 .0151287362014032	 .00872701201192668	 .00698422795662616	 .00749696983570777	 .00409175557845528	 .00844352594948446	 .00652950095231966	 .00550585002992631	 .00841160215619699	 .00695768087640499	 .0121121858529688	 .0144978913301556	 .0120175941089257	 .0212098737553326	 .013587580593228
 2	 35987	 .00930529959480526	 .0134035014616082	 .015377115857053	 .0189382566995775	 .0162094348089622	 .0166620374953718	 .0257812365748235	 .0231029215257446
 5	 36026	 .0238156157800584	 .0248678242004968	 .0200532719790877	 .0126064426111658	 .00726509908645679	 .00836476515779967
 2	 36033	 .148557961565214	 .18169175169283	 .234366032807035	 .161415850633339	 .300666140459813
 1	 36037	 .0531364292084668	 .0360154938696556	 .0306992890602807	 .0330740682808212	 .0343946967013008	 .0634536779136143	 .0295346599249431	 .0626319638480825	 .0623773605970168	 .00417877743877543
 1	 36064	 .00730535849054294	 .00783072209844579	 .0060070821345273	 .00755137069759124	 .00718800452781746	 .00769879791095652	 .0095922916020587	 .00884489140784817	 .0093313753122349	 .00824428606215792	 .0102431929531019	 .00935003877533417	 .00765829755913276	 .0092096365956406	 .00985537567207014	 .00877409087126642	 .0114915031007115	 .00994006883485726	 .0140447047696711	 .0141290256209098	 .00980094458067017	 .0126772894763088	 .0139561854651895	 .014690228761032	 .020768276568508	 .0193562159044561	 .0254372064656169	 .020984850686971
 5	 36174	 .0156567859251697	 .0219962331410889	 .0260228071251702	 .0168537191559028	 .0168461824195779	 .0132710307085121	 .0128358183160031	 .0244726086970043	 .0374361873138172	 .0344632095179649	 .0251680224277586
 1	 36189	 .0396239649155609	 .0368157312513507	 .0199662286500851	 .0424447727562618	 .0236518953081141	 .0381372779193041	 .0261713141109716	 .0180961501831748	 .0324199266073444	 .0356503674938972
 2	 36206	 .0244167711719941	 .0377058746561037	 .0227888419497999	 .0228917019148412	 .0179291097758282	 .0345064264523501	 .0291222941435438	 .00686998375885004	 .0405227574009619
 5	 36336	 .0150856630282027	 .00970703917201807	 .0109469127884739	 .0176941119274142	 .015427566408168	 .0120386243289864	 .0170034277656863	 .0104582251982989	 .013802504586693	 .0157271032247486	 .0105668093152794	 .0176847119406933	 .0130832687423659	 .0138585024644034	 .0211932624290307	 .0180127298777668	 .0263200441066345	 .0257680906010104	 .0214073566520425	 .0238739017657412	 .0248356034338652	 .0362266665667908	 .0227135114217157
 5	 36352	 .0186224832556941	 .0300132459680675	 .0291776512880576	 .0391795349696379	 .0393693547096206	 .036144479858997	 .0291267262356222	 .0297983795788418	 .0261122490633879
 2	 36355	 .0219018650791166	 .0205253067764986	 .01889756891109	 .0340395189037823	 .00912415869462851	 .00691837828074488	 .00494915779707284	 .00218837568108138
 2	 36498	 .00642974611821717	 .00749979438782787	 .010173346573638	 .00644862459344198	 .0120149266266932	 .010083170129084	 .0132605619108889	 .00741298918173248	 .010244134451484	 .00541799997890654	 .00814572413259112	 .0045992090426957
 1	 36506	 .00818838962546026	 .00833982342701646	 .00932560003351351	 .00583618169472039	 .00620988258055416	 .010744362376537	 .00435517952718068	 .00683505949796814
 5	 36515	 .00791694152871887	 .00521179813624439	 .00715864779194806	 .010007774773913	 .0132190721506756	 .0111341343860278	 .0155074632364328	 .0134532030936746	 .0138770508671993	 .00324671494112931
 1	 36604	 .00406863983816188	 .00455348821515687	 .00529430607423845	 .005152931536444	 .00566643987261198	 .00596199934084961	 .00600798952425746	 .00630687939757676	 .00745968242174006	 .0081050439355262	 .00770516407831997	 .00725554453206323	 .0074370160122934	 .00678363783898531	 .00587846711492164	 .00625054562051657	 .00553527621679429	 .00583507247175626	 .00615872863832265	 .00603902529532214	 .00523896507426347	 .00569946915483837	 .00587496303793624	 .00612694038414697	 .00628650313129209	 .00640605605260341	 .00656234853801518	 .0059463642625985	 .00555124867028275	 .00621857607599023	 .00696309225081909	 .00650915558183294	 .0059668940336703	 .00583179141900446	 .00515936290371708	 .00529904209781217	 .00575071995491607	 .00676756665562055	 .00734619588391519	 .00646895511628091	 .00712930319756977	 .00611509169997715	 .00692196086748293	 .00635854764832336	 .0071523228804167	 .00845034998268439	 .0076041581332019	 .00893494900259829	 .00981722229414722	 .00816940554026449	 .00858721759518235	 .0104905373844988	 .0125874496888231	 .013948063905127	 .0148931014008234	 .0147137873369066	 .0142943163742152	 .0143678890406106	 .0137037375494262	 .0177914796909404	 .0126844761629519	 .0133082505398236	 .0114764217590443	 .0113324672517526	 .00513915281030526	 .00539850451325172	 .00688749772493782	 .00687774151443627	 .00597209178579106	 .00634038114219559	 .00368590047989262	 .0117001268883717	 .0068470769605754	 .0231616848174715
 2	 36680	 .024644501098662	 .0274361550770347	 .0139393423378446	 .0194719381318099	 .0158652829329158	 .0257392565032612	 .0363183106530935	 .0114105611399227	 .0216879756404137
 5	 36682	 .0307040358550682	 .0281187778372513	 .0308299499407853	 .0291657320173019	 .0434808876296106	 .0374094773125131	 .0539765763243642	 .0526935349831805	 .054991970781622	 .0689397874929171	 .0747236547124106	 .0748284247188789	 .0833910548166387	 .087799388651804	 .0929589567288886	 .105615518439836	 .12358235612595	 .110874917078582	 .135912434967424	 .149291377194661	 .175968893930684	 .170897227656207	 .19318076006493	 .19685636295063	 .238480624388969	 .217289523842294
 5	 36685	 .00928553975263864	 .00580547236697315	 .0102241569099689	 .00739019137818515	 .0107389787165023	 .00787372266055747	 .0107539234084105	 .00560878104875645	 .0101968113266357	 .0109351406947827	 .0115102933843513	 .00721550529142995	 .00985007603221131	 .00750700634698097	 .0093958941064804	 .00546523241806228	 .00990059280571942	 .00990789539835639	 .0105948750748405	 .0060506401433122	 .00939163707643403
 4	 36780	 .0040093799057878	 .00427977237993521	 .00340265280493743	 .00372440409966843	 .0037041658586757	 .00379826884822856	 .00409513924792905	 .00623745236182347	 .0031170726316058	 .00702740534096997	 .00833560504400469	 .00636840592042386	 .00807375534010358	 .00668993258174861	 .0103083598621288
 5	 36862	 .0108918257995549	 .00968808647636244	 .00962283624716287	 .00771907481571987	 .00899682133109658	 .0107658122949009	 .0125563361647416	 .0104260028412747	 .0106984561858128	 .00876296209923125	 .0123847661091412	 .0104727854140304	 .0107130151831058	 .0109412740870729	 .0132648183118086	 .014913134310522	 .0161725940972787	 .0142665256959805	 .01493716485247	 .0173764242249073	 .0184913916231305	 .0237112386843295	 .031195933246956	 .0136494342965016	 .0380032002713089	 .00322879220218279
 5	 36991	 .00850194718920426	 .00164306456006145	 .00883870857472706	 .00142914216630506	 .0152087251816667
 5	 37035	 .0262783673633979	 .0405062145404	 .0245948487572439	 .0311743178911747	 .0128087932370967	 .00585396207433386
 5	 37063	 .00903640260125166	 .00966529391669615	 .0101103340125002	 .0109103152334506	 .0135824018254642	 .0161711430662149	 .0177420973017438	 .0174178400341328	 .0225203365327783	 .02758260736633	 .0241185336657125	 .0204335306981205	 .0181653383967127	 .020972209050272	 .0184161057923257	 .0164262081657165	 .0204657794143586	 .0213930119501172	 .022619489916265	 .0231550860027264	 .0281067725676032	 .0409406259531572	 .0115269634206577
 2	 37088	 .0364975881327404	 .0341402883701408	 .0306618338489213	 .0313634493787855	 .0262912522860476	 .0421366453468847	 .0105627320074572	 .0125833739689789	 .00637737350278568	 .0175341423693391
 3	 37203	 .0105613011141755	 .0105947237691624	 .0131386254885854	 .0133195454572083	 .022967674248894	 .00835490385149718	 .0166582437576637	 .0210969086155284
 5	 37209	 .0246028655620207	 .0495542079784501	 .0401707142903836	 .0390408940565252	 .0528066681260927	 .0609783982755113	 .0558263289661803	 .0516003328130973	 .0654530537088393	 .0737843382019149	 .0664479279423397	 .0879887264514585	 .113929362248025	 .126617907196297	 .145294482710295	 .167380428145609	 .271450953631674	 .359980763594005
 1	 37258	 .0168563456047273	 .0165972110980313	 .0197018125772198	 .0205505735688766	 .0168422578182131	 .015942398291288	 .0190047762350113	 .0194470010569736	 .0164237755997109	 .0192713085324496	 .0141148413819767	 .0228338666508802	 .0202649938269596	 .0184929394557766	 .0113808281771545	 .0108727071567245	 .0140713242709055	 .0203362090226173	 .0121366603912264	 .00611187882683539	 .0117836117872303	 .0100281703854297	 .0127713509432653	 .00924605611925773	 .00683531120997415	 .00320843317918257	 .0168557151763861	 .0147913705045359
 5	 37276	 .0170431439432258	 .0182662092124194	 .0274969304823506	 .0436180923513934	 .0605926855550237
 2	 37353	 .0202977540827775	 .0223163105014164	 .0232233785151609	 .0233411102798168	 .0246688622401727	 .02745092204283	 .0242547786672225	 .0303818090707033	 .0300241635580389	 .0275873637556506	 .0269087914159065	 .0255386280040552	 .0246435239327363	 .0254457974611263	 .0274215964439668	 .0275162893874856	 .0269314858072567	 .0261965838686701	 .0275496742672216	 .0250009072364263	 .024047049955728	 .0318925283806885	 .0297140750567285	 .0332290953500744	 .0364560760389546	 .0386193380011605	 .0386014744717903	 .0336989139787948	 .0371349568860535	 .0218540353710679	 .0192260082304986	 .0239543084680058	 .0230426261376522	 .0266219096730121	 .0190491186502983	 .0279065119287071	 .0303816803711832	 .0396685585297245	 .038050096301584	 .0301719470259831	 .0311494232456162	 .052968468557354	 .0532552295220953	 .0411810295793662	 .0563535941867919	 .103297822372143	 .071097663813414
 3	 37358	 .025007055494373	 .0371717040655135	 .0370001005693142	 .0556363594154645	 .064808250078879	 .0436702267923417
 2	 37395	 .00698214598551351	 .0121672938070993	 .00731772520721671	 .00375783034161495	 .00655152200433531	 .00262243023388414
 5	 37416	 .0267356526273674	 .0174505164790485	 .0294627276266401	 .0261867277708424	 .0299859303276741	 .0286115487806782	 .02842567246413	 .0260711185106557	 .0312291227407504	 .028634090614072	 .0316202699367056	 .033115053496379	 .0293937216986983	 .0287757185864431	 .031075523415381	 .0347680115911319	 .0264269632525491	 .0374764778235621	 .0280796765870099	 .0431662229700542	 .035357958826799	 .0532836645944204	 .0464429211747198	 .0613542753009247	 .0649562717599432	 .0603439122426396	 .0449394421771579	 .0316802440876637	 .0330330073371113	 .0290657569842032	 .0358252545614739
 5	 37478	 .0484989605395436	 .115322483223487	 .194966418605397	 .308842041642529	 .304746334540271	 .28999852003064	 .279255627981112
 2	 37517	 .00892367671577718	 .00989143460363431	 .00964841402934796	 .00587639203431793	 .00698511812172726	 .0239047879952962
 5	 37615	 .0129228260967994	 .00636781830392802	 .0138417867213001	 .00579689702454866	 .00632039391868325	 .0044964883122043	 .00202991246351463
 3	 37628	 .00608879833890914	 .00717232356537707	 .00823609152510657	 .00694941512441585	 .00641632542503878	 .00537157943604125	 .00449040662033107	 .00531251485811742	 .00564278613849811	 .00678094651516648	 .00636731629338133	 .00692049887087661	 .00662825963532524	 .00499168027613373	 .00649834471812712	 .00579948019391002	 .00721885990433115	 .00503150065193919	 .00822354148126763	 .00595828001259895	 .00709867912838849	 .00679012105353862	 .00819925143716768	 .00478180451378843	 .00585317762805716	 .00642821576862136	 .00644023104550097	 .0094326977937443	 .00839431473327706	 .00823783842910833	 .00747858735540203	 .00620111710483884	 .00558084250673125	 .00609271989928299	 .0121427546645925	 .0153848785355951	 .0164549605989229	 .003781262099361	 .00551147195341263	 .007082243721062	 .00777408025796745	 .0187279203232932	 .0330390653200599
 2	 37696	 .0169841793797537	 .0186857509335469	 .0159096433280344	 .0272787612195619	 .0162214694229041	 .0121493596384483	 .0136888749757149	 .00782388236382608	 .00502781377100068	 .00547715928643243
 5	 37709	 .0667235225404616	 .100764834132087	 .161234136552724	 .242954209986671	 .349392991983608	 .505933995563497	 .526445393450272	 .577492570419873	 .565299202998856	 .62998041022999	 .614264828590794
 3	 37843	 .020547374489998	 .0212309863028161	 .0204636327774373	 .017868545266856	 .0176278532952035	 .0223246676578578	 .0227121572485381	 .0219289917892731	 .0196735746372981	 .0209816204888783	 .0220322053303162	 .0241627724530056	 .0214267621184139	 .0165616464444714	 .0234263567588453	 .0230621055090385	 .0199713410396426	 .0203183665593812	 .0199471111666665	 .0235967007190215	 .0227691656542473	 .0202809859853591	 .0207990149479708	 .0217983182153851	 .0221074493876616	 .0212269647466233	 .0202553613269718	 .022384289692559	 .0254890270707483	 .023007652529636	 .0189018336568038	 .0239410228072651	 .0244899521991635	 .021913210353993	 .0195907779736238	 .0190444244199863	 .0215805130760984	 .0208488010399206	 .015434342079979	 .0146123106913239	 .0181885112239717	 .0219385500546371	 .0201416092220787	 .0183757737849288	 .0195173604621738	 .0193493497387914	 .0229690022299906	 .0183252311758932	 .0171753033347271	 .0123922303543656	 .016578844559107	 .0174008268732839	 .011992254477473	 .0121389977673102	 .01166181525641	 .0158178791197239	 .00956772049533729	 .0158282589811814	 .0177996793375275	 .0156405038878634	 .0151504237072989	 .0138505127452863	 .015628890078889	 .0135708643070264	 .0196558075735047	 .0203017452249136	 .0132221924649178	 .0111470189523863	 .0190437999135724	 .00718162311131469
 5	 37848	 .00974457335639596	 .0127002477188932	 .0086953119262886	 .00900659385417107	 .00967849144917174	 .00775857504374272	 .00282910019985284	 .0126931826402069	 .0147338356719688	 .0133507433413209	 .00978779469119561	 .00571067605951357	 .0187138064726816	 .0121403862492961
 5	 37877	 .100194180052003	 .172275318471954	 .138328980961093	 .107444863038907	 .145177580550128	 .18695057509744	 .230989145059285	 .204398459720178	 .205182528528732	 .205144080977985	 .267332990928791	 .176920425925126	 .0905323607893029
 2	 37884	 .0169779501140894	 .0244939733302556	 .0147131716986625	 .0221303062730814	 .0222002718409144	 .00561207851938751	 .013037480603147
 1	 37920	 .0105367026483431	 .00994956601132587	 .0104193049711813	 .010409164708553	 .00875984180191313	 .0109034310299514	 .00937147912473982	 .010300789641204	 .00927573155839889	 .00905068050435634	 .0110572716020067	 .00868103234757833	 .012010980206175	 .00964419882951402	 .0106199194631372	 .0112655337026714	 .00962792406511377	 .0114247655715914	 .0122915506701794	 .011225100802425	 .0104672408665445	 .0107880026644418	 .0124194817416735	 .0106090455790594	 .0121685488372183	 .0110577905417705	 .0118140870149448	 .0131718493041317	 .0107751724762885	 .0113165175871855	 .0119417587501467	 .0120034907181844	 .0116790787935197	 .0113538182045132	 .0115781110756169	 .0119928188213117	 .0123008430956753	 .0107339070550106	 .0116695484894214	 .0137785075813213	 .012620718508643	 .0119845575229948	 .012998340826061	 .0124672850730826	 .0133318731093167	 .0108744258380883	 .0119475411517568	 .0136829282914187	 .014678852309568	 .0145526756590012	 .0146568376030736	 .016120755787173	 .0147532276499757	 .0136261371767006	 .0158000995973933	 .0128264909933113	 .0179720151034671	 .0130338033371331	 .0165153824271187	 .0148867841408479	 .0148018262945717	 .0168387048015258	 .0159333642606691	 .0165105600159831	 .0168064296282608	 .0167232864450762	 .0151286878300785	 .012895639745623	 .0179706182823135	 .0139381696440889	 .0177670848900378	 .0132806258083323	 .0170760599995721	 .0199823756142593	 .0148066288608115	 .0125329710193696	 .0101909935264649	 .0141825837884358	 .020194241093112	 .0168766506432692	 .015832162152283	 .0057790923143171	 .0137511551243981	 .0146774496321177	 .00335525493743748
 1	 37926	 .00826409672488761	 .0118400104932814	 .00699832114056451	 .0101095134954869	 .0142293667041072	 .00922245599230139	 .0120583600494006	 .0146118941420914	 .0118303886051918	 .0149900667410246	 .0125712165927227	 .00893327895603406	 .0109645187680685	 .0161748154204078	 .0101935899366562	 .0110645341064995	 .0168512010057378
 2	 38046	 .0256230362618644	 .0253367572475938	 .0252809938707818	 .023621392116932	 .0199990887104401	 .0233118301818608	 .0242051306988851	 .0227526845792385	 .0251038881195256	 .0196800703137376	 .0265817044040071	 .0237189671352099	 .0224155489832473	 .0234703071613103	 .0179434626995219	 .0273566632964697	 .0258385690876589	 .0213153744245785	 .0280250859552085	 .0198804325273146	 .0251199798933121	 .0244587069204513	 .0227368244616519	 .0236297138259355	 .0244479157486226	 .0290945938201792	 .0230622753181308	 .0242287147754089	 .026012824689162	 .0270984369261124	 .0290715048541741	 .0346999292286947	 .0253814827546687	 .0334253074031411	 .0274670655881886	 .0313189594374735	 .0314225778907345	 .02120924397914	 .0362885847932135	 .0350641403656328	 .032515182146741	 .0322713397421566	 .0361015529700531	 .0474104324968091	 .0402270477660522	 .0416442193203983	 .0454594602931419	 .0360301388073492	 .0453665376083044	 .0514291327694818	 .0307803483506041	 .0774989245146187	 .0226482648410715	 .0434703018697621	 .023602539629744	 .00768339956030741
 5	 38085	 .00799076603755481	 .00879896079389103	 .00980121750120741	 .0101961446206736	 .0102189004447028	 .0133274589495243	 .0107577425577661	 .0101938285520167	 .0106612977495535	 .0104017087675154	 .0120552145985978	 .0120626568447319	 .0121954351487791	 .0101772536527414	 .009075935267931	 .00984967950640198	 .0101657995352468	 .00920738701138479	 .00871856334264133	 .00957394756189449	 .00662694639329733	 .00670183726480253	 .00612950278035992	 .0069395389970108	 .00337387854428307	 .006921116509532	 .0109188299117326	 .0129484710925086	 .00820097667639707	 .00137318926611634
 5	 38094	 .0905416054989555	 .157241758063392	 .188305406843717	 .248655412496028	 .123834207197462	 .171729507301771
 4	 38141	 .00680255790348992	 .00659639647916564	 .00624957182770764	 .00690164282816444	 .00603150183707858	 .00670260048119114	 .0073819853658909	 .00690679164747604	 .00713339372242831	 .00678842081235777	 .0073420131992113	 .00556551450693734	 .00739524636696812	 .00675302744769156	 .00736180382618157	 .00973285683814269	 .00759920601617355	 .00906361348314685	 .00733617264831308	 .00453085090168621	 .00802761089908372	 .00489930138605672	 .00466550839428791	 .00323276511731743	 .00487699171185682	 .00480412868132011	 .00736901930679851	 .00652583301153098	 .00711941200790674	 .00695216533613933	 .00911758957516706	 .0109345503224252	 .015923708147653	 .00652611604293016	 .0104345352779056	 .0128786656338584	 .00971432174670072
 5	 38162	 .0422509037227314	 .0693401944468555	 .0718631469734003	 .0534144574087186	 .0180744114998734
 5	 38200	 .0405277338630951	 .0356795386414992	 .0290889710150887	 .044671557691527	 .0216179017085094	 .053049864289866	 .0315833943373298	 .0189162567286999	 .0314995381869034	 .0080315903944064	 .0186570410986879	 .0130872914693325	 .00728111757256371
 5	 38267	 .0332160844363683	 .103006938575175	 .194058272770157	 .276435887707422	 .329532672126648	 .328095905513949	 .324098732057259	 .310063835621729	 .249572608177645
 1	 38315	 .00690572095180761	 .00953454887713473	 .00971082050095627	 .0107431892661033	 .0118638404620076	 .0130435352670232	 .0141361200822331	 .0152283435368011	 .0176569311345993	 .0181405675577326	 .0202088435648959	 .0229099406493111	 .0238973516528635	 .0224938419646657	 .0242631857083897	 .0263086907416042	 .0270451356059635	 .0286167264664266	 .0286208257818726	 .0297680420162795	 .0295662697146228	 .0307099640394379	 .0320719544622665	 .0325582066774965	 .0320000290070462	 .0354681353318762	 .0369181939574158	 .0369205949156528	 .0372020130161048	 .0393383045004831	 .0399937126977294	 .0421385663548568	 .0426316043711412	 .0448843437084958	 .0451766388875067	 .0474719015704538	 .0504774452099892	 .0500399312080213	 .0505285500120286	 .0529117561746688	 .0574686533090884	 .0605976973151069	 .062053207641917	 .0649382778327132	 .0682989443312682	 .0685447058335282	 .070426800228885	 .0725117535422081	 .0751057330629854	 .0766251144374851	 .0802405036246366	 .0812897895031196	 .0813870234964993	 .0823623812562269	 .0843152014357425	 .0859962925949159	 .0876392724859542	 .0890234933751465	 .0917143648192922	 .0911572153633145	 .0906696316484797	 .0898531986426425	 .0891176406835879	 .0877056144265501	 .0875923541947299	 .090384039507651	 .0900131634323019	 .0875594919223299	 .0851014600973595	 .0813386205799049	 .0786120671199066	 .075316609919741	 .0748998127056033	 .0725249928567635	 .0647415613241778	 .0591585214758609	 .0499640818342316	 .0454818580626242	 .0397563436923927	 .0382556044119601	 .0364597035241114	 .0341406906607448	 .0367971203739534	 .0345985449168223	 .0317910510333349	 .0329842745014031	 .0321368870697234	 .0336719956784006	 .0373925052534947	 .0444375743033875	 .0421143097594351	 .0169307566517221	 .0129578825685834
 1	 38327	 .0288712944765041	 .0271893708705223	 .0281887163455516	 .0332092991382517	 .0351068252287526	 .0413560063955668	 .0229203884444395	 .0387482015706206	 .0249671274179901	 .00967036200299284	 .0144321471514739	 .0157762474267886	 .0379593655891641
 2	 38395	 .0160693333843267	 .0263938532336768	 .0119397612278305	 .0035484156911904	 .0030194641082189
 1	 38507	 .00504338228602134	 .00264955403659214	 .00524649824800066	 .00503032919396916	 .00664040128269991	 .00641478240166857	 .00658834419252301	 .00815368451298183	 .00795573571499599	 .00586255888350812	 .00965782457655605	 .00449226848418796	 .00557030090104701	 .00150656512241481
 2	 38544	 .0196469010530537	 .0216717644212263	 .02123307791395	 .0208238649160995	 .0198884470865104	 .0180231457435862	 .0194815613314213	 .0203083503670159	 .0190396674920325	 .0183087024157303	 .0156577327723448	 .0176011151340583	 .0197567530070758	 .0213617569503791	 .0196174658522051	 .0173176136625681	 .0176817816629604	 .0177600722883673	 .0210622937261754	 .0188805274598295	 .0234694971952901	 .0201491510066766	 .023800747059433	 .0179921503356224	 .0247712778506812	 .0218458470815406	 .0236132559164166	 .0204771251909136	 .017973163656639	 .0232312648614024	 .0274709176194154	 .0282885035341834	 .0297349409822378	 .0244622675270008	 .0227567170543889	 .0208400061720041	 .026427327016822	 .029144939067291	 .0345688855385586	 .0177403002146525	 .0206882344424747	 .0409811295575453	 .0406457505173118	 .0255488551968827	 .0373589265763993	 .0336633649734362	 .03698430651292	 .0301918549748468	 .0517519740552819	 .0742249593781638
 4	 38618	 .00624499588029603	 .00716653565353072	 .00719266517226103	 .00583138965814933	 .00626906790159852	 .00621988307189998	 .00660905601570647	 .00683959696317287	 .00632999169577441	 .00447849081270731	 .00536240387810197	 .00550191163814189	 .00657335364712818	 .00701580352014955	 .00491809265438802	 .00575640695453435	 .00797713737730688	 .00719487900493938	 .00711977555290695	 .00571639578427231	 .00774186759229644	 .005978893228118	 .00729323020767544	 .00302115804128413	 .00590399817065917	 .00763864704301697	 .00959878104889986	 .00466148966246971	 .00980928298021175	 .0131577823039301	 .000217980707156943
 1	 38873	 .167006862296872	 .0618443819060289	 .184290898257848	 .107378973896911	 .181305924316564	 .117191674445361
 2	 39055	 .00788713311129389	 .0177256217445507	 .0220898519466278	 .0158485625350949	 .00968541309901593	 .00694259474902219
 4	 39062	 .00414576527397063	 .00527603492134257	 .00477713128743615	 .00519858766065227	 .00456238444047765	 .00583518536366444	 .00465741595088807	 .00523314303258074	 .00443462037335307	 .00513542237152464	 .00665977212443697	 .00705290840089003	 .00791337475078037	 .00707006463327029	 .0047853226437436	 .00525791127533592	 .00566362345367262	 .00716887488260702	 .00683114269589029	 .00598934660824725	 .00643541095950918	 .00709275878927653	 .00778954433843822	 .0047814714466507	 .00559042048315185	 .00892389888215672	 .00918614071593943	 .0172912838404115
 3	 39250	 .0085292174444938	 .00701022204137682	 .00981925645351718	 .00888167285933712	 .00896671609104736	 .00911703288881037	 .00845879292673374	 .00771198722304842	 .00796578746174108	 .00818922135951155	 .00888310334314666	 .00921139260137215	 .0100907499054236	 .00850040067215592	 .00706590545753334	 .00592854226074785	 .00839382306473169	 .00875688375284023	 .00877566082564416	 .0105185883386981	 .0105180566065146	 .011786266848084	 .00744033128449287	 .00973383053981472	 .00615787521323182	 .00787609869196432	 .00970373836935168	 .0104708609064135	 .0108153046386223	 .0070826905250426	 .00902070024265559	 .0063371733909278	 .00941940589004219	 .00805909946006534	 .0112776446933198	 .0135248785176711	 .0162181171059957	 .0164804416806999	 .013379470321226	 .00977563051540526	 .00569027747226491	 .00601544184532164	 .00465136775235044
 3	 39280	 .00355966089022823	 .00400041688867778	 .00357431363621839	 .00333414616231208	 .00413492875512804	 .00407027737255012	 .00345431206138638	 .00380779839290678	 .00316175550180059	 .00329742437955642	 .00341322883409705	 .00362260602677841	 .0028532812736755	 .00433596093992901	 .00403532520342521	 .00366301942476763	 .00351664616667977	 .00347037109470057	 .00428526551004476	 .00380553806465232	 .00436765416418222	 .00307636559588378	 .00414017501155265	 .00459261386035661	 .00395163163890862	 .00419794347460371	 .00507553205186205	 .00435124040289332	 .00345628574441889	 .00384563502118245	 .00361404728346386	 .0043363422560878	 .00324416362184389	 .00479866257086268	 .00388010082207886	 .00578772691154146	 .00589973725363163	 .00438718905765961	 .00325686821950845	 .00422331196462946	 .00399100855065184	 .0058889821885131	 .00448901343290175	 .00756845151384427	 .00349128506865545
 2	 39375	 .0258497767893589	 .0511046650331773	 .0452805661015342	 .0248530720315688	 .0214122391491794
 2	 39462	 .0541927584682679	 .08311487472964	 .0836856947629837	 .101836979136379	 .10095095081712	 .0995507378492133	 .116392959387094	 .139009118978917	 .185207561173667	 .21696378590284	 .294862080850084	 .372413230862286	 .240374943748429	 .112724736169439
 5	 39497	 .0117600275749274	 .0126492921095553	 .0114298256347739	 .0133101845871755	 .0117280976190836	 .0142908939557155	 .0151371298780201	 .0149417648877257	 .00959376704004441	 .0131477778800088	 .012553039422222	 .0135497881504385	 .017261908151489	 .01332024660473	 .0176921561244276	 .0160311160438087	 .013553514692269	 .0135018993732862	 .0140920346178926	 .0128155142775259	 .0100416551216557	 .014834881653365	 .015214441052775	 .0181284862595653	 .0175740732123562	 .0108294085593235	 .0118076042951556	 .0137332110941027	 .0146458427708578	 .0199412175394076	 .00881707022186083	 .00619646658953304	 .00238315293775482
 1	 39565	 .0114997889220286	 .0103017308944239	 .0140827929558418	 .0172395849419888	 .0175835240942763	 .0201937840153286	 .0234383415615025	 .0259788749643174	 .0310707575001564	 .0347894974057983	 .0415384896974259	 .0435804009413589	 .0503709566658732	 .0479645593628603	 .0514985792982303	 .0588680754168234	 .0666867784946587	 .077463900107807	 .0829819096371782	 .0923569117313643	 .107130880533466	 .102457270041148	 .11776519332818	 .134501442301533	 .149546200052714	 .162815314492246	 .212991247662416	 .349866434831701
 1	 39626	 .0186104978310906	 .0205882314643637	 .0180556082562546	 .014872088130663	 .0231881128045981	 .016705839365367	 .0158209177146311	 .0136974536621436	 .0207451618024993	 .0182677735234716	 .0321845065006135	 .016169799656162	 .00735051500786376	 .0115088126399517	 .0270663328271979	 .00266651232664485	 .0381147746199871
 5	 39667	 .00671733797932696	 .00647810016279492	 .00763335049301038	 .0127123819714847	 .00649394641667424	 .0054797776253304	 .00367625271127209	 .00188460961677597	 .00135987115651939
 3	 39844	 .0114143714879963	 .00746540487184673	 .00679182034532462	 .00965311389167554	 .0104185808482179	 .00434500438906779	 .0113076928016902	 .00928387603320225	 .00593976521614557	 .0130529302474594	 .00791958686813806	 .00796076395798124	 .0102672958388738	 .0110958668003723	 .00308964627791285	 .0123546653190679	 .00767433452350376	 .0058450092011228	 .0120409748938717	 .00351806385781342
 5	 39952	 .0044721293519862	 .00524749440575979	 .0080528174454791	 .00999355824584651	 .011718620386473	 .0108622703895608	 .00554640355888621
 4	 39962	 .045630788823586	 .0468345436212879	 .0108834539875935	 .0517402749093586	 .069934471176683
 5	 39986	 .016451821960428	 .0140103690150568	 .0166020536666648	 .0162287924061349	 .0400587139829496	 .0170489155530137
 4	 40015	 .00363426222242644	 .00374731476286885	 .00369718769322036	 .00448928682640671	 .00397932253604356	 .00421451913033336	 .00480419920145171	 .00449446223749895	 .00528014665819253	 .00573614745971137	 .00547340233345	 .0059932550464622	 .00541250151615932	 .00538951638201157	 .00592096505919364	 .00584376951476034	 .00588498061036163	 .00571226007642797	 .00554893357134867	 .00495752909058291	 .00476786994092144	 .00496533273124661	 .00490548349629015	 .00458956506519825	 .00491713429855839	 .00522740704900026	 .00561949405802197	 .00502949643103006	 .00453397479745399	 .00538215205068422	 .00536954631950277	 .00550746876271314	 .00649554791030277	 .00586821298002479	 .00605927228341808	 .0058223171277449	 .00574978751693065	 .00625414109668882	 .00569118094164241	 .00679823974013926	 .00610921449527119	 .00590927302998131	 .005411150800654	 .00577491429912947	 .00582568284777277	 .00612179363132269	 .00674696131816109	 .0067597737310869	 .00649733183530022	 .00609993455437823	 .00509970405696797	 .00542569077273237	 .0054603136239621	 .00490547776737537	 .00489941825363782	 .00352116772419371	 .00294979057454351	 .00331417049442325	 .0029702031697947	 .00251037744388441	 .00272265678323348	 .00318418265755683	 .00174737606492736	 .00153244010006438	 .00187789897858556	 .0022935476007961	 .00179315930249549	 .00199197760233473	 .00307755323708478	 .00256030011858076	 .00444493325168219
 5	 40182	 .0191400695989535	 .0159897291391027	 .0280172462474268	 .0130195859308214	 .0204838161381478	 .0238021705409326	 .0409133745936754	 .0167772068235551	 .0215955829194721	 .00410751929494256
 2	 40338	 .0451340067552989	 .016374362843672	 .0329919030368698	 .0152691885208721	 .0550036189834665	 .00308792819795761
 1	 40561	 .00402229561483295	 .00551433082697931	 .00498654055866456	 .00338917645616905	 .00384005382225088	 .00388985522328624	 .0053389380465951	 .0055621871945391	 .00510910011894346	 .00227027096473961	 .00203601314687804	 .00171490047700159	 .00132547015301277
 3	 40605	 .0311927486147737	 .0269406245575958	 .0262898702038566	 .011001957247294	 .0153851408992952
 1	 40814	 .0133707632732064	 .012640477883576	 .0149956854494483	 .0135547556493463	 .0141537077596185	 .0148253263570868	 .0142753237354909	 .0165457376167207	 .0161720091209988	 .0186587632355864	 .0192451771233064	 .0200178574753855	 .0205939527345303	 .0182613837632649	 .0200084242650058	 .0246833997370858	 .0260761509693953	 .0241279789790742	 .0274003116775927	 .0294932297411493	 .0313772937827398	 .0310871810848404	 .0331130013110441	 .034767309690121	 .0354618621936149	 .0387708428958011	 .0400875753036133	 .0412398303316852	 .0413624578030058	 .044465028452225	 .0472344181939385	 .048135075457426	 .0493593522270823	 .0507193009331806	 .0521040743508921	 .0529700203676695	 .0569192765710787	 .0581909941279637	 .0578873897748394	 .0565532713416026	 .0592937567437046	 .0599981097081575	 .0598559045662423	 .0623271157335756	 .0630223588373631	 .0646388426717779	 .0636479918069586	 .0637762890156646	 .0660535564278954	 .0681196386572308	 .0698954502473448	 .0708165597772672	 .0694342967277874	 .0706633561224479	 .0709408953130971	 .0752425373062948	 .075132585614354	 .0724324136208273	 .0773004161434188	 .0765437510415164	 .0764731561099932	 .0763525936173699	 .0789512025998558	 .0817785410419757	 .0818861339375675	 .084210942417693	 .0792853592589282	 .0854693475442551	 .0816428660703326	 .0808558731978005	 .0873673495095578	 .0848559407207232	 .088611069571928	 .0878976202976301	 .0895688804126741	 .0832754635349619	 .0854560180516844	 .0939252877470261	 .0900875295489463	 .0965555198399679	 .086177810681794	 .0901166720458035	 .0847413396895661	 .081943337586863	 .081171775043539	 .0879883515631113	 .0846992236868312	 .0817779871771712	 .0784594255885811	 .0831274489766871	 .0697977681129957	 .0788299019954769	 .0874890021389273	 .0796105505751344	 .0887911385441719	 .0814192388444742	 .184671975561163
 1	 40846	 .0142277676650671	 .0129914848548216	 .0128203703098862	 .0200442284875155	 .0194211501878245	 .00227012998238106
 2	 41066	 .00725315833278471	 .0063217964618378	 .00559969880154316	 .00978290471521925	 .00890303151678325	 .00595145153024239	 .00824738692001728
 2	 41221	 .0559862048123366	 .0518021789255177	 .0361284438087571	 .0550812051702725	 .0417973559218813
 2	 41354	 .0552982908742836	 .0343451862538201	 .0427827977670427	 .0306462159767205	 .0245100671512158	 .00112676094696503
 2	 41463	 .0286131312039357	 .0160609420253324	 .0196362612372014	 .0199632788673659	 .0299315559459696	 .0048599217544873	 .0366949152776306
 5	 41625	 .043911990514707	 .0514646151505555	 .0329305421799603	 .0172315851722607	 .0114966360595917
 5	 41696	 .015620428346455	 .0172744567343948	 .0129578017691263	 .0258664738101053	 .0118052354102597
 2	 41745	 .020432195068519	 .0300044620403468	 .0265039331134374	 .0406896101985267	 .0489033720849914	 .0449316788075687	 .0672508233447681
 1	 41878	 .00621315508106105	 .00698856603430727	 .00735524008760165	 .00715465877493468	 .00624651642015119	 .00835278101484804	 .0081988352871656	 .00780877570657213	 .00791670594288352	 .00736017094224993	 .00805090341903368	 .00865240880185675	 .0080713418313138	 .00926094944975981	 .00708818905021526	 .00653810826119624	 .00830840785629697	 .00842015061302129	 .00700825481361901	 .00587436758380901	 .00634959588411901	 .00902240260798374	 .00822535933833462	 .00669986735810623	 .00737592495539272	 .00726444888347987	 .00857015871117527	 .00771200242321237	 .00865215754347209	 .0079562170751588	 .00779181703077864	 .00693932788347519	 .00855897523888365	 .00769742021196447	 .00837085464410797	 .0065492569173698	 .00555571612472388	 .00738878102118935	 .00621264573146589	 .00542038937748966	 .00528945910784034	 .00908560314923935	 .00882099846026298	 .00992130667781681	 .00973254509410947	 .00883211376543978	 .0103821510822094	 .00997495469727942	 .0103883880000309	 .0160994415509031	 .01594223356081	 .0212163168159089	 .0222472164855863	 .0238555954941405	 .0433407488494532
 2	 41915	 .0666142520317011	 .0287618413366824	 .058242312829485	 .00890103679958313	 .0419289974660927	 .021296487477782
 2	 42035	 .0197014556448672	 .0174715739445157	 .0112156949820923	 .0127730907177991	 .013072502614253	 .0154867128224942
 5	 42115	 .0354630932111716	 .0752421667832306	 .107998372726349	 .137555601399056	 .147609766856095	 .131531500531411	 .119898142218454	 .1176032779167	 .129314297358911	 .147399760751239	 .167034101769523	 .164641683870634	 .157163004098235	 .170544095949999	 .201095478064409	 .254597970000012	 .309628637864938	 .348125952169569	 .321495103031713	 .217772911993875	 .101333628399048	 .0236146817322952	 .0325666648939288	 .028701026093675	 .00768612363652389
 4	 42187	 .0116942232160146	 .0125234529800221	 .0105022394931833	 .0129769317101883	 .0194342997576928	 .043740319394378
 4	 42289	 .00616558873965642	 .00648816086412248	 .00770844338917108	 .0074230274367406	 .00774341494107428	 .00834173640807716	 .00613537653470222	 .0070395306758086	 .00572851668347346	 .00549473337904333	 .00586273931585296	 .00582188273010179	 .00708490045469894	 .00635988588154033	 .00677966983451402	 .00635711271790866	 .00907662385099683	 .00628850732179611	 .00690106312256744	 .00641132296059158	 .00723035684979813	 .00718666128493877	 .00652489216369724	 .00632572992076157	 .00697201721608204	 .00597180683532823	 .00671772545460974	 .0086126131486065	 .0101008234808549	 .00308635724669887	 .0168258775765039	 .0162825846139546
 3	 42297	 .00977321454112311	 .0116687666949848	 .00922974155376524	 .00940513325596306	 .0115420529569853	 .0096957957504683	 .0100822844912234	 .0126329362845571	 .0102624269375486	 .00969326557259365	 .0133533439847304	 .0111683031468082	 .01170945006179	 .00995677464112806	 .0105822337084737	 .00920877418984147	 .0117895522245247	 .0110009067399681	 .00987598497251771	 .012747517487624	 .010576555484338	 .0119688238283612	 .0111725853778821	 .0111744904958634	 .0113795046012298	 .0107777242678035	 .0127834972593986	 .0133316967702097	 .0136847654182076	 .0116202798471821	 .00992497381449342	 .0149622944317582	 .0145004694917932	 .0169316474591351	 .0139529730565792	 .0146777043783599	 .0168412429745691	 .0175069128245078	 .0135954823063633	 .0161123034661802	 .0232552443409785	 .018883469653779	 .0261367884678594	 .0267928320321214	 .0162704623443148	 .0218587284265343	 .0300122959141465	 .030832705601037
 2	 42301	 .0338324618641396	 .0234739334043954	 .0131877866205468	 .0325055793864756	 4.7239229827401E-05
 5	 42367	 .00910606094401447	 .00930492537822166	 .00753719163822187	 .00910838391066721	 .0139959772146653	 .00950362921349106	 .0103798112572583	 .0127315203011216	 .0133288225731981	 .00731663559605962	 .0138052968858074	 .0179885186025462	 .00213476800641233
 3	 42383	 .00776581834143347	 .00828654752358449	 .00482569151927785	 .00754135236121154	 .00176668656544601	 .00534230303695828	 .00686670727775815
 1	 42395	 .0463827348976952	 .0816967090119641	 .124098268234828	 .163245169531152	 .210812843921706	 .294188423715311	 .323096089815341	 .349763005987096	 .387286098112253	 .446847006459008	 .530337010082038	 .591230732909774	 .558659550120515	 .581414824967635	 .583282004069638	 .605759349645967	 .613427031829962
 2	 42435	 .0685374283363704	 .0556845730204834	 .030295688366494	 .0825625450370112	 .0875234961182935	 .0846751647908255	 .00680078003447016
 5	 42531	 .0848655887048596	 .132407651947316	 .179194724631971	 .224494362878193	 .165705923281867	 .119176062730266	 .128544828299411	 .172338444125003	 .224869597879718	 .302217706590965	 .260055986373469	 .299663045398066	 .356767285169594	 .372044109547721	 .5825549674966	 .576164919381556	 .554574051751957	 .494481722814103
 1	 42600	 .00660081160059372	 .00651187578160279	 .00686045996336238	 .00842099844912412	 .00673515088013864	 .00703257391257654	 .00719328513523768	 .00772175071826581	 .00606535176509227	 .0079823374616815	 .0074184612316877	 .00811033928813707	 .00730934581130307	 .00702519207072056	 .00505964768144994	 .0063438444600986	 .00660862432820173	 .00451172731427404	 .00763480058252704	 .0044271761951912	 .0060425273965087	 .00593698221770496	 .00156444720312193	 .0049149706866906	 .00225554368258275	 .00247666921017288	 .00820811527970775	 .00585524183257906
 2	 42668	 .0100737724142103	 .0113581417800149	 .0100323301837822	 .00911021174260463	 .00693726419886403	 .00298807604286728	 .00583488850283615
 4	 42710	 .00491225229431402	 .00576474886020659	 .00715929330661979	 .0062218113125323	 .00637363373996143	 .00465845013880339	 .00555786740232785	 .00517712254045153	 .0064536044372031	 .00595744780845946	 .00580031577562563	 .00464415212438876	 .00602168135164789	 .00655499362124092	 .00636777091307829	 .00609717790404243	 .00563120483200219	 .00470280074976215	 .00537766808118802	 .00613114279747989	 .00660159464908262	 .00578236178215346	 .00625626664413897	 .00793356316848898	 .00798503752293751	 .00786884631350816	 .00603943908225114	 .00478211682047885	 .00629860070121919	 .00465290220447105	 .00716124868495578	 .00850823808070618	 .00943642365495063	 .00663433131957638	 .00633798212439712	 .00518015950632192	 .00791808812056138	 .00412410824609674	 .00271891678614888	 .00271176229947497
 3	 42732	 .00433416843076633	 .00393905770230661	 .00497715228180847	 .00622466339211025	 .00592898077604702	 .00614961234760721	 .00756380336296402	 .00647011390351554	 .00599678505214868	 .00556410459904259	 .00413679909244112	 .00401086685484763	 .00336033308459671	 .00338961369810391	 .00424771135660471	 .00689532290747492	 .00581605012642466	 .00846356104910484	 .0100915884637572	 .00914050346737271	 .0151891998111472	 .00718961239939821	 .00825486971424151	 .00409011212883748
 2	 42779	 .0271756154397054	 .0326695481543317	 .0377183452730464	 .0394612134479585	 .0399256767538371	 .0371972371963371	 .0224622655585313	 .0364485848474073	 .0300286219885924	 .0439097398786051	 .0413996575300298	 .0428932948370963	 .0520881274855101	 .0374708999422363	 .0428338493289868	 .0321946724636268	 .0564076008435737	 .0641666988036257	 .0733768668794623	 .0640414880093877	 .0516261433493716	 .0851410626031258	 .0694609642383221	 .119287603269494	 .179962542994528	 .238154390690747	 .357515357719048
 1	 42864	 .00902194178375791	 .0103862647961222	 .0101911574840949	 .0103176608711033	 .0083354863191599	 .0113329802582862	 .00715788851386951	 .0113035924496472	 .00944603583739378	 .00639019486756552	 .00985263582219395	 .0101571804924731	 .01189846200114	 .01075395973988	 .0114287839642921	 .0143112610900626	 .0117243470851427	 .0144237821506175	 .0136311745163122	 .0130642911544175	 .0141619976733424	 .0142617232208806	 .0191041215917371	 .0186667997900314	 .00877854134788923	 .0105790984878948	 .00930081060831361	 .0137719212805066	 .0279148652433733	 .0133996728646235
 3	 42914	 .0370919383823873	 .0383970820790585	 .0241272933750652	 .0453100087929008	 .0608506545764985	 .0338846395118695	 .0909646608081533	 .14961610534119
 1	 43008	 .00885752774498893	 .00697154042781357	 .00799905814871525	 .0081027167163519	 .0092925361356132	 .00728798660046436	 .0104155096774232	 .00925511017263362	 .00724766979026485	 .0104264176013557	 .00804981386069866	 .00888045477628733	 .00962159865278825	 .011129339876751	 .0106106389020229	 .0123696725061671	 .0087898663446259	 .0108887187073256	 .00776483885173483	 .0111258676948864	 .0102722365852256	 .00775228451430023	 .00342851394166511	 .00325767606340702	 .00289796507913118	 .00587642010900629
 4	 43072	 .00361310111784847	 .00550855782554633	 .00568126801770505	 .00587461411776516	 .0081734828515013	 .00806864051748169	 .00669097583931867	 .00602111684174548	 .00580462455011078	 .00491080056437239	 .00474217115774116	 .00571014607747587	 .000744420223208353	 .00164939197979493	 .00164595182410405
 2	 43179	 .0330528846963345	 .0302913720241837	 .0307771350126038	 .0327339777847406	 .0289327199452679	 .0366317153915716	 .0289905695830483	 .0280021350981948	 .0286295332928216	 .0382376806492787	 .046472164974088	 .0391440022579869	 .0415402280734452	 .0395215355960287	 .039993841111211	 .0326257536295827	 .0371937843678776	 .0428014049019762	 .0538796833979423	 .0441159543210234	 .0492313552837387	 .0581734388651197	 .0347278739223686	 .0541587110660953	 .0413943859246884	 .0617925735838264	 .0736806024204611	 .0846934191353179	 .0955403408594678	 .0738597445964777	 .122761820845771	 .0506417909328045	 .0589536931857868
 3	 43181	 .0603251715646409	 .0457728954367072	 .0397515653871706	 .0475950057303368	 .00744495944701331	 .0129463453837515
 5	 43240	 .0882439303111443	 .0967600940769185	 .115236786256074	 .00731246537042171	 .0781036163028517
 1	 43289	 .0117149805741044	 .0115071882481526	 .0124118268353884	 .0144113348222251	 .0137021355295716	 .0155825098483435	 .0154661499441576	 .0173353283829309	 .0189523948507436	 .0189546448913201	 .0210949883758823	 .0196151762560745	 .0211262686570356	 .0213515226915129	 .0196675095514965	 .0227150720727451	 .0222518164274916	 .024388094822011	 .0252433148586953	 .0258546077635213	 .0268067690942263	 .0270259520970808	 .0279579758051922	 .0271132744784617	 .0277474241153159	 .0316875892392485	 .0279225416434377	 .0305219292004267	 .0285500643586683	 .0293122479221549	 .0275157993622266	 .0249110870671839	 .0263487345456737	 .0241357635915319	 .0250678548742234	 .02428774699793	 .0201711211104066	 .0206756322690534	 .0177987411632061	 .0185649216560946	 .0181065013286364	 .0176349786235696	 .0184642365751694	 .0157194694149893	 .0203239161180872	 .0174992266199787	 .0155617734510034	 .0178205141858613	 .0140171080772707	 .0158274425431465	 .0172113672614419	 .0139509916917135	 .0172906089528567	 .0144355418276006	 .0160819340249069	 .0146691374172166	 .0177623655037059	 .0200417074582421	 .0184048965597288	 .0223467790223244	 .0192303980047212	 .0207668705819936	 .0233505615956225	 .0205662034165895	 .0206345644584566	 .0201862887121224	 .022432022030149	 .0205280279685563	 .0241436014994949	 .0254416417567785	 .0214858041943395	 .0271212842423169	 .0260179460696364	 .0287863512318907	 .0320256920738937	 .0293920354437475	 .0358003942070514	 .0340703974894124	 .0288473329489624	 .0299863872738207	 .027517393265392	 .0318420755954689	 .034527705245814	 .0363451661455004	 .0360579826328091	 .0337444759191258	 .0411877084633688	 .039807297823689	 .0375815297057886	 .057780702198518	 .0425330425284992	 .0428536782261396	 .0244727760898934
 1	 43381	 .00863019434063185	 .00866253428329006	 .00753570560158609	 .00768515309721333	 .00796191300770577	 .00652772076312839	 .0071500556471884	 .0101741773820195	 .00704505132213199	 .00692376378562367	 .0077472557320179	 .00917242457509998	 .00858591911224958	 .00671163973276979	 .00514004930899285	 .00832505505083646	 .00483259474763575	 .00658661598834071	 .00525713305633328	 .00385246784275927	 .0055962173328341	 .00789251957186508	 .00546323749924659	 .00210504438536037	 .00630558220992975	 .0110044515726318	 .00623320619110091
 1	 43439	 .127732338525832	 .376068164212714	 .701952401314445	 1.17339867226143	 1.32338722049273
 5	 43566	 .0318443802356818	 .0201692617645469	 .0145466731420299	 .0340341207509012	 .0137380617933414
 4	 43600	 .00828589855962262	 .00742222607213355	 .00904151953279212	 .00954886293495521	 .00825563609534659	 .00890326075787854	 .0106271234604242	 .00995074420274182	 .0104671244043159	 .00853629064046503	 .0108549244579395	 .00962821792134741	 .0102085360008805	 .0127781319874495	 .0101571008266088	 .00930527488543303	 .00879226183323233	 .0082470357060456	 .0104631206609021	 .010293469901146	 .00944992997259838	 .00859829916635068	 .00425531668977857	 .00718854330588663	 .00617648546017135	 .00377374282129544	 .00451390442287199	 .00399754363468291	 .00378619750471506	 .00639363785977485	 .00419632609201045	 .0041558850381758	 .00499133231500403	 .00330702707840308	 .000884305852943083	 .00176274254556591
 1	 43677	 .0360097014752788	 .0351178343733236	 .0388633832392602	 .0714157134917054	 .082149915026938	 .190440461078011
 5	 43764	 .0212955437989405	 .0261167654683748	 .0288931135855861	 .031564260568012	 .0328401774070157	 .0398022330338963	 .0465325314943421	 .0590359531529271	 .0293286027672823
 1	 43773	 .196735562878395	 .318398893097749	 .27972156980748	 .443171237699032	 .346695486475642
 2	 43843	 .0603196870061188	 .0843777207587275	 .106827609948588	 .125631510251478	 .170212666814839	 .183900407164914	 .230552693570254	 .284975880221001	 .333819723353786	 .383178230533882	 .442164566746966	 .442204687801473	 .338017749967937	 .413462340293789	 .488650162354216	 .649319104756068	 .754274717455423
 3	 43888	 .0346714315806407	 .0395301895821043	 .0339244935545564	 .0281091510461703	 .00551627029026165
 5	 43902	 .0152942896564958	 .0167531716742019	 .026363957098483	 .0435466700970176	 .042159502970653	 .0567979640683438	 .0649052656980263	 .0553843343533756	 .0480959260223618
 2	 44018	 .0362255283404824	 .0511161674476209	 .0825442481885224	 .0694873391881915	 .0559729308105989	 .0341268042510561	 .0133168952287303	 .0420412688336948	 .0509798378064518	 .0706488708478404	 .0323671604315299	 .056926572208234	 .0264243463868834	 .0324077164243695	 .00526554070586236
 5	 44112	 .0305523098094335	 .0385444804958703	 .0451116937880507	 .045903543961591	 .0497352307103492	 .0348291011146795	 .0333741770020849	 .0329014854366612	 .0328259777616373	 .0866485234814763
 2	 44228	 .0329078291782034	 .040163562010835	 .0495716288840039	 .0619277555957289	 .0611677821864155	 .0562276496983198	 .05679470833742	 .050267046275709	 .046537482096745	 .112511194105609	 .144177773178	 .166756151896556	 .154931250823821
 5	 44229	 .0155495462733152	 .0188393503196375	 .0153652767026228	 .0155480386529254	 .0165894015339475	 .0173227580870674	 .0187422434146936	 .0159738826966764	 .00844441871722082	 .0150737751914709	 .0218143254078765	 .0158299023322027	 .0122924112354528	 .0135317579562704	 .0160080990012999	 .0159902596063544	 .0189297736467464	 .0148848266962935	 .00200333580095294
 5	 44337	 .0226941295087027	 .0219696613027313	 .0175803503266058	 .0241382564040707	 .0244103080741516	 .0368397123048061	 .0126611283962167	 .0533122205891322
 5	 44509	 .0199109072037243	 .0167826981251658	 .03150710528999	 .0228059100879758	 .0102641495238018	 .0106466223397597	 .00841668500450401	 .0119545484813048
 1	 44541	 .00831112517824411	 .00846264814878498	 .00834016751654321	 .0110115038877836	 .00639488259733924	 .00834813898288888	 .00725983273215105	 .00714608844649726	 .0102924811830865	 .00689490672768814	 .0108042842518665	 .00606552582941052	 .00571575208029797	 .00797143480337909	 .00543439405199056	 .0101624039109748	 .0109164489240206	 .00777602060551051	 .00824162590697248	 .00569733717546542	 .00829220553067849	 .00626297224766834	 .00934616623251453	 .00877745290325086	 .0041930309772594	 .00462340957516229	 .00854914276321449	 .00109062462319217
 2	 44645	 .0170093536162867	 .0266735311668068	 .0177954907812838	 .0134135822349236	 .0319400850525369	 .020175506846508	 .00627556121780443	 .00455799900827169
 1	 44892	 .00917356772819268	 .00845667899297793	 .00694210681455747	 .00876233163911961	 .00791218580593832	 .0103024875015311	 .00702656405438177	 .00853167260003657	 .0166774666839395	 .0109516248253205	 .00399932350395154	 .000166358393916743
 1	 44996	 .00759291586001768	 .00616698875492143	 .00444408466230703	 .00795542353767263	 .00534403887704144	 .00748759006994911	 .00932910154218127	 .00266133385971516	 .00822832848896398
 1	 45278	 .00293905996404612	 .00405226079215367	 .00399423668819967	 .00314210820758802	 .00473359772679278	 .00228668922710476	 .00251099830839326	 .0044126972200842	 .00640255362980425	 .00757459770748909
 3	 45316	 .00882390592309924	 .00985809310100448	 .00818975798028783	 .00901634342472511	 .0103852416551696	 .0104161308417349	 .010611423391431	 .00972701441295903	 .00938136320159372	 .0103439889487908	 .00934033349737329	 .00914167862649875	 .0100726020038841	 .00937746116415761	 .00885242405004921	 .00931382798197636	 .010046615685355	 .00970946447737635	 .0106633894218472	 .0111887517695003	 .0109007328725245	 .0111365370497818	 .0127267992716731	 .0141707416374059	 .011661637730428	 .0136469682212663	 .0125679299626083	 .0126707552014379	 .012492410653366	 .012056500127074	 .0141299347649059	 .0123269168988331	 .0103519758883749	 .0134070246148186	 .0145643186824933	 .0135482015778933	 .0126179205490898	 .0162312927498423	 .0171271307202804	 .0171479506983788	 .0160454459545258	 .0158118823688774	 .0173165375824049	 .0152455458612274	 .0149447650604102	 .0161608739227252	 .0176639314867033	 .0172280383364113	 .0195469872812077	 .0196031899952423	 .0218028613122653	 .0241739646828772	 .0252808877365279	 .0266386060995388	 .0276516204426025	 .027715154991124	 .032580192457758	 .0308217781665337	 .0299352753537652	 .0352364697618597	 .0385884246995128	 .0331167899941108	 .033467824692832	 .031369468699611	 .022073026354311	 .019869255498155	 .02494142597005	 .0391239197475376	 .042346079133875
 4	 45436	 .00785999285516819	 .00987784580395826	 .00801077363309804	 .0112425553204781	 .00564478602275852	 .00156864664228049	 .00182585903145312
 3	 45444	 .00674538459706477	 .00624449041536513	 .00696490415180713	 .00745002811254169	 .00798324891470448	 .00728918243887422	 .0079067305894306	 .00836986160605563	 .00808018689699931	 .00777053600821456	 .00929500309931928	 .0090312726638293	 .00909803865175497	 .0102640953256611	 .011023339368328	 .00972591126300852	 .0102060276254954	 .00931162896476188	 .0108023049596091	 .0101559729720614	 .0108953622515787	 .0103730123526422	 .0103077283219591	 .0115034036796058	 .0119495551360959	 .0113963467028635	 .0104984257547278	 .0120979021707206	 .0107128765361074	 .011400852906827	 .0114817124936613	 .0107038661620916	 .0124277818089907	 .0119648004102102	 .0119766211670434	 .0120022805680591	 .0109317178091431	 .0113699368306783	 .011092185496815	 .0116369869867528	 .0113574594516437	 .0112245222055847	 .0102216981252516	 .0107488498257778	 .0101728964122063	 .0106830686781177	 .00983412324039383	 .0123654087498233	 .011148723231191	 .0129596796991401	 .0125539160078776	 .0125020175589608	 .0126624770637224	 .012013916933305	 .0108760505826967	 .0128909722470089	 .019033780539031	 .0120355086258403	 .0132115804246896	 .0261611867917427	 .00256108860339702
 2	 45502	 .0076996368424631	 .00490449914645905	 .00807135841673862	 .0055506497553231	 .00980313634271888	 .00639548574259177	 .00931725214233787	 .00673284185830992	 .00838246116860109	 .00272876955922607	 .0134351862058267	 .0046767850695674
 1	 45553	 .00440273165103339	 .00592715602041213	 .00518972432550315	 .00481597286680789	 .0016352712801237	 .00445918136464749	 .00500631062113252
 1	 45688	 .0087205479376474	 .00705068086537039	 .00832543793018051	 .00944905934441473	 .00795363435984183	 .00702244929852379	 .00853132202201397	 .00798646420147501	 .00854840848308136	 .00815665648310766	 .00763754431849134	 .00617825535543626	 .00810401803067458	 .00956411869146906	 .00659923899301844	 .0085269927908329	 .00758510308773867	 .00806545214595347	 .0103741669089515	 .00976205344747789	 .00830226920491324	 .00997329945108619	 .00704840469400654	 .00760046786052485	 .00992814619665605	 .00829809456236463	 .00819290563037226	 .00921948608575074	 .00781323433093929	 .00953842163092697	 .0108747204495375	 .0106689621337492	 .00981151881461986	 .0124055944640013	 .00968785919744193	 .00954196354415472	 .0106609941092147	 .00827655057725097	 .00429320000907831	 .0130231128532701	 .0061379078392141	 .0122023133770299	 .0106096638989314	 .0103365751600052	 .00557602085542405	 .00617765230067693	 .00432811676562815
 2	 45859	 .0457923418748861	 .100008266899845	 .134099425723313	 .13816759560115	 .139869565913776	 .140366640702723	 .1257533895837	 .10650128672259	 .0965063274883162	 .100311338752034	 .110059816757391	 .108999236262688	 .107350926531746	 .100400588603831	 .106094696254306	 .11277938803611	 .127454870645146	 .134011630486633	 .13416164679148	 .136755385978869	 .135061530466849	 .152560780615369	 .16762609070597	 .180108737633364	 .184114901943562	 .178286329437541	 .205685894166201	 .176535717786274	 .109246792383547	 .0290045070886304	 .0158405250334114	 .00727008262983409	 .0122311628789227	 .00715025472856327	 .0112427994583733
 3	 45872	 .00917040986076513	 .00876105696824417	 .0101661340250147	 .0102763229146837	 .0101630057146207	 .0145646243571484	 .0129256057671848	 .0137682996267148	 .0119204888240588	 .0102010990852234	 .00734654209680052	 .00644443472447892	 .00538683556325103	 .00614831180881226	 .00321430435197578	 .00543330499417155	 .00494020892589693	 .0111680017659768
 4	 45954	 .00457518763132207	 .00866575867235025	 .00635842300388041	 .00283454776096761	 .00564749496589372	 .0124346929271897
 3	 46104	 .0195977584938643	 .0292239358272354	 .0388740955537294	 .050190384764913	 .0601763294518212	 .0668762769578844	 .0794378481094047	 .0798314726812533	 .0800226464575436	 .0819286000449089	 .0845979166193724	 .0877781129534419	 .0915310415391506	 .0923256022351582	 .0919723094962724	 .0929478685808101	 .0943003779432987	 .0942989509255578	 .0970937263121617	 .0920999968243941	 .0894805553824507	 .0981585874884399	 .103411828107428	 .102197733756344	 .109024971367548	 .108318870456667	 .115087824712888	 .124610103226907	 .127848675270263	 .125976146730446	 .13298789854431	 .14249435252041	 .152609621107295	 .158439960292532	 .16814905858772	 .165109483899113	 .168816116291837	 .177372156274333	 .180303857398229	 .194956782869309	 .200472818540682	 .20400595781098	 .226548857089145	 .242059184974535	 .250179627897729	 .278431700880067	 .279937573872114	 .317186975446204	 .381728924809231	 .370884870114057	 .376377433755877	 .393838012764255	 .375133396575295	 .382611422401427	 .441154057525151
 2	 46276	 .102233532045731	 .0883966998011328	 .130876026137984	 .191427677264386	 .086310202038147	 .0313870745183746	 .0156105659768222	 .0169047027436353	 .00499999362022974
 5	 46301	 .00934399581825908	 .0141347456556343	 .0163110432816663	 .0203477277147212	 .0231564336594369	 .0173730050152925	 .0175804155726098	 .0166308080563853	 .0123642104135872	 .00950788541143179	 .0134005066960983	 .0109473128367919	 .0192784431157945	 .0329577014640024
 1	 46315	 .00695292450127372	 .00606658216587234	 .00737507579728097	 .00610607802672149	 .0056031100644273	 .00584817668076355	 .0050504853705526	 .00782525837453941	 .00725021456698072	 .00669491105471554	 .0068283387849179	 .00622625164652081	 .00809014479184227	 .00899009802544446	 .00862077324117179	 .00817698867070744	 .00799407537175594	 .00873534897689652	 .00839807336120571	 .0127556008769836	 .00580889977348928	 .00945986866542478	 .00386849096670523	 .00723731879113495	 .00562044989434902	 .0118483802829854
 2	 46365	 .0240885453885458	 .0415102873602531	 .0305741226978087	 .00815914872616009	 .0205690100212004	 .0283503209068461	 .0119907561085543
 2	 46429	 .0894650846454771	 .172205704991997	 .164634626002169	 .213999434098763	 .301342144893889	 .231895702725506	 .0199040781643717
 2	 46473	 .0710459990047398	 .0759568906674829	 .0635367183107448	 .0786581343783041	 .100236854540457	 .12484289777674	 .196251686909423	 .256273580578802	 .567373224106752
 2	 46499	 .0260225748564379	 .0107459425147487	 .025930626597109	 .00786210902365663	 .014315141083418
 2	 46585	 .0312432379299121	 .024482177079366	 .0235924896427229	 .0169021685342129	 .0307224780214873	 .0127334527409152	 .039087342186792	 .0321458447334186	 .0214665534927514	 .00856632197250879
 2	 46588	 .016360728722019	 .0246588348820556	 .0199176570771689	 .0160359680481816	 .0312083847494105	 .035449586428334	 .0274132177769646	 .0221621538170148	 .0224485488970877	 .0145851752251263
 5	 46593	 .0196366727996834	 .0179342135366055	 .0137935259755772	 .0135840010985599	 .0152609316047134	 .0202606012464756	 .0344801770081811	 .0113220896117714	 .00860995494775287
 3	 46798	 .013124614864142	 .0250793169956724	 .0223175890874645	 .0202967969045811	 .0256911914003442	 .0182762485828232	 .00416601892580157	 .012196232952126	 .00658652751698568
 5	 46823	 .0390711759633343	 .0389042957435897	 .0551829683448653	 .0965829669980818	 .136828789595341	 .30816421402285
 2	 46887	 .00922935541070882	 .0158558206397913	 .00976919062734179	 .00388045314764109	 .00426525628440216	 .00561445401139183
 2	 46913	 .0245303611316862	 .0185181183091913	 .0266614782771925	 .015377175734915	 .0280163685161922	 .0187084263970495	 .0314785085176161	 .0153887887096423	 .0254087008484645	 .0397526942029018	 .0350445844862301	 .0261435116377424	 .043295008113319
 2	 46970	 .0564156984857015	 .131819502428792	 .193135773745872	 .280534504547003	 .228626995914937	 .146992487373115
 1	 46975	 .00660364720644954	 .00602005773620423	 .00678379937488101	 .00700292993749755	 .0072611191624173	 .00868459564777452	 .00813224913143116	 .00829391550542594	 .00892252010927916	 .00818222907927491	 .00885248224888152	 .00753878464192212	 .00825534529473574	 .00867138517262983	 .00835864887762165	 .00982567077893209	 .00953284194504491	 .00982735312508261	 .00974913532212274	 .00859552837076116	 .00960454957945242	 .00949570558016589	 .00991129987851401	 .0107889810385713	 .009306931618959	 .0120096114721974	 .00981772957324999	 .0121786122853576	 .0123369260479785	 .0116291490353279	 .0118163159336231	 .00938340464387501	 .0100124264010792	 .0100988948729635	 .0107284386407982	 .0097423449538017	 .00901045547758366	 .00963544191460104	 .0100013588512836	 .0114104316745919	 .0104592601375517	 .011339723223923	 .0114527766060101	 .0126912014782249	 .0119907886146022	 .0126882271558447	 .0119865708527697	 .0129635777353849	 .0127154327414757	 .0108177025292584	 .0117115460078971	 .0104024940538033	 .0115332341836133	 .0126572947095126	 .0130485158920668	 .0133962195022451	 .0110490504480243	 .0122392371527684	 .0117570099116961	 .0117243978597132	 .0113249382476207	 .0121932724420837	 .0110908979480957	 .0103962822678437	 .0115580824540807	 .0128587178966672	 .012560805739195	 .0140577578239256	 .014484632823259	 .0107850223409565	 .0105798143447378	 .0131212036747983	 .0128338667338163	 .0125811211896584	 .0124884002368601	 .0206505076563545	 .024168378404608	 .0251021782244338	 .0305654891096656	 .0434163261537469	 .0524010623381124	 .0509591259874791	 .0368222588428638	 .0250617895656582
 2	 47127	 .0625695008450855	 .107101920999001	 .18649792763378	 .239406132556695	 .248878910684135	 .22412657326319	 .200367526252276	 .164071782624408	 .113554329337256	 .133152377430641	 .0418905216438318	 .0566810390623079	 .033090229625459
 1	 47253	 .0120373127243772	 .0134301698059686	 .012950819199726	 .0133425133548297	 .0149089594044123	 .0112785019114804	 .0134650921403529	 .0146739704299393	 .0128254195078692	 .0144225961681281	 .0173125745537827	 .0145219406847782	 .0142803001990621	 .0117011619481	 .011300070391458	 .0103918048056833	 .0173245521865298	 .0115108713538303	 .00763988612448845	 .0122271238640913	 .0120984126741424	 .0104655529432039	 .00506249835104247	 .00812881464727205	 .00842831485234259	 .0103166475469377	 .0057975597417479	 .00708544039196827	 .0091748410579322	 .00698350403244532	 .00731582832486687
 2	 47273	 .0385392408441225	 .0531176676443242	 .077599537804487	 .0950291696904226	 .112545056623092	 .128838142208397	 .144837654675588	 .148006146669251	 .18900567200483	 .225274720443238	 .256786875063273	 .286093519587314	 .295561132303474	 .281615608345594	 .277057040776844	 .233073829928005	 .237205383652336	 .309508086634246	 .347212568475065	 .377416095061731	 .247006778814498
 3	 47293	 .0523959052713004	 .0624661940749426	 .033835172098652	 .0749907439818017	 .120683562946546
 4	 47332	 .00448484402225106	 .00364501096124256	 .00362238479112212	 .00475058223907552	 .00503208292605496	 .00324924183820745	 .00525939854878389	 .00460028146922068	 .00300232352788208	 .00595948733159405	 .00405113674502563	 .00534517624443274	 .00526511019676668	 .00535264775370132	 .0025196827612972	 .00453400313238778	 .00297542435984334	 .0051944282144851	 .00359002934546713	 .0116685750220753
 1	 47398	 .00949889050249131	 .00925647650856389	 .00779013831510143	 .010775243529419	 .00999527342668274	 .00837038859030166	 .0124119919785365	 .0105960629996616	 .0108568490404087	 .0105420463898479	 .00891589004543918	 .00841670625996625	 .00761200232330368	 .00932775228747964	 .00548174993442812	 .00803309128519287	 .0106937758247278	 .00773357488612596	 .00804121594665484	 .0132161034614994	 .00451192604411354	 .0135602432540631	 .0191954834096221	 .00723319689851772	 .0131576684839433	 .00468852859144702	 .00355947669560671
 2	 47471	 .0553193297440949	 .0552552096688061	 .0465728684378723	 .0780031689434489	 .0439120514588582	 .0474217794356805	 .0435795833217196	 .0336719140066254	 .029499105573659	 .0263277395289227	 .0110958410109417	 .00612214795514513	 .0105470124616906	 .00990988666610511
 5	 47474	 .0157990569949275	 .0130138315304945	 .0105711606038005	 .00913142769102874	 .0138481258047902	 .0126655196261807	 .0106258183696166	 .0101030567836282	 .0182687392654349	 .0109787168527089	 .0102244216287863	 .00732196108465123	 .0128134321472809	 .0188972194480599	 .00645425895162118	 .0228097725938928	 .0225254725475538	 .00530937623991718	 .0009429140979481
 2	 47598	 .0257687817416923	 .0111401850592967	 .0215847602406835	 .0373207527275214	 .0154298947253282
 4	 47628	 .00417947218062977	 .00417407627142138	 .00494103035093699	 .00443748669272532	 .00474713076298598	 .00588083591778495	 .00534020990706401	 .00608090512788121	 .00659437241176003	 .00704483123107878	 .00590555739391375	 .00679534267957143	 .00663699165985675	 .00712150774612009	 .00641107415664369	 .00710636664356404	 .00779997564303433	 .00757060322173783	 .00860653769074425	 .00945554962194963	 .00976654717490171	 .00805733070889688	 .00980153064556291	 .00968169603075053	 .0106929950556371	 .00818112847931877	 .0115753022822414	 .00895489468069118	 .00937027627209712	 .00789303865128003	 .00744167283684603	 .00986931715518244	 .00865422485388952	 .0107220461245558	 .0107242853720131	 .0138646461463779	 .0148209532892319	 .0183183517380618	 .0177021159352024	 .0184830887502891	 .0219220137404059	 .0211010835871154	 .0320080381447332	 .0213691908478588	 .0452156564782382
 1	 47629	 .00829623372644597	 .00946176876574497	 .00596741311211723	 .00936923624223382	 .0184335280104745	 .00882961134283269
 2	 47714	 .0460789476333408	 .0537806611726361	 .0519331844041914	 .0348036682555272	 .0442318063030663	 .0730328072965808	 .0283807702854203	 .0269682456991975	 .0322212619738662
 5	 47880	 .0120798350937846	 .0147735696108788	 .0115371541981212	 .0121656330980196	 .0138356102380536	 .0123787801686306	 .0109614302254401	 .01904550449711	 .0158413499525381	 .01213935845632	 .0178363028456776	 .0174179873692105	 .0167884530226634	 .0202792666310649	 .0223794876172162	 .0159177618568732	 .0111266620102271	 .0257561207984424	 .0168995515873984	 .0129909659350011	 .0161971183657856	 .0148113033389035	 .0113565491924601	 .0167630548927123	 .0171983649092968	 .0125543107428741
 1	 48001	 .0569822593490718	 .0958684445688918	 .0927239538838299	 .0944394157101984	 .0910592975155614	 .0665502425678047	 .0478795395783375	 .086260034502545	 .108476595366636	 .0979369680718896	 .113814411605805	 .112925130790024	 .116337847840365	 .127897444296232	 .142994308970788	 .150401965291969	 .15367467593472	 .147700856760205	 .161552311255125	 .199332186711588	 .226734863784527	 .226695494920779	 .19894754877418	 .173355818637173	 .151192659405235	 .187053616511358	 .263934063550948	 .323756238869412	 .319315268875552	 .267752215529798
 2	 48053	 .0105564951010669	 .0176389463654624	 .0100011808164686	 .0147206660983413	 .019783629048054
 5	 48060	 .0104748943275445	 .0129491646929489	 .0122356275309123	 .0116959298274334	 .0134284570691289	 .0140065379385029	 .0118462077129755	 .0154311187033893	 .0146485039147682	 .0166744940563505	 .0140060025885254	 .015548499575254	 .0171691911912532	 .0160353085012188	 .0177934900485646	 .0190089666406456	 .0231368234407687	 .0182616412132457	 .0184646512594035	 .0191369444733825	 .0197072179902783	 .0159798704086964	 .0186002389002704	 .0195006234967795	 .0192929174695351	 .0205025849989449	 .0198827838161138	 .0248371781914097	 .0241663859661531	 .0268783253422437	 .0287584622749409	 .0329918195109959	 .0273596973503073	 .0227189619798196	 .0353423049941303	 .0371217111321831	 .0337382942726488	 .0315569493476367	 .0493837364906665	 .0396763468140662	 .0298690918230739	 .0523456920877223	 .0594627540798109	 .0680958678076014
 2	 48157	 .0104681934124158	 .0109163016731677	 .0163598926079649	 .00541316723996461	 .0128267122060962	 .0218089018083685	 .0297586599121249
 1	 48373	 .00311540171737243	 .00329354229235845	 .00344225635254841	 .0033374718245761	 .00297456556743066	 .00359922221377094	 .00389600757418201	 .00252274096923773	 .00382252166185621	 .00249679935986283	 .00391050523515596	 .00352509276164476	 .00291677823541311	 .00430024415781809	 .00443493135760918	 .00409306291197178	 .00353071321291065	 .00302557377243947	 .00159870741044966	 .00382081768812247	 .00375063295833572	 .00175164777548395	 .000779708386084052	 .00509422212148221	 .0140094749280556
 3	 48591	 .0057994047442161	 .00648418004296056	 .00671954195412664	 .0069048176423549	 .00662865965991166	 .00544280662392228	 .00505021033663199	 .00583691439906972	 .00686063107852451	 .00682054640491038	 .00686537058002325	 .00692047407578925	 .00441908597450423	 .00639217168805897	 .00693977649459239	 .00654464011253657	 .00732860108943614	 .00707801631533788	 .00554727466996139	 .00666546536824887	 .00666198407785413	 .00614820115911258	 .00745716016196983	 .00896585444422445	 .00740941773746751	 .00583816797211582	 .00669312584152029	 .00743787421632072	 .00563231711590497	 .0070121276847365	 .00825242709389447	 .00730800839312288	 .00660298838019287	 .00811850171013462	 .00541487995886347	 .00569385065524849	 .00736035298754338	 .00739300488061772	 .00827156612260631	 .00617437243832879	 .0072279460241737	 .00494444403552267	 .00616539526853084	 .00710012017758715	 .00738297276124709	 .00686766218178925	 .00803630132331518	 .00111516943104798	 .00855501501710705	 .00654335826803555	 .013092855668418	 .0104533808366511
 2	 48639	 .00520071234270357	 .00574815118591281	 .00193877981262198	 .00565268258913846	 .00698785060169462	 .00487083004842052
 5	 48648	 .0161465002308961	 .00902796534857737	 .0163295772325812	 .0118409017261824	 .0161160196374414	 .0115477855768309	 .00913216087752117	 .014166274013078	 .00734352995181205	 .0139470735978807	 .0109790150433706	 .0180026564256832	 .0111215740616298	 .0175097441140251	 .0232964442642056	 .00313900160047046
 2	 48653	 .0263165962736822	 .0241549764127864	 .0206798712594668	 .0231397334509587	 .0219624538457434	 .0275428320732883	 .0152685517241368	 .0413804219342689	 .038644784738424	 .0239357982119592	 .0541457246452578	 .0036102105524979
 5	 48867	 .0306001596470646	 .027956474929674	 .0221509080773307	 .0324533349078705	 .0372989361199534	 .0270160073896353	 .0144343357026458	 .0244841528392873	 .0304491774976543	 .00805810828042543
 1	 48942	 .0176823760488921	 .0193767409800784	 .015446060808393	 .0195584509103156	 .0186991862710005	 .0183381729846191	 .0179836960128515	 .0152830622184787	 .0219650803488071	 .0180484216004867	 .0162139962673704	 .0199947500743383	 .0177174466470346	 .0190195850170483	 .027416257878363	 .00966805786880642	 .0179167053423401	 .0167084042482691	 .0177654978144308	 .022892928466704	 .0327366941703677	 .0455857651386481	 .0614639608555473
 5	 49003	 .154039822173643	 .0999582995341784	 .102471327197942	 .0330716036449139	 .240381980899298	 .0121912911692816
 5	 49094	 .00852830044161766	 .00916417858622209	 .00771798678770665	 .00958787043168313	 .00601094795110322	 .00818674479432252	 .0169456316526085	 .0173260300792943	 .00989479576256127	 .0288842417025028
 1	 49248	 .0106303425489322	 .0110981741090068	 .0100567865671291	 .00979964179489557	 .0127446182263488	 .0142282260422406	 .0115667143498429	 .0132742331188614	 .0141517788078831	 .0132175626176196	 .0115670553004913	 .0122427210549585	 .0164466668361965	 .0142215513851387	 .0140595491713806	 .0167011099391289	 .0200743162998527	 .0163773906323786	 .0116167967482248	 .00946509338334285	 .0104855362132786	 .00898953405333416	 .0177498903555577	 .0227868174800719	 .0250018896787323	 .0112738541427292	 .0048316827606431
 2	 49407	 .113889149559991	 .138341973946782	 .0768462555142855	 .0833612296992585	 .0995430862612412	 .0897106498789051	 .160544892357363	 .224040198389393	 .0241564693875298	 .0155502207667349
 4	 49416	 .0046678978870524	 .00456691115392941	 .00457599042193363	 .00411012231439242	 .00494966199253302	 .00442994285037491	 .00479872509456564	 .00540667121266225	 .00485015017071633	 .00433878132618218	 .0054554521336502	 .00475187002045453	 .00499849522898907	 .00460977293587678	 .00455732058473851	 .00479145157431455	 .00485184312825336	 .00427822048457697	 .00513655741359341	 .00495519920530421	 .003980560121498	 .00537121410860849	 .00502301348566115	 .00417861895969993	 .00492550885322159	 .00687423026513635	 .00448327743171199	 .00310934548167611	 .00540994702391951	 .00429123635481716	 .00195255861728801	 .00592256655964128	 .00669616954978617	 .00557322338936443	 .00355385976456791	 .00605134366685428	 .00464242862831737	 .00557023600422822
 3	 49477	 .0843655996606757	 .122908556088206	 .12423061914423	 .165896645883367	 .138048221450191	 .188657433970511	 .325340693039373	 .320139454274933	 .410829327603142	 .433909670281795
 2	 49548	 .0135130713869809	 .0137670460008145	 .0209770591576853	 .00908826700086583	 .00826834533326563	 .00312704286478101
 3	 49560	 .0659795196867057	 .068396375599612	 .0653781533153827	 .0519244871050236	 .0662109088409386	 .0722663087904993	 .0857707704924722	 .0809560426601525	 .106638153111841	 .123676510786003	 .158969489762007	 .147834368805573	 .194443333190218	 .21582888082806	 .944135066821519
 1	 49585	 .00719436044105254	 .00294141422406577	 .0058234251347665	 .00732933328569844	 .00361034205942515	 .00973806064482965	 .00718278265022052	 .0118459416662867	 .0112094366246461	 .00460934262183837
 1	 49643	 .123554843765009	 .158185434164911	 .195014729182356	 .343210189829617	 .513267539127397	 .474147367453204
 3	 49735	 .228748833294109	 .300435633828325	 .0758064298991795	 .339526501972055	 .663763918850926
 1	 49777	 .0116965812330434	 .00968148469068973	 .010954881697328	 .013080789274843	 .0111230076272069	 .0135101754541317	 .012228521922585	 .0145430962069804	 .0171567515067314	 .0160145588464743	 .0198127295841296	 .0188707253959507	 .0167778487982381	 .0199241807626	 .0207811711930141	 .025742262649744	 .0273611244149074	 .0343084862186165	 .0377802975896148	 .0392166464604746	 .0517298534902606	 .0463840921322402	 .0606567841357279	 .0368571705716699	 .027278658877419	 .00430664314343732
 4	 49895	 .0245410421975414	 .0232812497043722	 .0262304944848108	 .0250424167293512	 .0283480322879165	 .0287118921359506	 .0343076130476503	 .0327138452358326	 .038985492222749	 .0382618532215455	 .0412762956922792	 .0481375007963491	 .0453151916284987	 .0493865766801216	 .0591737347241742	 .0505887051231149	 .0590101644037511	 .0603316505779313	 .0605460861607254	 .069101855364425	 .076530835053093	 .09601749906941	 .0797191349237552	 .104831652581134	 .122714375561358	 .167285097547718	 .180030766367848	 .323696577830999	 .524010675813527
 3	 49978	 .152322778960306	 .131153210448688	 .035140176218993	 .138805895536389	 .162584823131102	 .147314301901858	 .00745403918291887
 1	 50075	 .006095226131777	 .0078837423267597	 .00895912162469819	 .00721363045404817	 .00667764130225803	 .00741045821158497	 .00840448102231067	 .0108365624011983	 .0109985213752027	 .00888121555557213	 .00679061704091488	 .00809376136750704	 .0095657379283258	 .0106441242067601	 .0080816362420999	 .00839175007604468	 .00490399849420874	 .00640629727867114	 .00619451972037881	 .0060934827658438	 .0070239718267544	 .00308551991245215	 .00536749546477068	 .0114973967981798
 1	 50181	 .0256041359438428	 .0203649474345233	 .0170481403489307	 .0263760489303987	 .0224092764204897	 .0169092842323285	 .0222129351032068	 .0176746770468461	 .0231849163201839	 .0288313418129531	 .0127716736376935	 .0316707082640796	 .0281317015441591	 .0143534160259957	 .0328404202426335	 .0223559285234283	 .0186315505723372	 .022523662130724	 .0277387791971647	 .0273739721227925	 .0656902660435674
 3	 50536	 .00438906992334287	 .00601611128303564	 .00813388157954792	 .00767683713144919	 .00605913802592359	 .00550620000374404	 .00456739941644727	 .00567999082777387	 .00764368391119336	 .00954023791747462	 .00594712979562579	 .00765468584086866	 .00561008582124117	 .00569756616446278	 .00414653259747967	 .00465324890837936	 .00662567278599906	 .00478434725113904	 .00160401535064503	 .00167236898031373
 1	 50650	 .00628744949654091	 .00553557266781441	 .00519909814230908	 .00645243541799616	 .00526464554213564	 .00602062237784328	 .00609109999235233	 .00724789927256718	 .00784513805008122	 .00667211010732865	 .00752852382038169	 .00597452295724408	 .0062140727695283	 .00652207110866434	 .00525690021160189	 .00697064065643552	 .00315858597771887	 .0059935312975871	 .00614542774433234	 .00549834703911432	 .00629950389073944	 .00544520565153277	 .00544546265732124	 .00779739775769601	 .0084416871538899	 .00942097530876751	 .00671619803259489	 .00834604648202238	 .0084354156970749	 .00642082738056726	 .0104328879190609	 .00729371974921871	 .00920256958708405	 .00515616658399958	 .00525013151803402	 .0083555891131893	 .00899999776842244	 .0127783222457727	 .00802264263605188	 .0140072774835099
 4	 50935	 .0313227156304694	 .042745566255414	 .0192875572484925	 .0319876269117408	 .0183445458671484	 .0195304746669702
 5	 51066	 .0509402157475641	 .0349494950118084	 .0364031961988648	 .0374225039526799	 .0280149326798071	 .0525874118746746	 .029048590340537	 .0118002585518023	 .0202923542799254	 .00634179005921813
 1	 51074	 .00994117768796933	 .0145901407881321	 .0143175696034779	 .0173652062344652	 .0215090014924237	 .0241705088218062	 .027255447453417	 .0290821420306482	 .0331129884963899	 .0332168476977953	 .0317353223670491	 .0283824610432714	 .0262094175990691	 .0238035012549983	 .0255994256719928	 .0361175246663517	 .0310151353666706	 .0223863780692509	 .028609794051844	 .0376816410434163	 .0522414492210674	 .101459074040973
 5	 51223	 .0202023156782195	 .0151805192760618	 .0223530897309571	 .0178455693677733	 .0153453633751391	 .0188548210985944	 .0222926203872913	 .0146899584013179	 .0174347043287255	 .010412986242935	 .0234055683362242	 .0203403488888227	 .0258814890997615	 .0203513370548514	 .0150713756645653	 .0248551462457157	 .0138389579051601
 4	 51518	 .023567267078107	 .0328264275132976	 .0205195844181071	 .0110587453082886	 .0108187989266417
 5	 51520	 .0248426526182016	 .0289579441041785	 .026793099659622	 .0331298297821799	 .034681997166875	 .0310544110008429	 .0203200553693159	 .0203710283427506	 .0292680347820771	 .0197571449933128	 .0224164512317107	 .0304824164921781	 .0273657225945248	 .0296635728495929	 .0226541752243955	 .0298910728750806	 .0183703123671095	 .0187081351573614	 .0256236734074781	 .0219233315663173	 .0189350607957792	 .022125054452294	 .0237046319626091	 .0194750391749523	 .0133129993350094
 1	 51611	 .00730185103368056	 .00698262974796231	 .0106285900912791	 .0116457291636736	 .0107940840955727	 .0109213567859245	 .00863894370526576	 .0103453794067524	 .0115968347996603	 .0108895095378759	 .0120646422083262	 .0092438957892745	 .0104218283164248	 .00946417651928935	 .0102518187606278	 .0103269362108841	 .0109265684227506	 .00981553313527944	 .0111182678107835	 .00963677571098348	 .010610579389545	 .0114896465495148	 .0127843806342685	 .0143849400489526	 .014918196015413	 .0146010263293362	 .0149470015462629	 .0130811929584353	 .0148898092379644	 .0145752115603135	 .0177940098072004	 .0148019755980629	 .014650140056158	 .0150851966537226	 .0159304216109633	 .015553860419997	 .0167850845357149	 .01723715411115	 .0130168283605532	 .00759305090621083	 .00782345202820153	 .00740788103747692	 .0103467858924627	 .00988215829940056	 .00553123132689367
 4	 51612	 .011128868676186	 .00962857053183225	 .00981377403575406	 .013802636088834	 .0118228457120248	 .0132285005488335	 .01352213271441	 .00900366369418823	 .0106029380146967	 .00552997458484868	 .0117038929601134	 .00880659881336477	 .00525126187614597	 .00849863173801616	 .00642674240982752	 .00747034661654873	 .014403338377565	 .00787705504476935	 .0192838681135415
 5	 51716	 .0199530896445263	 .0177143045183973	 .01508916921844	 .0292749718281846	 .0305100091999334	 .00132951299268896
 4	 51807	 .0355215935954952	 .0305547444734827	 .0308389828043504	 .0337868077494426	 .0233882579854142	 .0245668222249324	 .0227062807844956	 .0330602274355502	 .0172051021079837	 .0324523068269294	 .0136383547001664
 5	 51811	 .0319869449788466	 .0193779076010642	 .0218217544231055	 .017647760151866	 .000830191020204007
 5	 51818	 .0118049353877399	 .0160617418523407	 .0174144813374901	 .0118824398446909	 .00783368855461113	 .0119466066901686	 .0174794194290863	 .0150591267705989
 1	 51908	 .00960557536264911	 .0113799566694211	 .0151795215596118	 .0147834147789905	 .0215914169430587	 .018866264113939	 .0189949653643992	 .0275207661535864	 .0287366173913214	 .0460472963234859	 .05020665788478	 .131000854546035
 3	 51927	 .0165692516154078	 .0224464531354961	 .0206232427692365	 .0221898532374264	 .0195402049634349	 .0295810643802412	 .0225622429866706	 .0160864577801655	 .0137997745058848	 .0189412633651896	 .0176132269857102	 .0153441716176092	 .0304548960279055	 .0289123545833003	 .0275811306723504	 .0312708868751999	 .033319009956125
 4	 52009	 .0245985969649405	 .0200742828767912	 .0169595351890791	 .0140530866625127	 .0199716683340687	 .0275583573249232	 .0189380408053295	 .0273412202669472	 .0168346598117028	 .034039821696125	 .0241676581307165	 .0154454598506097
 1	 52069	 .0147542915686192	 .0229151574423129	 .0202667825282069	 .0223675409898371	 .0240905055171071	 .0230782482854722	 .0236718035506461	 .0257511538484268	 .02398036946684	 .0262955249101248	 .0332955138011319	 .0435759618741337	 .0597294945618315	 .0624753058803453	 .0655140381633944	 .107767766474706	 .24853659656605
 4	 52100	 .00506141051842014	 .00567989177114012	 .00512750156115836	 .0062501339540075	 .00660667529418191	 .0067291589456661	 .0062061672813115	 .00670220558222519	 .00819059551077981	 .00822729866951455	 .0077890524204216	 .00922967698478249	 .00931203217054787	 .00884802290290462	 .00844966945334858	 .00901005141992809	 .00816191704236453	 .00869480587500881	 .00844714763519534	 .00856637355050514	 .00833789507956486	 .00873296731136276	 .00787366452578597	 .00806490595697863	 .00846338614192735	 .00870598880382064	 .00826014045233985	 .0088883790003932	 .00977674393607928	 .00911631486734942	 .00992150383246609	 .0101245477135525	 .0101226601336914	 .0104288545729198	 .0112392854659353	 .0120011951691129	 .0122932733060813	 .0125653046642283	 .0136425339563958	 .0128554857313099	 .0139862230831402	 .0127157122915505	 .0139095935349657	 .0150470916360917	 .0135149965558748	 .0150879438418698	 .0155288413353368	 .0162152803050601	 .016558498162179	 .0165781071171115	 .0173663175132025	 .0189668056804017	 .0179029794493236	 .0195473519855761	 .0196587132302718	 .0188687490571042	 .0186577456601448	 .0197281621373326	 .0189554920552686	 .0179551194063726	 .0198121489104937	 .0196258127897841	 .0187388392558777	 .0187325255032718	 .019019848711154	 .0190247539254328	 .0193438546136222	 .0212492912284614	 .023265200811175	 .0212850411027016	 .0243308650569504	 .0265756234110586	 .0267753064738565	 .0281040867541259	 .0311343691175611	 .031478659712895	 .0339983774449155	 .0348418570731909	 .0405889699040353	 .0438145069590382	 .0412070551988258	 .0481181143381016	 .0478963220214377	 .0445792492549968	 .0486545768007575	 .0520945418914967	 .0484695423158609	 .0471211686834992	 .0601492707521195	 .0839548747819132
 3	 52318	 .00897077963979811	 .0101135324127804	 .0102543114966988	 .0104474024084557	 .0113504432932397	 .0121066390390207	 .0139148232698102	 .0138339137193712	 .012493736831544	 .0126763083771803	 .0139221599156736	 .0128674962654229	 .0141014589275038	 .0149344709251009	 .0137401756738755	 .0150009196044937	 .0164804226825316	 .0167414970121024	 .0193548804058006	 .0170472618438447	 .0167007991486845	 .0164732565308622	 .0160712844569454	 .0144550778816849	 .0162048331936403	 .0178865107910052	 .0186117341458166	 .0200701163969009	 .0218954036892797	 .0233337799355676	 .0237616084569823	 .0245998786660577	 .0254402904343856	 .0262903175331079	 .021076215958607	 .0223475075541984	 .0220385961562514	 .0238144988432692	 .0189964100297653	 .0182878040533502	 .0178863917255595	 .0212892307291805	 .02287508450628	 .0213453969226165	 .0197729077359154	 .0190514511859379	 .0194420810436239	 .0182711050637528	 .0197665348656395	 .0196237266972027	 .022171947568409	 .0264841819986209	 .0235001946712367	 .027427932661026	 .0269737248998014	 .0302812434297543	 .0289221153466981	 .0429255270096944	 .0271613859016134	 .0344701322191294
 5	 52477	 .0222410314029472	 .0231994218425848	 .0182778163531468	 .0192226270637195	 .014136985696418	 .0254349711922105	 .0184762749245277	 .0331807688638999	 .0240372625183979	 .0100391812005842	 .0284899356195285	 .0349812821298142
 5	 52526	 .00845889378493961	 .00766989748051485	 .00707983097011535	 .00854531986946627	 .00804140142048442	 .00765880742664504	 .00745273841195552	 .008086482283672	 .00727358194752592	 .00820822970884196	 .00774057919004131	 .00623038648397548	 .00822425025726349	 .00722491182106012	 .00778180644210489	 .00783285543411891	 .00854668135076541	 .00846493027752736	 .00684811623979697	 .00708959797799162	 .00768203393212132	 .00746621142952855	 .00696398903858036	 .00855271451029096	 .00739801530857528	 .00733346407891698	 .00787891754296405	 .00816269201398281	 .0093151148668562	 .00818346050783037	 .0075552000115473	 .00745862434401653	 .00944382566076234	 .00792097423527663	 .00793334343935471	 .00968807848022162	 .00925761664628928	 .00767065379820763	 .00803410193926966	 .00789856131219539	 .00777641478688961	 .00738002541068026	 .00921030394117113	 .00804620157918264	 .00858175043341338	 .00686891578143198	 .00971825660530581	 .00980188507143018	 .00973436311719318	 .00892496245349504	 .00747991719888447	 .0117152021525281	 .0103360158410741	 .00915714935597302	 .0114560338881118	 .0100094660887577	 .010332073552885	 .00985658129176317	 .0106544303459753	 .0108779504390998	 .0107439069239435	 .00919284350081463	 .00928219922976905	 .0113495561387347	 .0108327946345638	 .011162662963235	 .0137670688054345	 .0119086971408931	 .0111974795160448	 .0149164458795107	 .0106621396624727	 .00942519272561035	 .0129543865882291	 .0165534326703068	 .0279592241785303	 .0261286268685219
 4	 52549	 .0362217215392829	 .0199240210568541	 .0407082354756741	 .0215817958045448	 .0320290499862878
 4	 52803	 .00520537047030155	 .00317942820665088	 .00813917369374264	 .00975190602419157	 .0179067850356206	 .00491832100272512
 1	 52874	 .0113922843742559	 .0102430415923546	 .00949996846729748	 .0107412927062154	 .0123322961915423	 .0114256671605569	 .0152147921459787	 .0108706270795281	 .00777453319783192	 .0126046333630679	 .00993458021511041	 .00970650621438535	 .00809752204294112	 .00724092107375374	 .00572235215405082	 .00519779184766648	 .00317071711073376	 .0132563713404381	 .000921213301204213
 4	 52981	 .0587297128458138	 .081897701781683	 .0920221934513539	 .0273618151114994	 .0175220027687123	 .0113636124983539
 1	 53123	 .00449247507623928	 .00658588101545641	 .00988512206126867	 .0193190683098893	 .0313170156653977
 5	 53306	 .00650234492615664	 .0127487722818048	 .00906721595260778	 .00953081988186797	 .017127882334116	 .0221270617968601	 .0213188280002031	 .0223746670117379	 .0243765298683149	 .0244145207561931	 .0215071154288747	 .0186216961850782
 3	 53475	 .0232696688525932	 .0209616156047941	 .0217330961957793	 .0133722741388367	 .00446965175457967
 5	 53481	 .0152275360576725	 .0164988156859807	 .0179910426897615	 .020823589568009	 .0236595905975835	 .0240813094430823	 .0245100283051692	 .0232637998143044	 .0352710806303221	 .0353961432233716	 .0305194760139967	 .0241913392307862	 .0157913568521032	 .0284436606906085	 .0148213454654019	 .00953715219594995
 5	 53546	 .00573994460373852	 .00673303325653462	 .00577988987934397	 .00578383266268045	 .00585540832848318	 .0099152130661307	 .0109648632854905	 .00724734176509546	 .00276931216055583
 3	 53573	 .0116930845302182	 .0116644122170405	 .00954132618641212	 .0108434649410157	 .0115929292132143	 .00993358089654212	 .0120918696406937	 .0119570614766594	 .0103497134498708	 .0122052794498116	 .0104616829292953	 .01424737263163	 .0121759486814091	 .0143120798171939	 .0104197029666843	 .0135222524645127	 .0145105201270005	 .0143701134570712	 .0138819255455428	 .0132598426267961	 .0126688538750434	 .0173208914031961	 .0181052266501334	 .0141067554933832	 .0179584290391926	 .0163599145877979	 .0202308718326155	 .0177651554935126	 .0200541842240593	 .0208766541103998	 .0248800030970892	 .0302072850754956	 .0297847887378281	 .0379841473290247	 .0344362998030757	 .0417666649537652	 .0748954900037953	 .208921783659195
 5	 53687	 .00960056541770749	 .0116318022000493	 .0118409184075688	 .00894657870315904	 .0088998322493742	 .0140176322610922	 .0112511579233725	 .00894193057357124	 .00456021462958475	 .0096363279915227	 .0110243558430332	 .00772889544744427	 .00944420573057117	 .00562551884515373	 .00628465708184224	 .00400553820828398	 .00109010111244516	 .00423582755594228	 .00100488846159881	 .00437879046024586
 5	 53705	 .0128963513552133	 .0148114852198423	 .0144047744940824	 .0195534076166041	 .012233705006227	 .0108977345662972	 .0120590964334681	 .0148033531346435	 .0232915130722261	 .0197877650197863	 .0148981605298744	 .0157660073899603	 .00595643422215227	 .00781550477922025
 1	 53737	 .026841871327564	 .0256502856651752	 .0262007716992069	 .0243094143063877	 .0246778603419654	 .0322635476510678	 .0222618308163038	 .0331457320229274	 .0657182326006122	 .0300090161759555	 .0661941666427561	 .0470270273952788
 1	 53928	 .0152062520437808	 .0137720082041195	 .022811579286663	 .0228946200076267	 .0355652358919667	 .0393578581355846	 .05629220860088	 .0661410618466226	 .0830294015480149	 .0845252825171946	 .0918131220713985	 .0971811776564134	 .117546322425023	 .125995535309652	 .124121583281212	 .134796086149462
 5	 54011	 .029490852924899	 .0234661521441488	 .0252754469490244	 .0316750858165804	 .0220066705098806	 .0183488615884914	 .0408607034434113	 .0588638700174071
 1	 54130	 .0578900283521231	 .0752652048707884	 .120875415522029	 .0788672215323519	 .0777275682352545	 .102811663784537	 .150821870501251	 .256512320956516	 .420638345570633
 2	 54763	 .0179507132098788	 .0191388019321135	 .0175069750415868	 .0196328900105958	 .00732958590531888	 .0319696950849	 .0237685162095353	 .00526259971052899
 3	 54812	 .0186557374959685	 .0255740852775502	 .0164025811623957	 .0276159356481455	 .0334140955747966	 .0177675078839561	 .0162158712360702	 .0320479564093689	 .0136578122258186
 2	 54813	 .0753039426535605	 .0752889121132356	 .0739240408292175	 .0966149844658426	 .0683104191507587	 .0706452073991334	 .0682767754240973	 .0267297208478072	 .0615873717670815	 .0829648400815889	 .0927042335946625	 .0955944897207273	 .068305306579365	 .119750671038933	 .0411498004319464	 .0108885967970243	 .00357908944408428	 .0239315750865276
 5	 54827	 .0167225990396654	 .0260303116136519	 .0211852956162022	 .0185705798118499	 .0498637723283089	 .129698520920227
 2	 54884	 .17750398604327	 .381731058360267	 .626076569810796	 .980697673507726	 .928999874101528	 1.3560538674481
 5	 54916	 .0123844719879492	 .00681864553051249	 .0160235149320137	 .0110289294256578	 .0134235443706905
 3	 54943	 .0266992181762894	 .0500539302794148	 .052453787983207	 .0481158351518476	 .0305457442023179	 .0188001075116292	 .00477013859980094
 2	 54955	 .078130440561662	 .187627635538897	 .382030038122495	 .533811764428478	 .80344624726062	 .728200548800545
 2	 55032	 .0158646654667648	 .0122117958450376	 .0181434216113575	 .0330542716219279	 .0190181603251198
 3	 55052	 .0275110253656407	 .0215341664890217	 .0199016471690353	 .0301600981092465	 .0297786841208996	 .0269219635458804	 .0196827171145511	 .0576441646034587	 .0191624098349345
 1	 55118	 .0549529717311422	 .0239595405678291	 .0583502410027166	 .0409411592673607	 .0140773322140897
 2	 55173	 .0475718883855921	 .112350163245396	 .156224035608042	 .191090209358612	 .211688349958372	 .254750143091178	 .300285295552478	 .331584534003602	 .368758085385817	 .420858592746903	 .390701720856795	 .289069538253792	 .229376622027294
 5	 55175	 .0213617919531243	 .00464024082277896	 .0243596355800697	 .00931394821477508	 .0136332556667796
 1	 55187	 .0799877556754052	 .0970628080472821	 .0617045475726079	 .0810451169631445	 .0790172965102355	 .0546812067741288
 2	 55193	 .0116335854320621	 .0100472270997547	 .00535682504119779	 .0220340054165173	 .0125064135001856
 5	 55262	 .0126476583968775	 .0123821912424344	 .0104715849950066	 .0172219758830876	 .00998410860648434	 .0266006718337243	 .0136997839456014	 .00470721469235275
 5	 55286	 .0137828285757021	 .0199376558976784	 .0168501680791005	 .00687584119097076	 .0110777785830271	 .0146108981190577	 .0149392191749724	 .0145919446681567	 .0194275577760598	 .0157827416440819	 .0165616187453291	 .0197982843491694	 .0329652123384893	 .025889968488612	 .0141084557228015	 .009679063266834	 .0119482696973754	 .0216755869739066
 4	 55290	 .0039842011125784	 .00407413030788675	 .00429624980806601	 .00473906862236943	 .00454126495898377	 .0047160294374747	 .00488120804645437	 .0047229262289913	 .00471247279367704	 .0041599604680189	 .00446409797145316	 .00428380188292764	 .00513413508211085	 .00513750904818067	 .00479918954455928	 .00484808808495147	 .00508767847272198	 .00503654564742163	 .00315582657245275	 .00336942759800181	 .00382885218517632	 .00306435625574181	 .00517267975255386	 .00436714561092247	 .00491970099329313	 .00496726723427675	 .0035200026223904	 .00316565708425175	 .00468867473891425	 .00247841231847768	 .00231423773626951	 .0035692925964722	 .00308022436543539	 .00489443346832144	 .00591900048036822	 .00598173026571591	 .00851218794753105	 .00954624155909014
 2	 55293	 .0330918443215587	 .0328872922690265	 .0215048940632771	 .0180130554762281	 .0279358479233297	 .000789114594507897
 5	 55340	 .0270657296604274	 .0177124122272893	 .00953779420588257	 .0424023459724068	 .00371794808320109
 2	 55431	 .0513916315776173	 .0560764312505017	 .0644527141327113	 .0534931148934131	 .0666822056671421	 .125833576227858	 .136305390785815	 .141556417617035
 5	 55445	 .0403307442446625	 .0538858052848651	 .0672158379510064	 .0664442441628723	 .0965722381628547	 .105102169587522	 .105704052868311	 .12636411831871	 .200178247005268	 .246818123472675	 .584199181300908
 3	 55591	 .0207608289074905	 .0153674822686585	 .0159101198697696	 .0128693623928621	 .00187767745573158	 .00731543732742664
 5	 55648	 .00852572642683687	 .00942518551908831	 .00806663704167874	 .00880809949119109	 .00981202799997188	 .00952032613448681	 .0073623933055013	 .00945764642545953	 .00963068118010187	 .00903072742762019	 .0096231257733667	 .0130882678361363	 .0128362380071672	 .00958560943700338	 .00927896722672685	 .0114369180265917	 .0115435392146713	 .00966210114143483	 .0111800238372942	 .00970799923100921	 .0152684916089045	 .00343352888474131	 .0135395497799851
 1	 55660	 .00772839714968676	 .00845799856017476	 .0081622758041222	 .0073045113567475	 .00721282315880936	 .00780370871525115	 .00715764157140027	 .00658092956336339	 .00754548512262606	 .00819469343340319	 .00706559601940154	 .00822043359940798	 .00665160487051555	 .00970333133476635	 .00776102797810281	 .00442783184897183	 .00569334284777744	 .00822320922871286	 .00945215003434846	 .00684372604110636	 .00783735323082647	 .00832248597320314	 .00462206707593755	 .00875969617101453	 .00821464351201116	 .00814803543018469	 .00728766012959405	 .00752589312288112	 .00555242531252278	 .00945719924503057	 .00458902699009007	 .00869657855757422	 .00518374581615741	 .00534300169927962	 .014869040052863	 .00225282745371798	 .0131204981712555	 .0171977089129912
 3	 55742	 .0290116576194379	 .01755575805079	 .0370311566553027	 .0210803187588048	 .028716578698593	 .0191516263183576	 .0173260183656006
 1	 55773	 .00956932513044365	 .00789668326761582	 .0152413739341301	 .0102875358388313	 .0327024723566442
 2	 55790	 .0245408970959744	 .0207826999137126	 .0168428139360539	 .0320267745579199	 .0209642823343797	 .0245061059373386	 .0257304741043143	 .016530065544134	 .0274828440122738	 .0205948155124869	 .0158393063614074	 .00490707580226736	 .000165971676423719
 5	 55898	 .0753239411374156	 .097370255179155	 .140266769874838	 .171927677031656	 .182667954411152	 .173833278493537	 .202148067257399	 .208678665474252	 .185036516410249	 .218222158248624	 .202214705144673	 .264697898113377	 .32218088436523	 .326672366978764	 .375901355243992	 .416068338675123	 .442505510583249	 .519975379691566	 .595946093257493	 .395801907846985	 .307718126288255	 .271774815963216	 .00907717843324964
 2	 55992	 .0209428148943065	 .0414593985467748	 .0425830687403352	 .0288791984477008	 .00934825306720783	 .0599653293637766
 3	 56005	 .105672085971037	 .047744289490142	 .0934640258262884	 .0828306303435165	 .0887570976642298	 .109814524138613	 .111093114345196	 .126335059111205	 .175460078495277	 .126482084955749	 .211466734532507	 .163259716142419	 .196870063448132	 .19345994600001	 .150557549873029	 .14955435192966	 .0222622845612675
 5	 56011	 .102686389633426	 .29742546205608	 .389384250585116	 .656037911809038	 .933584798089691
 1	 56066	 .00793130596422284	 .00933704012463903	 .00778249878558293	 .00940038925355981	 .00600152936143814	 .00848554541690461	 .00598184819011197	 .00387931436419781	 .00340198714772029	 .00138919969070125	 .00175103544716493	 .000720397468449798	 .000789286314888807
 1	 56119	 .00730505348722182	 .00804592042046559	 .00658480640930781	 .00893284184368153	 .00710633434161542	 .0091359720198574	 .009436078010184	 .00649328437891417	 .00993803558980806	 .011938462513101	 .00780677364804154	 .00873724754736054	 .00659507004388668	 .00517338644816721	 .00551998107492593	 .00460729096527185	 .0034248992961317	 .00683952325269795	 .00538588142310022	 .0060595020531912	 .00726156659135897	 .0200376817044954
 3	 56160	 .0351646943636242	 .0284052171973473	 .0452202033609022	 .0477048809308227	 .0247208590711717	 .00173566305283863
 5	 56161	 .0117870057730987	 .0117162621407341	 .0137976609708595	 .0158064059961573	 .0159647574867213	 .0203818644855905	 .0135507220916472	 .00980426519491869	 .0087091760294065	 .00545430942962385	 .00516728802118721
 5	 56174	 .0123176788910148	 .0161674152617796	 .0158705305104324	 .00739136327861084	 .011181595604961	 .0139114496695404	 .0177709648599781	 .0193342652668711	 .011088431211186	 .00550145564885115	 .00237443263951967
 2	 56192	 .0398328631949909	 .0616556431756459	 .0337160459758664	 .0318993086915092	 .0417020652992696	 .0573882077247243	 .0376948771953011	 .0492202332595893	 .10747726921913	 .0983451073649549	 .0182959560529607	 .0105216949725556
 1	 56255	 .0545756544737306	 .0483951208173254	 .0496881191694539	 .0505958619066885	 .0561297832581991	 .0454026238138067	 .048858539403156	 .0516769907042532	 .0459146991438399	 .0410594233204685	 .0495036111495823	 .0464675738899704	 .0511190176715589	 .0373160993935963	 .0400585432110012	 .04455439755415	 .0346532803725302	 .0520313576647327	 .042475533359336	 .0472286958099735	 .0461097579590075	 .0494276807071698	 .0553095047749305	 .0667092840064981	 .0680574772775997	 .0488576836842903	 .0672668882598197	 .0594453470937854	 .0369489358848079	 .0565072257544738	 .0515386733879374	 .0360443587416019	 .0403069193555173	 .0474309755468219	 .0154680496635889	 .0344232926948383	 .0413508412573763	 .0232681859206305	 .0130922971346504	 .00185870758678935
 5	 56313	 .01124535542243	 .016979196851496	 .0115575231611809	 .00724114959244283	 .0100676816421142	 .0137341394571564	 .0132840302548527	 .0161181528503444	 .0114111946255777	 .0021233404153018
 2	 56351	 .0348153887983738	 .0591756635229608	 .0436572068164819	 .0219448887332669	 .0298505848565594	 .0440299274078188	 .00939168224424494	 .00672879982980532	 .0187931316891811
 2	 56357	 .014467233545767	 .0115898686561398	 .0075427337557449	 .00882247241194673	 .0157837514918508	 .0167737322255067	 .00694160255313141	 .0300505187211874	 .00278085666466919
 3	 56377	 .0121941464221823	 .0142957977653471	 .00322153915085932	 .0102659319436196	 .0136285969900056
 1	 56384	 .0519366172260433	 .0529891701790647	 .0232914538253623	 .0548407078469005	 .0397835072647979	 .0285097647959876	 .0438145107137105	 .0421878336282841	 .037063611435519	 .0386438278115748	 .0281760781202907	 .0240307866616621
 1	 56398	 .0358636442617921	 .0596752385815172	 .0771757762677339	 .0962098789064934	 .11510709219319	 .133876507320896	 .148188561530085	 .157661604789396	 .152616747022226	 .149620313581993	 .151147135264159	 .15490072642083	 .166310790483771	 .190386613651645	 .216527479925718	 .223395544817366	 .220030249297494	 .251234950293033	 .291371432673083	 .325488363667186	 .34429398140943	 .385094142883948	 .451222171290996	 .550787766591738	 .693925384588936	 .805229811418697	 .749451804295804	 .302422021911193
 3	 56446	 .135068984781246	 .0343370069788931	 .138018751917113	 .0731955615179372	 .0881935667808064	 .0476805869976553
 2	 56471	 .0200660391831836	 .0242794613222993	 .0113575800339183	 .00468691954187533	 .00380190154238964
 2	 56508	 .0119555903922454	 .0117495850408213	 .006451805439263	 .00703356914472664	 .0359390473503622
 5	 56514	 .00623859970854883	 .0124513385570761	 .00944944625755696	 .00397066269916945	 .00555371468415179	 .00728153070160891	 .0084425680020808	 .00450983297873338
 1	 56560	 .0558693098995239	 .0618946963015806	 .0669279416844326	 .0622946216743206	 .0710861331030506	 .0830682096827817	 .0836661770833469	 .0933331818388977	 .100559862929462	 .0933893454750812	 .0843866421628782	 .103037511998598	 .110481416102946	 .0866556120392913	 .122107584604038	 .135008185665677	 .139556907212319	 .179372844793243	 .20185841917428	 .349352826030432	 .365092525559416	 .764993487515772
 2	 56562	 .0174034295611465	 .0172352489346347	 .0130109230520355	 .0190344209126248	 .0126946589317268	 .0203211708882346	 .0153161553705541	 .0264162753089431	 .0366399155132537	 .0353824686012112	 .0565861490331229
 1	 56576	 .141660036782758	 .143304805611675	 .149700590157745	 .0906596714016832	 .0676563027553898	 .0349254625693491
 1	 56667	 .117239146287506	 .067392353803325	 .0712994330433534	 .109680124486688	 .0729386410546004	 .107149967082742	 .112799757776749	 .0800032065076839	 .0803975507786649	 .0915120467197471	 .0825561663541247	 .052942671564013	 .0434177426566441	 .0497961072953221	 .0247193639705014	 .0497242626111442	 .040316629414603	 .0182040559828281
 5	 56691	 .0134575469883855	 .0223829263573397	 .0237040496510875	 .0139051959621941	 .0167494075665622	 .0259051027595556	 .0320755892040747	 .0161085282777476	 .0169416666809445	 .0143239567027413	 .0307284335789981	 .0134419438152286	 .0123529939227864
 4	 56700	 .00525880553449324	 .00536602824854806	 .00491816308889064	 .00538401257310154	 .00579878599312591	 .00403870596105338	 .00526386816478359	 .00654490368995598	 .00683980011899239	 .00560087366158185	 .00870173241268946	 .00782896269899176	 .0068055351811936	 .00763379747152666	 .00655558290673396	 .00725443610728564	 .00774495390981141	 .00766104131888118	 .00689714634346202	 .00560283777545353	 .0059690331755222	 .00468925384512829	 .00487089200579233	 .00591369937572744	 .00597241884470955	 .00663454358646756	 .00601462135158703	 .00385688954522091	 .00408698883598237	 .00534341875592796	 .00639521276701182	 .00263323945954645
 1	 56733	 .217927027495585	 .229423423849386	 .511216238311772	 .708117330592272	 .740671442677544	 .908788166085045
 2	 56802	 .0236794209568503	 .0261446586082126	 .0305513573490518	 .0294597554840354	 .0309040409630968	 .031879121875246	 .0305835722473393	 .0287317035580669	 .0332726578559283	 .0307670245487085	 .0318441355426156	 .0316204115412804	 .0312018988592445	 .0327060208163107	 .0310117074884725	 .0404538080172204	 .0404229881976945	 .0394966603867002	 .0357786104641158	 .0320873482647769	 .0285231764334719	 .0276092983482955	 .0346586577129483	 .0374671951572449	 .0347576645343904	 .0336932288099302	 .0328748498544527	 .0285290550628244	 .0264823330289336	 .0208857745999699	 .0295951062501396	 .0281471877044643	 .0276114830270127	 .0279925047734076	 .0247819889978333	 .0164855177625169	 .0166950871588235	 .018189266865978	 .0228858257539819	 .0147774245389853	 .0175290122047169	 .014642652839421	 .0182432216868715	 .0199940604225377	 .0275172138672297	 .0280549316269112	 .0190304801662718	 .0140474301437248	 .00622551778372851	 .0150967115064015	 .0145657064417493	 .0227542299556519	 .0287025739161967	 .0296396879896158	 .048699903327319
 5	 56846	 .00750786995970228	 .00758123276329823	 .00733254150668691	 .00644255303637596	 .00773917494030296	 .00817905665494485	 .00479753401370294	 .00796204690689817	 .00822303740396926	 .00773751186668021	 .00686981770751119	 .00772349784499854	 .00755336211933213	 .00797997784231493	 .00587204006700512	 .00707171447426525	 .012118323015549	 .0161576756249772	 .0144141580252981	 .00264278828906217
 5	 56862	 .00882405605100921	 .0120763698294179	 .0122120253764488	 .00875150657647793	 .0133515036591766	 .0366481873788792
 1	 56869	 .0629593165289931	 .0882645671550022	 .106055903622249	 .245191326634432	 .239920309013093
 3	 56879	 .024619807471586	 .0174700519720006	 .0212702129959397	 .0159229879635987	 .0174312696806685	 .0145250668042682	 .0133706595675468	 .0240430801423947	 .000485266306716441
 5	 56942	 .0101300491134433	 .0100022943049508	 .00709408381187448	 .00818823653903332	 .0100218333996245	 .00664888678066661	 .00875112024031502	 .00979904310642232	 .0123820211798823	 .0123602557246427	 .0106271679261727
 1	 56961	 .247813681302779	 .304633382697486	 .447308202507945	 .510881594622069	 .741473605290165	 .562666153539388
 3	 56996	 .0119713534509053	 .00927579062171088	 .00603786522327337	 .00711166349743915	 .0155818491066044
 1	 57110	 .0356618389725422	 .0311411468583972	 .0445971563312261	 .0246647229904438	 .00626278226332208	 .00877871033568252
 3	 57113	 .0127035920252719	 .0129363142736767	 .0134621811118972	 .0158337790132801	 .0143456688959539	 .0112703993950719	 .0115684429582191	 .0140315059661655	 .0107869394514636	 .0123265092574162	 .0156271111669568	 .0103322501791289	 .0116503156960639	 .0106643354340142	 .00995790367435931	 .00975448548940606	 .00550424509660661	 .00995233403859702	 .00960522433647462	 .00431686662657074	 .0109437578259854	 .00257726757907865	 .00101070907358216
 1	 57123	 .148899405486492	 .132483514845381	 .210914261205791	 .182992047554866	 .21542219349098	 .21623645387685	 .257907851840449	 .20549415018992	 .191872042801056	 .0743032079933622	 .172654908319465	 .0867791522612403	 .34867549308636	 .109056437633523	 .313376912487185
 5	 57124	 .0501547045989128	 .0568180013260223	 .0351446380179978	 .0458322702934667	 .058836625622792	 .070764800799772	 .0792529838856799	 .0211283371052528	 .00272280139123754
 5	 57159	 .012964714777834	 .0195609827877036	 .0153888206377108	 .0117004285659605	 .00478725056041156	 .0109797999389184	 .0210792578779228	 .0110790916856548	 .00507982176423332
 5	 57174	 .0213742779361361	 .023599344533567	 .0203272760568398	 .0193077194002169	 .0198325670814645	 .0224882295614556	 .0200750924206117	 .0194081850392673	 .0219333405348646	 .021346664135968	 .022316128825227	 .0205338340709594	 .021314141791466	 .0232749678098536	 .023444962286402	 .0214035153745129	 .0236575063691952	 .0183734252490482	 .0245757309947943	 .0241579201472152	 .0215956306881006	 .0237077852718197	 .0212855923035399	 .0246914058060395	 .0237975247788279	 .0212468327257149	 .0170941426195895	 .0254961450628541	 .0293515390407507	 .021268839132987	 .0195292321719929	 .0271065373429786	 .0325472292341823	 .023820167542415	 .0209412290260713	 .0253971073330545	 .0244796986232569	 .025106091321038	 .0228187753923592	 .0361865090918089	 .031161130324797	 .026195260560173	 .0231519038090409	 .0262163003382596	 .0317800929953634	 .0355529605004695	 .0287021309230439	 .0384730479011695	 .0353501419968455	 .0459993486597794	 .0572113176313481	 .0524174678007187	 .0349375203153479	 .0385019104888865	 .0510760975600363	 .114619740012701	 .097608622401958	 .000417008091509306
 5	 57271	 .0199847028993811	 .0143566037044312	 .0137601615426581	 .0148513971447563	 .00764168338234398	 .00590044551966992	 .00958119214786803
 1	 57272	 .0382288752329158	 .0404056777688707	 .0234108321583707	 .0111648441099264	 .0783687639102264
 1	 57277	 .0142737706058987	 .0143265838541941	 .0221883960600416	 .0209287825859131	 .020007755240146	 .0147834720413193	 .020601588268512	 .013436311143165	 .0154956629660342	 .00676449112988199	 .0126834608306492	 .0208532425439996	 .0310289069772119	 .0347389928710506	 .0256146329406802	 .0165935288482524	 .00108709010272607
 5	 57303	 .00859713966574855	 .0107399460606744	 .00731344507287422	 .0064178168588006	 .0095892908968531	 .00859867874382889	 .0070405079252551	 .0104764268993255	 .0104715079094742	 .00870200117267753	 .00982254328107721	 .0146407290688656	 .0094607600760596	 .00758115179123748	 .00269618627859312
 3	 57305	 .0516287109221831	 .0555425436973929	 .0398571724905946	 .0517841171700655	 .0364342153744869	 .022847619888445
 1	 57372	 .0937593257823033	 .0617578152302416	 .0655551691173751	 .0774072949924641	 .0730713145069219	 .0910801285908178	 .0752275476862633	 .0965197935547292	 .0854458738405488	 .0686075032031744	 .10024158084366	 .106051972118823	 .10332010351897	 .0858072832271241	 .146991596905349	 .074258553397301	 .127988210675515	 .177276544172843	 .102906835305267	 .179880692678007	 .0647180475951693
 1	 57460	 .0497637045405117	 .0307597338331013	 .0415039838747426	 .0343143856041576	 .0130177937004432
 1	 57503	 .0191102234416448	 .0212478568466767	 .0259262461218984	 .0225572270217713	 .02492075796337	 .0257513660859726	 .0235493861936648	 .0242748532258523	 .0239648286940324	 .0244738744624297	 .0310372347516357	 .0284509852938255	 .0279900908231413	 .0247468894794361	 .0253769690818683	 .0227294927298565	 .024665356880802	 .0239422745654982	 .0220023538238998	 .0234878445534999	 .0254250888038046	 .0236172405072569	 .0219332741861551	 .0247593554545714	 .0251435831888053	 .0255775151894288	 .0264695383096961	 .0227896569803304	 .0138124126064162	 .0170165053674248	 .0168336470017318	 .0228574446940333	 .0136863476782584	 .0232788210189659	 .0176344429416927	 .0178249189100225	 .00867268000315139	 .0122824556302976	 .0152064946022562	 .0136134934814285	 .0194365169843949	 .0224901049244023	 .0189177829486696	 .0216755384265153	 .0197232419462764	 .0196456130077646	 .0130995004341597	 .0216179178335119	 .00374492526698429	 .0151591025567591
 5	 57539	 .00633237527355327	 .00730685690531425	 .00611081929087664	 .0046623914640062	 .00528462640427341	 .00820961940497053	 .00848220136722949	 .00598856909808381	 .00605940646080883	 .00804671296963159	 .00753295217144269	 .00493947117207218	 .00910072562379415	 .00703217036456246	 .0163931950822473
 2	 57566	 .0324745551676615	 .0487149087177566	 .0256647365424591	 .0187478370757517	 .00299738020691453
 1	 57604	 .050105458294805	 .0609921573034814	 .098141709714399	 .107619299281191	 .0963217493381397	 .0687564462494809	 .0356042006515096	 .0442745006945123
 3	 57658	 .00737355787027434	 .0109633299768647	 .00685512350434428	 .00924816033810963	 .0101558015392663	 .0127781065443742	 .0224381184099017	 .0123777172502124	 .00140074638967383
 1	 57751	 .0468160930361604	 .0530267677809282	 .0715439137071795	 .071838125880355	 .0404050576173956
 2	 57768	 .0249340287226083	 .0273197486999239	 .0239452284124639	 .0205127019373764	 .0156341956902707	 .038067559064059	 .030902765949031	 .0190616707021279	 .0373562741506903	 .0386886132380765	 .0431436804928547	 .0287213926340329	 .029069361410492	 .0580358177644013	 .0630106601343655	 .00426857160856214
 5	 57785	 .0106024058760772	 .0113679844859531	 .0142054616425623	 .0138815996543034	 .011936307148937	 .0132259608932951	 .0119558474031371	 .0140170081510224	 .0138579862726269	 .0139480576258455	 .0135683357552328	 .0134203185310708	 .010709628096459	 .0130802769450776	 .0103276015498065	 .0127322062250645	 .0111706916668121	 .0120039933386196	 .0142575532423402	 .0118542355181307	 .0127817532112976	 .0123344643568765	 .0131371792742286	 .0136098790705959	 .0143566523655215	 .015119487752231	 .0145991213322065	 .0137811128802092	 .0124352817759119	 .012974311904066	 .0169492091210645	 .0218973502884424	 .0205105907484762	 .0183450546242952	 .0165574669393012	 .018862738541273	 .0188928033825286	 .0194686266247	 .0196909063978003	 .0198133598768319	 .0208151233568227	 .0177793637218074	 .0201116518342338	 .0168489440974237	 .0157585308044287	 .0162304233069936	 .0197464947313926	 .0257959898575751	 .0247145985719221	 .0277653586764975	 .0229761120564975	 .0214797143351066	 .0356644460406562	 .0357134907527807	 .0301353559529452	 .0377724857175806	 .0365319923064231
 3	 57793	 .0379456666813291	 .0232321213825838	 .0162431149462194	 .0225790561455862	 .0381253119385231	 .0268080845064558	 .016527588520676
 4	 57814	 .00264863679026961	 .00379061345839995	 .00421795354645556	 .00504374166146775	 .00389581933936816	 .003737909167829	 .00365198527807703	 .0027719060278873	 .00138185809291282	 .00209949435454636	 .00243730624075405	 .0022819923059266	 .00207654258167462	 .00146241842304054
 3	 57951	 .0063593987765758	 .0060862766962704	 .00447805413952877	 .00423370659122896	 .00635351739675595	 .0068915065809883	 .00569427038394906	 .00404142960275327	 .00771219591285024	 .00466999461032204	 .00691404081181021	 .004817973456792	 .0075306983590126
 5	 57958	 .0117665761820859	 .0119349041734729	 .0118384318734407	 .0128802441546719	 .00594939576827041	 .0116580062096937	 .00738448815331415	 .0067408830304782	 .00999020588129499	 .00509364682541901	 .00536146375249849	 .0110901061466013
 5	 58120	 .0060774498220588	 .0082003738898201	 .00926338286736149	 .012382219093692	 .00794758865775206
 1	 58135	 .00666453349444958	 .00797318636366444	 .00850899367977495	 .00602580450740241	 .00619521014069336	 .00457079955064627	 .00359845301355102	 .00598973002774505
 1	 58150	 .00635257371446563	 .00687119134329581	 .00728344230135981	 .0119601797057128	 .00393325229186434	 .00511119730537923	 .00500627922621413	 .00386552969799906	 .0128004073891003
 5	 58237	 .0133630855476882	 .00922126538566227	 .00671276758176049	 .0114004592617335	 .0122549563833565	 .0105007339717045
 1	 58314	 .136133501825356	 .300670486682491	 .57152010540328	 .91687142924357	 1.22572958761697	 1.31762125521447	 .691287725491203
 4	 58326	 .0137105521936729	 .0233497522901325	 .0329203936254536	 .0407455447265473	 .0389539065268343	 .0403225067491814	 .0516591162170952	 .0551505378496201	 .0604402461289378	 .0820435145845912	 .0937236049693572	 .132205925479625	 .203839913609495	 .157623889495062
 1	 58344	 .05327939292168	 .109488363954883	 .138964988993993	 .159678512216411	 .165074806573643	 .174286462376239	 .185238693015841	 .209881924052489	 .237794272900418	 .278492210130357	 .342061338623474	 .38617099500666	 .485793736701063	 .638219928243381	 .92142874913302	 .947269647017901
 5	 58411	 .0242022393165214	 .0324310976047166	 .025007970903731	 .0218718179451444	 .023994751947418	 .0269941849601387	 .0202431768947444	 .0235564913770118	 .0350843999692701	 .0404078216601566	 .0144482821655345	 .0378408341938211	 .0611539626018996	 .0513611002944151	 .113424514490366
 1	 58433	 .0519800943105799	 .0681005713086272	 .0712197505503146	 .0599232712861724	 .0296144026929058	 .0568273827610136	 .0502527822670655	 .0755623076284831	 .0910871677971474	 .058224906920895	 .0737651382422885	 .0439408689354076
 1	 58442	 .0655149964239114	 .0517594577395239	 .0275771890799334	 .0339531739016661	 .0358296356884971
 2	 58525	 .0439079769029926	 .112010203054897	 .178609537758238	 .208492381512708	 .225663367815014	 .255445042736712	 .292041608329088	 .288818640788913	 .16602161662697	 .0225304600639446	 .0288684027001167	 .0174088350692312
 1	 58544	 .0337386897261127	 .0558533986718914	 .0461807892909657	 .0567881967808598	 .063485758928233	 .0989071657998299	 .125885759752125	 .0624233406116344	 .0852598338599005
 2	 58573	 .0265513236809943	 .0119092164680909	 .0245645977815345	 .0352183688450598	 .00671020635022558
 5	 58601	 .0373101315935562	 .0327573014125616	 .0289358931312707	 .0334116728427699	 .0398325612432013	 .0393608591479306	 .0380757589382328	 .098122293545677	 .0828853993834021
 1	 58603	 .0360149672464418	 .0286245087023376	 .0232057114558829	 .0224800717723783	 3.21050711036594E-05
 5	 58628	 .00668980364414551	 .00866880532812323	 .00739887369182991	 .00656189270462029	 .00568399443595367	 .00577453000917241	 .00726158505012541	 .00874289214439707	 .00631070855400839	 .00675197000037472	 .00749198329482175	 .00725011610671394	 .00697235298047987	 .00810894117270433	 .0067117690674927	 .00842322498323361	 .00917872064396471	 .00822030073755742	 .00527437895848382	 .00877071982575797	 .0103667253681337	 .0105241877160991	 .00909840624645157	 .00721394604816688	 .0101729378648136	 .0114806530401776	 .0110437465799538	 .0073868003940335	 .00784047903634402	 .00820741269338082	 .0122195839632156	 .011128842668145	 .0111833345048621	 .0100371991442455	 .00759859902231141	 .00886339347536359	 .0132867178987792
 2	 58660	 .038820706592213	 .0561934313523621	 .06116284837871	 .0652730432166736	 .100994216563639	 .138571847343067	 .176549601107516	 .24966480738325	 .208892385057473	 .330428849594381
 1	 58685	 .149213869379493	 .0977962810646867	 .121136206169501	 .20361284910903	 .0155044915073454
 2	 58695	 .0793426247536297	 .0889657430581111	 .0476870054291144	 .0372876889398301	 .131738352097697	 .00667830140652155
 5	 58748	 .0251046867687972	 .0175794049503783	 .0209708312476602	 .0218633780468957	 .0262742760719579	 .0279520716255629	 .038899532591117	 .0669454531836869	 .0171500608796585
 1	 58765	 .0313243679887628	 .0241583478464935	 .0270710024086083	 .0262400685583172	 .0278360789076871	 .0255788730792903	 .0245557179691875	 .0377987190799754	 .0328754513217913	 .0308863162570101	 .0371438933845993	 .0380861801273576	 .0311969267303345	 .0396659522909157	 .0413270507536012	 .0387751916430798	 .0367409805638793	 .0352229091444374	 .0345722985294217	 .0322386876887052	 .0326774350881872	 .0371736213878352	 .0244499200142212	 .0318536295691311	 .0192069520347195	 .0234000541800595	 .0138549860954813	 .0309157974379081	 .0145879189237751	 .0177577272302627
 2	 58773	 .0481654621091865	 .049763422101258	 .0631604929251779	 .0812197057006939	 .067272432075512	 .0770469906978385	 .0721917071272159	 .0749053000935309	 .0884470865959221	 .0926881403577568	 .0965588206203949	 .0803036573296941	 .0961838372925105	 .130785988904292	 .0967506258628453	 .117613274360021	 .0952545322634105	 .107723209536125	 .161003309569454	 .13707958942437	 .199602540184584	 .144074815095693	 .102977367833074	 .0751307575559285	 .116970427248999	 .250536265873777
 1	 58798	 .0572519495300935	 .0657019841953171	 .0549245430161705	 .0190678823498738	 .0459411454824407	 .0481686443484564	 .00237355027947	 .0230889207181516
 3	 58850	 .00564791455113156	 .00640711671606094	 .00874974116959307	 .012844619677498	 .015218707257146	 .0200788555418791	 .0111428698049085
 5	 58872	 .0105770723944849	 .0156853557008442	 .017514866948015	 .0219764678902946	 .0185394191972993	 .0146876519223047	 .0302788226911381	 .0404209102527194
 1	 58907	 .026459826382544	 .032796977778069	 .040693641338203	 .0266882172493675	 .0432223595233222	 .0323844108377749	 .0337492926694318	 .0306089924028783	 .0299642383883722	 .0284222911530028
 2	 58959	 .075153095093458	 .0893536929175091	 .0907047657317466	 .100638991422504	 .101164265558257	 .0776324962230909	 .0857108900684461	 .116269077049535	 .134199593875277	 .079572015178675	 .090749064063519	 .0117199626087282	 .00972479528670845	 .0130835250799855	 .0128462058744015	 .0168106785242745	 .0196513064454527	 .0180596456885024	 .00632994555998319	 .00333426080247792
 3	 58969	 .029377225217146	 .0246683487170594	 .0282956259479771	 .0321270026225143	 .0296622891070606
 1	 59013	 .0066410240539753	 .00602977885686548	 .00663784259522118	 .00626850176735174	 .00861173499125452	 .00653159320976854	 .00765421105629044	 .00788362893130142	 .00749800394390891	 .00670032754459709	 .00799032462562748	 .00676684526788494	 .00670382420308045	 .00746666341319867	 .00672972319330707	 .00624737694384816	 .00736238622799839	 .00564055336974936	 .00550503001968281	 .00640983103597912	 .00646910129244482	 .00618046021622744	 .00714305674248206	 .00669053412822913	 .00717201841020499	 .00851264800010906	 .00783801992103562	 .00681692804225545	 .00643556839683358	 .00886011306638814	 .00548389977374744	 .00638274753325354	 .00749440848815357	 .00736307884404273	 .00550317245554786	 .0062619227036288	 .00740003808146891	 .0069670546989221	 .0070524791614551	 .0074397909773529	 .00750912655914499	 .00722445421173057	 .00991028885329001	 .0083027882968682	 .00858258401487964	 .00810983296517247	 .0085712146999466	 .00699659653307319	 .00778442099550958	 .00596768035913194	 .00534718271944858	 .00699689388749258	 .00674691594384192	 .00639434392710621	 .006983637980933	 .00494832591847791	 .009338779759904	 .00908671183219061	 .0152510731706667	 .0070431360761597	 .014858235036492	 .0131836296777797	 .0194890973883733	 .0105623847504772
 5	 59017	 .0353420646820684	 .0310839492578503	 .0194709129670297	 .0228130056693268	 .00615479703434745
 2	 59032	 .0356185681553775	 .0463067570056124	 .0518629731274195	 .0612968838918791	 .0710978634819807	 .0820539748918451	 .0897945810349965	 .0837134051412684	 .0748149005964289	 .0776436673467858	 .0694360503492529	 .0588642495626533	 .0572386894071805	 .0640020943055202	 .0581133873880764	 .0557940820878505	 .0673153514275969	 .0860667334101305	 .113826870973842	 .130527843372148	 .178297239195168	 .146692744156375	 .284052138319283	 .31417597616159	 .401628787047474
 1	 59036	 .208596795161365	 .43917996142767	 .206547253402743	 .0515869371619071	 .224397527179795	 .750051140103106
 5	 59095	 .0329620742363531	 .0225539009095649	 .0425780611906668	 .0629933513908417	 .0455934417781327	 .0761728320046672
 5	 59176	 .0166164368889321	 .0127127267707819	 .017201804377089	 .018753637450391	 .0153065013050761	 .0182099446087508	 .0139418919380329	 .0193721927608825	 .0129655665402858	 .0181498585788253	 .0156506214738618	 .0140743248849995	 .0172202132257079	 .0132434868323941	 .0202859388883233	 .0163340235099704	 .021243303443461	 .0185117053415048	 .0200100949688277	 .0222523565497895	 .0161090652241787	 .0196954042796795	 .0171310464225363	 .0187887890318645	 .0197373701629041	 .0185663382112027	 .0207987301853747	 .0160386369410497	 .0214318184592463	 .0149414556426843	 .0157296056869636	 .017531174631659	 .0132927407101329	 .0162742069831072	 .0141421608622288	 .017282438386604	 .0140531344658662	 .0173415471645729	 .0177979881799731	 .0164617276682236	 .0221807920473742	 .0157716934064332	 .021645819521612	 .0159391492887215	 .0185662545171771	 .0170525248769705	 .0166636453381873	 .0244000131945812	 .0226915809536706	 .031868018871149	 .027925896222917	 .0270180210488205	 .0245785186138787	 .0218268882626637	 .0352527670318919	 .0507816032714243	 .0373643036186912	 .0385948905390526
 1	 59179	 .0777692185657354	 .0789930307228085	 .09152648994864	 .100712677548624	 .113195673997864	 .119894778244948	 .165098326000183	 .148981117722476	 .169617646274796	 .169426155339066	 .202307782276375	 .185790504522313	 .230443008605224	 .430504487883306	 .486229464549343	 .253539855371116
 3	 59191	 .0465388033276578	 .0612995867510573	 .0237882600230407	 .0180533193555726	 .0250694154538973
 2	 59200	 .0157850778075081	 .0129345091422574	 .0141367557089036	 .000279932671141323	 .0153249255910335
 3	 59276	 .0101166141927003	 .00797336605474107	 .00525320135728501	 .00868838916898575	 .00566467985091875	 .0128283945623828	 .000784546461794112	 .00401584282937006
 2	 59356	 .0958210364645222	 .144177976455587	 .121726962075194	 .0795810680046936	 .0886580773607679	 .0860942722834517	 .0710425996946059	 .0651592010248232	 .0540552412458974	 .0103284054070143	 .010111386483106
 1	 59376	 .0775606198689251	 .0981833174551876	 .076759301719874	 .0962864594374077	 .0258806630153344	 .0851868882964482	 .0937981131170297	 .0746390167015663
 3	 59422	 .0149981855761101	 .0169324733955857	 .0175658058846133	 .0180337824951593	 .0184984053122358	 .0201017810595438	 .0205634444058836	 .0227201958018196	 .0299512354091913	 .0286993478459469	 .0363348545977643	 .0176614272094522	 .0164266800278472	 .00307629418560444
 2	 59461	 .181520398314226	 .518893028545588	 .989723077152119	 1.56649373067441	 1.84337016313789	 1.92584020039357	 2.064809163936
 1	 59493	 .0363384471265204	 .0267928211477669	 .0354175024078524	 .0336246424662317	 .033265076107389	 .0353605590557143	 .0235254810062645	 .0388193021852692	 .0155380628239129	 .102508089615226	 .000967277488111357
 2	 59583	 .20211363455684	 .219188401928859	 .189140887515249	 .279095341332264	 .0056041628372157
 4	 59620	 .00705612188640363	 .0123361622832201	 .00734656553351273	 .00141718147716108	 .00304423584774014
 5	 59622	 .0117394995872848	 .0164613142704733	 .0153123030777706	 .0165772695024961	 .0251720668180037	 .0328402172858416	 .015389606539267	 .00595006509138178
 1	 59701	 .0554963186662256	 .056154513920842	 .0466749861433408	 .0569792199783384	 .0524367595583473	 .049606135980947	 .0345783425410794	 .0498931049982673	 .0587955727982983	 .0509720585510553	 .0504618154763529	 .0586014799276061	 .0507798479440172	 .0533027037328298	 .0503570586471025	 .0916646254887658	 .0805512785444248	 .080152994921094	 .085610949433273	 .0603216828511039	 .0228235071370753	 .00075242350048062
 5	 59812	 .0372759858398174	 .0265211652850157	 .0538583510327664	 .0500375960945493	 .0493360167471384	 .0449051509102931	 .0557637480982791	 .0576129303373777	 .046871045761682
 3	 59849	 .0150334832799945	 .00581276677882029	 .012133643383303	 .0141554154881035	 .00651036469796105
 1	 59865	 .0200380165069813	 .0315628334196397	 .0435622908808509	 .0483901971855639	 .0499584209201721	 .0361440003362808	 .0234459724270023	 .0309344511202495	 .0140678499854561	 .0393325335703835
 5	 59874	 .0111719198459769	 .0135358865941252	 .0110556928514193	 .00794972272181238	 .011263262309209	 .0127340746016975	 .0112238161197485	 .0126433788056485	 .0115400055705985	 .0140196800510242	 .0110608162995835	 .0173343825640515	 .0151096801055526	 .0112269953721959	 .0133307918362093	 .0129703001924507	 .00989401895668659	 .01461797719119	 .0173300900472543	 .0147704433446528	 .0227420795511095	 .0279627955282715	 .0125386629878622
 3	 59917	 .0181615088680144	 .0174835065157739	 .0123874706135587	 .0148768799521119	 .00981145594481349	 .0164817806192857	 .0238326754602381	 .0170397397863311	 .00973168771733942	 .0203166070364699	 .0161318534000467	 .000144444982053749
 5	 60086	 .0253213806447806	 .0303567551486074	 .0241516791059982	 .0370545332582042	 .0099596104854349
 5	 60327	 .0129654858270874	 .0123963807265018	 .013567489955093	 .0124238907658253	 .0191526301703693	 .0195379645175471	 .0115859346743287	 .0177065689303972	 .0155423213731098	 .00242590093320514	 .0110231067487707	 .00364284290962553
 5	 60500	 .0247121177409499	 .0323995685066899	 .0383668285350378	 .0290202683160852	 .0197318694828262	 .0188940106574888	 .0242622569304793	 .02791752418102	 .0187963545234012	 .0377414975659577	 .0160931417062387	 .0228699597995393	 .0351225327048239	 .0167236092341336
 1	 60539	 .0735684662284296	 .0740701361289472	 .0978172287444627	 .0706602016083707	 .0843309596582918	 .0702640167916654	 .0486991571034012	 .0765047566139905	 .0969676774015706	 .103288001791613	 .0202316857185528	 .0490725643434911	 .0278446741128975	 .0660583138668918	 .0430732207555558
 4	 60547	 .0039591849144563	 .00389371724800134	 .0039002916789582	 .00432748692637022	 .00408484560163004	 .00451049246438959	 .0053553499754813	 .00508001462177984	 .00672592197844323	 .00671805206160401	 .00782370578951654	 .00803805736446298	 .0077755037942725	 .00880098851960548	 .00899891141441175	 .0110527274019804	 .0124471855112381	 .0109008018758067	 .0129150860844604	 .0136530258831063	 .0140366764043547	 .014871178533892	 .0148202976242014	 .0146309702644303	 .0147288549015546	 .0123189772877681	 .0127450894674431	 .0146166843746411	 .0144680156570122	 .0142381786655729	 .0133042766536234	 .0132353340594547	 .0152389018309346	 .0162511230179643	 .0211304528116172	 .0127719908944353
 1	 60583	 .191986178652309	 .239636469768735	 .28515582954285	 .0571956108485589	 .126723777868658
 1	 60736	 .137081516733609	 .0796213689469312	 .0825681868374672	 .0491909674133781	 .0110753003233271
 1	 60839	 .0516208927925058	 .0340772794173857	 .044317150919293	 .0249116173982851	 .0595731904175495	 .015834251375428
 5	 60845	 .0164115589774484	 .00965238012181198	 .0184242674959515	 .0196523307387576	 .0191362642242995	 .0255419533085924	 .0098792948359873	 .00125813076967024
 3	 60886	 .0287262836288896	 .0246194745452172	 .0249616218756109	 .0184901934847896	 .0337829754302518	 .0291333617393742	 .0338283278873043	 .0394769642985983	 .0443754950317686	 .160284983000239
 5	 61013	 .00765168650634731	 .00851104102138398	 .00882299852485863	 .0100563110034517	 .0072687978589032	 .00835650112496963	 .00990724158413184	 .00910658532281067	 .0087154693585734	 .00938490350952276	 .00881329825282837	 .00936347416611918	 .00921986774436641	 .00806602472102451	 .00906677440697955	 .0081174042508721	 .00842845223864973	 .00970746060504166	 .0122770648303085	 .0113993250975757	 .0113678216020817	 .0113739053059302	 .00992062245144047	 .0107552803631196	 .0116209020544468	 .011476696345243	 .0128833507593307	 .0127550098229082	 .0132712695335213	 .0153891036393614	 .0164827438032859	 .0140848494353173	 .0159337042912286	 .0164149898546586	 .0160912736211658	 .020486422190991	 .0135910278055916	 .0178178439938485	 .0153557650496083	 .016432932281161	 .0246930707405166	 .0142372562317407	 .0266164621920054	 .0240564663239388	 .0221859061689726	 .0372543292765559
 1	 61150	 .0208194234582572	 .0202798189913138	 .0463691720183258	 .0212125662207345	 .0207087497818009	 .0182118372812705
 1	 61228	 .112019526436328	 .124978746392897	 .0919530745939643	 .168322714050902	 .15698498184121	 .0935261204966819	 .0189973884227095
 1	 61309	 .0435542821300612	 .0699952252651471	 .0927408697047418	 .103750654935181	 .0647817609278144	 .0618735767359227	 .0342154719029981	 .058687143358866	 .106598456707796	 .13828789956645	 .135113701442449	 .0856819938538762	 .203149844609874
 1	 61432	 .00908826656529691	 .0078805388050183	 .00763853141691195	 .00814067118131133	 .0132954255048021	 .00883646245330179	 .0196232206840494	 .0221917604048102	 .0403843366440513
 5	 61572	 .0141317824206045	 .0182034777387895	 .0138014861153539	 .0161102772144156	 .0193347978375393	 .0173042466536967	 .0150724692564327	 .0240630597204141	 .0302437820747185	 .0235975113876553	 .0119850351005449	 .0183863011944271
 2	 61645	 .0512319497708534	 .0409311851356163	 .0478513711917523	 .0554071701483393	 .028012418960746
 2	 61726	 .0513755042742648	 .0384768790113986	 .0525640647426781	 .0368752237220079	 .0564623961562242	 .0379354778198635	 .0670088121968126	 .0309245794949236	 .0562554057383912	 .035440131689652	 .0689030126398807	 .056986889894562	 .0730240529429549	 .0378727813811646	 .141469552199286	 .0666430683216359
 1	 61757	 .00531062091150141	 .00556992769426131	 .00525404440129401	 .00535895403046391	 .00503859299112167	 .00518997572175697	 .00530079744486436	 .00666741919503051	 .00574419023531385	 .00558272844948147	 .00546973618558403	 .00545336839495081	 .006870054640498	 .00727097139188391	 .00412159129795742	 .00390378012972726	 .00503736183764845	 .00784265051930444	 .00649518051731029	 .0174129266295987
 2	 61815	 .159940182861407	 .173217600269007	 .250317805502684	 .142886557414904	 .0842774415024062	 .0747186505599939	 .00126759562748744
 2	 61938	 .0383386574560617	 .0398659132669251	 .0389614758472323	 .0460637379564369	 .0421204158635039	 .0386737099301045	 .0480100789195462	 .0496551994944385	 .0440617770013623	 .0380906869807384	 .0371231035138752	 .0313493286939353	 .0418402053600495	 .0461996403024136	 .0367898407786697	 .0389773731161054	 .0418527091712538	 .0386509919247461	 .0411533008898418	 .051823405763435	 .0473517733762766	 .056027194109224	 .0414493936546367	 .0514233974344328	 .0503254175160176	 .0472783712741842	 .0482797312417959	 .0417022918383256	 .0512483990591396	 .0302182144519745	 .0406775363025687	 .0589995069433927	 .0133495002862805	 .0244070918023631	 .0164623321177363	 .00981023043152796	 .0304243884525793	 .0285669274110479	 .0118553671187864	 .00777823558879786
 1	 62039	 .00548202488376888	 .00580122614170429	 .00337219221798496	 .00717683336428548	 .00587208909729413	 .00320934341051757	 .00579052049756754	 .00607494195386217	 .00528764472309685	 .00603084663122837	 .00802692325152393	 .00388022551821806	 .00373034273826533	 .00923494440485678
 5	 62045	 .0574875245626468	 .0668324594052304	 .063389029214433	 .0374628170473734	 .0442984016975516	 .0505981374277338	 .0535175367123849	 .0529239915133783	 .0593043760959791	 .0513440324412254	 .0337377411551624	 .0968307746040618
 4	 62050	 .00264892228676565	 .00252444071032624	 .00334712875741123	 .00357205652592764	 .00450716637110355	 .00445342399023203	 .00345824476557727	 .00327489109956505	 .00305050461311768	 .00334276265048121	 .00277567068293511	 .00404931207934015	 .00432211975944448	 .00452052231219545	 .00371825241363498	 .00377320573231937	 .00350543492121897	 .00296444373375483	 .00276338486757241	 .00294857732090837	 .00682230478004931	 .00596632937860014	 .0101630133765644	 .0141544406277087	 .0118568898047697	 .0149100823521614
 2	 62206	 .210657857579778	 .244165665734129	 .230958527296594	 .361628199608442	 .0692865414785008
 3	 62279	 .106831663422866	 .183944993359684	 .225191575012021	 .357534854267976	 .460645467885802	 .63767342524218	 .74141798047739	 .706301148402977	 .75224077368704	 .905802337279349
 5	 62288	 .0195606837032244	 .0213925851849208	 .0255762801199623	 .0215953375447052	 .0231740613875982	 .0224171074997944	 .0312495466926639	 .0245308932242576	 .0254903449713745	 .0187691317069169	 .0240605273622325	 .0134688598817572	 .00789069504276926	 .0115580608912316	 .000753748981821849	 .013539694018662
 2	 62328	 .114868975486027	 .175550671386288	 .171900307321581	 .224948217045411	 .165232466643514
 2	 62422	 .0294339205210071	 .0286466976348281	 .0304200412947	 .0260570931305731	 .0294753325086152	 .0240515936725313	 .0219100843124139	 .0306164661379951	 .0240630064450282	 .0285152641640785	 .0185619652617231	 .03338498143415	 .0330483768797064	 .0315790729125868	 .0235956029837056	 .0269283676964602	 .0224514309190558	 .0276176668153943	 .0374020695073725	 .0285790584551436	 .0244783556362036	 .0140839587750539	 .0166553740789098	 .0139764228903595	 .00774587396599858
 5	 62495	 .0253644636515245	 .0507928144333216	 .0291357630164839	 .027751647340318	 .0697064584882006
 3	 62649	 .0977879607123776	 .177976215552825	 .147945750837455	 .128198867682401	 .176215103464198
 2	 62655	 .228462556554686	 .268306655096191	 .265936105297995	 .0186997511343279	 .0321487708940205
 1	 62813	 .00909183999792022	 .0102408862825964	 .0103129677364165	 .0102070690290254	 .00883495665720968	 .0128657120780189	 .0114006692743143	 .00965115395725022	 .0155744881909842	 .0134858490404673	 .0103503541703339	 .00321773471137374	 .006105004252503	 .0189928846329698	 .00200285886321058
 3	 62825	 .0607397334769505	 .075145517789821	 .0888998733971454	 .118253294930475	 .0312247397844053
 5	 62857	 .0188943400517794	 .0275475054602288	 .0195835083798749	 .0168051061458496	 .0046417241105854	 .0170059791298516	 .0321003041282232	 .0139252327934496	 .00842555871697584
 1	 62959	 .00441236960189451	 .00562853234912523	 .00567906452162848	 .00536067643778108	 .00456627112231857	 .00349577624836801	 .00500883381711215	 .00461299777766512	 .00598585715040736	 .00637541606915829	 .00621177110863497	 .00384880070132054	 .00334851938889426	 .00637859739671703	 .0103951049890367	 .0169726302848602	 .0162138146259821
 5	 62997	 .0302544678804866	 .0165511883380812	 .0240645302688254	 .0314657933309949	 .0126335240087264	 .0265073529093342
 5	 63206	 .025950334135464	 .029697371722919	 .0158053445877734	 .0208162871235053	 .0220206655154649	 .0311783623962217	 .0182708844361923	 .0239585959171178
 1	 63215	 .0520664764844702	 .0814874353602363	 .071349367260435	 .0664962753500534	 .05619788102387	 .0531352148216415	 .0631088616726761	 .0636791042175917	 .063449563975202	 .0421243439668752	 .0420658506260342	 .0932944686454512	 .107628512273328	 .0919613359954203	 .0303516297698709	 .0225291599190104
 5	 63310	 .00619188314887064	 .0110521896681024	 .00548229621208085	 .00191901191388156	 .00130440027094513
 5	 63373	 .00938628885227989	 .0155476724440628	 .0101314989333323	 .00996953337178302	 .0139218554732856	 .0156444206791202	 .0175479975054439	 .0164596546678474	 .0129056097590919	 .0165664892338762	 .0151031621042205	 .0141053439716399	 .0217062646539864	 .0222726324021411	 .0152759389369181	 .0203547171305282	 .0222074899134587	 .0145023179043588	 .0158242826024871	 .0185573512287152	 .0160766205796192	 .0107538243282291	 .0188124595548761
 1	 63437	 .0599814599041358	 .0543003829716594	 .0362152110913123	 .0598710725920983	 .0479817526051788	 .0623002215051316	 .0527331268692617	 .0588588166548911	 .0670612210696839	 .0479917015463313	 .0630467145774504	 .0690496533561718	 .0496109868894164	 .0627602836552638	 .0608437415722428	 .0597109533234061	 .065762620082568	 .0781142313417639	 .0823505523087389	 .0514160287291233	 .0979740205082536	 .0713171042737037	 .0564617106993364	 .072473029605332	 .0516315940505361	 .080191211862857
 5	 63465	 .0124584441538788	 .015171335364869	 .0135746371296444	 .0167042256098003	 .00727602768196056	 .0146961869468212
 1	 63526	 .268417181386546	 .726581843770896	 1.3308730102798	 1.98143573599826	 2.08390813969158
 2	 63612	 .00937460547450528	 .011338737358466	 .0140057694939683	 .011523010414251	 .0128562968303365	 .0147996146475033	 .0142516932114324	 .0151072134933867	 .0157875144446719	 .0130581580224473	 .00971369982450552	 .0133398477464001	 .0194526795506735	 .0204444676707069	 .0149898719366032	 .0112209878445082	 .0186217039306225	 .0196237926273983	 .00517839824860909
 5	 63656	 .0391590690525276	 .0500957733473933	 .0270340672526381	 .0442289409330449	 .014849701714528	 .00890170556095127
 5	 63665	 .0189397144733493	 .0218077127762359	 .012618205768384	 .0239729516131801	 .0144491982538484	 .0177078176806598	 .0347051864092298
 1	 63734	 .124861288937085	 .140763880697477	 .148880397702348	 .0774629011964475	 .101240289888942	 .172020835173342	 .0922974358563866	 .0545665056893853	 .0967169089449326	 .0555790687025953
 1	 63750	 .00927541978061384	 .0131450792822158	 .0133419425817864	 .011206480224745	 .0127220651591721	 .0156674929753376	 .0142453153552014	 .0146114362299147	 .0126776769987715	 .0110587682344733	 .00950517012990773	 .00949015001514583	 .0138605998803782	 .0151708926888564	 .0139867338842482	 .0144021120786347	 .0154290988925704	 .0170745997540044	 .0133425150535803	 .0130538217625711	 .00861620488185317	 .00796094516540457	 .00981962560361785	 .0113654776216478	 .0108264934855773	 .0101858667533558	 .0125621954459919	 .0157722199001936	 .0170075011265417	 .0162427280744464	 .0109724285276183	 .00901717471472168	 .000729513693810441
 1	 63850	 .0986506878378686	 .0628293983905992	 .153012713466233	 .103010902537702	 .119952608614051	 .0359135134540736	 .0828117652960913	 .0706848192519016	 .111269113261072
 5	 63887	 .0061769139966589	 .00551063970386362	 .00600550895613521	 .00653434105276232	 .00474524206395976	 .00688300619138737	 .00493059357555958	 .00633428983896573	 .00622871987453194	 .00427661030877753	 .00661721012166854	 .00560625168886137	 .00714641811720757	 .00621242164059755	 .00545665840151	 .00727407020659948	 .00563937697263097	 .00769869669950452	 .00708645493368389	 .00582141327778631	 .0074610915396273	 .00490440245667604	 .0071391893263857	 .00722781457864059	 .0064866698142666	 .00881370477273369	 .00618277649114272	 .00877666928046449	 .00704759208336636	 .00667734341424569	 .00809719121603689	 .00693005104029254	 .00892671288450214	 .00695409704194531	 .00929822136640414	 .00914506919384667	 .00875773439775079	 .0122513683501598	 .00969537897522777	 .0111164938006664	 .0107189471687781	 .0125353791693461	 .0146256719219207	 .0117244515086741	 .012789401328913	 .012740448800347	 .0127831869677231	 .0154937206770429	 .0118703870908954	 .0134563175703729	 .0124639856064945	 .0166858444525835	 .0142364618311398	 .0123228636871451	 .00339328078637178	 .00873245434584441
 4	 63926	 .00553146900519356	 .00587474294746959	 .00547501905728671	 .00576890661141148	 .00523487926083689	 .00523751725528527	 .00453838050311407	 .00505589673668281	 .00466977378893501	 .00569056866804597	 .00571344577675541	 .00428983681211726	 .0048143322221267	 .00656601705717028	 .00551541338847064	 .00396669463738785	 .00424736630150993	 .00713102215254552	 .00618627724187438	 .00285128831044338	 .00693440064607687	 .00544941732553192	 .00823268525376585	 .0119994413816658	 .00315016463512746
 2	 64005	 .00567218974865904	 .00643377795241	 .0052479222702607	 .00964488679761934	 .0100004922995257	 .0123631933538886	 .0196174185736126	 .00786136359163832	 .00349061069809149
 1	 64054	 .00941726132316953	 .00742105412783618	 .00839975666093945	 .0097221174456177	 .00861823593874301	 .0101928487530183	 .00865230274857326	 .00945095877583182	 .0109008922931739	 .00978118755304883	 .00971379720368011	 .00947587130214254	 .00984956317682775	 .00935270536229398	 .00958571281482574	 .0112808035608619	 .00841205383026752	 .0138768360103135	 .0107063833184079	 .0123325895997102	 .0110758266140355	 .0111346573311002	 .0102422008966329	 .00894721950382559	 .00902248620628542	 .0134906777385766	 .0103786596611503	 .0109872344739692	 .0099101636897561	 .0103025080697912	 .00955700869417673	 .0122565390903536	 .0134729766562015	 .0122505641529739	 .0144074419998058	 .00804814686352482	 .00948611848667357	 .0033305825605088
 2	 64119	 .046730011207657	 .067925947967695	 .0539548486365877	 .078281736347879	 .100140708110948	 .0808627564743972	 .0939983680014937	 .100782296042232	 .104280140295487
 5	 64155	 .02063152051506	 .0200947616724904	 .0135426422605405	 .0430893911158423	 .0290582691802877
 4	 64239	 .00648912292139433	 .0062463386308275	 .00575058243560163	 .00680242111499757	 .00709260401633631	 .00740556771692211	 .00615903602542101	 .00775781699276752	 .00733237188884007	 .00648025448899176	 .00741110526383375	 .00728477889602401	 .0063629412397949	 .00936902387041852	 .00929423383145429	 .00900090850624674	 .00935965309321444	 .00939142914033269	 .00737397442058763	 .00766841296640588	 .00940494545256466	 .00928391221040514	 .00868544856743613	 .0099358896102536	 .0102987415556861	 .00787366587082508	 .0100651914935028	 .00851194880630705	 .00904559356051425	 .00741039624912334	 .0065293360699507	 .00674129213444945	 .00714783470861169	 .00955368407667649	 .00890309941227928	 .00693060837724416	 .00976455700615444	 .00821687121259237	 .00833360129770465	 .00757648375732844	 .00554804373272266	 .00993408973228578	 .00502856314630581	 .00870955282456133	 .00348995319578672	 .018412571528104
 4	 64240	 .00469841169908451	 .0056902875081081	 .00517414665841695	 .00698057103042381	 .00769574640065516	 .00454535640250063	 .00541315737467502	 .00579608450954762	 .00542521663643606	 .00406108962827967	 .00611899695346938	 .00351952090541406	 .00351297622604832	 .00735399078843904	 .00722027074561639	 .00638317269934209	 .0122227903680564	 .00398462897006272	 .00285066299132717	 .00466860176215038	 .00723780858425442	 .004418710907865
 5	 64317	 .127927798597661	 .113452833997678	 .141756313696198	 .146076789616117	 .206036797689901	 .0667680922711237	 .186775424915269	 .195716793519354	 .190056765199804	 .141811821951087	 .258461811994617	 .00681703900293434
 5	 64356	 .0157427053634606	 .024592606113481	 .0292720799458356	 .0249944279908763	 .0231869283900967	 .0219101450280042	 .0142663541846993	 .0355032518294098	 .0467386527407772	 .0349875085325454	 .0302629812441029	 .0342534981344038
 4	 64490	 .0209475676024234	 .0165871585880599	 .0234118211015003	 .0160244167357413	 .0154682559028804	 .0128969591760887	 .0159811534973733	 .0186339211623845	 .0179286271951743	 .0180779535792841	 .0153734546248537	 .0159306827751191	 .0220779143486934	 .01740531120156	 .0264366546395768	 .0192283401396153	 .0215029939473916	 .0187313965255106	 .024596701632442	 .0187554808579752	 .0313230478621573	 .0270573493985388	 .0297324108795443	 .048144158131865	 .0510193030978026	 .024141795093895	 .0184345053047163	 .0428384957452945
 5	 64520	 .036957258503929	 .0175753030017217	 .0454860546897387	 .0436150903645836	 .0121595909653368
 5	 64573	 .0127789496795249	 .0144094645559613	 .00772655697161775	 .0107348069547519	 .00810127136130468
 2	 64618	 .0481048625384106	 .0770799972976626	 .126796257835718	 .156647527486255	 .190726378540392	 .179542198951708	 .147433782672982
 5	 64645	 .192702995854053	 .175600610392443	 .194780577590059	 .238031535101844	 .00182960952133693
 5	 64655	 .00864523840600517	 .00915327426451383	 .00860626751450814	 .0078037293450308	 .00876987452222667	 .00936180545609344	 .0100411851141318	 .00698800666537284	 .00528663339482249	 .0119052693736815	 .00833994426578924	 .0112061744015462	 .0106439590808607	 .00945885605831904	 .00981577863551551	 .0187689675026698	 .0180678742230075
 2	 64718	 .0885825459721969	 .146046973294673	 .189580740067196	 .164796229892622	 .147465190494054	 .129905470213373	 .150451730055048	 .149383714997443	 .167941468197411	 .110679048217353	 .145571301778921	 .426380938776936	 .812235009694974	 .540480071105269
 5	 64720	 .0760678456973323	 .0657798796457313	 .0459409333943342	 .091679414360867	 .0669799385373584	 .101576746218681	 .0870590650452743	 .0973780137755668	 .0933734732793614	 .122284440322	 .21932447979782	 .300257466103019
 5	 64727	 .0253565437917685	 .0400397841940017	 .0169932975770279	 .0119394449246233	 .00904475471620681	 .00934590594856891
 4	 64821	 .00840244014552797	 .00821622158069788	 .006933195139927	 .00820593704245365	 .00882849862467322	 .00877868110044609	 .00704928552829073	 .00888259936210009	 .00848829033964864	 .00724350293953687	 .00841871066415692	 .00750602484548216	 .00695951358942349	 .00681323305638424	 .00733683661131504	 .00709647474537673	 .0069316091137191	 .00812757994955041	 .00774135166031001	 .0067901114939981	 .00794086886929548	 .00738607329285617	 .00651300508196924	 .00832918256425581	 .00795026854275709	 .00607409153954892	 .00668046531338366	 .00680357861840275	 .00617621935825425	 .00776070549502792	 .00780940861379393	 .00715209663509737	 .00909829781004912	 .0082395743088188	 .00749913912648147	 .00920395918120549	 .0083970300813757	 .00993453002415997	 .00741885852346349	 .00880845174075806	 .00927770603570396	 .00726846639525785	 .00902100595010733	 .00887020282032184	 .00936178263349216	 .00977909111295333	 .0106498069589762	 .00997512207183599	 .00703832060204934	 .00894739164481056	 .0118605411392089	 .00764754095554166	 .00855205922145805	 .00823624606890445	 .00866824480744765	 .0108772489829175	 .0079601042959219	 .0134695934497561	 .0116805187250189	 .0126916632828872	 .0144080856802244	 .0105471149894898	 .0102910625746385	 .0135253994189111	 .0131880688968196	 .00724475863074765	 .00878983287639579	 .0126494584579381	 .0123499069127419	 .00417939963125016	 .0107332712655241
 5	 64887	 .0386823645672328	 .104838235421441	 .14849193777009	 .109709979413798	 .0600400378116159	 .051584198436556
 1	 64909	 .00539389267322011	 .00606604733221575	 .00509848521358939	 .0078887804146804	 .00583882676804499	 .00515217946169335	 .0076493364779903	 .00541983758063454	 .00548009413842989	 .00706686631460198	 .0039576129020357	 .00545480495484858	 .0105943284440693	 .00472023036401184	 .0162937781115959
 2	 64945	 .117189657243145	 .180742556179125	 .235301652134038	 .285442517054502	 .385020275053908	 .233151448472207	 .0367719236711299
 1	 64947	 .0120938591178385	 .00953614812406151	 .00714886679163879	 .0118519925998854	 .0102439576432076	 .0154964962463538	 .00547667702661408	 .000128604244912758
 2	 65112	 .235077024529616	 .081252145694584	 .24714721766173	 .194209792466665	 .138352432896371	 .151316677824366	 .0461247047247252
 5	 65179	 .0762946420133674	 .160981609995598	 .202501657383952	 .10986371843411	 .0539547047119924
 2	 65239	 .0684110955701182	 .20153227712109	 .385095269998755	 .50605145989741	 .648367771788633	 .640561469713443	 .623530411352365
 1	 65299	 .0904017003493219	 .100271985461758	 .10849699708663	 .102266035254901	 .0846852159460065	 .118533689526953	 .110168205098902	 .0891056783585929	 .0997922343027398	 .0705134344852722	 .124771597761306	 .107205806772582	 .179997125300459	 .238548002284343	 .131829215712236	 .0786145041114709
 2	 65311	 .00912958670057246	 .00822337226065715	 .0116791054231618	 .0116600455070258	 .0111196711655048	 .0176639642178517	 .00504436962299829
 2	 65312	 .0709287735741601	 .158969738225821	 .274955759959091	 .426160498047793	 .621728543927022	 .649392561290459	 .652684481713703	 .608985959539183	 .527074717873683
 3	 65376	 .0396185344372229	 .0618586982625163	 .0569884525154431	 .0836548221076883	 .0858569773689836	 .0353083151611959	 .0147128014225866
 1	 65506	 .106041493376961	 .173894963157404	 .149001370638291	 .103551689740775	 .0718837841646894
 2	 65511	 .0450989223923818	 .0816882859359257	 .0924443065844241	 .0972157995259826	 .103109580685681	 .117330364867659	 .137291428501772	 .15507934054658	 .15957954419438	 .143015456721028	 .175775813623376	 .245275618804297	 .310850335103972	 .335482869265728	 .400388127401209	 .575933312392346	 .527923263032103
 1	 65579	 .0292458373952284	 .0271282994575555	 .022300963715093	 .0281785522067839	 .0555545095004281	 .0679248846778348	 .0617089238881284	 .0610328288505333	 .153232816209208
 5	 65774	 .0163280601220742	 .0250709944441928	 .0149903439432169	 .027929211450847	 .0208116565347925	 .0133651668093225
 1	 65835	 .0503658535315973	 .0275409897550394	 .0580832933176232	 .0847144578836592	 .0888727626648094
 1	 26	 .0451423043243123	 .026466204862213	 .0509747894267598	 .0801756279448949	 .012003614526311
 5	 35	 .0111086788934431	 .00830022516588793	 .010485074034547	 .00716741679474743	 .0131639236960032	 .0101749495669634	 1.43437696679262E-05
 2	 44	 .0415151609978577	 .0213112587620407	 .0426246757619522	 .0610091640778345	 .00235069711126563
 2	 48	 .142094286556642	 .412008817630638	 .686129810761845	 .898156279802169	 1.04104749059564	 1.00373318721913	 .708475933029972	 .204514147021198
 1	 84	 .0125251773651286	 .00733504329302709	 .01090863292597	 .0114972831433659	 .00933425089835033	 .0136463854352595	 .00905712661303796	 .0115240784787842	 .0100036687309716	 .00787935505874151	 .0181108582204688	 .0110424869594985	 .016903076176988	 .0159146842102303	 .00964416387611774	 .0173184484108522	 .0119341873872193	 .0172483042874497	 .0231591959528245	 .0212298893799143	 .041832246159896	 .0253010344687462	 .0912824024557209	 .0399823421546084
 5	 157	 .0238223919586458	 .019639976837472	 .016935324523285	 .0378805370722336	 .00459255504584827
 2	 166	 .0543216984269465	 .0707318789009749	 .074708070327325	 .124847516968161	 .18973055365194	 .0955002473183784
 5	 178	 .00644060458306332	 .00708198730332935	 .00802620895936339	 .00552853379583058	 .00427739159940085	 .0117651995322286	 .0078358231832352	 .0176617225748629
 2	 243	 .0334705497622503	 .0672492266204882	 .0887218853565246	 .0908606456952914	 .0826997692512413	 .0836046581020117	 .0370921191498736	 .0805059151280061	 .179934076895567	 .308237621949543	 .424311619416113
 3	 261	 .00534621420501455	 .00869118415871013	 .00811389606580213	 .0121898176415719	 .00955188858804892
 2	 268	 .0147660752415758	 .0179652217272652	 .0193535120943088	 .0176982718926624	 .0176554524295561	 .0137091004601244	 .0134716223813911	 .0154052308842258	 .016930264490243	 .019073569917767	 .0175179737206707	 .0189155667608577	 .0161012416022614	 .0162710825731687	 .0221657508255644	 .0324011235666244	 .0299600097442649	 .0196772832550179	 .0186594022542971	 .0252443645376342	 .0155120874836799	 .0174418708179522	 .0107853282053492	 .00962161315887907	 .0147863059192877
 2	 378	 .0343247247685014	 .0764966782045348	 .121093014518017	 .132080604206853	 .0621416591543487	 .0403256586001699	 .00755835214379077	 .00665028393847104
 1	 426	 .0209185411673071	 .0157067396184443	 .0168887355717045	 .0172644936462273	 .0167892421476916	 .0172861808447597	 .0178538305249537	 .0178122574040783	 .0152679313581219	 .0210920877644197	 .0184705541022872	 .0183879201763581	 .0243433681141767	 .019149031413547	 .0225442810940208	 .0221440079459571	 .0228353004957881	 .0219894523649333	 .0274241801640909	 .0254730208033671	 .0257039310490395	 .0230647567379383	 .022974276503921	 .0252445176876339	 .033611273674692	 .0228546959444061	 .0236858829734747	 .01973819143482	 .024934208791838	 .0261970537908698	 .0235002207121663	 .0254741634776026	 .0262003905402127	 .0249757258367444	 .0257566940322751	 .0310745748364442	 .0318586530834885	 .0293815089224681	 .0381786354036665	 .0344989830987123	 .0492792686309749	 .0473937025866159	 .051053513593434	 .0569181519391933	 .0691798280202008	 .0841758249487341	 .116134383813677	 .172014176978283	 .00226668725628795
 3	 427	 .014888739442689	 .0192306614376475	 .0184713124459828	 .0284492307022254	 .0267769886479583	 .030548535930846	 .0424006767954538	 .0527375888322888	 .0532738511268829	 .0649423779033642	 .0649604108219245	 .0683103192537664	 .0739128111177037	 .0715644574859743	 .0860194883299899	 .0924393123155828	 .117338652269764	 .120558241442592	 .151223377850935	 .194303537624421	 .171841857349603	 .279246436000359
 5	 429	 .0112522464438205	 .0130659014621015	 .010757694003421	 .0190632484626097	 .0256939200585151	 .0121461419350436	 .000492543213912321
 2	 448	 .109871854541721	 .312610273357693	 .583057720400254	 .9290996380754	 1.10511008087872	 1.44631553751297	 1.4089206301963	 1.26283985503158
 1	 474	 .0379042958953724	 .0427513695582282	 .0444213591292293	 .022537415297718	 .0419914461902084	 .0557251991906992	 .0481612682692932	 .0341071196611702	 .00437358554072362
 2	 564	 .119253997661729	 .17279478547844	 .144679514276938	 .0509437546539569	 .0543802010516745	 .167031020448626	 .0806674859119566	 .00440081024454116
 5	 641	 .0248889180237516	 .0168742917055667	 .0166934023355134	 .0200822617260466	 .0237047723394878	 .0126881606081541
 3	 643	 .00947209165342476	 .0126698801242194	 .0104924685236779	 .0115503275007492	 .0103670653994912	 .0120428802848566	 .0145821970970581	 .0161529731462962	 .0156484339578382	 .0102835435598998	 .0101318993856229	 .0212368402579895	 .0228985040887853	 .032984940272437	 .0132443400409218	 .0140782591743834
 3	 696	 .0166358054090792	 .0148192324699597	 .0159272638871325	 .0153737928957696	 .0167836258121317	 .0152359896197004	 .0164127326178028	 .0173441367211162	 .0134834186805001	 .0154270167668767	 .0187985520046439	 .0149267404430193	 .0144139533922058	 .0159815012541962	 .0161880223387197	 .0163483604712041	 .0149346918387311	 .0138880224457095	 .0143094877985788	 .017376447895481	 .0149956817019934	 .0128240500888555	 .0134614140975026	 .0156926906047429	 .0157477243948175	 .0175553344176228	 .015695821607971	 .0157659393193509	 .0176692621448896	 .0164599488461061	 .0154011434748598	 .0148406195029391	 .0168423109146592	 .0133244239594006	 .0139358865456064	 .0143982168196359	 .0164779347428942	 .0174836833751994	 .0196458285917945	 .0162322635176583	 .0160189819939146	 .0189693703012069	 .0185431767910249	 .0155241572245963	 .0202172427369707	 .018242195543186	 .018425218460804	 .0205810223482369	 .020622104208676	 .0177322948263198	 .0212089429707172	 .0173232155012774	 .0156863140309418	 .0143633256314159	 .0187467433270783	 .0171299007900076	 .0164599352963389	 .0184812527317354	 .020638615894208	 .0225930344037756	 .0225308952693695	 .0248332425741691	 .0238681987471973	 .0294643379166244	 .0247302192972962	 .0263543512761609	 .0276149927596731	 .0309097475752115	 .0317200845176522	 .0305815393405107	 .0323564879151403	 .0377110833663165	 .0489619919998979	 .0306668975090139	 .0337029235797079	 .0162366562317192	 .01838720184505	 .00750971570918371
 2	 698	 .034421363989749	 .0477399523643898	 .0659745494182987	 .0917301260973864	 .106344570058074	 .09459740913559	 .114661947636229	 .108501923090791	 .102565312281662	 .0705499821067063	 .0634518754479273	 .023825726473294	 .0263577279204862	 .015615588206308
 1	 749	 .00929292492003549	 .0106502880618435	 .0114873392392477	 .0149279804911444	 .014102657576796	 .0142510302406351	 .0113793729227031	 .0140841692014521	 .0163404309260312	 .016102727465839	 .0163189056114828	 .0202674106942959	 .026025367728037	 .0396369697737166	 .0451542140585925
 1	 769	 .0175993778691956	 .0123823248616696	 .0109527165532832	 .00759268719548437	 .00334855497149054
 1	 862	 .0151749192095597	 .0155953070041868	 .0156766920786732	 .0175013891227201	 .0105356479352069	 .0106992744243678	 .0133500464211546	 .00973870343972826	 .0113872881221549	 .0123152553298651	 .0123677239339846	 .013370997868489	 .0103731032598143	 .0127603325613845	 .0121884736544568	 .0163679682970131	 .0137182515612298	 .0125658614590855	 .0130632408425535	 .0147257682362874	 .0153369969876847	 .0170747731350375	 .014225461238647	 .0157860588504771	 .0183087018715601	 .0210870022813582	 .0215237717657595	 .0171091975754757	 .0224549679542515	 .0238105640882427	 .020835007345918	 .0250449258537813	 .0241533694269427	 .00654940181487888	 .013087242233544	 .0132057898767236	 .0170424934413354
 4	 917	 .0103637184758852	 .0066772597936569	 .0102189953768148	 .00752897752903418	 .0131772454237527	 .00715724323941822	 .0151554712059847	 .00231334753026034	 .00703406797269549	 .00554280413068554	 .00397956934897236	 .00718071748810374
 2	 945	 .0362305271032702	 .0781870118937092	 .0784271359473628	 .0349773955674558	 .0182111607778631	 .0338037455897804	 .0526707136773146
 3	 956	 .00867333881262696	 .00937075699456036	 .0089756457242767	 .0131797492135633	 .0108517601529017	 .0116255555740657	 .0111865398198593	 .009839751987038	 .012874836818053	 .010457928375323	 .00947757729514401	 .0081963724754955	 .00882728270703373	 .0106158541835214	 .00823326320657757	 .0115425776802816	 .0120111952750962	 .00786583524996763	 .00945802093910668	 .0103822107450805	 .00792387227334164	 .0109671298118934	 .00929693188343103	 .0110347518549341	 .0105540924446364	 .0067458993418948	 .00737397616310402	 .00703846475838403	 .00925109888937633	 .00617053087263247	 .00647228007432345	 .00544927431148728	 .00218902241644608	 .00406185757134631	 .00783712465704568	 .00808543126677446
 5	 1019	 .0426085860249068	 .02865345640716	 .00690777403179269	 .0388058461376776	 .00419749579337153
 2	 1061	 .0529223118622138	 .144456962827421	 .262752668397402	 .316975619080988	 .298372137992997	 .230451719312932	 .117164893095941
 5	 1115	 .0165958434580066	 .0204029231843292	 .0140261667121234	 .0108197037277323	 .0121615712611246	 .0113310462787729	 .0124884128697109	 .0136181596154167	 .0130728587418361	 .0187519739181301	 .0206482661884028	 .0151752087537077	 .0305751256121592	 .0323623530102307	 .00758692793464569	 .0194302897461566	 .0456065498278308	 .0200993226507691
 5	 1132	 .0177484194726889	 .0100608574094285	 .0139905433325563	 .0125551545729337	 .0252529427553143	 .010591382934358	 .0318169328141953
 2	 1150	 .050801859043017	 .0432979822232576	 .0570496490932409	 .0608257883169597	 .0629695023234303	 .0676994552845482	 .0747293749425659	 .0636895752481724	 .0698594784733405	 .0798321805893472	 .0554322044995441	 .0741216051577581	 .0572873088958594	 .0722935949136117	 .0625031959248497	 .0543894029832893	 .0590611245587275	 .0637895596281703	 .0582425354143925	 .064353374185444	 .0624141688826776	 .0691586639863906	 .0852247994787447	 .0689998430837279	 .0989949278860634	 .0921890038111793	 .108237293441345	 .110349447677568	 .104084516336435	 .115845377787739	 .112105489964176	 .0829521447001065	 .0842613343192325	 .0700618079074164	 .0578581902845187	 .0814313775006548	 .0711281657057101	 .0800733149499624	 .0852986154038901	 .0582016028852928	 .0536966017064966	 .0741183892739427	 .023381222004858	 .0497813509859785	 .00713500169333616	 .00867142520716064	 .0356248536017381
 5	 1325	 .0154635264404765	 .0164632972514172	 .0184121467618984	 .0193409064343364	 .0198051336740524	 .0202834146128302	 .00834874643786056	 .0153436854075783
 1	 1342	 .0158865173751814	 .0171713075949979	 .0161874449115172	 .0248139098551279	 .0192345892044166	 .0265385577086375	 .0219938117278881	 .0226188103485398	 .0289045407253471	 .0285874358258043	 .0345904184474672	 .0392917343039177	 .0443652179595852	 .0442686972414377	 .0449179561105571	 .050752774821756	 .0518147758305046	 .0595648212774096	 .074999448888197	 .087693386575051	 .104492086159371	 .102260847031822	 .08480866755196	 .122082959948217
 1	 1386	 .00525009083999846	 .00739023935541876	 .00428442406515259	 .00404234632666747	 .00329823316311412	 .00179936383623329	 8.65035129028703E-05
 5	 1596	 .0119115132685782	 .00929496015576262	 .0147914770781698	 .0102104180534205	 .00136196181155546
 5	 1673	 .0421982321436936	 .0520447475629716	 .0450681267960217	 .0520468829750439	 .0483375419683888	 .0425325693523388	 .06298455367797	 .0535296471529479	 .0704424625103403	 .026891604272488	 .0329963548144235	 .0422297742243625	 .0646021129518698	 .0103951466846551
 5	 1690	 .00573069151597478	 .00858751618014714	 .00841747464490524	 .00573157594488649	 .00687802230259315	 .00911465688391026	 .00884416008148227	 .00692805684568312	 .004467780035042	 .00691269894239236	 .00756162834248886	 .00850253326074183	 .00865375481840822	 .00919120751422912	 .008843216782524	 .0114031881893398	 .0131580189229355	 .0107749049134504	 .00699346074829377	 .00777456091730422	 .01753785135668	 .0216467917232076
 3	 1721	 .00970476909881524	 .0131931112507589	 .0114492006000917	 .0100838268257424	 .0100299963179941	 .0134826993820299	 .0114620963544444	 .00932161760549931	 .0132237573776762	 .0124970885835774	 .0146740509553719	 .0166318426126471	 .0146544732870877	 .0191292556143433	 .0176321917792123	 .00950412641229836	 .0138539552618936	 .0177471207233213	 .0201766780294899	 .0167169082201659	 .00370231623175472
 2	 1753	 .0654687359350503	 .145773957112737	 .176650771688117	 .210193769417611	 .255609818107114	 .398671928428673
 1	 1770	 .0167505775714318	 .0212212425171804	 .0190797048662881	 .0230632582541003	 .0217157082152522	 .0204558879647467	 .0226545035986572	 .0266970967781986	 .0283710219746975	 .0324153744891487	 .0323118758707665	 .0333642689705484	 .0393541191232857	 .0398412005258154	 .0424332833691908	 .0480597592339967	 .0472329062857241	 .0512738623112222	 .0574641859985644	 .0595970607440536	 .0656641761581358	 .0652078878055398	 .0697073044189098	 .0701233909680057	 .0723749301605689	 .0755689160081618	 .0775691344870972	 .0840461811144816	 .0831622798594353	 .0936859857711272	 .0975502238133313	 .0976149440171063	 .0962180517146519	 .0956984759900092	 .104947727771063	 .110754079762947	 .118567508129489	 .121606289707613	 .128690363185532	 .124159734999961	 .131277049770209	 .145971158115518	 .142940498127125	 .149650355540457	 .150589950733022	 .147215434682105	 .149286073257909	 .157542733310631	 .150477405821606	 .159047017039406	 .156930914553113	 .158503008622989	 .16205128354029	 .162403150485682	 .156914365065832	 .177394681036118	 .18390573138141	 .167264859221808	 .198135693960363	 .165021288360425	 .191343863841797	 .184327504586739	 .180609467047728	 .393687507113413
 2	 1830	 .0101947349800436	 .0110527816617433	 .0115343777173851	 .0139142638920501	 .00778489333752282	 .0079521941957239	 .00692247191458531	 .00813122518278802
 1	 1895	 .00382158840803966	 .0111577716578641	 .0171916243871743	 .0202246169043857	 .0174852100911595	 .0197382487662891	 .0240765883267392	 .0424692999558754
 2	 1963	 .0317597703198793	 .0340105382346393	 .0459780994731512	 .0553888353077818	 .0581259655863349	 .045664317631357	 .0304041037298134	 .016748533780702	 .0207224877538653	 .0376384030234392	 .0479604216845867	 .0624044331522167	 .0685619410077307	 .0530414816827501	 .0330010397970731	 .0551996231846803	 .0178533078050036	 .0649082099565217	 .00546763946266743
 5	 1964	 .0115532541403212	 .0124924291699597	 .0113173161919668	 .0150924191259864	 .017208000170971	 .0159277658178837	 .0143355219998974	 .0122941469506797	 .0159561272650021	 .0152031733007493	 .00653778242325066	 .0102787399525678	 .00613138564097008	 .00757312546753454	 .0048970305627676	 .0107262858779453	 .00108525356103703
 3	 2006	 .0153492498579211	 .0222231632412935	 .0203266861094556	 .0225581572605328	 .0207922176996751	 .0224315060441612	 .0263514501486162	 .0278371027269083	 .0349361310134912	 .0291334172217905	 .0279120198953167	 .0246371544398068	 .0157058336062405	 .0219505651623397	 .0260564052177688	 .0262471045534778	 .0242440426246716	 .0142553792929432	 .026290754934695	 .025070008118134	 .0183808945284729	 .0180388298180896
 1	 2174	 .032144672659622	 .0356708158018081	 .0391432014558785	 .0436703042419164	 .0326113847163996	 .0359394223076255	 .03694988458059	 .0387895037916175	 .0443304089648466	 .0393590358322113	 .0324490703743587	 .0395534779783679	 .0479744125629666	 .0536714772214105	 .0531221345482209	 .0496537149233325	 .0634040481262063	 .061523971285169	 .050366889881223	 .0533840816349476	 .0560133599255372	 .0662762776756391	 .0756726770340405	 .0779125309794592	 .0890709646610526	 .0871751845021361	 .081228330963062	 .146077797752744	 .130537355157868	 .141264609334535	 .145699044341644	 .258655558272489	 .368959785426715	 .76094820039679
 1	 2192	 .0097635317750769	 .0119377018325752	 .00975422307737191	 .0067464056519817	 .00627045706224565	 .00934933504072465	 .0109447905422036	 .00747727493772678	 .00668775022275619	 .00793412917964138	 .00879922525585877	 .00950214238398274	 .00888315785737673	 .00947480714386596	 .0104741075810034	 .0121578985282687	 .00989333164651728	 .0138723562543898	 .0118566675494486	 .0140782966379254	 .0197071429856156	 .0114104649749258	 .0132696585513873	 .0269902340145868	 .0138972178255605	 .0157232613049345	 .0229470514976444	 .0471946512016696
 5	 2229	 .118616864741056	 .238051757174305	 .312178424190319	 .334155849708423	 .400192914468678	 .664557334512858	 .619609987776936
 5	 2318	 .0153335342968067	 .03732110772087	 .0305319374984356	 .0255127781487353	 .0427929915556995	 .0511995823693969	 .0536224912640649	 .0737078165850347	 .106328760131726	 .127231145556397
 1	 2390	 .130161389051097	 .158810993952896	 .0751173525904184	 .0846586798553336	 .0357786261936447	 .0165476687905667
 5	 2430	 .00609352304488202	 .00554203738730208	 .00801017982754659	 .00803049299381709	 .00824327739682296	 .0091657664344992	 .00934725283974791	 .00699976598932225	 .00638081537564015	 .00463560086704698	 .00930529250839641	 .0055741470814919	 .00714689761718313	 .0062533061236903	 .00590174857744343	 .00657533992261593	 .00159747420638412	 .00644667629810582	 1.17940889678898E-05
 5	 2464	 .00961080046291687	 .014621854788608	 .0127969914096664	 .0151393536684192	 .0176091277172161	 .0210650657874609	 .017502676693475	 .0107220531407815	 .00891566074882622	 .0109378791784973	 .00696521390349035	 .00357805342370613	 .00281402602994829	 .00551249044551987	 .00751148544562026	 .00321885022453737	 .0045255244608498
 1	 2589	 .0149310680029462	 .0172698140375259	 .0190288820721915	 .0181557856876941	 .012942064492289	 .0130610563255049	 .0198394805671599	 .0208660347981119	 .0205009817910231	 .0170722349159217	 .0136681341698753	 .0255855692053466	 .0273644625597942	 .023167003571919	 .0144376462960361	 .0131402398888472	 .0214854376311654	 .0149647469821398
 5	 2685	 .0144681653541295	 .00907674286085443	 .0136964125953999	 .00922315585684721	 .0169940514639392	 .0128317736289288	 .0105632727569971	 .0104517894871716	 .0151072674528983	 .0187460898075349	 .00621390815324794
 5	 2690	 .024361763846887	 .0265390675404604	 .0149359016514789	 .0338212521456017	 .0126307559471504	 .00173707567809694
 5	 2698	 .0116286201517569	 .016069428215935	 .0183738259176017	 .0208579744228895	 .0220937948976098	 .0192396234959799	 .0201022517302451	 .0171201402363017	 .0157386937216873	 .0132252186299527	 .0170773368715117	 .0152703323177115	 .0184896680722003	 .0187931128664485	 .0134194692169788	 .0155543182270684	 .0209631044564914	 .0150542274199163	 .0112099907051801	 .00645447641674792	 .0130032336148475	 .0126929266749804
 1	 2746	 .00511995276534346	 .00630955972735075	 .0068918095948649	 .00763908424129323	 .0082339713635484	 .00837424042374704	 .00650587558316054	 .00727358698407182	 .00824468282636611	 .00815800039626608	 .00858979162827912	 .0089707966582122	 .00915676213075113	 .0096114264128592	 .00992239998497824	 .0107786580675511	 .0109608972763481	 .0115750232714486	 .0100437930819957	 .0118515617496958	 .014148667414724	 .0137595369847605	 .0138861253183915	 .0137024490501078	 .0147060101599189	 .0142516860730278	 .0145506024457266	 .0177770799491633	 .018911581196201	 .0192541775554132	 .0214060868094642	 .0245685389976136	 .0254680416375196	 .0266354898589734	 .0274971284385629	 .0255060157907039	 .0265087961392786	 .0237053143255113	 .0300540572387873	 .0382587408159177	 .0402919705448858	 .0471330341426371	 .0472783990373652	 .0506769604874181	 .0553073584645787	 .0615838490447177	 .0958961944573464	 .0848681933032323
 1	 2958	 .010545486062964	 .0125462474268895	 .0143490386483436	 .0118430219895825	 .0111956070729193	 .0133787894128823	 .0149612653203298	 .0129945879732788	 .00913700528759686	 .00940785747617623	 .00857165301154005	 .0116920586125104	 .0143936759215927	 .00743228341490336	 .0123917060205336	 .0143866224616926	 .0112449480203884	 .00718509653590787	 .000354300792707176
 5	 2983	 .0114739873070297	 .0113815702544084	 .0143032966698457	 .00688876615379727	 .015391685793163
 2	 3060	 .0342098285940871	 .0130360241212026	 .0312159874547717	 .0192052413538723	 .0293075662365126	 .0300428639891665	 .0132555032119744	 .028289687122031	 .00996002046020016
 5	 3071	 .00823817417672613	 .00819363723561754	 .00745366090122764	 .00940921493092921	 .00808301497257518	 .0088126466034465	 .00491641357055861	 .00467859700473684	 .00960248762660954	 .00289065051837674
 1	 3109	 .0056505796357884	 .00644866262057992	 .0051304587548109	 .00845415328621276	 .0092454723451646	 .00965643367812331	 .00956706660431108	 .0113415688631436	 .0136615484985874	 .0123156664798576	 .0154450764131941	 .0142698864115352	 .0115903634993268	 .0114052002618797	 .012760545339971	 .0121303359258398	 .00851986082559916	 .0231276950365507
 2	 3189	 .0313619462240499	 .0200277843571667	 .0239559623941921	 .0329303108323531	 .023858794039389	 .0336893474558071	 .0204676347731774	 .0329280861101345	 .0246631387772207	 .0242636372397077	 .0253404192848706	 .0227263249521216	 .0319858769089146	 .018752651018184	 .0341948667135369	 .0109094706716826	 .027732902424239	 .0375959410743814
 1	 3212	 .043412783638096	 .0779680944614351	 .0970726223118057	 .058209523420667	 .124449802481528
 1	 3225	 .0125618192036206	 .0120610033582637	 .0128589486904412	 .010875529177759	 .0123758662889301	 .0106086028216894	 .011705959606732	 .0115034369870081	 .0142634680242337	 .0123706422669691	 .0124074237392778	 .0143738464279999	 .0138070762131457	 .0140569883498138	 .0119302979708991	 .0150452013185577	 .012072742691002	 .0118623905349955	 .0137649809585034	 .0129731486912532	 .00967757613533947	 .014011437564961	 .0137798357330443	 .0126184146495218	 .0123949297289701	 .0131424424268556	 .0152724808842601	 .0138686236436463	 .0155189323332032	 .0187152537743081	 .0144902492773591	 .0161942924497022	 .0160396352395111	 .0231656216240475	 .0159073125407682	 .0183614054872162	 .018469953740471	 .0201648260105578	 .0174644177197729	 .0232604994888392	 .0171064725479826	 .0194536922838429	 .0181755844803525	 .0242179478187206	 .0249700023391199	 .0244623481763356	 .0253715148060708	 .0235114197540924	 .0272602872939594	 .0246459168487267	 .0301320760189591	 .0284044439635036	 .0309372673893847	 .0276941504019958	 .0408177645638098	 .030993645500759	 .0424326113406826	 .0387170231989593	 .0381115027831839	 .0407480274373175	 .0355908368019977	 .0340236317642766	 .0476962874341234	 .0349868142914117	 .0890703603663812
 3	 3247	 .0121210315495559	 .0116689644807523	 .0117713952971917	 .0144928553025509	 .012945866742375	 .0144095347767448	 .0147382445952342	 .0193983950070394	 .0233390374999435	 .0191475585223165	 .0195304899151248	 .0149537370650097	 .0217142273385719	 .025183928879388	 .0266570113738835	 .0284729450817538	 .0264345755643211	 .0244289997703545	 .0375416523878318	 .0424278351986143
 5	 3498	 .0107406626130792	 .00985902352328794	 .00720139115285461	 .00904956449806894	 .00937931253974231	 .0102745403423789	 .00323744909068949	 .00568591426740759
 3	 3509	 .00986425072510869	 .0160088198777573	 .0171015101225934	 .0204120455815005	 .0206315591080906	 .022030132554942	 .020147932658215	 .0175265478992457	 .0110905210595254	 .00906231304322005	 .0116932871845161	 .0123332490580365	 .0145804789826615	 .0165890268272691	 .00533997292334751	 .0069517354394756	 .0275917156689908
 5	 3547	 .0242388401978734	 .0325145193841917	 .0200905997034984	 .0129079055481606	 .0411175011060166	 .0327857612919631
 2	 3606	 .0416218493506116	 .0906532858420567	 .121512444616581	 .153962211965176	 .198412408327957	 .224739779446741	 .242364263310502	 .252045981672971	 .286009171912169	 .329210394109126	 .354651417508001	 .310180447793229	 .216572443941338	 .201008409284789	 .126848251406717	 .00155982891436276	 .00182675072278857
 5	 3610	 .00822879448043745	 .0139264903713158	 .0104428479109022	 .0113912474650303	 .0118144537486074	 .0135830853483699	 .0145812594021553	 .0111783029763273	 .0133314820611007	 .016102646065512
 5	 3683	 .0370128923915557	 .0268549057115774	 .0410389594868309	 .0290962273903897	 .00745559555648685	 .00917523774626012
 3	 3726	 .0315080077977708	 .0296603385302211	 .0377708480735096	 .0384150339450829	 .0215845826750804	 .0329575939753756	 .0382086113029771	 .0605729001756201	 .0734696028147559	 .202227306210001
 5	 3765	 .0178559402860204	 .0255863977647106	 .0361127563237821	 .0274683915075062	 .0249662791945676	 .0221546736919044	 .0234060651960517	 .0146106126230773	 .0173293743043558	 .0404317820646628
 5	 3821	 .00407948815364513	 .0036373655740534	 .00418232090556184	 .00471079685254618	 .00589703295785177	 .00538570200370561	 .00700254414827207	 .00480638607882803	 .00830832179832573	 .00107023300641822	 .00142546837302066
 1	 3844	 .00259858657574235	 .0030879024375067	 .00247385092147226	 .00256872150897205	 .00296379349178367	 .00210591413997754	 .00208441320158016	 .00279712440287075	 .00235472659991927	 .00259867885946439	 .00303117887952638	 .00263134396884271	 .00276536602718608	 .00259647021780316	 .0033689558062886	 .00335052731971338	 .0036223525830784	 .00408435891903975	 .00423405061322062	 .00346754670328149	 .00537613081875141	 .00408489697880036	 .00229897425698946	 .00361920573364848	 .00517268684202298	 .00470037736162734	 .00595023135401678	 .00550347151070141	 .00437610849292445
 2	 3884	 .050049840012593	 .0393027796563401	 .0488714117032886	 .0341905184102647	 .0472002834705586	 .0420463039641584	 .0434093348841696	 .0459298630766687	 .0491033459983269	 .0547620230306024	 .0396482852742296	 .0590264519598549	 .0462177888075745	 .0853804994467043	 .0825143861684355	 .223737834500912
 2	 3894	 .0409381993085822	 .104744660753976	 .151184701203101	 .216967330647381	 .242494786868802	 .198333512156594	 .142540270053951
 1	 3903	 .00644692860569316	 .00747590320921645	 .00654141016549749	 .00729373820169411	 .00684304278558695	 .00698661412419249	 .00710027133936159	 .00673140603425177	 .00631677757869257	 .00814776303206908	 .00652792943157298	 .00757579479411301	 .00720698295493899	 .00715512644264576	 .00583946874771423	 .00874248344882305	 .0077924402074128	 .00673121041398371	 .00900683992527152	 .00748610148628716	 .00907942600272728	 .0119281491284687	 .00907010419097301	 .00823396492909035	 .00924795930808782	 .00869588627685853	 .0118679036916591	 .0128127329328235	 .0111570957133611	 .011114863150366	 .0084640054463942	 .00796095899071941	 .00111212147656943	 .000451103003323078
 4	 3920	 .0111467955627868	 .0110290589363336	 .0112303484865855	 .00470810999806485	 .00270152336198226	 .0139904047595529
 3	 3942	 .0252555077134304	 .0251062415513915	 .0265899247468104	 .0356492480146873	 .0224142904330229	 .028827157372156	 .0202520149646393	 .0321449012075557	 .0262190724656453	 .0174757515977969	 .0211726964395835	 .00366250701635477	 .0264413976351096	 .0107631157455857	 .00124438832644503
 3	 3993	 .00464058603710646	 .00568487614405639	 .00484493940739197	 .00466921136081451	 .00569918445922641	 .00573612236112928	 .00646082308682872	 .00582549221926178	 .00647338624079721	 .00558576589467511	 .00707505672287753	 .00716800740052017	 .00478807222865606	 .00623275564710014	 .00769213604312811	 .00600822756593123	 .00481068909285938	 .00768637036263461	 .00465693573879576	 .00579429478934806	 .0082324501611506	 .0105457578959354	 .0095235976748187	 .0133635983415568	 .0213786869005316	 .0176189447652109	 .00774815863343519
 5	 4126	 .0102783938954266	 .00366210330349385	 .0117764432590268	 .00720564654540442	 .0248587646046138	 .0272186323676003
 2	 4133	 .0888224092151415	 .0625247212640651	 .0369100179572266	 .0749126167914521	 .0817566088719805	 .0305866895597584	 .0989068312608944	 .0538172171766493	 .0573386977967606	 .0879997759844175	 .0371394348427735	 .0597638222573818	 .0790737861513696
 2	 4160	 .0355537120371764	 .0399282699210824	 .0340342509500624	 .0376398342758001	 .0248008507430027
 3	 4162	 .00750138427880457	 .00720490555868904	 .00663701055110611	 .00691909156921278	 .00637008641893968	 .00658814598355358	 .00685332048849813	 .00837808934073451	 .00791810352940327	 .00770604794841108	 .00815059413742543	 .0076651918323365	 .00703120455418662	 .00718914468056792	 .00773828332085183	 .0090813443337159	 .00808020001036741	 .00704488439640621	 .00926959472069064	 .00771528573008075	 .0102618065528999	 .0103195629731462	 .00825369370953947	 .0104536800612614	 .00670017264248462	 .010980010977877	 .0101896434540468	 .00664469855648142	 .0101413161945203	 .00575634996355788	 .00900334068740372	 .00837677927509215	 .0109162745724004	 .0068989243562286	 .00583623824226057	 .00727626842068589	 .00720170474042931	 .0266757963498112
 1	 4281	 .00794624241482648	 .0132388281064145	 .0160827270262946	 .0185103663720253	 .0130725948514027	 .00757238110087031	 .0102062973480032	 .0157629382079344	 .0178591739129983	 .0244805641424034	 .0220759939626287	 .0193316806818935	 .0223439675199839	 .0278631242511825	 .0341260014637686	 .0516199155496622	 .0548575857263566	 .0496670514001957	 .0582809722698004	 .0429745497924252
 5	 4286	 .128597124908233	 .123648538415003	 .0925577546748148	 .12940256602205	 .061303893025584	 .18319511245545	 .11721079810868	 .152643914283642
 5	 4339	 .116936149433663	 .197025623379436	 .183411122535712	 .142438553597821	 .115761376067201	 .125708598553275	 .182820681250646	 .192084308748172	 .214703072800417	 .307714681646818	 .188087073790623	 .00940575415432722	 .0356475106735663
 2	 4340	 .054161613723854	 .0898590247869284	 .109648094583112	 .128063848256986	 .125401669785371	 .156748671889707	 .188164352591911	 .239163388226714	 .329518576764125	 .401031004665665
 4	 4360	 .00652457927175654	 .00742842802688207	 .00486804478033038	 .00591413193550171	 .00744293900538131	 .00591595809873539	 .0065804942657768	 .00846148498628653	 .0147956605336137	 .00811955034844654	 .0129847547451695	 .0417176919125814
 1	 4396	 .00400932564650247	 .00394644272562459	 .00485913016288639	 .00526453750590515	 .0059593397007291	 .00781808086656056	 .00956893935244666	 .0105479453731217	 .00998050149453048	 .0112172631388062	 .0102609408903315	 .0135376411329718	 .00987681293875905	 .0188244408930288
 5	 4438	 .0349869890261479	 .052379950552942	 .0549291480803577	 .058947203652216	 .0203948878499583	 .0077557278735728
 5	 4465	 .0540299042398112	 .0809765379935456	 .0728829688188788	 .0971023776212721	 .0594663792042404	 .0902012964242204	 .15166563718975	 .134844000163639	 .183635776754776	 .108449659490315	 .0220213673021258
 5	 4559	 .0131152370037271	 .0249996252237759	 .0309587136509796	 .0374021557899279	 .0231350220274721	 .00463789155338038	 .00775553399145766	 .0123626492760272
 2	 4578	 .0457490639655723	 .0558677906043297	 .0552234294161345	 .0691043499333813	 .0620471983087847	 .0624876841020793	 .0767990465862208	 .0510920163455795	 .060735656727302	 .0827224503406419	 .0438145405084746	 .0616469966015187	 .06000069591818	 .0563140468298208	 .0874216309460704	 .118378600614544	 .12597513378024	 .145663820725049	 .093980129066218	 .153715889908526	 .325706021113302	 .277021209307725
 5	 4737	 .0556720172105101	 .0849448489339097	 .0580889415800632	 .0378018493347741	 .0756037688470734	 .119975834732309	 .0968057652659496	 .0492705790674281	 .0531721553445759
 5	 4778	 .0162803157152134	 .0107149338479547	 .0124309451220743	 .0271750535693177	 .00468715067922811
 1	 4851	 .0378966012031	 .0332137669274076	 .0340994560852496	 .0314692250259846	 .0380033973402115	 .0349302610419012	 .0423453497744215	 .0393260656709341	 .0401259120836566	 .0431654641797483	 .0379424970480378	 .0469590722947242	 .0494327912911989	 .0455627201101827	 .0427545226994078	 .0565623193522391	 .0522111657287983	 .0583410346701735	 .0340589298638197	 .00736318895308489	 .00635605149323941	 .00639202539866265	 .00476623898580166	 .00608683499472134	 .00493524214525159	 .0023510690513135	 .00575527361480687	 .00521777664658572	 .00593361277236603	 .00622440334409079	 .00673380066194859	 .00430036255984357	 .00892548382192422	 .00963416271063529	 .00728083998073972	 .00349783392749802	 .00739049115854463
 2	 4916	 .0215679893743633	 .0156368147445839	 .0161328421192829	 .0167700038826473	 .0215570781843464	 .0160081694750684	 .0232025182893612	 .0167387872910262	 .020166083816799	 .0218355141054225	 .0161484006178508	 .0196917322091989	 .0219410441322296	 .0122209889713907	 .0131667561155152	 .0121573022890077	 .0206808970579818	 .00692085772707704	 .00537536237808308	 .0165434635636785	 .019493578025654	 .00031378241503262
 5	 5011	 .0224097581900278	 .0429127571096196	 .0262998772736814	 .0142081802587332	 .014745560668729	 .030477852510474	 .0451149330224455
 1	 5034	 .0112881601110923	 .0112770131457145	 .0157837853233099	 .00808361517893809	 .0110158122331404	 .00988100317038877
 3	 5057	 .00759494821799237	 .00639759982839165	 .00775392444762791	 .00994163037024581	 .0116471569301809	 .013984282438305	 .0155827912902876	 .0161674509311799	 .0164676449835845	 .0136548573497141	 .017273847951927	 .0144826233535669	 .0145175342275712	 .0160304669409144	 .0145609778196652	 .0155856561319071	 .0199965988687454	 .0176080181007058	 .023956782866626	 .0300210475761833	 .0379298539775904	 .04544224204026	 .0526237720769408	 .0605310152206756	 .0756501288401346	 .0921243713148607	 .163630966267694
 5	 5087	 .0929816952536832	 .0995291490155071	 .124375410522922	 .129723774142012	 .11257263982178	 .0636288243911041	 .0698814974341468	 .0764148004092114	 .0531506817644764	 .00598147160313329
 1	 5178	 .0221368740587568	 .0290203870963136	 .0287969897168949	 .0242905742933996	 .0346849718708166	 .030097898543131	 .0395335882792886	 .0500474317052285	 .0589654294273842	 .0641298029670613	 .044836151384654
 2	 5215	 .0133572022329474	 .00912485065363683	 .0127006351190856	 .00961969453247334	 .00970224389066154	 .00857676295134065	 .00728909214598165
 2	 5321	 .00715208663852757	 .00712597313567702	 .0095846051900483	 .00710832743193067	 .0109741501127832	 .00909576559012233	 .011512358428298	 .00834329621117727	 .010564497529108	 .00894049765409448	 .0111970950194973	 .0113899619349792	 .0107645818475182	 .00800882273569825	 .0118715437963304	 .0133267425582655	 .0142799683185211	 .0174933319241815	 .02234006645212	 .0186367749760069	 .0101067118401864	 .000147420314486485
 1	 5322	 .0678926790556745	 .062769924546504	 .0470806685555557	 .0729993869051451	 .0593006842485426	 .0771365043351222	 .0508511456353636	 .0527591063142349	 .057599455046621	 .047056994616561	 .0425129580941888	 .0325877992629024	 .0467417319621626	 .0414575519319793	 .0440694233030887	 .0529834280297495	 .00865705045028838
 1	 5330	 .0106577839838742	 .0119630949264812	 .0123492123961467	 .0102866011255682	 .0137766967299641	 .0157548514050927	 .0184014778598575	 .016931060627575	 .0123315422907513	 .00936697005733103	 .0167189882369758	 .0122298062681351	 .0186761680709392	 .0101210705970921	 .0254268535522543	 .0485726298903034
 1	 5346	 .00609733075785205	 .00619001799584374	 .00470007653072994	 .00583576257198796	 .0080869697056904	 .00539897589626216	 .00679430515184871	 .00854712626690274	 .00467351817924113	 .005386185191665	 .00822190198111048	 .00811097481710094	 .0114337269887301	 .0138969284736002	 .0114140423427459	 .0378776183510152
 5	 5432	 .0131006468084228	 .0246825764358649	 .0419503922706058	 .0516165388123185	 .0204147120778778
 4	 5464	 .00766999287487559	 .00361450564275407	 .00572789086844722	 .00508307328123841	 .00822880028814165	 .00517146694928192	 .0036274836504919
 1	 5554	 .00949915696434287	 .00868421957745617	 .0099475112150793	 .0114712730401209	 .0130085198490362	 .010102573388478	 .0104197824035054	 .00809066045592532	 .00638856856005597	 .0107590983048528	 .0153001383346715	 .00811483874763943	 .0128509909480136	 .0165690489054715	 .00733220428464241	 .0142270936490036	 .0260113851824634
 1	 5567	 .0113177701231346	 .00501906359754046	 .00507527734677741	 .00931012527189449	 .00510764207155154	 .0030338747251926
 4	 5660	 .0163802974341004	 .015187004590837	 .0183380243863322	 .0173632778035035	 .0194368658789177	 .0207308855005156	 .017320434995504	 .0191680943407626	 .0185020529342678	 .020264944305002	 .0204032694019763	 .0219859925568454	 .0234223103355703	 .0218292808976202	 .0251715566499092	 .0252909748382997	 .0267182348683229	 .0224010262961371	 .0253333129410617	 .0286341392377876	 .0286235207604529	 .0336357313285399	 .0363017257103054	 .0456237986788099	 .0378833687123409	 .0309496029041936	 .0239513313180359	 .0343053552804926	 .0325108912313945	 .0399510408535625	 .0523299357684778	 .0525928129790484	 .0567691518837736	 .0741718874257297	 .101253479687216	 .13774786015436	 .214364654418684	 .0805421753261057
 1	 5661	 .00425265817378566	 .00457808618590557	 .00461824019269383	 .0053788506842184	 .00509429689714377	 .00360344899092349	 .00356812076228328	 .00445345673824665	 .00521443781135722	 .00516323531182934	 .00713813942471503	 .00638298749085099	 .00435662930016061	 .00470946353909134	 .00553598796499789	 .00247096330498295	 .00509964809069219
 4	 5678	 .0080746519855715	 .00932062155089632	 .00843671878219998	 .00922458441353303	 .0092893677637333	 .0091263203062172	 .00838489496878031	 .00691726792790077	 .0085986316557976	 .00580632805412839	 .00885163132517671	 .00844124637885628	 .00680306626284819	 .00726779584678906	 .00863838554932585	 .00990392436690443	 .00964868938134185	 .00553641492200869	 .0050289639701941	 .00519774803781471	 .00501545944403669	 .00339393967353542	 .00412574837228842	 .00135377839798638	 .00510136397480965
 2	 5793	 .0201710480049396	 .0112370561702082	 .0135838316212119	 .0288580446423584	 .0053753514214233	 .0250039409628258
 2	 6017	 .0235805459103602	 .0267038518191261	 .0224612674768158	 .039970335386781	 .0424003298862543	 .0267300238977304	 .0182377946490636	 .0209381846792942	 .018562485117407	 .0288439283086408	 .0345533928667277
 4	 6024	 .00865155623080109	 .0115523477523751	 .00933777721525487	 .00893669436599289	 .00970940179328607	 .0109894968663103	 .0106892885741006	 .00826277666156573	 .00946102228602965	 .0141748343484484	 .0118611471424893	 .00885347860469779	 .00879396230205959	 .00824821931852111	 .00876365638657675	 .0102187303186819	 .00902406559344909	 .00711647643660462	 .00926166203716268	 .00973039147267004	 .00876870376708732	 .00755117882339829	 .00931033931680864	 .0130672679898854	 .0118317705235829	 .00820802031142043	 .00736329306783635	 .00880304149739611	 .0069990735975514	 .0052408833918625	 .00715748120340764	 .00858967435739011	 .00693492985415594	 .00480468007015783	 .0044149759661707	 .00674696023199837	 .00705468200869939	 .00586692857356524	 .0082004922168711	 .00960981329576404	 .0077511773326236	 .00653361291309044	 .00261952536646857
 5	 6085	 .0139855397844543	 .020327287146723	 .018700678569716	 .0226778615857564	 .0210188955619452	 .0305881932274011	 .0448755396399436	 .051330997657396	 .0390982363434776	 .0180726678047844	 .00814418906115427
 2	 6156	 .0649910521673729	 .0556583618059379	 .0316767915184751	 .0614643295135363	 .169793941689078
 5	 6215	 .118562977233383	 .117251006440001	 .124990043327437	 .145280332224084	 .0674152767549185	 .105122600267426	 .0715312207994494	 .128053842007245	 .131427706355953	 .132739543362229	 .190608404790996	 .110230140014187	 .106412635219432	 .127618633054765	 .100141959538232	 .281151210970317	 .394295888524142
 2	 6244	 .0143359045624573	 .0179429107051069	 .00984633037864072	 .0143734260900447	 .0169469677730998	 .0213723629943312	 .0173427238804802	 .00833174482455403	 .0218908858509466
 5	 6270	 .0252236139771455	 .0460198191227269	 .0468359011568324	 .0312216678873783	 .0195644262159651	 .0224171877330759	 .00632943656932113
 2	 6361	 .0347279149751679	 .0485030150237711	 .0206814153039696	 .0142957753572735	 .0253077400357368
 2	 6406	 .0617172795082843	 .114473621613653	 .11024867757915	 .147184633927417	 .146282771787854	 .0384780890199785
 1	 6410	 .00949794467633192	 .0117010818519717	 .011449273337864	 .0107098726753195	 .0125628319986763	 .0123693301181158	 .0121352526829708	 .0113871882162117	 .0140380783951623	 .0139391585734001	 .0107126090653016	 .00957275249658156	 .00915547181852235	 .0117402473628544	 .0115716349009811	 .0111839064027433	 .00895666996230771	 .00985532608105608	 .0104657865375807	 .00975246227750184	 .0112892451580523	 .0159175111833892	 .0123346051449804	 .00885802910801445	 .00855994339512794	 .0138222805202197	 .0148919041803028	 .00958176611357228	 .0124987934505442	 .0149971416380964	 .0123761951344956	 .0081478833533705	 .0119911615012049	 .00809992183829645	 .00845217582947611	 .00869040510130285	 .0139684178085453	 .0110543290216129	 .0200660311861205	 .0143205933130531
 5	 6429	 .0203536200728627	 .0252989883071294	 .0350217727553932	 .00743673451055568	 .0223653649863808	 .0399647240825446
 5	 6433	 .0458066549317966	 .0395555263912153	 .03961970585069	 .0427063274898602	 .0293943408692221	 .0382859992607056	 .0388417900972233	 .0320201578160835	 .0626730313686332	 .0359786951028833	 .058813166041413	 .0824226339780132	 .0830985347124034	 .124028747835234	 .0456610674317519
 2	 6519	 .101564624246067	 .150418184992998	 .141439687290654	 .108405869681909	 .163803523590155	 .163052479065682	 .167086548666486	 .124392224263737	 .181547725067992	 .167987894008237	 .163363848238254	 .109819955530532	 .108945578121009	 .0941740261200421	 .13292233067511	 .016912040090622	 .00766643166410675
 2	 6526	 .0638949242030033	 .0472026693991849	 .0606697682254939	 .0460624775085487	 .0451547959893381	 .0674303685340369	 .0598018423056294	 .0721982217773584	 .0778319631682856	 .136648170325824	 .0348350321847407
 4	 6642	 .00623865756256599	 .00666693581311585	 .00470884216164531	 .00811649858806584	 .00388461650517152	 .00597252365190821	 .00729617058862018	 .00569312732105969	 .00876845505053262	 .0221695601330191
 5	 6667	 .0443588104088294	 .0413541214634809	 .0244411086981762	 .0455456193832432	 .0751197769526031	 .0344609579216713	 .0905795739862335	 .261965966724999
 2	 6686	 .0726800799973884	 .0899411531131795	 .113153060047171	 .141464614563717	 .0609093154930032
 1	 6706	 .0912216258927727	 .0984517329232954	 .106064925947367	 .111370456422911	 .130173538257546	 .103362345515071	 .099760392602474	 .0868318344809468	 .143250873164356	 .130210473363492	 .0888871347013384	 .0745509292234527	 .0801536380841261	 .0894820733331012	 .250032477093814	 .03671025540415
 2	 6722	 .052082390515546	 .0918097252281983	 .103143851570828	 .0780994522094528	 .0846906127005092	 .0813815453039807	 .0912677802015128	 .136314914415962	 .0450501473469606
 5	 6754	 .0890138364816217	 .155128414874814	 .124251158187773	 .124305344441618	 .18494975582063	 .147247290066741	 .0656581698813994	 .207650961993737
 2	 6835	 .0453788731848302	 .0570052417183942	 .0572771548700082	 .0537596361185663	 .0458865362293119	 .0423003776515002	 .0489416328468887	 .0403468033094178	 .0512699364178786	 .0527204886531993	 .0455914745543773	 .0427394623657498	 .0388906295780354	 .0549664092002425	 .039571375030047	 .0439612947958302	 .0646822525703524	 .0536616949571615	 .0596431967455319	 .0484886709030625	 .035241525726274	 .0731622560080253	 .065288954479237	 .0548085945381735	 .0491002104596403	 .0445653376193777	 .0336665856365288	 .0448959570644197	 .0139003501784984	 .0614228419090264	 .0043885419353318	 .0305115155957578	 .00103692846052492
 2	 6892	 .144504870834669	 .141378565699444	 .102278764783079	 .120525495406264	 .132572651813683	 .125109400369658	 .188600790137886	 .0219958622447613	 .197138921769493	 .353433042128533
 4	 6989	 .00472448277438503	 .00498970732478682	 .0052080076673776	 .00530255821603907	 .0050618945440143	 .00651633616293635	 .00662045260112643	 .00643161289620697	 .00648692106349166	 .0077654245508898	 .00756064461581048	 .00854178763412608	 .00887894853181271	 .009055846811355	 .00901419134760654	 .00907548925988796	 .00987350342636071	 .010371969862671	 .00952127941670712	 .0105024320479794	 .0110117797004213	 .0123982312568155	 .0115110766460794	 .0123812886337076	 .0132136678796108	 .0119474035005994	 .0137127026291768	 .0130013531548787	 .0142082704336574	 .0145830478164169	 .0142413994108988	 .0153321338869283	 .0152881713916075	 .0149021240881738	 .0135866713426146	 .0128545195152644	 .0123621823472251	 .0118917316793871	 .0114768812611657	 .0115613509878373	 .0113364510689418	 .0103789831486807	 .0107125819228322	 .010954394617085	 .0103273737662525	 .00958306637817645	 .00748491252808443	 .0089970408315415	 .00962929529667149	 .0090447072956276	 .00940617486811752	 .0066319769742509	 .00863221826334769	 .00683720923024264	 .00640274394701197	 .00573577410821421	 .00642043776184428	 .00634875990409285	 .00793764247755655	 .00693684552731438	 .00414882500921923	 .00614001212333866	 .00320901642901454	 .00688113653186235	 .0040964147372977	 .00285927280089221	 .0052186771768302	 .00490856484357528	 .00577745073010748
 5	 6993	 .00464186569234747	 .00758303882448597	 .0100493103212811	 .0104174208336618	 .00757669788602865	 .00406182824804252	 .00395310393210453
 5	 7103	 .00864107314038917	 .0108584740358635	 .0104653773203005	 .0139974451796317	 .0143028567298216	 .0111248697790478	 .0130438195698405	 .0125654732684941	 .0125212395217858	 .0155422365664325	 .0179763081643919	 .0159772862551068	 .0161319724437121	 .0158530349412906	 .0136864307657868	 .0125086272437286	 .016641242908837	 .0135152208569432	 .0149396592945568	 .0110670019855346	 .00941664306994153	 .0166991947639053	 .0140507510523307	 .010791257974955	 .0231728198580528	 .0146238063582767	 .0106079872252351
 5	 7215	 .00910943990115873	 .0118792753827454	 .0117136715066737	 .0127971187840915	 .0122109768453182	 .0134610911674224	 .0157644691155309	 .0149885556002362	 .0187547864411987	 .0174881115178893	 .0110174125640411	 .0129471824697248	 .0188270907362019	 .0260028657637817	 .0298278090396248	 .0235356304910103
 2	 7263	 .0352730097193403	 .0795065752754021	 .0971252032243237	 .109308860785618	 .0680135752056841	 .0875395425048033	 .214137183353462	 .254613623431243
 1	 7284	 .14995439436874	 .307619841592338	 .283087900179777	 .172272690593132	 .122669276956015	 .0535797497983524
 1	 7343	 .00657618392591362	 .00615919391212054	 .00618460233190744	 .00582975544798488	 .00463534692816058	 .00573931696216035	 .00459997693725565	 .00610582308826029	 .00458026626026649	 .00641966338681953	 .00522235072100034	 .00644361336589021	 .00364005566171302	 .00653901199998078	 .00697974439243537	 .00735821480232791	 .00814154851241665	 .00374868630478281	 .00610388234668212	 .00731958953093156	 .00594526190846964	 .00247302565614149
 2	 7356	 .0495242594026152	 .0429367911702205	 .0381692607221096	 .0548176971078073	 .0418595175218293	 .0389083362411859	 .0328233605804727	 .0416033712886977	 .0310125502542929	 .0586356174594509	 .0390252134548972	 .0431492441092811	 .0606743965146423	 .0344543153436688	 .0486713780249836	 .0587599405012254	 .0367962377994927	 .0492898741400124	 .107801326891638	 .016371265482817	 .0934728971753169
 1	 7363	 .118441551208655	 .195358273870333	 .215004161947628	 .251950697978866	 .263797858124278	 .157367599177213	 .109414782837941	 .0480303067370634
 1	 7473	 .0197549182194215	 .0268692671494458	 .0249124660209014	 .0257113664538789	 .0321852660878287	 .0339921782551988	 .0311611620802127	 .032408245926527	 .0200346273751625	 .0191071338063337	 .0344865637185142	 .0122173178739194	 .00739596241261461
 5	 7529	 .00789318315041346	 .0109626638425519	 .00915271478821617	 .00934292590487218	 .0129371536881284	 .0119066533606703	 .01788446392406	 .016294899007828	 .0128749756893713	 .0119235472085243	 .00850835523333432	 .00531571443750874
 2	 7600	 .0504270611361527	 .040399945996779	 .0296188501180763	 .0823058765351093	 .0315917687618045	 .0538414779536331	 .0827756837659977	 .0486980592475889	 .128262685939792	 .14393696489716
 2	 7650	 .0823080076945406	 .100491234643645	 .108608603627068	 .0882800424979752	 .0748688279158701	 .113521204696339	 .0766184216504259	 .0621076757237612	 .0676250833089578	 .0910510549415578	 .0670456491183801	 .103787518416986	 .0898350099746477	 .148409728305923
 1	 7681	 .0331775952180233	 .0282989053390413	 .0480078879601494	 .049073739140503	 .0927104946292383	 .0364024949252778	 .058309823186217	 .0465434326612573	 .0774877941620774	 .0269739505132645
 1	 7705	 .00882303666909559	 .00838608865283835	 .00855783597863887	 .00740169154047488	 .00919859733124231	 .00981369538518051	 .00465292384751972	 .00474678801881298	 .0112125224254425	 .00850969194924061
 2	 7813	 .0566989695619893	 .0417059675947063	 .0458192445195498	 .0648215397009566	 .064510212756853	 .0502851958844257	 .081388490113777	 .0664480460188617	 .0752040328560098	 .0717059815683078	 .0549502647829832	 .071853879860752	 .0797846142100213	 .0646597088672617	 .0862522605182281	 .0449662372930797	 .0332771829239906	 .122321222368504	 .0605191771808313
 5	 7819	 .00618742797625919	 .00874740742848899	 .00311022661256399	 .00150477811355074	 .00906746228806763	 .00787707419326888	 .00103047644728945
 1	 7826	 .0231152690705301	 .0200505429121056	 .0164584826927658	 .0204487863770799	 .0159384521894678	 .0207586031037596	 .024504006322958	 .0195395275826778	 .0221691667235382	 .0161211850775848	 .0211110432836906	 .022616596159692	 .0163055332452361	 .0193206738307614	 .0208613886317491	 .0217154327085656	 .0272787728892123	 .022870868437246	 .0291374740274668	 .0332818045244223	 .0332253876587015	 .041433198535556	 .0309600611459046	 .0452351537225701	 .0511908132190323	 .0321722951781837	 .0266036413812267	 .0748712666282632	 .00230670280545428
 4	 7852	 .0116557568055506	 .0104611232272443	 .0079308602991679	 .00677932546194049	 .0121051309684422	 .00819143312226696	 .00497321427921751	 .00201805708184426
 2	 7856	 .009806376008695	 .0151981428531836	 .015241300360842	 .0241785967652772	 .024611839942716	 .00707666803969296
 2	 7954	 .0137030787338993	 .00482740366554556	 .00987072436140643	 .0070458212132413	 .00550445356052089
 5	 7960	 .0101099253559809	 .00961607317667392	 .00712803506499279	 .0144889405928618	 .00245707095363787	 .00627267950338882	 .019132017887442	 .0112816453257936
 1	 7965	 .00761836532012918	 .00803017035361965	 .00719518854841411	 .0068651262837542	 .00799964067892482	 .00823740447762078	 .00796735639220795	 .00801250476446863	 .00901854411432004	 .00767512140778935	 .00745900193063427	 .00802529684735818	 .010098861763498	 .00890296049294847	 .007489002475018	 .00864083782157987	 .00934663088598166	 .00822603586959157	 .0089392764070957	 .00768057667808549	 .00775572628740067	 .00648054259227109	 .00783214923701224	 .00839828100470365	 .00744262642379774	 .00608236783245626	 .00771275176763788	 .00832656601766806	 .00851738262554974	 .00721753209252174	 .00788738885603802	 .00750943362010677	 .00742850913748857	 .0092407662003849	 .00749079629983981	 .00736096005064099	 .00803574825278685	 .00767158733792293	 .00796023960530689	 .00809487981916641	 .0073974962023574	 .0075395009189891	 .00709038393564446	 .00827847985099721	 .00725449016083117	 .00760213486044179	 .00677786707230682	 .00776986534330724	 .00855892374751842	 .00689561154081776	 .00836030778584165	 .00894389361164025	 .00818091902477492	 .00675068258005375	 .0083792177739988	 .0099562024657031	 .00729499074367458	 .00596690396388468	 .00594832229906606	 .00699204227659721	 .00519494003434678	 .00544306146181127	 .00435043290154345	 .00551392423834334	 .00405495452191147	 .00486314058457149	 .00539018739492204	 .00407569094921217	 .0044629861387037	 .00476994670579528	 .00400657572118968	 .00387923249602153	 .00661807924039493	 .00602970057727566	 .00248264998055195	 .00374936008180977	 .00659636935151725	 .00734460206893144	 .00387766227826519	 .00593654188443082	 .0120068617478149	 .000511889662134685
 4	 7969	 .0227308775681825	 .0303637141633343	 .0332125880382599	 .0332582555831171	 .0314899582253229	 .0338423795979378	 .0404134886902043	 .0405133768637144	 .0401475673530992	 .0317589571948216	 .0373314292727268	 .0369885103062988	 .0453520999679651	 .049777485767595	 .0530931474333537	 .0540954620697231	 .0597697809556222	 .0694356860477731	 .0727149096024654	 .0710275219071746	 .0854957205232604	 .0809948633675788	 .0853560510502071	 .0920127181634409	 .106603919974985	 .131687718404843	 .171035982980919	 .209026428672854	 .27973899748518	 .427723627793129	 .892360688841658
 4	 7978	 .128406738500401	 .282961463862623	 .374328863165339	 .600299369010701	 .570991091076773
 4	 8035	 .00646047182234346	 .00565955482417278	 .00333393125435743	 .0105193534481976	 .00310140692921573
 5	 8074	 .0114276630124683	 .0126184290959915	 .0146955765188138	 .0119311113115649	 .0116286696175849	 .0122566020392133	 .0185802419314644	 .000323554161475135
 2	 8086	 .0359512190781531	 .0550967147538843	 .0393300347427917	 .0617086914026147	 .0830260824446035	 .043914761673202	 .0825161463773196	 .158084503676248
 4	 8098	 .0179686280894612	 .0255524520555773	 .0358367120198328	 .0398564106977197	 .0458562677630172	 .0475779878961656	 .0484755890053193	 .0480359633762387	 .0468310438889323	 .055504122065166	 .0640662129070232	 .0707362089835262	 .0744636046539243	 .0709949270688554	 .0701075865236452	 .077146259698465	 .0748208998565741	 .0768839887816532	 .0856639866742974	 .102843584262707	 .122597721719288	 .15316468819773	 .156313000806863	 .152608085099083	 .136396250308005	 .140316561936131	 .160714159468878	 .180812354692012	 .208454161636572	 .146189138697979
 2	 8131	 .0567478110084393	 .0412920216448714	 .0668165863609377	 .0528536435299934	 .0516768320396735	 .0519363600699229	 .039012919717082	 .0524202421262532	 .0242856676015637	 .0460437081830125	 .0244928156039595	 .0800359815946245	 .0498978595863192	 .0542447729042778	 .0418957816486859	 .0203882721765488	 .0371641296772612	 .0143606130004256
 1	 8224	 .0181336076668886	 .0260671952013729	 .0272156886639225	 .0385270370620258	 .0400181927030883	 .0296014478296102	 .0304221889095147	 .033470905375091	 .0284106690545268	 .0343787000806379	 .0334721991159741	 .0158724075034715	 .0154642313034601	 .0139806596502661	 .0058744023765464	 .00806662970274834	 .0243859678100578	 .0123413838789761	 .0105638554318661	 .00435929492861765
 5	 8311	 .0125446670878826	 .00917682160396659	 .0105758632696127	 .0114734148104719	 .0138080568668605	 .00968555813503949	 .0137534142010859	 .0149182245441027	 .00969297081279952	 .0161149601733926	 .0157757176376435	 .0145984276561021	 .00741388604563652	 .0112796362306222
 4	 8378	 .0327718723825467	 .0427750415635929	 .0382176870892274	 .0338207868157915	 .0312707913154952	 .0560059539914	 .0372865479430143	 .0283086562035908	 .027711659219445	 .0445851467639018	 .0481977897450062	 .022872179758436	 .0284040080728458	 .046964478183895	 .0520380441163978	 .027273357485053	 .0371584979838047	 .0545140765222758	 .0523872247487199	 .0516582760054046	 .0394779348704772
 5	 8437	 .00934612312634605	 .0128067943450735	 .01202614631569	 .010815512250536	 .0119335901659759	 .0107723034298054	 .00984922739852788	 .0110334327154314	 .0114958382857323	 .00880445294198118	 .00807190385398071	 .00966182877252411	 .0127833608255987	 .0114753649207625	 .00788388875748962	 .0108138417955104	 .0118602001241358	 .0110350063056167	 .0111596658135352	 .0116729665119767	 .0120251587556319	 .00914667875827016	 .00953336818652633	 .0118826907719299	 .0105630267451601	 .00805084626199945	 .00953503348790164	 .0140414367901013	 .0128252000942481	 .0110751461395923	 .00996603489487238	 .0117763692277136	 .0104718818848208	 .00867642316759095	 .01298451874915	 .00980881083740528	 .00707016792728033	 .014166720268741	 .0161315946766249	 .00697303350768143	 .00510229890533251	 .0268569741121086
 5	 8483	 .0113650341221228	 .0102228138700321	 .0110608949492675	 .00779701606543654	 .0083537031480108	 .00911811255554758	 .0113828111572726	 .0120207413342978	 .00658099451477294	 .00659932038829572	 .00645759641922878	 .0144934870271235	 .00556625214506737	 .0131299020945349	 .00146595561903984	 .0114284707019128
 1	 8488	 .0183846346955444	 .0215687738572104	 .0244359119206825	 .0246269036390632	 .0253259362129872	 .0287488405547969	 .0298875175135486	 .0298755297651666	 .026636656424069	 .027433061232032	 .0300867645696197	 .0383397093960294	 .0456639664547951	 .0496218176191024	 .0443393992102249	 .0518078665535348	 .0524467122129844	 .0606116852972602	 .050957808849061	 .0440150493109717	 .0421069986076082	 .0521737389238476	 .0547267506628652	 .0536880829094592	 .0506956355487985	 .0571002875155638	 .0733683652278037	 .0649918142305664
 3	 8516	 .0170964866665047	 .0140879295260409	 .0177094412240235	 .0166311759443718	 .0188809554518515	 .0146655856830043	 .0195050660106847	 .025857928981297	 .0167807615833171	 .0179290601684317	 .0167056100834263	 .0182506323800318	 .0218111955182039	 .0314960694491875	 .0182646879455566	 .0219529741553804	 .0146442649174369	 .0172235943963331	 .014715697453416	 .0440579754667127	 .0110471693033022	 .0491746766100209
 4	 8601	 .0325964724861423	 .0566277821950377	 .0454491677497763	 .0504537803056398	 .0524025776132729	 .074364255047427	 .0963072927659488	 .0811744051395593	 .0154445443595931	 .0110020884421897
 4	 8685	 .013325209713144	 .0175315472921564	 .0196911816484662	 .0187515766612838	 .0178429413599199	 .0195035846213566	 .0167414805495178	 .0167310894114637	 .0181127846667133	 .0202212865562748	 .0203305370532352	 .0144077091938127	 .0145405920403487	 .0150935239553022	 .0160668760246296	 .0150066286637782	 .0157950779729054	 .015737803964751	 .015711927498408	 .0197287342412598	 .0187658215082353	 .0181464379210409	 .015059552277861	 .0149873232814546	 .0211624704081903	 .021503895613407	 .0229514093530845	 .018858465292675	 .0232315453245553	 .0280915586130902	 .0271639157025674	 .0312906777089073	 .0410298241074218	 .0430484333929401	 .0318220771248041	 .028213936819796	 .0252817232580029	 .0307757182092289	 .0509621118445062	 .0324381101388293	 .0415144098294966	 .0338249974391802	 .0350994062526536	 .0338896411643343	 .0550235502202288	 .0831576945300133	 .0685400252571232
 1	 8738	 .00737891558516456	 .0074548968429425	 .00718405474871678	 .00803389955997496	 .00831443345403893	 .00642713809947501	 .00995635348486012	 .00874242730502132	 .00973342435106906	 .00897301592836052	 .0104981654954807	 .0088223862111635	 .0108661279118001	 .0101579695178344	 .0109187426037519	 .0110676841557734	 .0122255613470423	 .0116984564782977	 .0160257884548734	 .0184678718302522	 .017974591547581	 .0154008148618694	 .0230036754040866	 .0247224991039722	 .0317068841210066	 .0502079719372978	 .0543126726062366
 2	 8810	 .0335250073037509	 .0331394660631444	 .0383137347765206	 .0117145913207223	 .0292130166830921	 .0137113595116548	 .0057570576276187	 .00392828270819196
 5	 8843	 .0174746731300841	 .0178868786353319	 .0152396638752354	 .0157478635561157	 .0174172416626849	 .0169456458413219	 .0135271108956516	 .007828969601356	 .0225885984717076	 .0285537770817814	 .0543199603333211	 .00706631646156311
 2	 8936	 .0676367896938196	 .0447618159679907	 .0661584786800231	 .0567173570605536	 .0604135649974605	 .0587141585715392	 .0603093393729308	 .0821208012073583	 .0575712892898735	 .0742892210814008	 .0596241435363458	 .0685151995584794	 .0659318925420329	 .0671931854135337	 .0723525765773635	 .0699091531215009	 .07012240581402	 .0680805055962252	 .0583266289094125	 .0829183449814942	 .0730925528374019	 .0869667690166335	 .0867512053327991	 .0699587991186361	 .087147885112902	 .0887467576583027	 .10249851909595	 .0657267248761824	 .0989528606067564	 .0909982289246182	 .12391215376698	 .12720218350261	 .15850420317355	 .169882301693895	 .211297165107099	 .350749627821952
 5	 9007	 .0053608265912006	 .0100305822913977	 .005456761096187	 .00440312247526829	 .0152544525184341	 .0215728178022995	 .0158975473067627
 1	 9089	 .00829893943592773	 .0081154623789297	 .00842567137162846	 .0069824779606251	 .00625752923683764	 .00644958102664107	 .00891601094738317	 .00784996568904169	 .00602091173681877	 .00726909422590333	 .00771362633380719	 .00726858038593696	 .00779602620529321	 .00930847581217251	 .003372876546224	 .00997040275589749	 .00515536819809402	 .0066170049282928	 .00440003724374075	 .0032943185332614	 .00371905443343215
 2	 9112	 .0224482837616981	 .0354240589990833	 .00965466940454599	 .00758803077928027	 .0183148122551884
 5	 9210	 .00938109372238267	 .0105982347406142	 .0115774330901936	 .0102917549078154	 .00973099020026612	 .0107020433947893	 .00909601993042122	 .00885945673381275	 .0113044232994083	 .00996663283509478	 .00961681151692146	 .00896946233155818	 .0101593684079667	 .0118379693867367	 .011223876012644	 .0104330397921364	 .00988436509102745	 .00850616292541678	 .0117178394115665	 .0106026409368125	 .0101188527837745	 .0110145329186382	 .0104614998072363	 .0103756292331982	 .00923023952846287	 .00967229512128612	 .0109591742449926	 .00849957833363027	 .00942366103917356	 .00977473097701408	 .00885137631723364	 .00994080916036712	 .00832538032860571	 .0121427272594708	 .0119779568868191	 .00945685853089191	 .0107480458959722	 .0090572867947357	 .00856735080117968	 .0105790357063096	 .00917938864274523	 .00864308760604353	 .00974071947909132	 .0107033054688551	 .0118806336567229	 .013486292650713	 .0159122579726419	 .0175819755725821	 .00722475428083551	 .0102462793666858	 .00768748430866514
 4	 9253	 .00973892950975411	 .0142421962743379	 .0145334194893366	 .0163284748502074	 .0146102859441583	 .0164055614631817	 .0163095845755824	 .0155524024087107	 .0116761037297885	 .0130225827069063	 .0169783677061052	 .0128412560426784	 .01336187261128	 .0119568744258509	 .0140724653026584	 .0163615544631318	 .0159348266308943	 .0228469707471626	 .0252155292209773	 .0287268686220225	 .027377316718522	 .0140423410105769	 .0176980725079411	 .015535386358501	 .00748120296065993	 .0171629977956473
 2	 9373	 .0254185149139316	 .0400857954528342	 .0293197510267008	 .0389746505879769	 .0541096273250253	 .0488742950639593	 .022250855943748	 .027647411119667	 .0172684269750442	 .0124828533448936	 .0694486935599254
 1	 9415	 .00761100685921102	 .00917455271810023	 .00896323535995486	 .0103933318044687	 .00999612835024276	 .00569810104905812	 .00512166364852788	 .00917771003873374	 .00843597447901939	 .00887123179086012	 .0112949348296679	 .00779009201733575	 .00685145913811621	 .00771506746795472	 .0077734318693682	 .00965766257653597	 .0109687209139784	 .00774336963972742	 .00802296385202002	 .00955401869813076	 .0092038146812229	 .00890004366603636	 .0129502995029328	 .0120607412689104	 .00589753375554952	 .00507714922100742	 .0100542672489017	 .00936808844452428	 .0159156869538269
 2	 9488	 .0451653081008977	 .0514351514338207	 .0504160153703876	 .0587798216764326	 .0635473046966394	 .052193108043043	 .0544244836958164	 .0492337294853351	 .0184964616537125	 .0483023053505655	 .0529271230004477	 .0462718137563699	 .0576895324286831	 .0540255798195035	 .0564649151200011	 .058309249524122	 .0359954120618602	 .00741286169897135	 .0390273478205376	 .0417508121373041	 .0272605625664813	 .0330035061592115	 .0393522792783142	 .0464082284460132	 .0673091975074651	 .00713919466397076	 .00871318183383439
 3	 9581	 .0373950740052944	 .0800788595575221	 .115544478836674	 .115911469388013	 .121792130687983	 .128142929453227	 .130148011527834	 .135052341700497	 .134710874144851	 .133897259450919	 .138453548770784	 .145565871825827	 .146312299261612	 .148294621931866	 .151702792893458	 .158276756442369	 .163923662588389	 .173879957663924	 .180978179371278	 .170400775631834	 .165115960311052	 .163857532065424	 .165524544118144	 .162634992684268	 .170839367152988	 .181741302564852	 .197588927464727	 .221785730852603	 .222662093406336	 .223823234114091	 .25330913979378	 .311605462603612	 .384586503639364	 .359332504283157	 .324051951420792	 .243952191197337	 .249513121012695	 .267670775621142	 .28048287682472	 .277693228912469	 .300908251228753	 .336988790871417	 .367225029570287	 .419192502884216	 .470016599517998	 .508918945170462	 .558208720106491	 .651593084662924	 .781682910847123	 .901877890848736	 1.08195894400305	 1.49217843863148	 2.00003750600646	 2.4590456540157
 5	 9802	 .0084253443461856	 .0125700725956878	 .0131614348826618	 .0138671670055351	 .0142835418738613	 .0156537309664537	 .0182343619969194	 .0166754915127558	 .0158820141677548	 .016081291735435	 .0152157601388783	 .0147939592000307	 .0134419810174514	 .011714681725384	 .0144134746663427	 .0151557283595414	 .0136716206735079	 .01455530932465	 .0108471929011486	 .00852481058560357	 .0103199299975273	 .0120547684059453	 .011772410854263	 .0124588849768117	 .0131592331625597	 .017110890057343	 .0187226683325062	 .0156080240095798	 .0178307290352418	 .0214026826294748	 .0231883288098215	 .0234148148397702	 .0151969665690421	 .0107749438236445	 .00796378365951698	 .0118662700011533	 .00576047530974501	 .00778717949690731	 .00265520978925844	 .00455928043093927	 .00118047598436058
 5	 9805	 .0127595170911626	 .00981220287762212	 .0100084215611495	 .010137851484814	 .0114498042332045	 .00861266511561736	 .0119371009157959	 .0101097786263227	 .00943821326841745	 .0101954310451836	 .0130977653116412	 .00874126540116439	 .0104862337116895	 .0109816161523484	 .00945639368496251	 .012387444769635	 .0117034736149007	 .00955778301154519	 .0105487015519692	 .01352650154234	 .00864227848538253	 .0118068922165652	 .0114739028657404	 .0100307124575622	 .0104612723488994	 .0117310254298157	 .00801915928288367	 .013006673393797	 .011259723915348	 .0103236791006376	 .0100387826844376	 .0128171774389019	 .0102643683012907	 .008341647870671	 .00969767939110172	 .00856612978445133	 .0109790522902974	 .0109880307533455	 .00983480722930959	 .0106072334261129	 .00923495019706318	 .00885518872335952	 .0098451169888966	 .00908167830283509	 .00875427140775042	 .0154804664314623	 .016473599271475	 .00921107502480889	 .0121674416680647	 .0159444667391928	 .0151316466389483	 .021241771821482	 .00586816346918962
 5	 9848	 .00740997947926018	 .0159881037029403	 .0149073669387431	 .0139033753787148	 .0173208827594624
 5	 9933	 .0122219305993262	 .0152779691442033	 .0134018644261653	 .0164445532759854	 .0100801831169448	 .0271555297691128	 .0549094839937502
 1	 10060	 .00599682569083071	 .00729724598832823	 .00773366462894222	 .00821020527628893	 .00597852493334867	 .00552808714985674	 .00524100839778806	 .00605543722658226	 .00746190231399122	 .00762457865450247	 .00685538140301524	 .00573100032982062	 .00546135108105593	 .00528256685484188	 .00683325275707336	 .00862609152291406	 .00797316146800179	 .00995843259042847	 .00791902662290632	 .00672374368244684	 .00754042151759254	 .00902071487031813	 .00885172414461966	 .00627567134244287	 .00769366758055773	 .0124598444881306	 .00989446281116726	 .00162020343041513
 2	 10098	 .011347577647296	 .0129026841603556	 .00698714917137721	 .0115454450486287	 .00268949725295446	 .00159983982575977
 4	 10189	 .00427951928331458	 .00478884951665058	 .00738569168738906	 .00697248159197613	 .00746957402462295	 .0101307980230227	 .00749031541031989	 .0060492214845642	 .00300303107132012	 .0113355363147269
 5	 10319	 .0090205090094866	 .0103581939264948	 .0109165147466427	 .0105028196352102	 .0119205246678503	 .0118087791675597	 .0148680518125277	 .0135188801352278	 .0112615119165218	 .0139721009698226	 .00910726349968094	 .00721049010934158	 .00636334285728479	 .011626350369035	 .00440721514468702	 .00479821192760999	 .00629337942759248	 .00426254999863451
 4	 10385	 .00746909902746879	 .0099069897278228	 .010292917738531	 .0108981873278447	 .0127651407717867	 .0155867954828475	 .0144026071614189	 .0140584870707462	 .0125081964532927	 .0114896654757821	 .011196426472917	 .0124454129247785	 .0138367742442527	 .0145026221229115	 .0145053569411369	 .0152122872870665	 .0161626175494353	 .014165264583268	 .0127480728085655	 .0109723240267606	 .0110609761059732	 .00816579121361333	 .00591899105390786	 .00748465119272208	 .00848761783116987	 .00955844973010274	 .0084863412007648	 .0106484266449193	 .0119571729996388	 .0108940000490888	 .0125591705127047	 .012517242593898	 .0142946081009855	 .015023714095554	 .0170702027174385	 .0189226753889819	 .0193825542932393	 .0196574778674569	 .0224948238755208	 .0224547994105684	 .024234395566025	 .0219251136181389	 .0215205571451	 .0264934836079269	 .0240465885296552	 .0076998973712131	 .00813019617731512	 .00803701766635486	 .00996513826619144	 .00260727465065501	 .00747807242873527	 .00172568080916576	 .00374456333380221
 1	 10413	 .00593152175375636	 .00621997922961526	 .0059792025896614	 .00586959595916068	 .00852389051800904	 .00681295351525337	 .00407949912189973
 1	 10414	 .00367942436266906	 .0016803695621361	 .00341748440272395	 .00149954792972449	 .00315557561172957	 .00205817710245255
 5	 10494	 .0128646246382342	 .0124896808611994	 .0147215816030942	 .0111633323464788	 .0101850323933071	 .0138712512001258	 .0121247483017545	 .0102523604621003	 .0157538985321805	 .00994578856023056	 .015656263088596	 .00833523842565063	 .0175134563576398	 .0154750159127066	 .00851426353453348	 .00914014958787948	 .0142661661644964	 .0165203867414308	 .0194431377137829	 .0106206408543614	 .01773735966447	 .00992439776340744	 .0477466374059319
 1	 10518	 .00503256608846435	 .00667828631769812	 .00531105285820106	 .00707756757445485	 .00696519149392059	 .00642740303967334	 .0053318790938701	 .00566220045072234	 .00782922455290653	 .00707282920006431	 .00735786830819699	 .00682659359316648	 .00638704557426411	 .0079155009801693	 .00869163472198367	 .00953676844124098	 .00862398289812118	 .00912616127408935	 .00658211384611533	 .00689558966732529	 .0109815357112029	 .0138515941672407	 .0151325198668856	 .0278562660368392	 .0438850113454373
 1	 10520	 .0146693408847477	 .0213028709522261	 .0296956355599329	 .0490907749226644	 .0696686084949543	 .0422856210847279
 2	 10534	 .0250674980505494	 .0206555425239393	 .0335398145446997	 .0451047867042583	 .0329595859888977
 5	 10631	 .0149376163030387	 .0224512889154762	 .0197529380127348	 .0169717639160625	 .016410293935852	 .0215423893064746	 .0253796248491874	 .0330201167802861	 .0304936456900999	 .0311943471421389
 1	 10645	 .0233709459780063	 .0271257439827342	 .012441975788789	 .0147904542498091	 .0375051664201699
 5	 10668	 .014113325372736	 .0204035119306667	 .0217570445987188	 .0226633321926171	 .024322385439619	 .0272268945949893	 .0299993815134712	 .0294640783770257	 .0303558105876328	 .0295978576832319	 .0334899035838836	 .0376103755490677	 .0389512777800786	 .0410352701771287	 .0426412507241353	 .0426381314268698	 .041894765266029	 .0459843498065609	 .04412402325418	 .045074778353905	 .0495716234792125	 .0518595129959826	 .049868404484684	 .0502316286840852	 .054507838411675	 .053651455770409	 .052628646352465	 .0554775324212807	 .0623427518997887	 .0612631019812505	 .0681575346494918	 .0756265491317492	 .0754233922205852	 .0810741936509497	 .0847430842859484	 .0898520939640004	 .0918864429400233	 .0923594064747641	 .0900385774270613	 .0702299040547467	 .0732024689525672	 .072552725126917	 .0413223904660084	 .0165828439184639	 .012524918415807	 .0110014800033686
 1	 10723	 .0625072757450384	 .0807361936841453	 .0897279628439489	 .0711840318417924	 .0681761076106289	 .0453282701833628	 .0163920689857906	 .0402538357608141	 .0705437179269682
[truncated: 2,921,184 more chars]
