# Supplementary material for: Membrane-associated effluxosomes coordinate multi-metal resistance in Mycobacterium tuberculosis
Source: EMBO J. 2026 Feb 13;45(7):2306–37. doi: 10.1038/s44318-026-00715-1 (PMC13043812; doi:10.1038/s44318-026-00715-1)
Supplement: Supplementary file 20 — Source data Fig. 4 [file 44318_2026_715_MOESM20_ESM.zip]

Archive with 50 entries (36 files):
- Figure 4/
- Figure 4/Figure 4A/
- Figure 4/Figure 4A/Figure 4A.xlsx
- Figure 4/Figure 4B/
- Figure 4/Figure 4B/Figure 4B - middle left.nd2
- Figure 4/Figure 4B/Figure 4B - middle right.nd2
- Figure 4/Figure 4B/Figure 4B - right.nd2
- Figure 4/Figure 4B/Figure 4B bottom left.jpg
- Figure 4/Figure 4B/Figure 4B bottom middle left.jpg
- Figure 4/Figure 4B/Figure 4B bottom middle right.jpg
- Figure 4/Figure 4B/Figure 4B bottom right.jpg
- Figure 4/Figure 4B/Figure 4B composite.jpg
- Figure 4/Figure 4B/Figure 4B left.nd2
- Figure 4/Figure 4B/Figure 4B top left.jpg
- Figure 4/Figure 4B/Figure 4B top middle left.jpg
- Figure 4/Figure 4B/Figure 4B top middle right.jpg
- Figure 4/Figure 4B/Figure 4B top right.jpg
- Figure 4/Figure 4B/Figure 4B.xlsx
- Figure 4/Figure 4C/
- Figure 4/Figure 4C/Figure 4C.xlsx
- Figure 4/Figure 4D/
- Figure 4/Figure 4D/Figure 4D.xlsx
- Figure 4/Figure 4E/
- Figure 4/Figure 4E/Figure 4E bottom left.jpg
- Figure 4/Figure 4E/Figure 4E bottom right.jpg
- Figure 4/Figure 4E/Figure 4E top left.jpg
- Figure 4/Figure 4E/Figure 4E top right.jpg
- Figure 4/Figure 4E/Figure 4E.nd2
- Figure 4/Figure 4E/Figure 4E.xlsx
- Figure 4/Figure 4F/
- Figure 4/Figure 4F/Figure 4F.xlsx
- Figure 4/Figure 4G/
- Figure 4/Figure 4G/Figure 4G.xlsx
- Figure 4/Figure 4H/
- Figure 4/Figure 4H/Figure 4H.xlsx
- Figure 4/Figure 4I/
- Figure 4/Figure 4I/Figure 4I.xlsx
- Figure 4/Figure 4J/
- Figure 4/Figure 4J/Figure 4J bottom left.jpg
- Figure 4/Figure 4J/Figure 4J bottom right.jpg
- Figure 4/Figure 4J/Figure 4J top left.jpg
- Figure 4/Figure 4J/Figure 4J top right.jpg
- Figure 4/Figure 4J/L1G_+ATC_002.nd2
- Figure 4/Figure 4J/L1G_-ATC_005.nd2
- Figure 4/Figure 4K/
- Figure 4/Figure 4K/Figure 4K.xlsx
- Figure 4/Figure 4L/
- Figure 4/Figure 4L/Figure 4L.xlsx
- Figure 4/Figure 4M/
- Figure 4/Figure 4M/Figure 4M.xlsx
