# Supplementary material for: Membrane-associated effluxosomes coordinate multi-metal resistance in Mycobacterium tuberculosis
Source: EMBO J. 2026 Feb 13;45(7):2306–37. doi: 10.1038/s44318-026-00715-1 (PMC13043812; doi:10.1038/s44318-026-00715-1)
Supplement: Supplementary file 20 — Source data Fig. 4 [file 44318_2026_715_MOESM20_ESM.zip › Figure 4/Figure 4A/Figure 4A.xlsx]

## Sheet: Feuil1
		GFP+ (%)
		Control	PacL1/PacL1	PacL2/PacL2	PacL2/PacL1	PacL3/PacL1	PacL2/PacL3	Rv1488/PacL1
		2.12	91.4	94.3	99.5	99.6	96.8	8.82
		1.84	98.2	94.2	99.8	99.8	98.5	36.1
		0.04	97.9	95.7	98.6	98.9	98.2	37.7
		0.68	95.2	93.7	98.3	98.8	98.1	35.4
		1.13	95.8	93.4	97.8	99	97.1	22.1
		1.2	95.1	93.5			98	25.1
		0.85	88.2				98.7	23.6
		0.58	84.5
		0.31	85.1
		0.27	85.1
		0.35	81.2
		0.22	80
		0.24	80.6
		0.2
		0.44
		0.4
		0.32
		0.31
		0.16
		0.31
	Average	0.5985	89.1	94.1333	98.8	99.22	97.9143	26.9743
	SEM	0.126356	1.88632	0.347051	0.372827	0.200998	0.266752	3.89611
	n	20	13	6	5	5	7	7
