# Supplementary material for: Membrane-associated effluxosomes coordinate multi-metal resistance in Mycobacterium tuberculosis
Source: EMBO J. 2026 Feb 13;45(7):2306–37. doi: 10.1038/s44318-026-00715-1 (PMC13043812; doi:10.1038/s44318-026-00715-1)
Supplement: Supplementary file 20 — Source data Fig. 4 [file 44318_2026_715_MOESM20_ESM.zip › Figure 4/Figure 4B/Figure 4B.xlsx]

## Sheet: Feuil1
		Intensity (%)
	Distance_(microns)	PacL2	PacL1
	0	8.08588	11.0838
	0.06481	8.97177	12.021
	0.12961	9.93084	13.1305
	0.19442	11.8665	14.5757
	0.25923	15.6811	18.8187
	0.32403	24.2551	29.4004
	0.38884	38.9168	47.7493
	0.45365	53.3075	69.1493
	0.51845	61.3073	86.2975
	0.58326	62.5911	97.8479
	0.64807	61.6032	100
	0.71287	61.3558	97.9793
	0.77768	57.9302	88.4958
	0.84249	49.9248	75.9269
	0.90729	39.5646	59.3853
	0.9721	32.2255	45.0103
	1.03691	26.9967	36.4853
	1.10171	27.6023	34.4228
	1.16652	30.815	35.8562
	1.23132	31.2386	36.1737
	1.29613	25.2889	31.0235
	1.36094	18.564	23.9563
	1.42574	14.687	16.8327
	1.49055	13.4749	12.8426
	1.55536	13.3559	11.5362
	1.62016	14.6628	11.9271
	1.68497	16.1475	11.9918
	1.74978	18.4589	12.686
	1.81458	23.8454	14.8787
	1.87939	36.6792	20.5886
	1.9442	55.5978	29.9088
	2.009	74.0226	40.4072
	2.07381	85.2017	48.3236
	2.13862	80.8346	48.5824
	2.20342	67.4957	43.1517
	2.26823	50.7772	33.8059
	2.33304	39.0838	27.98
	2.39784	30.6727	24.1772
	2.46265	25.9562	21.6662
	2.52746	24.5344	20.5365
	2.59226	25.3842	20.2825
	2.65707	28.2655	20.841
	2.72188	30.0832	20.9329
	2.78668	28.2928	19.5776
	2.85149	24.5107	17.9557
	2.9163	20.9496	15.6478
	2.9811	17.9533	13.5829
	3.04591	16.6644	12.6915
	3.11072	15.6543	12.5842
	3.17552	15.1143	12.4966
	3.24033	16.13	13.3104
	3.30514	16.9242	13.9632
	3.36994	18.0121	14.7998
	3.43475	17.9343	14.7635
	3.49955	17.7647	14.6444
	3.56436	17.272	14.2416
	3.62917	17.4668	14.4452
	3.69397	18.8779	15.5784
	3.75878	20.812	16.6552
	3.82359	22.1529	17.5546
	3.88839	21.7489	17.8847
	3.9532	23.716	18.7986
	4.01801	25.2425	19.2944
	4.08281	27.0627	20.275
	4.14762	28.8711	21.4879
	4.21243	33.0217	23.3836
	4.27723	44.025	28.4711
	4.34204	56.6908	35.2219
	4.40685	63.9681	40.0901
	4.47165	63.697	41.3046
	4.53646	59.065	39.2282
	4.60127	59.1867	37.6611
	4.66607	68.2399	40.3007
	4.73088	84.9646	47.235
	4.79569	98.8044	52.5248
	4.86049	100	55.8831
	4.9253	93.7704	57.4214
	4.99011	79.5498	53.4064
	5.05491	59.6541	44.066
	5.11972	38.2747	31.8491
	5.18453	23.4233	20.8576
	5.24933	15.8997	14.0645
	5.31414	13.9341	11.2313
	5.37895	10.994	9.99274
	5.44375	9.15163	8.99441
	5.50856	8.0261	8.05368
