# Supplementary material for: Membrane-associated effluxosomes coordinate multi-metal resistance in Mycobacterium tuberculosis
Source: EMBO J. 2026 Feb 13;45(7):2306–37. doi: 10.1038/s44318-026-00715-1 (PMC13043812; doi:10.1038/s44318-026-00715-1)
Supplement: Supplementary file 20 — Source data Fig. 4 [file 44318_2026_715_MOESM20_ESM.zip › Figure 4/Figure 4C/Figure 4C.xlsx]

## Sheet: Feuil1
		Fluorescence intensity (A.U.)
		Background	PacL1	PacL1+Zn	PacL1+Cd	PacL1+Zn+Cd
		142	20698	22397	11266	18896
		128	23160	15472	16866	18654
		132	10843	8719	16717	14822
		319	16444	16300	8554	26514
		130	8215	25659	8988	20712
		219	7587	22336	18665	21796
		122	8712	22055	13352	18565
		181	6940	24427	10473	27683
		157	11824	22040	28401	19836
		174	9039	24948	28924	25957
		154	9994	19031	8836	22541
		133	14245	29080	16914	15685
		188	9432	22224	15967	32373
		306	13553	21679	7651	21930
		173	14768	18565	12173	12463
		203	11033	19836	23932	17446
		119	11873	30081	13644	23507
		179	5505	22818	13260	20532
		134	6888	35909	16055	12078
		201	12293	30248	18722	14805
	Average	174.7	11652.3	22691.2	15468	20339.8
	SEM	12.444	1016.92	1331.02	1364.98	1167.37
	n	20	20	20	20	20
