# Supplementary material for: Membrane-associated effluxosomes coordinate multi-metal resistance in Mycobacterium tuberculosis
Source: EMBO J. 2026 Feb 13;45(7):2306–37. doi: 10.1038/s44318-026-00715-1 (PMC13043812; doi:10.1038/s44318-026-00715-1)
Supplement: Supplementary file 20 — Source data Fig. 4 [file 44318_2026_715_MOESM20_ESM.zip › Figure 4/Figure 4D/Figure 4D.xlsx]

## Sheet: Feuil1
		Fluorescence intensity (A.U.)
		Background	PacL2	PacL2+Zn	PacL2+Cd	PacL2+Zn+Cd
		165	1253	1343	6223	1711
		161	1281	1236	6075	1165
		178	1209	1659	4180	2815
		185	769	1914	5416	3097
		159	782	1306	4126	3053
		162	608	1507	5704	3165
		175	571	1248	5342	3246
		165	736	926	5253	2976
		158	836	1066	1945	3738
		162	552	1196	3210	2241
		181	1122	1939	1894	3381
		160	921	1517	4665	3616
		176	1036	1034	4641	3061
		168	865	1393	5230	1884
		193	815	1593	4074	2189
		162	1091	1094	3485	2584
		164	1044	1230	2540	2845
		161	1001	985	3455	2314
		167	611	1353	2503	1706
		164	952	1523	5628	1536
	Average	168.3	902.75	1353.1	4279.45	2616.15
	SEM	2.17413	50.5782	63.375	304.581	164.271
	n	20	20	20	20	20
