# Supplementary material for: Membrane-associated effluxosomes coordinate multi-metal resistance in Mycobacterium tuberculosis
Source: EMBO J. 2026 Feb 13;45(7):2306–37. doi: 10.1038/s44318-026-00715-1 (PMC13043812; doi:10.1038/s44318-026-00715-1)
Supplement: Supplementary file 20 — Source data Fig. 4 [file 44318_2026_715_MOESM20_ESM.zip › Figure 4/Figure 4E/Figure 4E.xlsx]

## Sheet: Feuil1
		Intensity (%)
		blue	yellow
	Distance_(microns)	CtpC	CtpG
	0	26.2937	17.5581
	0.06481	24.5052	19.2671
	0.12961	26.2141	20.5376
	0.19442	26.6622	19.7858
	0.25923	27.1104	19.708
	0.32403	28.2702	20.6847
	0.38884	29.2903	21.2306
	0.45365	34.1856	21.7749
	0.51845	41.3526	22.668
	0.58326	49.7176	24.8953
	0.64807	51.0371	26.6241
	0.71287	57.1162	28.4967
	0.77768	60.2255	30.1618
	0.84249	61.4591	35.7003
	0.90729	65.8013	38.1414
	0.9721	71.4425	39.9128
	1.03691	80.1542	51.8914
	1.10171	88.1096	69.6244
	1.16652	93.9192	89.9132
	1.23132	100	100
	1.29613	96.7996	88.0323
	1.36094	88.4014	73.0374
	1.42574	76.7429	52.3058
	1.49055	67.2815	41.2776
	1.55536	69.9771	36.142
	1.62016	60.4762	33.9346
	1.68497	62.4917	37.2185
	1.74978	60.6496	37.4452
	1.81458	59.3478	36.9147
	1.87939	58.4899	36.9183
	1.9442	61.9586	42.1222
	2.009	72.5631	52.4561
	2.07381	85.9072	66.8392
	2.13862	91.9071	77.3269
	2.20342	88.9074	75.7182
	2.26823	85.7288	68.4832
	2.33304	79.1809	61.4106
	2.39784	73.6978	58.9241
	2.46265	75.3869	67.2361
	2.52746	81.846	71.4997
	2.59226	83.7226	76.225
	2.65707	78.4838	66.9028
	2.72188	68.3608	57.6391
	2.78668	60.273	44.709
	2.85149	56.5842	37.2421
	2.9163	57.1449	38.5987
	2.9811	56.5763	36.0647
	3.04591	50.4367	36.1454
	3.11072	50.2343	38.985
	3.17552	52.6198	38.0304
	3.24033	50.5649	36.5178
	3.30514	52.9051	33.6764
	3.36994	53.0592	34.5782
	3.43475	55.2452	38.0447
	3.49955	61.235	47.7921
	3.56436	71.043	59.5317
	3.62917	79.766	72.0215
	3.69397	82.8169	79.3213
	3.75878	73.9234	73.2842
	3.82359	66.188	64.3998
	3.88839	63.0851	58.294
	3.9532	66.8719	63.7922
	4.01801	85.1424	80.7142
	4.08281	92.2389	97.8317
	4.14762	90.0026	95.8362
	4.21243	85.0982	74.7287
	4.27723	67.6043	56.665
	4.34204	65.2544	49.2583
	4.40685	62.4247	52.9814
	4.47165	68.2569	67.3096
	4.53646	74.6727	86.6522
	4.60127	80.6392	97.7168
	4.66607	85.7246	97.8853
	4.73088	82.4883	87.8851
	4.79569	69.0147	73.1124
	4.86049	59.3366	60.4866
	4.9253	56.9255	54.8934
	4.99011	56.9404	57.0282
	5.05491	57.5228	62.0941
	5.11972	51.3151	72.6258
	5.18453	52.3364	61.8377
	5.24933	48.7107	60.6363
	5.31414	47.6368	57.1984
	5.37895	47.364	58.971
	5.44375	48.7203	57.6477
	5.50856	45.3473	51.9587
	5.57337	47.431	52.4805
	5.63817	45.9403	52.6017
	5.70298	47.4253	52.1949
	5.76779	48.107	50.7956
	5.83259	44.3355	48.3692
	5.8974	44.23	44.7061
	5.9622	43.0405	46.7473
	6.02701	42.9109	51.0678
	6.09182	44.4775	54.8804
	6.15662	44.8674	59.0627
	6.22143	42.1797	61.0091
	6.28624	43.7102	55.5724
	6.35104	46.1687	53.7918
	6.41585	47.4643	58.0823
	6.48066	45.9991	65.4837
	6.54546	40.4946	60.4054
	6.61027	44.4567	59.892
	6.67508	42.05	59.8446
	6.73988	38.2129	60.6664
	6.80469	38.6379	62.3326
	6.8695	43.9017	59.7389
	6.9343	40.5428	56.2176
	6.99911	44.0315	57.8204
	7.06392	43.0782	53.0878
	7.12872	43.3611	47.778
	7.19353	44.1701	44.5805
	7.25834	44.6543	48.1961
	7.32314	44.7425	52.4939
	7.38795	42.1378	55.3818
	7.45276	41.6964	53.805
	7.51756	44.6603	52.5377
	7.58237	42.9076	46.3178
	7.64718	42.6819	47.4409
	7.71198	40.7479	52.2957
	7.77679	40.6355	56.802
	7.8416	39.296	57.8048
	7.9064	40.656	52.9362
	7.97121	37.9652	49.4512
	8.03601	36.6415	40.8895
	8.10082	31.0534	33.0489
	8.16563	28.4965	28.8228
	8.23043	25.9436	26.0724
	8.29524	22.5571	23.618
	8.36005	21.3313	21.6707
	8.42485	22.5022	22.1175
	8.48966	22.6718	21.8328
	8.55447	21.9512	21.2587
	8.61927	21.0194	21.1119
	8.68408	22.5428	21.1282
	8.74889	21.6791	21.8321
	8.81369	21.6433	21.6021
