# Supplementary material for: Membrane-associated effluxosomes coordinate multi-metal resistance in Mycobacterium tuberculosis
Source: EMBO J. 2026 Feb 13;45(7):2306–37. doi: 10.1038/s44318-026-00715-1 (PMC13043812; doi:10.1038/s44318-026-00715-1)
Supplement: Supplementary file 20 — Source data Fig. 4 [file 44318_2026_715_MOESM20_ESM.zip › Figure 4/Figure 4F/Figure 4F.xlsx]

## Sheet: Feuil1
		GFP+ (%)
		Control	PacL1/CtpG	PacL2/CtpG	PacL3/CtpG	PacL1/CtpA
		0.04	98.7	86.7	70.7	0.54
		1.13	94.9	98.7	71.1	0.45
		1.2	94.4	98.7	72.7	0.42
		0.85	94.2	98.6	73.6
		0.58		98.9	61.2
		0.23		99.1	60.9
		0.15		95.3	60.8
		0.07		95.4
		0.25		95.1
		0.25		96.3
		0.44		97.1
		0.4		95.7
		0.32
		0.31
		0.16
		0.31
	Average	0.418125	95.55	96.3	67.2857	0.47
	SEM	0.0880162	1.06027	0.984039	2.26394	0.0360555
	n	16	4	12	7	3
