# Supplementary material for: Membrane-associated effluxosomes coordinate multi-metal resistance in Mycobacterium tuberculosis
Source: EMBO J. 2026 Feb 13;45(7):2306–37. doi: 10.1038/s44318-026-00715-1 (PMC13043812; doi:10.1038/s44318-026-00715-1)
Supplement: Supplementary file 20 — Source data Fig. 4 [file 44318_2026_715_MOESM20_ESM.zip › Figure 4/Figure 4G/Figure 4G.xlsx]

## Sheet: Feuil1
		GFP+ (%)
		Control	PacL1/CtpC	PacL2/CtpC	PacL3/CtpC
		2.12	20.8	4.25	0.53
		1.84	32.6	54.6	10.3
		0	26.9	52.9	10.6
		0.94	26.3	52.8	10.6
		0.9	25.7	30.3	3.56
		0.81	24.3	31.4	4.21
		0.59	7.45	31.8	2.94
		0.04	23.5
		0.68	53
		1.13	31.7
		1.2	32.7
		0.85	30
		0.58	9.59
		0.25	31.3
		0.25	31.6
		0.44
		0.4
		0.32
		0.31
		0.16
		0.31
	Average	0.672381	27.1627	36.8643	6.10571
	SEM	0.120736	2.72176	6.87981	1.61226
	n	21	15	7	7
