# Supplementary material for: Membrane-associated effluxosomes coordinate multi-metal resistance in Mycobacterium tuberculosis
Source: EMBO J. 2026 Feb 13;45(7):2306–37. doi: 10.1038/s44318-026-00715-1 (PMC13043812; doi:10.1038/s44318-026-00715-1)
Supplement: Supplementary file 20 — Source data Fig. 4 [file 44318_2026_715_MOESM20_ESM.zip › Figure 4/Figure 4H/Figure 4H.xlsx]

## Sheet: Feuil1
		GFP+ (%)
		Control	PacL1/CtpV	PacL2/CtpV	PacL3/CtpV
		1.13	40.5	7.92	35.2
		1.2	40.7	38.3	55.7
		0.85	41.7	37	63.6
		0.58	43.8	33.3	62.6
		0.44	44.6	21.5	45.2
		0.4	46.8	22	39.5
		0.32	31.2	21.4	39.2
		0.31	29.3
		0.16	28.9
		0.31
	Average	0.57	38.6111	25.9171	48.7143
	SEM	0.115499	2.30714	4.11104	4.45509
	n	10	9	7	7
