# Supplementary material for: Membrane-associated effluxosomes coordinate multi-metal resistance in Mycobacterium tuberculosis
Source: EMBO J. 2026 Feb 13;45(7):2306–37. doi: 10.1038/s44318-026-00715-1 (PMC13043812; doi:10.1038/s44318-026-00715-1)
Supplement: Supplementary file 20 — Source data Fig. 4 [file 44318_2026_715_MOESM20_ESM.zip › Figure 4/Figure 4I/Figure 4I.xlsx]

## Sheet: Feuil1
		Inhibition zone (%)
		empty vector	+ tet-pacL1-ctpG	+ tet-pacL2-ctpG	+ tet-pacL3-ctpG
		100	26.6	51.7	43.4
		100	26.4	44.4	44.4
		100	25.4	40.8	39.4
	Average	100	26.1333	45.6333	42.4
	SEM	0	0.371184	3.20642	1.52753
	n	3	3	3	3
