# Supplementary material for: Membrane-associated effluxosomes coordinate multi-metal resistance in Mycobacterium tuberculosis
Source: EMBO J. 2026 Feb 13;45(7):2306–37. doi: 10.1038/s44318-026-00715-1 (PMC13043812; doi:10.1038/s44318-026-00715-1)
Supplement: Supplementary file 20 — Source data Fig. 4 [file 44318_2026_715_MOESM20_ESM.zip › Figure 4/Figure 4K/Figure 4K.xlsx]

## Sheet: Feuil1
		Fluorescence intensity (A.U.)
		Background	PacL1mT-ATC	PacL1mT+ATC
		147.806	343.955	4174.37
		147.516	472.167	8104.74
		143.533	419.138	4421.12
		144.252	442.362	5263.52
		145.037	445.427	6301.23
		153.359	368.066	5175.01
		154.311	398.742	6396.36
		152.461	330.946	5805.8
		153.579	404.575	5645.77
		151.06	332.045	6292.81
			373.748	3853.92
			379.953	4812.65
			348.833	4148.1
			323.789	4384.27
			288.552	5395.13
			341.855	5591.08
			357.999	3326.6
			464.121	7147.22
			350.93	4392.33
			407.428	6440.82
	Average	149.291	379.732	5353.64
	SEM	1.31366	11.2908	268.773
	n	10	20	20
