# Supplementary material for: Membrane-associated effluxosomes coordinate multi-metal resistance in Mycobacterium tuberculosis
Source: EMBO J. 2026 Feb 13;45(7):2306–37. doi: 10.1038/s44318-026-00715-1 (PMC13043812; doi:10.1038/s44318-026-00715-1)
Supplement: Supplementary file 20 — Source data Fig. 4 [file 44318_2026_715_MOESM20_ESM.zip › Figure 4/Figure 4L/Figure 4L.xlsx]

## Sheet: Feuil1
		Fluorescence intensity (A.U.)
		Background	CtpGmV-ATC	CtpGmV+ATC
		109.893	243.546	306.873
		110.482	266.002	353.852
		109.793	248.538	313.538
		109.971	208.638	265.002
		110.115	225.661	291.079
		110.515	220.755	318.457
		110.332	250.58	349.995
		109.959	208.755	273.127
		109.9	231.263	316.124
		110.406	199.865	281.037
			257.993	264.079
			205.038	302.113
			211.999	354.883
			233.16	264.871
			232.241	320.784
			228.505	332.948
			226.444	280.637
			226.335	299.904
			237.037	253.679
			218.9	362.713
	Average	110.137	229.063	305.285
	SEM	0.086027	4.00584	7.53419
	n	10	20	20
