# Supplementary material for: Membrane-associated effluxosomes coordinate multi-metal resistance in Mycobacterium tuberculosis
Source: EMBO J. 2026 Feb 13;45(7):2306–37. doi: 10.1038/s44318-026-00715-1 (PMC13043812; doi:10.1038/s44318-026-00715-1)
Supplement: Supplementary file 20 — Source data Fig. 4 [file 44318_2026_715_MOESM20_ESM.zip › Figure 4/Figure 4M/Figure 4M.xlsx]

## Sheet: Feuil1
		ΔpacL2			ΔpacL2+Cd20			ΔpacL1ΔpacL2+Cd20			ΔpacL1ΔpacL2ΔpacL3+Cd20
	0	0	0	0	0	0	0	0	0	0	0	0	0	MacFarland
	3	0.6	0.8	0.8	0.4	0.4	0.5	0.3	0.3	0.3	0.1	0.3	0.3
	6	2	2.5	2.6	0.7	0.8	1.3	0.7	0.6	0.7	0.3	0.5	0.6
	8	2.9	3.6	3.7	0.8	1.2	2.2	0.8	0.8	0.7	0.3	0.6	0.7
	10	3.8	4.6	4.9	1.1	2.2	3.3	0.9	0.9	0.7	0.2	0.5	0.6
	13	4.9	6.2	6.4	2	3.6	4.9	1.3	1.1	0.6	0.2	0.4	0.5
