# Supplementary material for: Membrane-associated effluxosomes coordinate multi-metal resistance in Mycobacterium tuberculosis
Source: EMBO J. 2026 Feb 13;45(7):2306–37. doi: 10.1038/s44318-026-00715-1 (PMC13043812; doi:10.1038/s44318-026-00715-1)
Supplement: Supplementary file 21 — Source data Fig. 5 [file 44318_2026_715_MOESM21_ESM.zip]

Archive with 13 entries (6 files):
- Figure 5/
- Figure 5/Figure 5C/
- Figure 5/Figure 5C/Figure 5C.xlsx
- Figure 5/Figure 5D/
- Figure 5/Figure 5D/Figure 5D.xlsx
- Figure 5/Figure 5E/
- Figure 5/Figure 5E/Figure 5E.xlsx
- Figure 5/Figure 5F/
- Figure 5/Figure 5F/Figure 5F.xlsx
- Figure 5/Figure 5G/
- Figure 5/Figure 5G/Figure 5G.xlsx
- Figure 5/Figure 5H/
- Figure 5/Figure 5H/Figure 5H.xlsx
