# Supplementary material for: Membrane-associated effluxosomes coordinate multi-metal resistance in Mycobacterium tuberculosis
Source: EMBO J. 2026 Feb 13;45(7):2306–37. doi: 10.1038/s44318-026-00715-1 (PMC13043812; doi:10.1038/s44318-026-00715-1)
Supplement: Supplementary file 21 — Source data Fig. 5 [file 44318_2026_715_MOESM21_ESM.zip › Figure 5/Figure 5C/Figure 5C.xlsx]

## Sheet: Feuil1
		PacL1	PacL1+1Cd	PacL1+2Cd	PacL1+3Cd	PacL1Δ5	PacL1Δ5+1Cd	PacL1Δ5+2Cd	PacL1Δ5+3Cd	PacL2	PacL2+1Cd	PacL2+2Cd	PacL2+3Cd
	PacL fraction (%)	41.64	44.78	9.99	3.58	87.86	9.56	2.58	0	86.83	6.55	0	0
