# Supplementary material for: Membrane-associated effluxosomes coordinate multi-metal resistance in Mycobacterium tuberculosis
Source: EMBO J. 2026 Feb 13;45(7):2306–37. doi: 10.1038/s44318-026-00715-1 (PMC13043812; doi:10.1038/s44318-026-00715-1)
Supplement: Supplementary file 21 — Source data Fig. 5 [file 44318_2026_715_MOESM21_ESM.zip › Figure 5/Figure 5D/Figure 5D.xlsx]

## Sheet: Feuil1
		PacL1	PacL1+1Zn	PacL1+2Zn	PacL1+3Zn	PacL1Δ5	PacL1Δ5+1Zn	PacL1Δ5+2Zn	PacL1Δ5+3Zn	PacL2	PacL2+1Zn	PacL2+2Zn	PacL2+3Zn
	PacL fraction (%)	2.47	65.5	25.04	4.15	86.32	13.68	0	0	85.12	8.56	0	0
