# Supplementary material for: Membrane-associated effluxosomes coordinate multi-metal resistance in Mycobacterium tuberculosis
Source: EMBO J. 2026 Feb 13;45(7):2306–37. doi: 10.1038/s44318-026-00715-1 (PMC13043812; doi:10.1038/s44318-026-00715-1)
Supplement: Supplementary file 21 — Source data Fig. 5 [file 44318_2026_715_MOESM21_ESM.zip › Figure 5/Figure 5E/Figure 5E.xlsx]

## Sheet: Feuil1
		PacL1	PacL1+1Cu	PacL1+2Cu	PacL1+3Cu	PacL1Δ5	PacL1Δ5+1Cu	PacL1Δ5+2Cu	PacL1Δ5+3Cu	PacL2	PacL2+1Cu	PacL2+2Cu	PacL2+3Cu
	PacL fraction (%)	0	22.44	46.14	31.42	36.26	54.56	9.18	0	56.27	36.31	4.15	3.27
