# Supplementary material for: Membrane-associated effluxosomes coordinate multi-metal resistance in Mycobacterium tuberculosis
Source: EMBO J. 2026 Feb 13;45(7):2306–37. doi: 10.1038/s44318-026-00715-1 (PMC13043812; doi:10.1038/s44318-026-00715-1)
Supplement: Supplementary file 21 — Source data Fig. 5 [file 44318_2026_715_MOESM21_ESM.zip › Figure 5/Figure 5F/Figure 5F.xlsx]

## Sheet: Feuil1
		PacL1	PacL1+1Mn	PacL1+2Mn	PacL1+3Mn	PacL1Δ5	PacL1Δ5+1Mn	PacL1Δ5+2Mn	PacL1Δ5+3Mn	PacL2	PacL2+1Mn	PacL2+2Mn	PacL2+3Mn
	PacL fraction (%)	89.85	10.15	0	0	96.36	3.64	0	0	92.56	0	0	0
