# Supplementary material for: Membrane-associated effluxosomes coordinate multi-metal resistance in Mycobacterium tuberculosis
Source: EMBO J. 2026 Feb 13;45(7):2306–37. doi: 10.1038/s44318-026-00715-1 (PMC13043812; doi:10.1038/s44318-026-00715-1)
Supplement: Supplementary file 21 — Source data Fig. 5 [file 44318_2026_715_MOESM21_ESM.zip › Figure 5/Figure 5G/Figure 5G.xlsx]

## Sheet: Feuil1
Zn titration
Residue ID	0,2Eq Zn	0,4 Eq Zn	0,7 Eq Zn	1 Eq Zn	1,7 Eq Zn	2 Eq Zn
K28	0.000807516	0.000707107	0.000707107	0.00252579	0.00135199	0.00107904
K29	0.00100551	0.00100551	0.00100551	0.0010451	0.00191909	0.00191909
A30	0.00101965	0.00252579	0.000100409	0.000909339	0.000909339	0.0013138
A31	0.00412526	0.00807657	0.00310703	0.00316501	0.00316501	0.00356099
A32	0.00243669	0.00234477	0.0019007	0.00243669	0.00243669	0.00216375
K33	0.00116955	0.00116955	0.00116955	0.00116955	0.00239285	0.00239285
A34	0.000404465	0.00181585	0.00101965	0.0010451	0.0010451	0.0010451
P35
L36	0.000302642	0.00100551	0.00100551	0.0010451	0.0010451	0.00206334
R37	0.00128552	0.00128552	0.00128552	0.00128552	0.00128552	0.00128552
Q38	0.0010451	0.000100409	0.000504874	0.00128552	0.000807516	0.00303066
T39	0.00100551	0.000100409	0.000202233	0.00100975	0.0020195	0.00107904
A40	0.00181585	0.00100975	0.000302642	0.00101965	0.00101965	0.00122471
V41	0.0053627	0.0053627	0.00818547	0.00869176	0.00701591	0.00701591
S42	0.000100409	0.00202233	0.00202233	0.0030151	0.00300238	0.00299955
A43	0.000707107	0.00191909	0.00107904	0.00100551	0.00100551	0.00100551
A44	0.000202233	0.00112006	0.00142128	0.00263609	0.000302642	0.000302642
A45	0.00101965	0.000404465	0.000999849	0.000504874	0.000202233	0.000202233
L46	0.00112006	0.00100551	0.00116955	0.0010451	0.00128552	0.0010451
G47	0.00157119	0.00111157	0.000100409	0	0.00135199	0.000999849
L48	0.00101965	0.0019997	0.0019997	0.0019997	0.00797475	0.00564837
R49	0.00507986	0.0178304	0.0178304	0.0122853	0.0122853	0.00676277
G50	0.00216375	0.00234477	0.000606698	0.00219627	0.000302642	0.000302642
T51	0.0010451	0.00135199	0.0033333	0.00426103	0.00200253	0.00385656
R52	0	0.00100551	0.00101965	0.00209021	0.00371514	0.00263609
K53	0.00128552	0	0	0	0	0
A54	0.00128552	0.00128552	0.00128552	0.00606556	0.00752786	0.00740765
E55	0.000707107	0.0020096	0.0022882	0.00403192	0.0020096	0.004179
E56	0.00224011	0.00281004	0.00262195	0.00394	0.00432749	0.00432749
A57	0.00141421	0.00204071	0.00212132	0.00257104	0.00257104	0.00613062
A58	0.004418	0.00135199	0.00388767	0.00419314	0.00659024	0.00659024
E59	0.000302642	0.00336159	0.00336159	0.00663266	0.00663266	0.00663266
S60	0.0010451	0.0010451	0.00157119	0.0019997	0.00202233	0.00308157
A61	0.00263609	0.00299955	0.00512228	0.00514491	0.00701874	0.00601324
R62	0.000999849	0.00112006	0.00233911	0.00200253	0.004179	0.00435295
L63	0.00101965	0.000504874	0.000504874	0.00336159	0.00336159	0.00336159
K64	0.00101965	0.0052241	0.0052241	0.00299955	0.00299955	0.00299955
V65	0.00101965	0.000100409	0.000100409	0.000100409	0.00263609	0.00206334
A66	0.000404465	0.00371514	0.00135199	0.00489884	0.00489884	0.00655771
D67	0.00408142	0.00495823	0.00495823	0.00636538	0.00925179	0.00925179
V68	0.000100409	0.00340825	0.00514208	0.00555645	0.00555645	0.00737512
M69	0	0.00527219	0.00554372	0.00838629	0.00838629	0.00838629
A70	0.000909339	0.00554372	0.00584636	0.00985707	0.0153018	0.0159806
E71	0.000999849	0.00495823	0.00752786	0.0103492	0.0151773	0.0151773
A72	0.00173241	0.00533866	0.00618294	0.011383	0.0164006	0.0177526
R73	0	0	0	0.0109432	0.0237277	0.0237277
E74	0.00746705	0.00696359	0.00696359	0.00696359	0.00696359	0.00696359
R75	0.00122471	0.00443639	0.0056017	0.00659024	0.00659024	0.0154149
I76	0.00244942	0.00551402	0.0108117	0.0122994	0.0173821	0.0173821
G77	0.000100409	0.00257104	0.00354685	0.00505864	0.00612354	0.00489884
E78	0.000404465	0.00404607	0.00704703	0.0111497	0.013189	0.0145438
E79	0.000100409	0.00495116	0.012042	0.0150967	0.019659	0.0207409
S80	0.0010451	0.00798324	0.0187086	0.0278558	0.038748	0.0388456
P81
T82	0.000999849	broadening exchange
P83
A84	0.00128552	0.0138338	0.0336555	0.0403419	0.0541729	0.0546311
I85	0.00112006	0.0130489	0.0130489	0.0146965
S86	0.000606698	0.0136443	0.0136443	0.0210407	0.0245677	0.0245677
D87	0.000807516	0.00937482	0.0219132	0.0330799	0.0402372	0.0415963
L88	0.0022882	0.00357655	0.00652235	0.0076014	0.0143486	0.0143486
H89	0	broadening exchange
D90	0.00354685	broadening exchange
H91	0.00101965	broadening exchange
D92	nd
H93	0.00225426	broadening exchange
