# Supplementary material for: Membrane-associated effluxosomes coordinate multi-metal resistance in Mycobacterium tuberculosis
Source: EMBO J. 2026 Feb 13;45(7):2306–37. doi: 10.1038/s44318-026-00715-1 (PMC13043812; doi:10.1038/s44318-026-00715-1)
Supplement: Supplementary file 21 — Source data Fig. 5 [file 44318_2026_715_MOESM21_ESM.zip › Figure 5/Figure 5H/Figure 5H.xlsx]

## Sheet: Feuil1
Cd titration
Residue ID	0,2 Eq Cd	0,4 Eq Cd	0,6 Eq cd	1 Eq Cd	1,6 Eq Cd	2 Eq Cd
K28	0.000250316	0.00500349	0.0039994	0.0039994	0.0050643	0.00500349
K29	0.000517602	0.00400081	0.00400081	0.00400505	0.00401212	0.00402061
A30	0	0.00500066	0.00402061	0.00503601	0.00510107	0.00512228
A31	0.000239002	0.00400505	0.00300238	0.00299955	0.00402061	0.00306036
A32	0.000777817	0.00400081	0.00299955	0.00300662	0.00308157	0.00308157
K33	0	0.00300662	0.00300662	0.0030151	0.00310703	0.00310703
A34	0	0.00400081	0.00400081	0.0039994	0.00400081	0.00400505
P35
L36	0.000841457	0.00501622	0.00500914	0.00500349	0.00500914	0.00500914
R37	0	0.00300662	0.00400505	0.00400505	0.00500066	0.00400081
Q38	0.000561443	0.00400081	0.00300238	0.00300662	0.00306036	0.00403192
T39	0.000646296	0.0039994	0.0019997	0.00402061	0.00331633	0.00443639
A40	0	0.00400505	0.00299955	0.00400081	0.00500066	0.00400505
V41	0	0.00406162	0.00516895	0.00516895	0.00516895	0.00516895
S42	0.000675994	0.0039994	0.00400081	0.00500349	0.00501622	0.00503601
A43	0	0.00400081	0.00400505	0.00403192	0.00403192	0.00410263
A44	0.000558614	0.00401212	0.00299955	0.00500066	0.00500066	0.00500349
A45	0.000357796	0.00400505	0.00300662	0.00400505	0.00400505	0.00400505
L46	0.00319188	0.00707248	0.00708804	0.00707248	0.00807657	0.00809072
G47	0.000900854	0.00500914	0.00400505	0.00404607	0.0050643	0.00606839
L48	0	0.00408142	0.00408142	0.00412526	0.00734401	0.00731431
R49	0	0	0	0	0	0
G50	0.00054023	0.00400081	0.00500349	0.00400081	0.00500066	0.00600334
T51	0.00039598	0.00402061	0.00403192	0.00406162	0.00508127	0.004179
R52	0.000554372	0.0039994	0.0039994	0.00500349	0.00500066	0.00500066
K53	0	0.00300662	0.00400505	0.00400505	0.00500066	0.00400081
A54	0.00121057	0.00406162	0.00400505	0.00502612	0.00505016	0.00404607
E55	0	0.00501622	0.00402061	0.00505016	0.00508127	0.00516895
E56	0.000479418	0.00500066	0.00500066	0.00600334	0.00700319	0.00700036
A57	0.000343654	0.00401212	0.0039994	0.00501622	0.00601324	0.00500914
A58	0.000427092	0.00503601	0.00505016	0.00608395	0.00710359	0.00714178
E59	0.000200818	0.00300238	0.00401212	0.00601324	0.00602172	0.00602172
S60	0.000285671	0.0039994	0.0039994	0.00500349	0.00600758	0.00600051
A61	0.0005572	0.00503601	0.00408142	0.00605425	0.00610233	0.00710359
R62	0.000452548	0.00502612	0.00501622	0.00502612	0.00604152	0.00606839
L63	0	0.00510107	0.00514491	0.00514491	0.00616456	0.00805112
K64	0	0.00500349	0.00600758	0.00600334	0.00601324	0.00701167
V65	0	0.00400081	0.00400081	0.00400505	0.00501622	0.00501622
A66	0	0.00400505	0.00400081	0.00500914	0.00500066	0.00500066
D67	0.0037208	0	0.00263609	0.00257104	0.0019007	0.00323572
V68	0.00385656	0.00705834	0.00702581	0.00804122	0.00802283	0.00802283
M69	0.00128552	0.00500914	0.00502612	0.00502612	0.00603021	0.00605425
A70	0.000472347	0.00408142	0.00408142	0.00508127	0.00610233	0.00621405
E71	0.000817415	0.00400505	0.00500914	0.00501622	0.00502612	0.00503601
A72	0.00210718	0.00503601	0.00408142	0.00508127	0.00508127	0.00604152
R73	0.00263327	0.00398667	0.00740765	0.00740765	0.00740765	0.00740765
E74	0	0	0	0	0	0
R75	0.00175787	0.00503601	0.00510107	0.00512228	0.00512228	0.00740765
I76	0.00125016	0.00501622	0.00501622	0.00503601	0.00606839	0.00705834
G77	0.000668923	0.00401212	0.00400505	0.00401212	0.00402061	0.00500349
E78	0.00448589	0.00803132	0.00803132	0.00900854	0.0100126	0.0100084
E79	0.00111864	0.00505016	0.00408142	0.00525522	0.00654922	0.0075123
S80	0.000403051	0.00400081	0.00400081	0.00606839	0.00647144	0.0106066
P81
T82	0.0028355	0.0102233	0.0116927	0.0169154	0.023565	0.0263157
P83
A84	0.0017409	0.00672176	0.00712339	0.00834669	0.011383	0.012793
I85	0.00603162	0.012455	0.012455	0.0159608	0.0198145	0.0209332
S86	0.00226557	0.0103393	0.012694	0.0177639	0.0253894	0.0275107
D87	0.00176211	0.0100183	0.0110295	0.0160315	0.0190608	0.0210704
L88	0.00527077	0.00878792	0.0131833	0.0196378	0.0309345	0.0344304
H89	0.0104553	0.0206235	0.0296645	0.0428747	0.0622226	0.069609
D90	0.0167712	0.025866	0.034965	0.0506897	0.0782583	0.096571
H91	0.0316402	0.0910881	broadening exchange
D92	nd
H93	0.00683489	0.0168603	0.0222809	0.0321422	0.0455759	0.0500787
