# Supplementary material for: Membrane-associated effluxosomes coordinate multi-metal resistance in Mycobacterium tuberculosis
Source: EMBO J. 2026 Feb 13;45(7):2306–37. doi: 10.1038/s44318-026-00715-1 (PMC13043812; doi:10.1038/s44318-026-00715-1)
Supplement: Supplementary file 22 — Source data Fig. 6 [file 44318_2026_715_MOESM22_ESM.zip]

Archive with 33 entries (23 files):
- Figure 6/
- Figure 6/Figure 6B/
- Figure 6/Figure 6B/Figure 6B - left.nd2
- Figure 6/Figure 6B/Figure 6B - right.nd2
- Figure 6/Figure 6B/Figure 6B bottom left.jpg
- Figure 6/Figure 6B/Figure 6B bottom right.jpg
- Figure 6/Figure 6B/Figure 6B top left.jpg
- Figure 6/Figure 6B/Figure 6B top right.jpg
- Figure 6/Figure 6C/
- Figure 6/Figure 6C/Figure 6C.xlsx
- Figure 6/Figure 6D/
- Figure 6/Figure 6D/Figure 6D.xlsx
- Figure 6/Figure 6E/
- Figure 6/Figure 6E/Figure 6E.xlsx
- Figure 6/Figure 6F/
- Figure 6/Figure 6F/Figure 6F.xlsx
- Figure 6/Figure 6G/
- Figure 6/Figure 6G/Figure 6G - left.nd2
- Figure 6/Figure 6G/Figure 6G - middle.nd2
- Figure 6/Figure 6G/Figure 6G - right.nd2
- Figure 6/Figure 6G/Figure 6G bottom left.jpg
- Figure 6/Figure 6G/Figure 6G bottom middle.jpg
- Figure 6/Figure 6G/Figure 6G bottom right.jpg
- Figure 6/Figure 6G/Figure 6G top left.jpg
- Figure 6/Figure 6G/Figure 6G top middle.jpg
- Figure 6/Figure 6G/Figure 6G top right.jpg
- Figure 6/Figure 6G/Thumbs.db
- Figure 6/Figure 6H/
- Figure 6/Figure 6H/Figure 6H.xlsx
- Figure 6/Figure 6I/
- Figure 6/Figure 6I/Figure 6I.xlsx
- Figure 6/Figure 6J/
- Figure 6/Figure 6J/Figure 6J.jpg
