# Supplementary material for: Membrane-associated effluxosomes coordinate multi-metal resistance in Mycobacterium tuberculosis
Source: EMBO J. 2026 Feb 13;45(7):2306–37. doi: 10.1038/s44318-026-00715-1 (PMC13043812; doi:10.1038/s44318-026-00715-1)
Supplement: Supplementary file 22 — Source data Fig. 6 [file 44318_2026_715_MOESM22_ESM.zip › Figure 6/Figure 6C/Figure 6C.xlsx]

## Sheet: Feuil1
		Fluorescence intensity (A.U.)
		Background	WT	Δ55-84
		174	8457	6378
		185	5263	7320
		183	7387	3557
		178	7632	5922
		178	7415	3956
		173	6666	8091
		166	7695	4589
		180	7907	3792
		181	4953	4115
		213	6068	4072
		172	6925	3945
		173	7779	6271
		172	4812	7544
		191	5298	4118
		190	6434	3710
		174	5952	3781
		169	8289	6808
		177	8205	4132
		201	7630	7212
		178	13189	7969
		169
	Average	179.857	7197.8	5364.1
	SEM	2.46044	407.445	371.121
	n	21	20	20
