# Supplementary material for: Membrane-associated effluxosomes coordinate multi-metal resistance in Mycobacterium tuberculosis
Source: EMBO J. 2026 Feb 13;45(7):2306–37. doi: 10.1038/s44318-026-00715-1 (PMC13043812; doi:10.1038/s44318-026-00715-1)
Supplement: Supplementary file 22 — Source data Fig. 6 [file 44318_2026_715_MOESM22_ESM.zip › Figure 6/Figure 6D/Figure 6D.xlsx]

## Sheet: Feuil1
		Fluorescence intensity (A.U.)
		Background	WT	Δ55-84
		111	217	157
		112	209	177
		111	228	162
		111	220	163
		112	232	150
		112	236	166
		110	222	155
		112	206	164
		112	185	169
		112	199	158
		110	206	154
		111	232	156
		111	188	176
		112	201	158
		111	229	144
		111	211	157
		111	209	177
		113	237	157
		111	236	166
		112	217	190
		111
	Average	111.381	216	162.8
	SEM	0.161484	3.51762	2.42096
	n	21	20	20
