# Supplementary material for: Membrane-associated effluxosomes coordinate multi-metal resistance in Mycobacterium tuberculosis
Source: EMBO J. 2026 Feb 13;45(7):2306–37. doi: 10.1038/s44318-026-00715-1 (PMC13043812; doi:10.1038/s44318-026-00715-1)
Supplement: Supplementary file 22 — Source data Fig. 6 [file 44318_2026_715_MOESM22_ESM.zip › Figure 6/Figure 6E/Figure 6E.xlsx]

## Sheet: Feuil1
		GFP+ (%)
		Control	PacL2/CtpG	PacL2ΔE55-A84/CtpG
		0.25	98.9	0.031
		0.25	99.1	0.025
		0.44	95.3	0.001
		0.4	95.4	0.001
		0.32	95.1	0.023
		0.31	96.3	0.21
		0.16	97.1	0.038
		0.31	95.7	0.021
	Average	0.305	96.6125	0.04375
	SEM	0.031225	0.568028	0.0241977
	n	8	8	8
