# Supplementary material for: Membrane-associated effluxosomes coordinate multi-metal resistance in Mycobacterium tuberculosis
Source: EMBO J. 2026 Feb 13;45(7):2306–37. doi: 10.1038/s44318-026-00715-1 (PMC13043812; doi:10.1038/s44318-026-00715-1)
Supplement: Supplementary file 22 — Source data Fig. 6 [file 44318_2026_715_MOESM22_ESM.zip › Figure 6/Figure 6F/Figure 6F.xlsx]

## Sheet: Feuil1
		Inhibition zone (%)
		empty vector	pacL2-ctpG	pacL2Δ55-84-ctpG
		100	39.5	89.5
		100	42.1	89.5
		100	42.1	84.2
		100	53.8	92.3
		100	55.3	94.7
		100	51.3	92.3
	Average	100	47.35	90.4167
	SEM	0	2.81161	1.48063
	n	6	6	6
