# Supplementary material for: Membrane-associated effluxosomes coordinate multi-metal resistance in Mycobacterium tuberculosis
Source: EMBO J. 2026 Feb 13;45(7):2306–37. doi: 10.1038/s44318-026-00715-1 (PMC13043812; doi:10.1038/s44318-026-00715-1)
Supplement: Supplementary file 22 — Source data Fig. 6 [file 44318_2026_715_MOESM22_ESM.zip › Figure 6/Figure 6H/Figure 6H.xlsx]

## Sheet: Feuil1
		Fluorescence intensity (A.U.)
		Background	WT	Δ54-86	Δ37-86
		215	4058	7924	5655
		263	5387	4987	4820
		249	6634	5769	4136
		215	7808	6153	3967
		261	6719	6342	4760
		247	6615	5906	4319
		208	7685	5177	4862
		249	6405	11137	6625
		242	7559	9494	4533
		201	8822	8882	4157
		258	4705	6556	4701
		246	14759	5709	4612
			6756	6675	3560
			6517	5943	6280
			7975	4918	4016
			7826	7844	1985
	Average	237.833	7264.38	6838.5	4561.75
	SEM	6.32675	588.087	441.045	268.656
	n	12	16	16	16
