# Supplementary material for: Membrane-associated effluxosomes coordinate multi-metal resistance in Mycobacterium tuberculosis
Source: EMBO J. 2026 Feb 13;45(7):2306–37. doi: 10.1038/s44318-026-00715-1 (PMC13043812; doi:10.1038/s44318-026-00715-1)
Supplement: Supplementary file 22 — Source data Fig. 6 [file 44318_2026_715_MOESM22_ESM.zip › Figure 6/Figure 6I/Figure 6I.xlsx]

## Sheet: Feuil1
		Fluorescence intensity (A.U.)
		Background	WT	Δ54-86	Δ37-86
		129	244	162	173
		130	235	155	169
		132	269	164	171
		128	305	158	176
		130	249	155	184
		131	283	162	173
		128	291	170	194
		129	277	164	176
		128	340	181	174
		126	298	176	162
		131	252	178	159
		131	415	157	168
			300	156	175
			288	156	175
			306	161	179
			332	169	152
	Average	129.417	292.75	164	172.5
	SEM	0.499368	11.0572	2.12328	2.43584
	n	12	16	16	16
