# Supplementary material for: Membrane-associated effluxosomes coordinate multi-metal resistance in Mycobacterium tuberculosis
Source: EMBO J. 2026 Feb 13;45(7):2306–37. doi: 10.1038/s44318-026-00715-1 (PMC13043812; doi:10.1038/s44318-026-00715-1)
Supplement: Supplementary file 23 — Source data Fig. 7 [file 44318_2026_715_MOESM23_ESM.zip]

Archive with 32 entries (23 files):
- Figure 7/
- Figure 7/Figure 7B/
- Figure 7/Figure 7B/Figure 7B.xlsx
- Figure 7/Figure 7C/
- Figure 7/Figure 7C/Figure 7C - bottom left.nd2
- Figure 7/Figure 7C/Figure 7C - bottom middle.jpg
- Figure 7/Figure 7C/Figure 7C - bottom right.jpg
- Figure 7/Figure 7C/Figure 7C - bottom right.nd2
- Figure 7/Figure 7C/Figure 7C - middle left.nd2
- Figure 7/Figure 7C/Figure 7C - middle middle.jpg
- Figure 7/Figure 7C/Figure 7C - middle right.jpg
- Figure 7/Figure 7C/Figure 7C - middle right.nd2
- Figure 7/Figure 7C/Figure 7C - top left.nd2
- Figure 7/Figure 7C/Figure 7C - top middle.jpg
- Figure 7/Figure 7C/Figure 7C - top right.jpg
- Figure 7/Figure 7C/Figure 7C - top right.nd2
- Figure 7/Figure 7D/
- Figure 7/Figure 7D/Figure 7D.xlsx
- Figure 7/Figure 7D/~$Figure 7D.xlsx
- Figure 7/Figure 7E/
- Figure 7/Figure 7E/Figure 7E.xlsx
- Figure 7/Figure 7E/~$Figure 7D.xlsx
- Figure 7/Figure 7F/
- Figure 7/Figure 7F/Figue 7F - right.csv
- Figure 7/Figure 7F/Figure 7F - left.csv
- Figure 7/Figure 7F/Figure 7F - middle.csv
- Figure 7/Figure 7G/
- Figure 7/Figure 7G/Figure 7G.xlsx
- Figure 7/Figure 7H/
- Figure 7/Figure 7H/Figure 7H.xlsx
- Figure 7/Figure 7I/
- Figure 7/Figure 7I/Figure 7I.xlsx
