# Supplementary material for: Membrane-associated effluxosomes coordinate multi-metal resistance in Mycobacterium tuberculosis
Source: EMBO J. 2026 Feb 13;45(7):2306–37. doi: 10.1038/s44318-026-00715-1 (PMC13043812; doi:10.1038/s44318-026-00715-1)
Supplement: Supplementary file 23 — Source data Fig. 7 [file 44318_2026_715_MOESM23_ESM.zip › Figure 7/Figure 7B/Figure 7B.xlsx]

## Sheet: Feuil1
		Inhibition zone (%)
		emty vector	+pacL2-ctpG	+pacL2G17L+G20L-ctpG	+pacL2K9A-ctpG
		100	39.5	92.1	57.9
		100	39.5	89.5	61.5
		100	39.5	89.5	60.5
		100	42.1	97.4	65.8
		100	38.5	94.9	65.8
		100	42.1	94.7	65.8
		100	39.5		71.8
		100	42.1		78.9
		100	42.1		76.9
		100	53.8
		100	55.3
	Average	100	43.0909	93.0167	67.2111
	SEM	0	1.75895	1.30599	2.42065
	n	11	11	6	9
