# Supplementary material for: Membrane-associated effluxosomes coordinate multi-metal resistance in Mycobacterium tuberculosis
Source: EMBO J. 2026 Feb 13;45(7):2306–37. doi: 10.1038/s44318-026-00715-1 (PMC13043812; doi:10.1038/s44318-026-00715-1)
Supplement: Supplementary file 23 — Source data Fig. 7 [file 44318_2026_715_MOESM23_ESM.zip › Figure 7/Figure 7D/Figure 7D.xlsx]

## Sheet: Feuil1
		Fluorescence intensity (A.U.)
		Background +Cd	WT +Cd	G17L+G20L +Cd	K9A +Cd
		111	217	217	255
		112	209	215	269
		111	228	214	295
		111	220	203	295
		112	232	213	309
		112	236	203	260
		110	222	224	289
		112	206	230	277
		112	185	210	313
		112	199	196	293
		110	206	220	215
		111	232	215	273
		111	188	216	283
		112	201	206	265
		111	229		334
		111	211		290
		111	209		399
		113	237		329
		111	236		228
		112	217		324
		111
	Average	111.381	216	213	289.75
	SEM	0.161484	3.51762	2.39046	8.97508
	n	21	20	14	20
