# Supplementary material for: Membrane-associated effluxosomes coordinate multi-metal resistance in Mycobacterium tuberculosis
Source: EMBO J. 2026 Feb 13;45(7):2306–37. doi: 10.1038/s44318-026-00715-1 (PMC13043812; doi:10.1038/s44318-026-00715-1)
Supplement: Supplementary file 23 — Source data Fig. 7 [file 44318_2026_715_MOESM23_ESM.zip › Figure 7/Figure 7E/Figure 7E.xlsx]

## Sheet: Feuil1
		Fluorescence intensity (A.U.)
		Background -Cd	WT -Cd	G17L+G20L -Cd	K9A -Cd	Background +Cd	WT +Cd	G17L+G20L +Cd	K9A +Cd
		169	610	422	623	174	8457	2917	5102
		171	518	512	687	185	5263	2987	5565
		175	660	507	534	183	7387	3211	4867
		185	456	460	636	178	7632	3048	5408
		174	822	497	593	178	7415	3306	6208
		178	705	445	571	173	6666	3388	6834
		173	588	501	687	166	7695	3609	5824
		171	608	562	591	180	7907	2784	5803
		173	762	567	557	181	4953	2634	7460
		183	1434	598	576	213	6068	2640	7264
		173	717	558	586	172	6925	3146	3711
		176	743	464	640	173	7779	3037	7372
		169	2215	452	586	172	4812	2825	5364
		174	1025	454	577	191	5298	2980	5680
		171	792	503	516	190	6434		5538
		179	630	477	526	174	5952		6711
		173	613	599	614	169	8289		10034
		179	728	743	619	177	8205		7351
		173	569	414	490	201	7630		4066
		175	630	583	520	178	13189		5472
		168				169
		181
		168
		176
	Average	174.458	791.25	515.9	586.45	179.857	7197.8	3036.57	6081.7
	SEM	0.928571	88.2746	17.5128	12.0474	2.46044	407.445	74.6472	314.138
	n	24	20	20	20	21	20	14	20
