# Supplementary material for: Membrane-associated effluxosomes coordinate multi-metal resistance in Mycobacterium tuberculosis
Source: EMBO J. 2026 Feb 13;45(7):2306–37. doi: 10.1038/s44318-026-00715-1 (PMC13043812; doi:10.1038/s44318-026-00715-1)
Supplement: Supplementary file 23 — Source data Fig. 7 [file 44318_2026_715_MOESM23_ESM.zip › Figure 7/Figure 7F/Figue 7F - right.csv]

frame	x [nm]	y [nm]	z [nm]	sigma1 [nm]	sigma2 [nm]	intensity [photon]	offset [photon]	bkgstd [photon]	chi2	uncertainty [nm]	detections
1.0	36131.72370579138	40891.128179477986	-232.17103948673227	342.21649442706155	186.50017615947476	415.4386707292642	9.811820148604113	9.483579652867242	33954.86516938536	46.234208914252946	1.0
1.0	37753.00756078061	41930.53029053639	-460.6509628392612	493.37272310271766	184.97968549911835	704.2109671978097	10.223907484202005	5.771860867594412	21381.65795296432	27.268559195964016	1.0
1.0	37729.54873847484	41931.28890672498	-476.51019400602144	505.6918663508163	186.35072475536478	717.7581070373417	10.047264690307747	5.750258219423483	20922.925387367042	27.493112352997684	1.0
1.0	39600.131211266314	43516.494846148344	-118.11295777977327	285.18006318669734	202.146528509194	479.1790481949411	7.544908305944047	4.136965744754364	13397.886586333108	21.41501533278069	1.0
1.0	35198.60652886352	40387.3429889061	-198.18957656788427	324.6956401752197	190.7350707842057	1599.089799386431	7.188843769401011	11.725758596733868	NaN	16.007379414930618	2.0
2.0	35155.73477177526	40320.018976521176	-185.53159001093616	317.41116090294304	191.69996008174905	758.7376875506079	7.226095194506283	6.401540617043391	18677.548811066692	19.751745892775478	1.0
2.0	37709.168571817216	41940.6146833933	-269.9710009082398	363.8254735946608	183.50213449557532	661.5218361138243	9.357327061759936	5.1644325178252	18130.93604719808	20.952851779256722	1.0
3.0	37748.50110216239	41912.27927678211	-198.58140530807464	324.1450659620287	190.0780209277647	570.6841743954221	8.609927859178775	4.728699937504356	18191.377007933388	21.076378678358065	1.0
4.0	35269.664333490684	40421.93357502583	-216.7185139225965	333.7707951546408	188.03932800470207	655.1996907655407	5.950423462300435	3.4835372333219516	8338.008714816197	17.058886993945325	1.0
4.0	37919.696478958744	41949.2309494141	-301.6018544965354	382.9432788795803	181.8302300123964	239.83544668540054	6.7226973263104215	3.320757824057733	12147.250482435136	37.278962451641256	1.0
5.0	37847.68919343232	41901.247672032965	-328.57853137834076	399.993549871929	181.00678368280896	256.81652846391415	6.372094137788381	3.1415883516563037	10225.848418674204	35.320505678177305	1.0
5.0	35232.507468557065	40430.64683743191	-157.4228687394982	303.76887423411034	195.89037279606075	3831.458203176971	6.0248379877209	21.669371014091215	NaN	11.35979629519898	6.0
6.0	36652.909952957	41225.028854221244	-540.3365708152863	557.6690558153106	193.80658551962912	299.20922868876715	6.847851875334953	3.8528292510397972	11545.907288486014	48.94205477709536	1.0
8.0	37866.31638699251	41934.0224101997	-328.53314709290106	399.9642890011993	181.00770326913394	260.22546637195626	6.196664251404511	2.5227372396049472	7484.210694392879	31.450864514301667	1.0
11.0	35205.73069674342	40414.5216674077	-174.1221189767151	311.71638921849774	193.2737475584639	4468.141786612228	6.07406752449041	22.428831475137827	NaN	10.301529127611984	6.0
13.0	37994.7794832488	42119.83127214095	-379.5116435850442	434.05620850078134	180.9641588694838	215.44109446097264	5.964333872846068	2.50251187507674	8035.30259897146	38.157781114340466	1.0
14.0	38459.554922171585	42670.07881213149	-72.56411918966968	265.83049510749066	211.16506110013307	231.27218387322603	5.391313058427662	2.107056762414122	6107.110600378851	26.84733670628833	1.0
17.0	35200.51230972645	40398.33399491463	-157.76621235777148	303.82146601893106	195.74702018896346	1928.5013004646144	5.512946879556758	10.134633481312875	NaN	12.120085891564488	3.0
20.0	35151.84889608696	40406.56828838206	-161.52866018927708	306.0743142758606	195.53102523708307	1708.5991985705555	4.884081390245413	9.298091848016021	NaN	12.753335721230451	3.0
22.0	36800.205689573966	41222.81441430121	-350.7149152800424	414.4971882511718	180.7453560253662	219.2617938195799	5.856570138965791	2.3326114584373685	6481.521504551269	35.22033979946069	1.0
23.0	36420.74512702998	41189.55978891667	-356.1282635731754	418.1143032061952	180.7382534648522	243.5951626015367	5.564347859133549	3.2983718171131824	9995.357126885636	39.11986938357154	1.0
23.0	35210.84987310144	40419.058730811295	-185.71396200631887	318.0516378142987	192.11884534449374	5994.991076266056	5.111791735628285	31.22671109194929	NaN	10.385534353675638	9.0
24.0	35246.39983054051	40402.40555297658	-210.67916825453096	330.53114324776044	188.69033726300847	534.9425040247545	5.247393430394526	2.505840694184273	6511.020650193513	17.637817612093713	1.0
33.0	35185.09649185994	40376.723437560126	-145.5943401501253	297.8007067781798	197.4700535824372	723.0709374584451	4.979565580105618	3.5489942710590654	8977.083270034911	15.415394673943393	1.0
34.0	35113.42815006354	40320.74984160699	-125.75018495074043	288.67339285117515	200.83558288807967	3683.995251440087	5.530684737216384	22.731533585339516	NaN	11.921748630274188	5.0
35.0	35143.14275199109	40313.10023455213	-191.41412205905175	320.4267582512052	190.95276453505136	723.8658858042263	5.458004174560644	4.128862417852306	9429.683134183644	16.64661850151148	1.0
37.0	35155.51702850637	40351.77687506148	-106.37278244398695	280.0055782820631	204.3198016917031	702.2996075744021	6.140977354668238	4.873633095660324	14012.926405511538	17.374396550512134	1.0
41.0	35189.82090857801	40414.536926305984	-165.5892968846334	307.7317129359411	194.67240224143157	7271.608558610003	4.433172144314239	39.796163976073814	NaN	10.449950951525773	14.0
48.0	35135.012710361436	40412.15071772255	-206.48882780816805	328.303554206484	189.15836764401192	694.8398661551528	4.3847757001580945	3.380311624423811	5600.464702186744	16.14643152702442	1.0
53.0	35155.07591278448	40413.894636608056	-149.218091565833	299.5180375293283	196.8963548944513	418.41605961032167	4.441685870443138	3.300023806287903	6597.52670418089	21.76376063365545	1.0
57.0	35218.911231921236	40416.758034838844	-184.1681924764352	317.2503605720745	192.30802758602456	4521.747979994007	4.546619429558634	23.472819362045218	NaN	10.664675695002824	8.0
65.0	35204.75122289107	40428.75283056503	-180.9989499495142	315.5885560628489	192.68057041941606	2750.7906276248914	4.24054765726658	14.25047439632443	NaN	11.418809642496921	5.0
70.0	35181.469712836806	40425.571189362265	-191.27934882059972	320.43938981285277	191.0359267457276	3176.660333172532	4.28653026669997	16.196397923361793	NaN	11.092100671259365	5.0
72.0	35212.200973193874	40427.678664915635	-166.98533771043685	308.11730683137864	194.22833275489248	509.1271186516208	4.413134464509148	2.9802920627413543	6782.641280553989	18.583735332505604	1.0
120.0	39076.610346497626	43338.28571758741	-381.808834757969	435.65016228694947	181.00883122685758	231.17950829567772	4.052486795268406	1.5031062455880086	3636.1508047773887	30.310003605850312	1.0
130.0	36273.74025875993	40969.31447113838	-280.33586777179875	369.98610875899396	182.87029056083193	211.32969012113335	5.062228564498267	1.7847865354776522	4618.885863805272	30.536803587184966	1.0
132.0	36023.49659672649	40824.71610155524	-238.13550288113538	345.5366492768202	185.95476022195393	228.61735635578006	4.525467095079776	1.619332727382555	4068.159758714744	27.400809255636705	1.0
133.0	35919.61032763488	40626.69416558625	-193.02961779141685	321.2606307864074	190.75218094324242	225.3749863028239	4.598096276556494	1.9987367281506279	5410.422310890879	28.43398173204154	1.0
134.0	36388.83446391489	40950.29013493215	-261.560946076624	358.9011829516561	184.0749798086255	206.43053800250584	4.619438713544616	1.631078394440843	4546.041342984136	29.76697150068929	1.0
136.0	36464.19690286316	41200.3811960732	-112.02147729288316	282.4790178071499	203.26103654893188	199.93390396578013	4.729244975698082	1.9558633431446586	5874.074966160863	29.286713975726812	1.0
138.0	37621.68738709885	41946.36919465812	-385.1407529079801	437.9709262983696	181.08077228136705	219.86900716405725	4.443071127821052	1.99584388339742	5537.094515570459	34.32134003694618	1.0
139.0	38268.44807793597	42573.49828540983	-313.4596281568111	390.3533064409461	181.39996555786155	230.10113408826092	4.182397005557657	2.051164681207402	6259.175132114157	31.120930793123502	1.0
190.0	37311.11635433329	41722.9180536872	-261.01125958814316	358.58165039682575	184.1142980279424	189.17600821099245	4.125940425683343	1.6599283344547793	4493.942099403509	31.611525912893743	1.0
190.0	37308.52762211247	41722.238475821556	-241.58268320480025	347.4708405361531	185.65189800694378	185.24303906336374	4.193683457401257	1.6731747107947372	4358.7382196777535	31.645341128199764	1.0
221.0	36269.13600999809	38686.93070088512	-29.212512313752782	249.2315028575852	221.21710527160374	193.23891112827212	4.040108595263728	1.5083986255900248	4191.658763877084	27.247751222118943	1.0
222.0	35911.909218322406	38754.24288252437	53.30958813996731	222.5321327935833	244.30980996162072	466.67043308052416	4.608649729310811	1.9986888625792607	4456.694099268694	16.876612675609103	1.0
276.0	36112.660454066034	40916.998827429794	-378.3305829120905	433.2386419905569	180.94275672031873	244.50624896471365	4.391461539154826	1.6298092566944486	4152.342550866616	29.76355283932931	1.0
280.0	37296.102557231694	41644.20830824127	-212.1236700383462	331.30287963339737	188.53209854751304	196.23882551434338	4.875182901842235	2.7182535096557654	7595.570740770731	35.949931448835414	1.0
280.0	38319.758617897736	42412.45096955362	-51.45421835386687	257.5262973109546	215.88095541837754	144.82085044566463	5.446168106052324	2.732042675222152	7943.5414338321925	41.59373381281431	1.0
282.0	37209.366839406735	41739.180112170674	-146.3476756797498	298.1567001754139	197.3499643595496	149.12783843280894	4.611474888279404	1.5480490765780528	3847.1948536130312	33.55817738495235	1.0
297.0	37844.124694246784	41883.24191555943	-197.07635902337836	323.3602463684156	190.2584596529488	203.58796524561848	3.8239574685730084	1.4643429656502294	3625.704823170497	28.011590407595225	1.0
304.0	36070.07490683509	40567.750592586635	-272.62197795436913	365.39151055371644	183.3327382959881	263.71883999363536	4.015183682506448	1.5326133755503313	3913.841763739062	25.446659775468408	1.0
306.0	37693.514875580644	42105.20432494259	-48.021505876721754	256.2156625861457	216.6799166048379	128.58304371865373	3.7824966175185537	1.3268567904268147	3737.404895196152	34.12550841831483	1.0
308.0	37746.02299032307	42046.569198367884	185.54207401180435	194.4123972055391	293.1633102019923	250.67621362973628	3.70899023380735	2.5673410557021143	NaN	27.51916475238856	2.0
318.0	37875.715540014135	42241.54359853015	67.48133244639288	218.59309114003517	248.79774300989337	140.3384240391989	3.734511896043898	1.49594537870718	3941.65870593848	32.882942331683815	1.0
321.0	37842.07946659069	42385.78042464746	-126.67276546943089	289.0347310003005	200.62819924467922	139.98831138308762	3.7079912615291755	1.4446705059767846	3666.334424407614	33.966093298152394	1.0
322.0	37846.133647831026	42330.93795652804	-10.99232244828263	242.87450909054067	225.94241680882774	459.9483708855788	3.8944391093534496	4.214781868099408	NaN	21.476828644760438	3.0
334.0	35027.700170700475	41373.30469223081	184.86329080172567	193.2477345365576	291.85465048521644	117.91530319294019	3.6350250815637604	1.2375280152856478	2914.9130209879163	35.75522269865118	1.0
335.0	35092.53421232047	41397.68833653387	103.46074804660482	209.4433880442605	260.87933763255	103.1815878030969	3.614570460647705	1.3079185889419556	3666.4188255835616	38.6653978587125	1.0
337.0	36364.9519185705	41187.52393643319	-681.7124314069363	686.4775634775768	221.37586472354388	295.39872288746636	4.585533328084095	1.976538810062613	5146.926139748709	43.88460724980223	1.0
337.0	38090.278911511035	42163.81476712637	-126.50999881394907	288.9607891966292	200.65654981200893	305.62771484611085	5.1292369432889675	2.4552839539428724	5618.146840432215	23.955974862623243	1.0
338.0	38008.97280705742	42179.92622362521	-97.16482050639401	276.0381155320238	206.09782675594113	399.2462212916041	4.639695423204504	2.2890873264345135	5575.61314224185	19.5587068052073	1.0
344.0	37452.60879934254	42012.13828371232	-316.9262502942045	392.54467745991286	181.2944205137936	183.0049007107166	4.113403609034097	1.6423711261107885	4653.5776108675755	33.78855708410101	1.0
347.0	38169.07543344219	42380.071124663744	-257.29527660638274	356.429024754803	184.38613658715528	191.52439208762993	4.64437757220899	2.1835836020166397	6143.806635088333	34.373850525743315	1.0
347.0	38170.71763350539	42381.1143526622	-275.6639574098977	367.1966935608461	183.14495618844984	197.92656938738392	4.490389408128915	2.2231686631429737	6635.443789018149	34.38433626763424	1.0
368.0	37755.471208845054	42169.28205647727	-172.03944990793937	310.61785924439687	193.51333188829418	248.75169598646931	4.265624016985879	1.7785494391778942	4412.443087434137	25.53099414811968	1.0
375.0	34973.53692715936	39842.25634909067	-309.29674452197196	387.73677996142845	181.53881145514794	246.46307128142416	3.8230273534806822	1.5471557338738617	4215.922980534283	27.3659447474859	1.0
388.0	35069.17097069562	41414.71004762648	177.83454336412	194.39967548343486	288.9808745272005	94.81964939574601	3.487031555388049	1.2574643506742837	3376.97669867357	41.08158990931993	1.0
422.0	39047.656670175624	43092.41046586566	-221.72877393843265	336.4845236919519	187.5203441358753	173.59559156203298	4.60139525354762	2.016992203582437	6060.323923207504	34.683551202432064	1.0
423.0	38094.37243728996	42369.13794823671	-174.2357665661446	311.7120084889168	193.20868880256995	235.1791516075559	4.175266762454018	2.208554019042389	7141.539566204858	28.23934662166433	1.0
434.0	38105.90967855804	42129.118003288364	-162.1389664645075	305.7421590069163	194.9322279942393	151.3247414347763	4.30144520539284	1.6013678295488034	4238.11549859555	33.84805283238813	1.0
435.0	38045.76884341613	42091.36689407186	-258.83714146444333	357.3206285219465	184.27206584273094	387.645461373607	4.282681312845391	2.423276803243951	5739.3479995773605	22.17248448267144	1.0
436.0	38101.55082555436	42072.431779159495	-282.29056321296594	371.1592884680242	182.76030807023275	374.49656749401606	3.824089517449066	1.7004118977073472	4047.657334334603	21.220395127050864	1.0
437.0	38069.493298293375	42053.713498170226	-160.64170343107773	305.01284693781713	195.15331227912696	335.13684875448297	4.055864041109703	1.7184617346428495	4597.1867891205075	21.037224143349658	1.0
438.0	38031.59710311843	42080.4617303564	-231.13885472603636	343.1663408350397	187.82653035400153	815.1993421395789	3.9792777334821947	3.451314419063273	NaN	15.004293813497243	2.0
440.0	38054.44652266159	42048.976056906926	-332.1039526584565	402.2724505512661	180.94014770511077	377.50383809843083	4.047449105939627	1.843932465977792	3852.0330551734764	22.376832500650153	1.0
441.0	37982.10732834649	42073.14143799384	-238.08602284082392	345.5089679140106	185.9591733644006	229.4994407690594	3.870256891356965	1.5236442339927523	4269.300766279907	26.96155585965043	1.0
442.0	38871.788532648396	43190.37772895813	-211.9827090783336	331.2274834986941	188.54747017352312	150.0422746325585	4.051495128738863	1.4975586415949416	4260.580007814772	34.38969463999114	1.0
444.0	39106.1675188552	43238.88437890807	-316.1825036941758	392.0735748078959	181.31629300499577	333.43378489805536	4.277584489571519	1.4805298792808668	3437.60767010524	22.789350853559977	1.0
445.0	39078.57389139462	43289.95816440266	-584.7224401683821	596.079498934681	200.8217264671436	300.65671981319906	4.366168831291055	1.9742193507751717	5352.795519500679	36.543654248399065	1.0
446.0	38204.04648160679	42545.88076159902	-229.56117814363836	340.774250481511	186.74736005040077	221.82761250859514	4.520879812965834	2.1053373108327995	6954.015938428925	29.971631724008773	1.0
447.0	38184.86167188825	42603.83375485217	-453.395430548175	487.8158424570193	184.41634655370657	216.62467879781983	4.403756805727912	2.229633155034215	6952.610210601154	39.733135299755006	1.0
448.0	39175.012951746925	43357.67161524731	-368.5790174448965	426.53857586245374	180.80667116647342	307.80224580766185	4.6895778459496285	1.7773378129947452	4883.5799908473855	26.06666976077484	1.0
449.0	39460.540389014765	43469.61887557268	-226.32802504653623	338.99647463769537	187.0607753873654	244.38270143969052	4.220544956318282	1.7864826857299678	5285.719632557779	26.713899642122605	1.0
450.0	39313.7762620172	43482.35200392625	-646.8840011345319	652.9954436445236	213.17004821745707	321.042761443852	4.098608609362202	1.8135575293363009	4890.154830359789	37.49936214970087	1.0
451.0	38397.49956555892	42805.50530017172	-299.780980064211	381.8171421887738	181.90579207317535	197.36760179087986	4.500025995480528	2.279045963549647	6196.885396464363	35.623104923698804	1.0
451.0	38395.793385964054	42801.402701083316	-248.6532222495991	351.4731396016949	185.0590320241127	191.91986311528797	4.5202969870893766	2.2753821523022526	6249.721902903434	34.664563442303155	1.0
453.0	39297.74776634957	43364.8738844397	-447.82186444575626	483.5808636715814	184.01084647666485	248.34279213885836	4.674794983818455	1.7061740873756377	4052.576438099369	32.36766183142992	1.0
454.0	39279.90438827417	43517.29789630774	-443.10244462000776	480.0177975980925	183.68599930926374	279.25342424975935	4.3066348866235495	1.9151399063830323	4984.377374966736	30.89489998023939	1.0
455.0	38889.84401613207	43192.89565420725	-325.6244213349388	398.0929810588534	181.06991475128	274.96428381138963	4.778642663479703	2.11154766027739	5309.501880712163	28.222915403460288	1.0
456.0	38579.47693788395	42920.26881420978	-307.26984146885985	386.46871190824316	181.61119604280967	259.2482486410056	4.512041292336258	1.5384111256173856	3838.5446411649373	26.45683657877397	1.0
463.0	39617.702389043	43670.21768002628	-52.748892247706124	258.02349908417716	215.58195325186466	181.72598272100794	4.505400872503655	1.453052626228902	4040.2428073990195	28.20681371118585	1.0
464.0	39491.8835978993	43614.843880978355	-138.713482904378	294.57388290990207	198.58694755260115	180.5660205624404	3.7492311906500237	1.300342795488684	3389.9615162063055	28.53034008267193	1.0
468.0	38944.12795085779	42969.668909514476	-268.0388833625403	362.68827058356476	183.628970132201	144.64073355279842	4.241471395883658	1.698926123510918	4555.436932513385	38.2586590517437	1.0
501.0	37880.613470637356	42271.037864466474	-479.25714760266897	507.84974543961704	186.6076759787847	193.6581433050766	4.223296222217197	1.5598310769966686	4009.618272363431	38.62770715134965	1.0
503.0	35113.53898633529	41433.76883346499	137.78504714310185	201.85238948815072	273.32467844615513	122.80697042888858	3.7241882170317484	1.3599280288321667	3665.8572960770052	35.201756423864374	1.0
504.0	35097.58331831257	41469.32264118845	218.0111896844579	188.44306516583057	305.91498227007725	117.046832094049	3.8080289404041863	1.1650334972479623	2810.385908712924	35.90041688760483	1.0
506.0	38148.95495008598	42538.07276003374	-232.1295412327918	342.1935116880183	186.5040659082241	161.4875492629919	4.403871825417089	1.4913646863923493	3664.6677022517365	33.22761775300342	1.0
514.0	35044.2104033164	41432.24895760863	60.8156036888795	220.42224208694282	246.6677631555353	101.80559810641589	3.676836270024784	1.3749907098588428	3708.444799603426	39.440580213088396	1.0
514.0	37995.94660360729	42134.814244768844	-97.12242309893476	276.64804997820073	206.61369862912173	480.1355468707028	4.239901211919293	3.53075682205971	NaN	19.875273770567244	2.0
515.0	35086.99238000321	41438.63721442552	135.89770309873725	202.2409200875845	272.61703549266304	102.64471986254723	3.4724902646420475	1.3694697082735074	4049.282378735153	39.53593101566659	1.0
518.0	35117.9373479575	41467.13038556616	154.3526863001472	198.58592353847172	279.6530762278546	108.80441554728226	3.7040534378830854	1.5433696521191236	4456.8041851432445	39.706344221745375	1.0
519.0	35938.686191994486	40923.988772577555	-342.63695171016343	409.1510046669622	180.79748236515843	258.1264181047807	5.0899713583098825	2.4766248121309817	7503.473911660336	31.867921719267564	1.0
520.0	35494.22650363442	40349.91316657432	-297.8532163236872	380.62830614261406	181.98854344338793	231.88437365632188	4.483724081604752	1.9293419125473368	5433.9049995181385	29.890902898503594	1.0
521.0	37400.38688881927	41819.59970855797	-86.69637300375318	271.6246649005815	208.1977363220594	220.83588231744682	4.524525030428883	1.883050414625458	5409.473432916814	26.889637773967735	1.0
522.0	35491.45791354859	40437.081982022595	-178.02297285877455	313.60938330167374	192.69201411351474	177.17739000109296	4.553776672883876	1.8741697066022214	5197.451823779376	32.35884049444105	1.0
524.0	35097.5030891022	41473.086904809265	78.71936490050857	215.60411697614356	252.4654339883533	106.95895992954328	3.488849446864031	1.2463542796130531	3838.948011310248	37.23433205814889	1.0
525.0	35124.44067579318	41495.63780828824	109.56838096223865	208.01139516609035	263.02818068396624	120.54375331609107	3.5850129424667565	1.2649686047696704	3346.6205260266993	34.80394910744693	1.0
526.0	35051.9273816756	41547.27631935784	145.88621487947367	200.222828278848	276.39297363541317	116.87863429449814	3.5129339897503047	1.5213481183874358	4534.983539079107	37.60049571898666	1.0
527.0	35092.74601375469	41477.00775320201	161.53862950310202	197.2496293896825	282.4629576196973	128.47365349356988	3.714085328735547	1.3687113482160902	3969.997124344001	34.48398479351403	1.0
528.0	35047.269325362984	41485.732879027586	62.12307126561664	220.06015502651664	247.0828843328317	93.95193145308224	3.8140228597773143	1.4713132387603451	3860.6458568646967	42.503930317842055	1.0
529.0	35123.431925509496	41482.679313203465	33.86255103341423	228.24570761745733	238.40041269938905	104.01030779023935	3.3493875684328356	1.2500613615507428	3722.644206239596	37.91234548340058	1.0
530.0	35097.26802240889	41510.946259404525	154.78995463118522	198.50321794968258	279.822934481591	113.89703476560072	3.6294094902864185	1.400019184389399	3719.9796597274512	37.382314029084505	1.0
531.0	35083.645555384515	41551.59769958368	107.70864653395947	208.44370279117294	262.3708616971538	104.36786160653575	3.6511098761029386	1.3555469697782998	3980.8222258947985	38.79465852887253	1.0
533.0	35101.24056680179	41473.67916313562	146.5921254400713	200.39071994615148	276.9107718167081	214.24149044793828	3.7581775292965975	2.627043515345709	NaN	30.451989200521194	2.0
552.0	37082.33231795684	41432.48453138762	-18.645835793932022	245.4542389715828	223.88432479122986	373.9810376877133	4.147612169673876	1.8847427163088517	4352.215907623916	19.139551858156157	1.0
553.0	37116.2456457062	41384.24576898246	-3.715231295428971	240.29650156342623	227.79814009185927	350.36832846593654	4.116161714179083	2.0491352078125487	5515.529672939218	20.186936773063337	1.0
554.0	37162.1531998205	41437.78450918702	93.80928935683882	211.7779798758976	257.54163049512925	261.208622081379	4.4885944350768	2.770975530502313	7964.886050880372	26.733402067922473	1.0
555.0	37957.411644293985	41959.91270523713	-289.7516359663319	376.4625482733161	183.0074211073141	701.3066843173247	3.956078068060146	3.5927872700823054	NaN	17.52209665357993	2.0
557.0	37883.00384134464	41950.23963169225	-245.38709998662335	349.6184828716985	185.3281621634115	439.2667588271574	3.811857240021425	1.9243239465071558	4873.24840422463	19.230383981060903	1.0
559.0	36297.5122035475	41307.013853183045	-526.7735638176247	546.3025470362394	191.9624564360095	226.13847079486354	4.17503643926294	1.7870806711544522	4668.75802163046	39.09699066188339	1.0
575.0	37947.99531679916	42028.045583444444	-151.14941121346385	300.86594220009306	196.94023083907217	446.5886224976372	4.044314024563928	2.9611893329032197	NaN	20.086936565019784	2.0
576.0	37952.25105010488	42080.82202409139	-169.17647111924856	309.19842543277906	193.91596462407918	452.31428997074283	4.85079488686071	2.4614928380341907	6590.630611829095	19.02670555744764	1.0
578.0	37927.82825022145	42001.942973792335	-188.09306443738606	318.7202537492531	191.37136168477326	363.2470432635631	4.02077341680855	1.9858827150193448	4498.183273605244	20.930955619313316	1.0
579.0	37956.73752080994	42024.90621885795	-193.05939150004158	322.1153102663714	191.42677795924695	1963.9450576271697	4.298461037383079	11.489049417688417	NaN	13.261643471098406	6.0
589.0	38007.00339903108	42021.13749015363	-260.14741755835104	358.1140740201791	184.2040290163357	352.39310520765616	3.981552831538088	2.8907696881316784	NaN	25.159310855925938	2.0
605.0	38545.956496583014	43216.346319794226	-453.7394232686545	488.0781792319174	184.44214911616064	328.20715261017887	4.070668700217903	1.5790762750466747	3913.8181706733058	26.781110056809116	1.0
609.0	38560.875676499716	43218.51262602212	-438.7138355876678	476.72333377093554	183.39915367230648	326.30038493646913	4.471891339309818	1.695329332910052	4100.873790603754	26.846141665754313	1.0
610.0	38677.563414907214	43267.20724393766	-459.3773319765453	492.5268217431999	184.98549345302916	610.4051541298936	4.03557555908597	3.316226698024088	NaN	22.651813738422778	2.0
614.0	36578.52290905365	41498.186532396016	-483.3050744987851	511.19936181764774	187.12350769958223	408.24607614478	4.537140226610379	3.129120244456666	NaN	30.60459612434571	2.0
616.0	36641.46525653329	41498.599235237336	-510.8991348306308	533.2192815134679	189.98211439565287	201.72209651923052	4.616124750166452	1.5208870798357115	4002.4005111725737	38.95944496101342	1.0
618.0	36584.19968948576	41435.597298592686	-521.5412767459685	541.9639859588185	191.28850841681216	177.5918764066215	4.187130913817842	1.6157018847120153	4187.979061228501	44.11191015344356	1.0
627.0	37971.90337056147	42015.27630055156	-202.84562313214232	327.0388560425246	190.10839399754173	640.6290175992804	3.880246727155146	3.833528635904825	NaN	17.800894124667845	2.0
628.0	37938.37994065242	42033.53911986265	-152.1643697217864	300.92343416329453	196.43728725389778	347.82455400536406	4.00311344907211	1.7055793618552775	4467.491232555719	20.472423353225263	1.0
660.0	35226.60383432471	40256.997977297346	-354.219033616462	416.83543105615144	180.73820917549116	199.0700696115002	3.9030901074150544	1.3546565775595119	3469.17704933005	31.544327084189707	1.0
661.0	35188.75171703544	40132.44956060673	-337.55802869311816	405.8211629806673	180.8557189911579	289.2488863151243	4.5383019228752755	1.5721889431607385	4100.76165119059	25.547987178523773	1.0
662.0	35466.486504542416	40314.705537877075	-280.9805111494624	370.37261612278803	182.83369738676814	191.23365161781948	4.29722687253561	1.5286887592952592	4114.567947865336	31.189795464608462	1.0
663.0	35501.65098362313	40372.37468966806	-348.39170542285683	412.9533303091447	180.75525303612005	202.55415945247088	4.5033171612461	2.0625644686552276	6143.33853016238	35.293114681225894	1.0
664.0	36433.45635733543	41033.487817040696	-441.76084677045145	479.0087525045718	183.5967529143725	301.86020262980264	4.34884669122095	1.8815523175884141	5485.781911600894	29.138163385549728	1.0
665.0	36332.9688657247	40885.68051617422	-525.6108010723165	545.3361644692033	191.8108829653024	234.95224863315335	4.531825445456275	1.5619206597819102	3840.2889795606816	36.28198755561833	1.0
668.0	36562.864832952815	41122.32978655077	-186.67997189116477	317.9972993353813	191.55202171310984	253.8047886702027	4.529564901029388	1.7041674609655921	4013.7639489236703	25.167003387949205	1.0
669.0	37754.57671282928	42318.83187122197	-193.9818358888447	321.7532912834279	190.63488307325227	156.87039376133535	4.499903445313241	1.8770830703188968	5685.098316234745	35.504222507782195	1.0
670.0	37262.20624349928	41774.77565463242	-233.332615691346	342.8604623997421	186.3918308381916	196.11777446556485	4.4961386022267735	2.0700444809296528	6776.220625587937	32.484084835040235	1.0
670.0	37284.99438500111	41778.475567226546	-280.14648478913165	369.8726353092854	182.8811010706594	200.1386561121118	4.503673259794764	2.082515784514864	7048.281915719043	33.375627930247745	1.0
679.0	37568.14755867454	41962.15249434348	-51.84881238764681	257.7980351598825	215.8869645703512	956.6058326511823	3.877452854839533	5.034815453065619	NaN	13.880089275871303	3.0
696.0	36358.45114442377	41099.176241324574	-360.9632992161438	421.36836237390213	180.7507911854386	250.80630107748604	3.861673239870621	1.7364586621818932	4810.848294839442	29.258340396316004	1.0
697.0	36592.34197265683	41108.009937361756	-208.11274473506242	329.16486494423174	188.97539991506045	199.27710685523255	4.416522236942719	1.7541079267827528	4641.578588897517	29.903283867661997	1.0
698.0	36300.707431778326	41054.126696530475	16.042679657563983	233.7943410028815	233.23851634202785	140.85414714648957	4.446773083466055	1.9085617211551418	5418.830675746907	35.507851793866244	1.0
733.0	37286.69064493887	41347.47686075799	-393.3172241068262	443.710409949987	181.29317044100554	191.413434006033	3.7743759314535352	1.2135735983397045	2908.667031311428	32.814534418162104	1.0
734.0	37206.912675127234	41323.33491679368	-384.2766878892509	437.36807805175556	181.0613032912244	261.5931504528759	4.158400641848229	1.7074597615811218	4048.6355978460324	29.058545205492532	1.0
735.0	37241.82932797751	41341.08471736481	-406.3440384374289	453.1830762473353	181.89702644062817	446.60063196888245	3.933723416837986	3.1938237649075933	NaN	25.948183888340775	2.0
736.0	37148.53437199859	41402.42553336195	-488.1430167370381	514.8788097456609	187.4782522537531	213.85335361395732	4.005237263545421	1.358448236436775	2908.25654117027	35.17536553538745	1.0
759.0	36928.42755467438	41378.26287161852	-534.4489267457183	552.7135951059348	192.98883730953213	199.9016230405776	4.115852831992497	1.6508657349970461	4237.471872190237	41.789417717572704	1.0
760.0	37010.72510108021	41425.361045004975	-516.1125693611413	537.4898436649618	190.6113137669266	183.1375539382087	4.03721656695562	1.78896116714012	5229.325187882412	44.64319292464094	1.0
761.0	37104.84164221301	41321.64814452431	-480.64210418940337	508.9404011702324	186.73940597792296	199.1728061496844	3.9525602779081557	1.497115927289234	3812.729817832466	37.486126709161496	1.0
762.0	37090.633759037744	41244.499269017484	-478.03138946142315	506.88596762989386	186.49230752191283	230.18841969939797	4.162408896564155	1.6311186501980672	4440.093211618817	34.89364846427935	1.0
763.0	37020.05248550031	41215.72397431464	-421.4267013572556	463.92281656941253	182.41202604833128	207.34286189381783	4.023404203252769	1.5756528023590837	4213.220075534383	34.401926802293175	1.0
774.0	37494.25262892236	41907.352809686316	15.629247100656704	234.0224003986566	233.19902905944878	806.5705999245477	4.240498183519642	4.784711411042217	NaN	15.113806386887216	2.0
776.0	37558.07613551778	41894.09503765099	-1.6165277134629683	241.72952157665884	230.0922896929609	1217.3139162762786	4.422155789232329	8.316071573467518	NaN	14.747034933609193	4.0
778.0	37630.497814823684	41872.734969161225	-96.25640475502635	275.65103673369987	206.27674044226663	307.90902255666515	3.950538542161054	1.7797515617649402	4340.141804998041	21.681504728052985	1.0
791.0	37823.14159572712	42214.89865727804	-216.81710445337643	333.8239668412656	188.02893106053975	158.20158602272036	3.8623162918179568	1.445115218355901	4119.8150248843285	33.037738637403095	1.0
791.0	37823.42759876837	42215.053384944986	-219.65614453395239	335.359045755193	187.73271576658183	159.19659008376954	3.8382690430665147	1.4525172431782	4222.92790350564	33.01306076627884	1.0
793.0	37539.68450514899	41843.390404180456	-344.18996993087075	410.17405019871325	180.78359957114364	159.04629023164034	3.9661478042584113	1.4473665573408652	3506.611007492984	36.59481532012422	1.0
800.0	37565.73544403004	41925.92362607888	48.608104121094286	223.8807497551345	242.8547470592232	241.7955509618968	3.806025167213385	1.707799901078105	4764.574890791936	24.21883059086982	1.0
801.0	37546.015241328685	41896.48866695694	37.04940776116304	227.28497044203556	239.34906156691804	370.24266073877664	4.53235502533944	1.9329174507689084	5288.337415096378	19.229478239538217	1.0
802.0	37561.25435473524	41971.09277892416	19.277905852266244	232.76472991196553	234.15768720728843	310.29505835711797	4.4522439587229385	2.257653410001482	6953.357472310745	22.233306320555297	1.0
815.0	36807.36036830104	41283.86385976987	-338.15033862509136	406.20823999614623	180.84791474142187	209.72788709459144	4.094404974924355	1.4488782542207432	3811.8632284160303	30.553822581461382	1.0
816.0	36728.03479567758	41244.854737132606	-409.64636785702163	455.3613473860575	181.8698277604007	217.69469494264476	4.11432503184815	1.762899713411982	4571.40648463141	34.0385745497911	1.0
818.0	38027.87537501369	42079.398618632185	-300.49889563459976	382.2607703828633	181.87569851694826	188.37921363008743	4.1360562226561886	1.7016081711842586	5044.236611814388	33.01574506523088	1.0
819.0	37678.009963706	42003.79668269059	-292.3136588949668	377.2316107638769	182.24209738407345	288.6926477728039	4.325329655697236	2.0997395902907994	5783.074177066165	26.449961170501947	1.0
820.0	37518.45089414458	41798.04195337807	-225.56424660310046	338.577944171553	187.1359777855629	294.29628194436526	4.466430826758698	1.6462264548804209	3996.156370578694	23.38447586260538	1.0
821.0	37839.4691078424	42190.40407654088	-285.63096297082916	373.17248757207574	182.5790977322604	276.1557970209546	4.103263328467969	1.6575078097971836	4510.830534884519	25.416615539968046	1.0
858.0	37505.274621321325	41919.49832932826	61.17305195333393	220.3230910724236	246.78112364219973	163.1501724186751	3.685581420252755	1.460284070229631	4220.797221794418	29.749233777225562	1.0
861.0	37762.69665280421	42388.232234589675	-311.3332611215841	389.0147642397477	181.4692368200115	196.23747501506435	4.388817262330828	1.6376675177009894	4425.942092525773	32.096862454246086	1.0
864.0	37166.010316501284	41553.149823971566	-47.414472606092154	255.98504909874416	216.82213756422388	179.49373586482318	4.289685880517528	2.227621672384765	6963.16588345207	32.246510725109594	1.0
865.0	37427.38382128487	41856.6100037612	-487.7429460548779	514.5607377230953	187.4377624500416	240.4559147801017	4.093461250617752	1.6508783208555382	4432.277777167475	34.485020207868786	1.0
866.0	37933.521585144685	42404.73414932486	-790.8614697904918	798.8171011905806	253.08032192678172	347.4915130484162	3.892758185146098	1.9098790095037463	5038.260280182053	47.24133263947779	1.0
867.0	38304.13176572203	42601.3130499331	-173.47152125961287	311.33076482303244	193.31427744473072	207.74931515186393	4.574466278734253	1.5619373858578627	3901.0561787055362	27.69671797020665	1.0
868.0	37845.269175545116	42153.03015107969	-255.60964498856725	355.45685111996266	184.51291658186014	188.7946794384986	4.351826555286197	2.2537566230627832	7324.308198813434	35.136515836889686	1.0
869.0	37987.54408580095	42243.50541099894	-312.0106587127031	389.4407213644701	181.4467950354067	245.59500150022797	4.2452246751281075	1.6269516719135417	4618.541267916441	27.81549591346198	1.0
871.0	37774.13060070445	42099.61880149326	-260.6993488159181	358.4004634920246	184.13671092406224	229.2227789342838	4.064527795411305	1.6747253518651468	4502.981326048393	28.04036858077024	1.0
872.0	37686.27353392783	42083.66245682098	-311.2702505440914	388.9751643005407	181.47134210078033	253.81798423187516	4.230263403238008	1.709330872951405	4535.54453632089	27.568789776315217	1.0
873.0	37287.60510410494	41788.63214309762	-302.742859727147	383.65053761563337	181.78416870994084	167.47407170052702	4.113532360728005	1.3313257761084185	3548.383325999917	33.34062700474627	1.0
875.0	36104.570118426986	40719.1820877637	-401.5482933390812	449.55189632996644	181.55844825188447	233.47745418986796	4.053595007804739	1.6912622200875542	4391.218007826306	31.781353954674312	1.0
876.0	35400.3650406963	40395.49671287876	-360.9613745038752	421.3670626245193	180.75078264981448	352.8153293281071	4.045435609445036	1.9109794149440669	4677.944695147244	24.185007728786168	1.0
877.0	34886.76286400015	39769.14164552208	-320.03038485069385	394.516524686618	181.2076838795403	247.62863671814213	4.3210396482085995	1.7911210237739794	4877.5388261787	28.5840534002804	1.0
880.0	35648.96788826726	40521.78717837904	-451.84750571091024	486.63674013458467	184.30135412504652	254.68807871808784	4.2826271218398775	1.7605642705113629	4445.546703218681	32.31459749229328	1.0
881.0	36459.502077966885	41127.32926189474	-191.56679232590935	320.50545696028894	190.93372355075508	181.81348011417617	4.378338960561738	1.6871299518653358	4612.977326391594	31.043952629268677	1.0
891.0	39553.94580554265	43603.323664164076	-279.95855205471884	369.7600642457605	182.89185581648846	284.6961096172264	4.1373741395845105	1.632338029397229	4397.372687746531	24.755927933030627	1.0
892.0	38898.914165965325	43142.09995075788	101.96504138123441	209.79943289227162	260.3574379245169	145.24737753168134	4.443774016223919	1.6300410567930583	4231.101917176592	33.04379978209039	1.0
951.0	37546.393016837086	41988.88869883497	111.05361520714186	207.66848506566126	263.5550264945575	139.3608836808177	3.6372225246028735	1.3626242707427745	3559.364322652542	32.389950207036705	1.0
1017.0	36102.88731230208	41184.23935933363	-313.7912638095201	390.56245452538974	181.38947238609535	261.35793224269287	3.9739534833117114	1.6030359962757248	3890.1336869973898	26.71565710936138	1.0
1018.0	36200.79214327169	41167.67809057446	-396.2523874502712	445.7861292374091	181.3818441804956	225.19326795685885	3.9392086855378157	1.478414850122936	3931.8444693489855	31.163040443482224	1.0
1078.0	35090.652301229915	41517.217236353295	199.2424604014761	191.0362760247473	297.8510202261921	105.2441814780611	3.3893946756677473	1.3620982515408449	3874.22434471404	39.63048527485836	1.0
1102.0	39570.355099528686	43745.19417860872	-95.77611516387962	275.4466983189329	206.37158826666237	98.89730146357078	3.7591614464814724	1.3980462312922057	3841.369856386641	41.583743445217316	1.0
1139.0	38225.48277179015	42614.77079537784	-13.733458618309111	243.73406706173017	225.15327190911907	92.05947417328154	3.651805944581641	1.2723806001054039	3971.175714056052	41.39022987118301	1.0
1140.0	38205.529031053855	42641.936623745874	-20.60691449853974	246.14730742119107	223.38288250428585	169.0418143511805	4.0607028931803235	1.4276802871129883	3626.780683439503	29.160302691379133	1.0
1214.0	36152.83966773589	40510.82474662562	124.83401857182463	204.5860618244133	268.5234039743982	103.21656344223645	4.065418452489055	1.3220245665853498	3468.5254850223614	38.905463283038344	1.0
1254.0	37787.58924579794	43618.08599919094	211.6165289630334	189.2892841996479	303.1373722654609	141.36971453319757	3.8128907940333123	1.423595314523448	3956.4776247184113	33.40643388252035	1.0
1260.0	35085.926544107315	39946.868431883275	-483.3449531836511	511.0741090061354	187.00069728575681	190.81516525859504	4.55926726475411	1.7627544871042116	4552.261010346185	41.04219838987365	1.0
1261.0	35141.43481269339	40003.96777710921	-505.72947631555417	529.0098873166836	189.3786518892264	225.27271479883623	3.878821844055563	1.5358027581379	3944.072988036373	36.072242297898136	1.0
1267.0	38222.513606130386	42520.912042527285	54.01086477580402	222.33275860098692	244.52829189159326	92.0525422328549	4.2072298040357445	1.4713516567355374	3788.980912758968	43.089725342551034	1.0
1272.0	38267.50028703004	42528.564287196095	15.88950821315853	233.84333254592082	233.1951960609366	169.4044322848212	3.693161979674113	1.4966758718352475	3953.974702034284	29.286216175084782	1.0
1275.0	35072.206429140046	41457.34776514566	193.28674828706	191.92858627787567	295.34826585214347	102.35436095011586	3.7062855247248057	1.5493522280161154	4549.710856164487	42.003207416676716	1.0
1278.0	35109.77809738881	41499.0449449636	57.25325842522092	221.41696943864804	245.5433283632064	110.33670664416213	3.6809795220387485	1.3806927573896062	4081.654676663333	37.488413495986066	1.0
1285.0	36028.08275620946	40718.65125575398	-476.01427840148085	505.30305636831497	186.3049493960656	277.3724388158585	4.1916398341377406	1.7925420881204912	4920.316987439296	31.713130417819706	1.0
1286.0	35882.49174746058	40642.527469544904	-533.9471816408601	552.292802252722	192.920370382505	295.78114976557436	4.325390118846919	1.9090496207619454	4959.965800098018	33.69229275070309	1.0
1287.0	35135.5822654392	40235.865938791016	-333.26509453459045	403.02560099855634	180.92027388985395	235.68761927981535	4.10490033994988	1.5196512447725858	4079.574719848481	28.619279857129506	1.0
1288.0	35346.36800528658	40089.18134972138	-358.6695796672268	419.8219026435214	180.7426221821949	238.79837712345747	3.9144471747837026	1.4330537350750372	3538.648761551526	28.704336873842543	1.0
1308.0	38204.1231457578	42536.77552130729	-80.97505111146741	269.2562552731504	209.38069559905355	207.98919794342567	3.8981162565429424	1.4275021214469221	3686.6104265951	26.124988433060338	1.0
1310.0	38320.9830365688	42619.43407680091	-62.699172201145934	261.89752475006003	213.32659319777204	122.88347263229421	3.9320966634876853	1.28723214687909	3283.4788696368096	34.97905896947381	1.0
1312.0	37223.13943131045	41443.615149189856	-135.69380906762152	293.17188304254853	199.08849003977153	258.3043270430624	4.570316028080487	1.7142500794822475	4521.708177584634	24.296571634532924	1.0
1313.0	36937.07643903295	41600.85320391014	-365.70278065508	424.57950807072064	180.78037249150205	268.4448144332264	4.518178864199404	1.6504393272525517	3917.712457266228	27.79097394364598	1.0
1313.0	38269.99218038256	42607.0345693876	93.52755177528398	212.8341071343336	258.2426383354035	342.3848611398432	4.124810124036974	3.799313139247429	NaN	25.453758109446124	2.0
1314.0	37004.038297136416	41263.856193159976	-288.10152337672906	374.6682191662209	182.45054500035235	240.20264542375284	4.271067365140389	1.68021788690086	4269.431362390301	27.853863917339066	1.0
1314.0	38204.26951477464	42635.430384097504	64.71222668867927	219.3478772862907	247.90878601477687	120.17764668008955	3.920627019328416	1.5154171211821952	4230.446815741676	36.460466421368984	1.0
1315.0	36838.91349042629	41262.90234993145	-369.34856817528544	427.06405656246704	180.81477658116432	213.89124150083202	4.515361876828735	1.5769089519889015	4019.993417462655	31.81199988666607	1.0
1316.0	37311.35372776486	41400.56898670209	-390.38387863295407	441.6440929098123	181.2111111489741	239.91801691929513	4.68541721464704	2.4530024677996543	7397.846803868401	35.39478505536115	1.0
1316.0	38166.62523756308	42587.74973015019	119.64235075093924	205.7263182376556	266.6346125517995	173.622416277605	4.254216890358782	1.9849661122218543	5468.985949646307	31.367797356159457	1.0
1317.0	37035.721912642664	41518.208372333465	-140.58587471668622	295.44753184138267	198.27944934648914	382.03591666542775	4.680389293707029	1.838907218604822	4346.413812973866	19.529393671848336	1.0
1321.0	38281.3166803445	42640.03178583533	-83.94188598238105	270.4805588589049	208.76414911235173	122.34951844922061	3.940873171411039	1.2219402161979418	3138.454908134434	34.87562960649645	1.0
1326.0	38249.825785130335	42534.19809697646	142.39974412246104	200.91655068798582	275.06635163248814	113.96549778723417	3.6876174234989247	1.3589342059108689	3986.693616490339	36.93909553122353	1.0
1327.0	38263.4601836357	42618.571446110625	-56.59877422929935	259.5113321262891	214.70037828775259	198.7443241585482	3.738856745938656	1.5746700094129562	4481.072130667756	27.211267214422293	1.0
1329.0	35099.98854372398	41459.957263565266	219.3690896830214	188.26833500903936	306.50881644625827	112.07762993017721	3.8469061106497513	1.419284586248491	3883.901031729511	38.86471002824884	1.0
1332.0	38279.47188101753	42565.75958364048	-109.51916942450698	281.37959982889475	203.72705742926277	194.18596956874242	3.961934740568529	1.3730836270204072	2844.874900911929	27.279584483097917	1.0
1333.0	38304.72683657269	42618.69857809472	-38.128025106957026	252.50042371940998	219.03285515823393	118.25222085498523	4.029213943940628	1.9618202070464592	6084.93111276316	40.98269162352826	1.0
1334.0	38255.77503105338	42679.45806316111	-22.731708019030705	246.90232806512677	222.8428869355489	82.75861585244844	3.7424578369307064	1.3154376099858214	3452.8724823003677	44.90516786832315	1.0
1337.0	38320.853095493025	42613.00225850348	-56.224157363168054	259.36594309797806	214.7856647925594	100.89623676739728	3.7098560422054523	1.2678467728012122	3660.878531780851	39.36490741897737	1.0
1340.0	38209.69494748389	42608.13036180821	74.28764622746928	218.291697023904	252.23848762663127	381.4280121429146	3.705434905063871	4.347551623678184	NaN	25.17221815011695	3.0
1409.0	38859.096645711485	41068.47442207784	182.77641770997295	196.64374114149138	293.469508494308	195.64669303514967	3.4441772150810603	2.4738251325210836	NaN	32.558071467118154	2.0
1413.0	38928.63104693682	41096.54097330312	154.34962362899427	198.58650345256004	279.6518870375253	89.60694043089983	3.50107030794041	1.4394348281287914	3919.41862170388	44.16744474441075	1.0
1414.0	38894.814577106015	41041.82962164121	229.22114104551588	187.0526786201208	310.8593798286495	108.93037922752471	3.714127078285585	1.204668820829016	3052.454010318805	38.01828096421913	1.0
1485.0	37650.03338414174	41944.72969088242	65.67385009795967	219.08494424528314	248.21683053422925	308.241749620933	3.8509272393282368	1.5362339198211232	3526.5181834019054	20.58843094404179	1.0
1486.0	37622.47151766039	41905.90598725	-5.583324526717187	240.93032370375977	227.29915144312352	369.36054719662224	4.035869301384214	1.8242113011947636	4650.045211879087	19.131177076865086	1.0
1487.0	37572.38014350141	41903.70151830929	95.5631234804061	211.76955856432193	258.48419069876627	652.3419336496368	3.993284209931011	3.6652868302351775	NaN	15.90163331788245	2.0
1489.0	37633.690691296324	41868.32119118817	33.26595168681628	228.85925212599557	238.57330746600428	1246.0127241002374	3.9007661195056262	6.72114002609667	NaN	12.812042331241981	4.0
1493.0	37675.152782846846	41881.16538306004	-15.002016652851019	244.17609978153774	224.8238213230903	375.12542684422215	4.0412746430366076	1.848486121129896	4782.256735194741	19.028270775747	1.0
1502.0	37743.218390065726	41783.361648234546	-173.91022459028375	311.5495445804083	193.2536114793307	165.3829783706542	3.9040573423718934	1.4396260062625488	3557.429544892556	31.287814805909562	1.0
1503.0	37689.71212580338	41789.58081957723	-297.3779746688672	380.3357669853387	182.0093788738969	118.14538497100209	3.844869660285514	1.2856974827879155	3154.5139406805156	40.99084172428016	1.0
1504.0	37720.03123277939	41732.97960664292	-274.1974884311479	366.4217434739926	183.31248877115343	445.4230070158802	3.7090323997208667	3.3337321588162565	NaN	22.89749822294646	2.0
1526.0	37935.1093108377	41927.90083617316	-315.1430327181827	391.41602893024447	181.34756862901696	137.93226804225858	3.842882003639516	1.4926701149107275	4051.3302150167024	39.42157034650003	1.0
1551.0	36964.51238014633	41596.65158194254	-189.68260435486454	319.53573107294324	191.1699620167953	154.67939144324663	4.275007767616981	1.530037119346726	4046.183935189503	33.4573997299324	1.0
1553.0	37072.08338784564	41463.108825917036	-685.3082336527372	689.9995141869199	222.27570842918573	286.4550929054327	4.262909257126781	1.6684768479381238	4281.995677159632	42.01445270387439	1.0
1556.0	38298.52780199575	42553.888631951464	70.56741987796522	217.76042397484585	249.7953450286471	181.75936963880952	4.2658912131755775	1.7966498529684785	5048.642672266083	29.333261084850896	1.0
1557.0	38259.56782977652	42521.29505222678	-46.589347311340596	255.67213907815818	217.01590528329214	112.53234211853436	3.586316428573297	1.2044052939797643	3038.334253677938	36.205944726458846	1.0
1558.0	38364.28487164581	42509.787337685324	-70.28037705761842	264.9118462985342	211.6588599831522	149.49054196803152	3.675214645895663	1.40960856527972	3677.4145557991096	31.72896249314481	1.0
1559.0	38371.275634916674	42543.3496855381	-29.64721819510393	249.38915183515482	221.10919999459648	125.69097327453868	3.697527835512961	1.3292590836436067	3618.2734595304537	34.48349584560395	1.0
1561.0	38354.51158032363	42569.443254655125	-93.09564230031489	274.31029031209266	206.90415774632868	177.75949884825292	3.972109847463144	1.5514268480065092	3958.1826588796234	29.379815737269542	1.0
1584.0	38316.66801256171	42363.46275346556	-105.2484845270863	279.51686334393634	204.53343651528775	113.26924399888385	3.785495213821609	1.2934547209550915	3255.963101636365	37.38053302931346	1.0
1646.0	38279.183109060905	42600.18199093313	1.276563558746307	238.61898990634634	229.14455281314878	127.6324952849311	3.6461605748096897	1.3613441998119753	3404.6449014521054	34.17953630984625	1.0
1648.0	38292.69477627851	42704.357013087705	126.49189573845689	204.22729321523454	269.1308867877466	252.81674572887766	4.554483514007201	2.5360964374816755	7698.099572403212	26.56576698797728	1.0
1649.0	38261.794204940656	42630.528192488106	-563.3875288173169	577.3849079612266	197.262369210626	287.2836370233847	4.110741029750452	1.502434483833186	3884.101460311062	33.261935053924354	1.0
1650.0	38204.408039526854	42541.35850763012	-154.3749039950392	301.98325032073376	196.09720157957705	146.47244206169526	4.5847616282300985	1.7703893557946169	4785.496224736031	35.57470743610468	1.0
1651.0	36442.959966939125	41108.783025613775	-398.45786072086446	447.35116443413295	181.45279353749507	255.48037193704053	4.067336926747205	1.712520241141208	4520.742257271952	29.990964915245538	1.0
1651.0	38298.94306123962	42576.20426313916	93.02115155744823	211.97250204031602	257.2722086561557	159.07316950078607	4.035375362326399	1.4450559946760464	3474.6380448368127	30.19797167008798	1.0
1651.0	38293.24691646706	42575.40150022468	79.617554675352	215.41160030552953	252.79604868607302	435.554821703439	3.8617956159193176	4.398118702617282	NaN	22.70518568012967	3.0
1652.0	36298.25219844998	40971.05573838687	-274.616526359151	366.5741380001346	183.2088182829528	229.6132908225966	4.389507755264461	1.6200720347215338	3933.8091690698097	28.081743389719215	1.0
1652.0	38279.33427379552	42608.149182659916	-0.08158278812129097	239.07307326249293	228.77634606698894	120.34909481849591	3.984281484631467	1.4176629059138306	3657.581481430191	35.860100995942815	1.0
1654.0	35396.93785770494	40157.03114057012	-233.27382152024794	342.8278368400488	186.39729012293157	259.76906372755485	3.9973270576944584	1.4631373509291556	3888.8455830133184	24.75315323218484	1.0
1655.0	35503.63697734201	40500.553163668934	-465.30677114936566	496.96467052461264	185.36230675888194	200.3097109101162	4.1454325179859275	1.494925040237283	3722.822403595824	36.58086741219861	1.0
1660.0	38328.04183904446	42526.26476419221	-30.376674888077993	249.65409455930242	220.92845350939834	183.1463967008911	3.922564318903547	1.495168976364087	3642.155656284884	28.104863198235876	1.0
1662.0	38305.39333864558	42545.49699816512	155.64509565684568	198.34199639614422	280.15553782648243	97.69199338238917	4.247018313941805	1.3014532074022138	3298.785355099824	40.416879154253834	1.0
1714.0	37631.12846842472	41933.731131884466	-552.0040320694883	567.5857978597195	195.50515355657052	182.34789652917925	4.202205115502407	1.5969746823201314	3992.148859636793	45.190613301707344	1.0
1715.0	37453.291900163335	42004.60586788153	-552.380309514346	567.9077510997018	195.56165947678238	208.93360655099045	4.232973759376142	1.5696588981399575	3887.040527094205	40.904130593888326	1.0
1722.0	38308.30214849243	42435.968490168765	-101.92043293745292	278.07719732739906	205.17146650936922	118.56229978289123	4.725573842472297	1.979296982959255	4871.291007777645	41.98451007380038	1.0
1740.0	35260.00066051286	40529.70070898361	-448.5249195045659	484.49170386423356	184.36637691963972	421.0205154738875	3.799088365951575	2.936572202502382	NaN	27.635738086845233	2.0
1764.0	35113.00808945979	40323.8597712071	-581.9876414931663	593.6591632946378	200.34609001309462	233.9735703354176	4.120080041982965	1.8814282980559802	4939.127079213727	42.58255301099528	1.0
1765.0	35150.711815988696	40337.06445306989	-540.0075953145965	557.3913043703484	193.76019655524152	206.17754393919432	4.29363328823311	1.7612538179166817	4332.2054792752015	42.32063296982915	1.0
1795.0	38342.878433889	42947.01282418267	-160.46037944762958	304.9246681124937	195.180202367196	138.39936029824904	3.747461159734949	1.2154741827279385	2966.788493351885	33.353765478083	1.0
1796.0	38234.42261042914	42887.693847922026	-163.21188383227425	306.2660738691999	194.7748529233585	268.3732304862131	3.701817945763527	1.5854505882476302	4466.44586219053	23.672229006934277	1.0
1797.0	38171.64915600624	42875.05597964075	-238.67011067969503	345.83588018592155	185.90719734746983	308.6243927471373	4.005768335570185	1.6059595824793054	3801.010989769214	22.819802994814967	1.0
1820.0	35238.89025351123	39911.54866774809	2.368422657402183	238.25519847317165	229.44158581529774	133.26007292035712	3.984128210021136	1.462142197703821	4087.50572021951	33.881157656341756	1.0
1832.0	38250.87745277974	42624.600779761706	73.7160854237825	216.9201286038733	250.82065635916604	96.689898627413	3.545283611309228	1.183427943468136	3192.650548608381	39.1377633733464	1.0
1842.0	35406.738662569725	39953.80429464451	-243.80851381879083	348.9768654106588	185.66413824664016	283.57834901621754	3.562055369116994	3.1576777117072985	NaN	30.21500631811514	2.0
1845.0	38340.29706092381	43068.78187436423	-427.39598211645114	468.4934154949594	182.8745554891187	554.5126974077757	4.012953506261406	3.42005453035614	NaN	23.524508305251214	2.0
1847.0	38380.57361367394	43071.64478836819	-424.45593627221183	466.1853321207353	182.60073841233304	662.598725654129	4.086672392750154	3.2048651067678495	NaN	20.157688345028546	2.0
1848.0	38425.27210865734	43075.02040999411	-401.97433739327545	449.8559934996532	181.57358458744696	165.93636006319736	4.068076324687751	1.403489527773437	3440.3207395810946	37.54223915091106	1.0
1850.0	35399.52239884674	40091.55800580599	-222.5157798355703	336.91294429389956	187.44056127752884	134.45207775460096	4.15291422384091	1.5884479712568342	4520.800675859825	37.89382336724987	1.0
1850.0	38336.11346018879	43032.520472121396	-413.8660078895764	458.41296819892193	182.05188293280713	165.3796888422132	4.0469077656018655	1.3122942283978636	3515.7689880388707	37.428699159256475	1.0
1851.0	35454.29751822144	40039.55436711203	-62.86389825735035	261.962444547282	213.2898908067783	147.8920741782488	3.7251471608420306	1.5122557279051665	4386.1492818278375	32.44443818155581	1.0
1851.0	38330.28758269608	42986.24492453596	-443.84474891537633	480.5768302653645	183.7359686619432	232.0352398246833	3.995909554594767	1.703205730278486	4600.615301980942	33.65491963632913	1.0
1852.0	38280.50475040257	42983.28077099301	-426.9665554333588	467.99419967244626	182.70356401878576	261.99757081279165	3.935051595818589	1.6260492990331856	4209.083928921944	30.067511541063713	1.0
1853.0	35452.55256097043	39965.85809237869	-253.6888816851237	354.35233342751354	184.66002088156364	281.3858598995051	3.785952595546357	1.6447308842072106	3939.9411520655776	24.484313411442425	1.0
1853.0	38259.11360300937	42891.47550591494	-442.8088410313166	479.79682683588237	183.66635082801267	270.31064723925	4.473675488626444	1.8195895656063836	4589.866897678677	31.039748588267532	1.0
1854.0	38170.9522422312	42927.40627450219	-332.0474863181173	402.2358572557757	180.94114036757844	353.706865141026	4.110496122140012	1.835705788137257	5222.908821089266	23.260565498804077	1.0
1855.0	35414.43785928638	39942.572409017725	-101.19681059697675	278.00995949137916	205.50883106953276	422.7838101218972	3.6908470603523047	2.9978468421353375	NaN	20.423000668371866	2.0
1856.0	38307.653781675144	42929.95509169318	-298.16398648685896	380.8197186088621	181.97501181115703	320.6948908567512	3.908802307209975	1.8246807009461947	4658.406365043332	23.94601170601047	1.0
1857.0	38290.689836765	42964.075078627226	-400.51435522246504	449.2621189725099	181.8839429846067	738.4800854049722	4.097255666109476	3.636959015369302	NaN	19.073552495763277	2.0
1864.0	35446.39309135443	40021.95917994514	-107.04840507206887	280.29983438487005	204.19188582580765	173.43263755670424	3.711435904614011	1.6086039913374752	4216.138962877311	30.27034116829608	1.0
1865.0	35453.17115673632	39978.92809416907	-202.94733660628543	326.4338049168953	189.56436029414007	187.71736963333032	4.139384442873795	1.5426751557819673	3851.873659196852	29.908989001414746	1.0
1870.0	35474.9853960087	39931.59025333457	-283.45861297654	371.8620547353899	182.6959767101838	244.05624160625487	4.488715915672432	1.833202340924618	5026.586735914357	28.116691435479815	1.0
1871.0	35339.10237844914	39887.6635958756	-340.2937064387691	407.6117045208871	180.82190813007526	190.11806085270305	4.09690084976197	1.5049356619646408	4144.357172465626	32.87476637575488	1.0
1872.0	35505.498540702996	40006.477530344615	-358.37116053271393	419.62106876832996	180.74185413134012	204.953283850359	3.5682843126999075	1.4222469015038433	4072.4938352327536	31.46536013677542	1.0
1873.0	35510.86998469876	39967.555028813375	-360.2142088641966	420.86276898797496	180.74768242596295	313.4045485520724	3.8732684724478275	1.8646785927655514	4627.816189869372	25.870487931571525	1.0
1873.0	38306.485126098174	42603.456674783454	34.07473832640695	228.181442207168	238.4633351241585	156.89765586043825	3.907009017053661	1.3375250954337439	3126.583866553877	29.901128135057828	1.0
1874.0	35380.70144624483	39951.37386110906	-336.77162962623925	405.3077591181046	180.86649369081556	215.1680686234918	3.6888997908563	1.480381258724598	3818.8174645863733	30.188603861361877	1.0
1874.0	38273.65023991473	42567.18675918174	-120.02316002826225	286.0342797525455	201.8028588092696	110.1831238253786	3.7437853950222877	1.3063373688618625	3568.0468497514435	38.37213885355049	1.0
1895.0	38281.48255067193	42621.8600645311	41.12066646328283	227.28889424206508	241.55604097078972	400.7369802208958	3.7746109848506233	3.997287464843339	NaN	23.192075780443545	3.0
1896.0	38268.25229843498	42590.66000260041	73.85123405928285	217.28770213939265	251.19087002809266	243.31449533761193	3.6751071313286165	2.504713699739999	NaN	27.018381802863082	2.0
1900.0	38431.49417987431	43048.0621841496	-74.89575853474635	266.7798564086395	210.6701554964892	588.3757912319502	4.476234903322148	4.622768430886584	NaN	19.04670522918758	2.0
1901.0	38499.03123093755	43082.07803396461	-159.4221351681957	304.4203613777191	195.33465500152926	278.91551386293133	4.228637205323348	1.8646658223932406	4494.231164247467	23.89486004755775	1.0
1904.0	38453.203619872125	42961.67671411601	3.017183260503812	238.03957340355475	229.61850711892555	263.792637686429	3.9409774583713073	1.7613690434151896	4140.589119252473	23.19746287019591	1.0
1918.0	34971.60415055966	39701.3676499643	-164.90169542790895	307.09342475626994	194.5287709923255	106.77865124799634	3.716570469045208	1.238288908777613	3501.861189537684	39.423977450730646	1.0
1919.0	35004.66969918407	39649.29122017548	-92.64200602980934	274.1186379313329	206.99483017855346	225.91479806225024	3.5828995298710744	1.6269353251397243	4378.0165971553115	25.624670710440018	1.0
1921.0	34861.62413480608	39708.50094255713	-216.94706030987732	333.8940684291116	188.01523777812034	126.58512312716154	3.5805144335810843	1.378951483767673	3474.974962257345	37.590794122348264	1.0
1931.0	38293.98773830248	42624.64993186768	122.4554873215581	205.10530850587782	267.655515939668	356.23664600897274	4.085940058444712	2.160440716354956	5622.612434204116	20.25635250513518	1.0
1932.0	38325.1697768076	42653.092513953256	113.3559043596964	207.1410452741669	264.3750227014512	372.38693752020896	4.164611791320129	1.8009804143324954	4809.81667507951	18.998752699349843	1.0
1947.0	38328.882082286	42797.41050767469	22.95446669080838	231.60664573431535	235.2119302094069	128.5043413965277	3.759236873978494	1.270983972558495	3353.3584271583395	33.411728948040256	1.0
1950.0	38216.014496448	42775.01740662836	33.01139154425431	228.50392602328733	238.1483531198371	104.60195687960325	3.5642250129507618	1.2917279571949496	3317.0021801493317	38.10398567278239	1.0
1957.0	38411.98981618385	42540.54049779578	0.7050602441303154	238.80985464755466	228.98944137177534	151.6249968740658	3.7953482690961096	1.1811834270688366	2729.724889188911	29.889324033639202	1.0
1958.0	38497.04546897261	42486.94091201043	-163.69736772732557	306.5034965995893	194.7039306427197	349.87003751996843	4.008990888125123	1.8321284084607372	4417.014251515278	20.785687288109145	1.0
1959.0	38532.8560485574	42506.235733016685	-247.7572253601352	350.96334942909795	185.13205341786997	210.31435503912493	3.5962242527085237	1.5919161452171149	4162.249083828625	28.93714385450593	1.0
1960.0	38638.44239595097	42519.401055705086	-33.35418942572166	250.74074865476896	220.1948838536005	166.20371184045086	3.771229087960319	1.2430602856385466	3127.8105275894964	28.73340347603818	1.0
1962.0	38522.57230769909	42478.58527732485	-153.72515099210187	301.67125528058074	196.19677817146078	170.99171995407352	3.7243177727660894	1.4769897846322033	4056.99205001158	30.515205504719415	1.0
1963.0	38577.85639618525	42471.14507919028	-321.54755367957245	395.4835855352998	181.16796235784275	379.34432605527	3.9058676139090163	2.12802880680053	5333.217624657703	22.86980796461342	1.0
1964.0	38549.650733614835	42505.17632325976	-350.8006047691737	414.55422937846953	180.74506963836848	359.299942123708	4.087004711460863	1.785253136613803	4945.390912839665	23.302257804189537	1.0
1965.0	38572.93101771788	42535.37535879415	-391.54725694306325	442.4626328577402	181.24287160650718	245.3964128055051	3.9751673475211624	1.8167853956854358	4588.979184352992	31.08820453533713	1.0
1966.0	38596.867928616506	42515.88441999665	-283.64858942283047	371.97647719388965	182.68561189976975	274.4441962327315	4.100472288749554	1.6144775114086949	4025.750989896472	25.32687696910646	1.0
1967.0	38554.366408770264	42507.017463885735	-329.21819021831834	400.40616739650585	180.9939897490385	208.73135627080288	4.094859294034781	1.7424484452426952	4061.0438110583873	31.94751107337092	1.0
1970.0	34802.828365766414	39978.18508048313	-49.743746678810396	256.8718377362016	216.2779438709746	136.06266318850973	3.4574983772937853	1.6751864503944116	4282.580899451021	35.1659848270277	1.0
1971.0	34869.42385881898	40013.810762062894	-33.34646401435711	250.73791842184093	220.19677841927617	255.23174856094062	3.4445659664152655	1.5150737380058383	3484.9519566377426	23.119458328760864	1.0
1972.0	34864.03756491119	39973.18829256044	-104.95369521681457	279.38892022991604	204.58961066651767	284.54538938719105	3.944490882662486	1.6422661987410103	3909.43056271691	22.447095291980997	1.0
1973.0	34830.324726708495	39989.45619022063	-62.944284948500176	262.4987441572982	213.67979017456182	836.5230094073015	3.698412776756383	5.063050502652982	NaN	15.364801985593967	3.0
1974.0	34788.037885970065	39954.59808769911	-4.759993302763904	240.65057148641628	227.51874467163225	291.11411422345185	3.849501492463221	1.8048873383152264	4570.197042228607	21.99029713688667	1.0
1977.0	34822.91526748056	39980.00090136766	-91.13834323707175	273.7856985616812	207.53970942451792	443.03320384480975	3.712021494433402	3.386366022114137	NaN	20.594714050690975	2.0
1979.0	34828.20678546269	39904.64067306333	-47.501928120178015	256.01825224636843	216.8016304216593	269.6331514315892	3.653503461924275	1.4333939717249702	3799.424207981806	22.261629356644928	1.0
1980.0	34821.630598974014	39947.18964154667	-89.809219395689	273.7669252686423	208.2440041848238	673.0369560751461	3.714463258820721	4.637354291360833	NaN	17.48299813472973	3.0
1982.0	34868.787498853395	39987.650659396044	-183.8515418023112	316.55589852261994	191.91820018259986	197.2153643786402	3.6203884637889723	1.4768257489885208	3691.9493949992566	28.39638873586558	1.0
1984.0	34881.699531827064	39957.2531016308	2.56990404945466	238.18819069605416	229.49649678274315	321.0198601245656	4.012773569537153	1.8953648428927858	5176.269610012212	20.920800358121216	1.0
2011.0	38273.2930589751	42980.19621358309	-420.61453746358137	463.3283686029633	182.37125125119402	374.3721081768869	3.930033616309072	1.911407731032807	4688.190655116316	24.857378859227644	1.0
2012.0	38596.62235278625	43054.75766464823	-212.80138049627146	331.6656298913407	188.45840643825923	192.86933478728915	3.859502239710142	1.51901268405359	4052.239666503459	29.48031049723004	1.0
2013.0	38475.79099617105	43051.55355529897	-449.5586404754491	484.8973812594041	184.13466496451335	163.18949504632795	3.8193936848548278	1.311375323491012	3086.933100804382	39.39128130486393	1.0
2015.0	35341.16877557795	40319.9126809921	153.15846229427044	198.81271952626253	279.1899185944502	326.810430209881	3.780155110801565	1.9393344219998494	5393.084193284516	20.9855298159593	1.0
2016.0	35376.244564976674	40208.07189530722	169.39365627970585	195.84461988404976	285.57948718823366	128.43603015972	3.3487170378366278	1.240384954472055	3778.4040954743905	33.773701945674055	1.0
2028.0	38218.28106882927	42950.156098283696	-184.4005607573893	316.83509489569417	191.84664540423404	177.57227971821936	3.7979902385269435	1.5531165716916286	4063.345221832268	30.67997229476064	1.0
2029.0	38404.7846327711	42959.91985152314	-68.86616272481676	264.4431323940878	212.04559307049567	640.058108482977	3.975873840809748	3.6561722420902374	NaN	16.346421322854617	2.0
2031.0	38499.1500759318	43015.90648927554	-3.2756515477656007	240.14783560484335	227.9159433106194	361.65857546014587	3.9198711631168717	1.725456504283245	4328.722163096813	19.184040389361055	1.0
2032.0	38538.58826772923	43037.20582444587	-90.32632252899809	273.1433310090428	207.4601306501528	233.45741856469886	3.968805724531967	1.6377248029050562	4519.007159626397	25.133868910837	1.0
2033.0	38583.61344833232	43042.637456185315	101.69432378267616	209.8641012211924	260.26315814822766	249.60676982165208	3.6758345604699456	1.532809544839348	4142.024186478984	23.32609897198054	1.0
2042.0	38872.5003498709	43252.88675509545	-28.64635778428715	249.02645032863737	221.35785543177965	107.08379323526133	3.5912931202873035	1.1640696739939196	3021.168501489427	36.89084253670243	1.0
2043.0	38857.410887776285	43301.530200104644	-80.33209365633313	268.99202472656503	209.51519483143898	332.80117970390506	3.7888088816494983	1.8218803294090635	5055.2462620650585	20.683909500274673	1.0
2044.0	38848.220652128155	43339.9361928625	-116.29107103592824	284.36854609307153	202.47690005151355	172.06578132024174	3.8690479983851818	1.4157898025269753	3770.474115411717	29.602956206290933	1.0
2045.0	38890.91629085859	43305.13779130648	-36.199878842594536	251.78710605425644	219.5001063121118	99.41737001227686	3.5973234103286194	1.2960676474636337	3464.146854999981	39.78088694766859	1.0
2046.0	38820.283417989165	43326.03904883381	24.29722591060025	231.1868662685833	235.59953063982408	205.3500146869571	3.95150418848849	1.6128107591050276	4316.730085192996	26.4507210181983	1.0
2047.0	38874.91502928402	43345.093536677625	-122.24575094188883	287.0325233150418	201.40648654725737	266.44216420442905	3.766184830618127	1.8258731175343546	5155.279061204738	24.041240594060888	1.0
2067.0	38809.155922400736	43060.12244332115	-73.7800227684797	266.3216058942595	210.90377553897616	189.77174452517386	4.254818808147495	1.4495440884524124	3817.5000285671567	27.62253225585373	1.0
2069.0	38920.77231623527	42896.026589073306	-64.5068386264261	262.6113402170706	212.92496114820165	144.7333802462863	3.8507897732843164	1.475089414271153	3845.242288224072	32.69040055202439	1.0
2103.0	38918.63670355905	42797.52131283538	-253.23221878036335	354.09024542940307	184.69540873722156	185.01837886402356	3.8270420795806936	1.7671836430809609	4596.712082128023	32.48818887001973	1.0
2114.0	37516.47368674373	41429.99826605935	78.16068410435757	215.74989587634724	252.28082712641273	159.90966892474114	3.9135254051593704	1.48316017206899	3713.5477608923243	30.249669683295924	1.0
2202.0	38192.33370169106	42561.24297493073	-111.6792468225035	282.328306323787	203.32449064063005	191.2485193066975	3.8027276789334032	1.4985443112157184	3822.956248176539	28.05251527724578	1.0
2203.0	38149.829395138026	42561.743730230286	-25.638097805612876	247.9419744710119	222.10982822143689	200.98751324544827	4.309264855033289	1.6154536707710658	4060.517525718866	26.99108248315145	1.0
2205.0	38179.448597404735	42629.58237770154	-5.855428579184371	241.02292000407905	227.2266913063584	181.18106681875076	4.037150446768636	1.4832631046519802	3807.5673015127522	28.12086519147726	1.0
2207.0	38155.846892588124	42574.057118813806	14.330582392302201	234.343209937761	232.75531430332214	108.75730811107942	3.857713957787107	1.2925297156229705	3334.560068153393	37.23749431865424	1.0
2208.0	38130.03677955654	42508.41354345417	16.805902009518192	233.55055582168933	233.45463905861615	159.7944747484282	3.779146961842973	1.2936561650034362	3618.7093516237187	29.413192734699933	1.0
2209.0	38174.80457349238	42583.441953885515	68.72723899029876	218.33010211415512	249.25962726139807	250.93170745486236	3.6239174244459806	2.796437863003809	NaN	27.560847132993864	2.0
2210.0	38240.7855281352	42535.110605795606	241.92599102639545	185.62013701558908	316.5789114031769	133.24605326212415	3.7707856240078756	1.344813144951417	3615.0610846868403	34.67914799187182	1.0
2215.0	38059.913498269074	42578.415143069054	21.328496753954266	232.11723980390337	234.7444176188754	117.73467809495807	3.716917266548948	1.3905887891615416	3942.3885983572477	36.08740201428865	1.0
2229.0	37436.05903562094	42240.24918709415	-430.08286476980976	470.29717559464507	182.8778404927585	200.78714720013124	3.785944957031821	1.346316275048856	3366.092068675642	33.9806228689002	1.0
2233.0	39443.34896243447	43417.60034870319	-302.2334325859428	383.3346145322528	181.80461120193937	155.27728796749193	4.013091103257422	1.93117688075162	5813.698642023061	39.484869811981255	1.0
2233.0	39441.55204348697	43423.567419253195	-291.2746656429535	376.59775311614595	182.29225818144437	149.4834623903602	4.173302516605895	1.8952625815605453	5382.034857642859	39.82430508497756	1.0
2239.0	37673.410098832035	42411.557159205295	-418.62257589770707	461.8730237879132	182.27337298695016	218.0058418165745	3.6712509592637312	1.2767900842524	3499.766017324329	31.503425249308943	1.0
2239.0	37668.14555895845	42411.49505076351	-413.67149331663165	458.2719271503493	182.04319231555857	207.28902259517628	3.912316606885907	1.2622398687444354	3075.7759272346416	32.2254454100674	1.0
2245.0	38095.26608748712	42535.70674546745	-13.086403515780782	243.50918327242982	225.32178752641573	146.07887880620456	3.534261093493289	1.3181804822702294	3259.7700400543745	31.282394631643797	1.0
2250.0	38148.272870023764	42449.088288704275	-102.13761399476526	278.1708280889972	205.12957268132962	111.85341121120767	3.5185249394266824	1.156911035900949	3464.9241921946664	36.625841959195	1.0
2254.0	38103.37801471629	42478.93961530328	-73.37722982578545	266.15876097083276	210.99020692847154	118.70572648064102	3.5176201804556193	1.3315424959153643	3560.798482248988	36.16258573744552	1.0
2257.0	38190.164944436845	42507.736178663574	20.36343903555423	232.42147037279764	234.46788889530362	105.16030752122538	3.731225044590501	1.3186307460711548	3479.1469659143354	38.222164231957244	1.0
2261.0	38267.330172152404	42538.32094432551	-226.54664942552915	339.11637630661335	187.03933125063364	191.02034583337684	4.05393405481615	1.5399821236571767	3763.8843893882317	30.02658452199388	1.0
2262.0	38224.53910016028	42514.32680079703	-53.851528162848744	258.4481976611599	215.32830909725482	106.27563167471243	3.720367728002352	1.270865128281459	3188.2153761817335	38.09042507317821	1.0
2266.0	38269.27574234365	42580.358452606975	-130.11276695636013	290.6033020307379	200.0337450561694	91.96424037652108	3.7030302132388266	1.3374809964986258	3653.5678773472773	43.64643035368717	1.0
2267.0	38004.2702295602	42592.248229134275	-385.9347923916611	438.525539317233	181.0991651563104	281.6023410262806	4.196381897194395	1.6565893623576493	4378.129567924507	27.573258737488118	1.0
2268.0	38264.92222713741	42494.98300935205	-84.65569448929804	270.77636013936524	208.6168116358941	106.51490301266129	3.48920014834778	1.3568728823976506	4510.673268038788	39.09747422208338	1.0
2269.0	38290.98279029265	42554.246122596414	-61.01718625236465	261.2361058014753	213.70253781950942	127.55139725280674	3.8692514484806884	1.217324496941914	3121.086876195411	33.741043994107024	1.0
2273.0	38229.52195927406	42469.933790443036	-62.58059099961821	261.85080683279057	213.3530269171014	145.38628153144882	3.8971949300848254	1.3260715998603052	3014.374080587183	31.756260050852994	1.0
2278.0	38161.2431564271	42511.54158911351	16.577988190351334	233.6232975419645	233.3900539012581	116.18878864679264	3.7076844539790486	1.3467483752519867	3860.665318076277	36.095002865769	1.0
2279.0	38306.700461796136	42486.614008330434	-302.1103126940482	383.2582980066069	181.80958148103562	181.3145449712902	3.633070435526094	1.3211437637099437	3425.144999802137	31.679847372330293	1.0
2280.0	38240.37235824272	42584.16139088286	-94.382496584057	274.85501693449504	206.64779586473284	141.47783562455064	4.077895962581418	1.3396041703427255	3299.347779101221	32.69167587220265	1.0
2290.0	39318.78209562015	43176.02383579763	-227.04985746678568	339.39252541278285	186.99011166029192	243.7378378561627	3.961488348556092	1.7103964848243896	4377.861643986799	26.480400148823925	1.0
2291.0	39324.6347814361	43228.49765249414	-305.1440931598713	385.1429666450105	181.69047429675757	147.5244401087839	3.8701971085262064	1.372969125887152	3252.6595861373935	36.46562901290901	1.0
2377.0	38165.837960928846	42519.19143189335	91.03769756566648	212.88735451465456	256.9378903727497	329.01401431693745	3.7527629610385653	4.066660765603438	NaN	27.06989937103167	3.0
2382.0	38173.17397619343	42489.42683023696	59.34605821592412	220.9039188042081	246.26155479881072	215.8903188932598	3.7287734266322143	2.7555362829310956	NaN	30.489719622959555	2.0
2387.0	38172.09441884216	42435.34207070795	-8.45844604185297	241.9122488099139	226.53637074429204	75.42905523116535	3.5962106950836863	1.4068925679269422	4155.193365893217	48.82000128182959	1.0
2388.0	38352.31971234523	42598.72275806503	-375.59953207564774	431.35316228137856	180.8973382060384	168.67206386154078	3.54064501398835	1.470692330666493	3975.4260592964056	36.57247817921762	1.0
2388.0	38378.020455452744	42600.62028947139	-391.0198561879483	442.09140144384565	181.22834565197596	163.215184552099	3.7617605221945767	1.529875990594159	4018.7549443097128	38.489506728163455	1.0
2389.0	38101.86916364713	42520.32865901524	-104.5374900196397	279.2084202732969	204.6690342186561	115.16113874385313	3.650733426488849	1.3831714924701608	3543.9906318688677	37.663001911911984	1.0
2390.0	38489.64924834064	42736.2379463011	-318.8851285621995	393.78796286096946	181.23883011157636	244.8488098433201	4.482657067536479	2.577495935224759	7921.4122377997655	32.833979333388385	1.0
2393.0	38182.25600327176	42558.2208952799	-287.14738950275176	374.08988332972484	182.49964091381406	211.76187850858577	3.860817681756344	1.435997432301705	3696.7595757086783	28.9917099646639	1.0
2413.0	39905.84008504437	43781.403696604466	-371.6302741504053	428.6253813392304	180.8414619048706	156.97465345608504	3.7123886045919403	1.3865648620944147	3360.299230327267	37.497123081949326	1.0
2415.0	39485.44842278497	43496.098548429814	-131.00733498275696	291.01303523334826	199.8806355437736	107.9688571793049	4.059492804724962	1.4655751724691863	3727.350594124277	40.446261440766406	1.0
2446.0	36321.14110713509	44348.560991510974	184.29981298266338	193.3383651670332	291.6228785835057	139.7710351302653	3.796380179638999	1.3588871908710722	3558.3128359668767	32.900915085727014	1.0
2497.0	39440.44458260866	43754.37090106873	-404.50244502913773	451.6640005352264	181.66624809705863	239.98335257089096	3.602084710691581	1.6022943823263776	4182.222810601584	30.853315530507228	1.0
2498.0	39271.412628190425	43403.74579223447	-358.7846044187957	419.8993358754919	180.7429363463769	190.65162315486998	4.189109375425373	1.6366429157934177	4517.544723279803	34.26019083855951	1.0
2499.0	39006.56459817781	43400.43893878504	-276.83286123627005	367.8926697165429	183.07467505162785	217.46607346376726	4.059844923013115	1.5349636119184265	3880.269584568259	28.720695619922925	1.0
2501.0	39641.79498748468	43533.846993463754	-323.8888565085954	396.98021837796335	181.11010624496353	226.5538223920703	4.040590926240619	1.628904580208184	4769.76177610444	29.582698649149787	1.0
2502.0	39575.698498759084	43645.20032230015	-297.56365974887933	380.4500417092915	182.00121762556236	135.87137861517948	3.930792979454934	1.4421843141162243	4209.642955754953	38.74848679611236	1.0
2503.0	36335.108730900654	44241.426912210445	221.53124514846547	187.99370445835598	307.4572661868373	124.70638683023843	3.461014848516379	1.563275087786135	4143.685655976197	37.386454310244034	1.0
2504.0	38542.39257290439	42676.668561319086	-416.53749919318216	460.3536564642827	182.17415863891955	240.82894549396252	4.0271159010926265	1.6301706679422154	4572.466921233435	31.36186892193596	1.0
2505.0	38828.424470290054	43147.15907838938	-225.6300286047637	338.6139693260538	187.12948332700583	228.24103744852357	4.246816192456722	1.7028322205871864	4253.320669157474	27.531919448396454	1.0
2506.0	39216.10080338874	43329.77097531798	-574.3569679428032	586.9432028878833	199.04910184970313	262.5275625274684	4.234307754669968	1.69859692423348	4228.267410536509	37.28873328322331	1.0
2507.0	39556.63789442818	43593.404119220046	-287.9421721690993	374.57157078855664	182.45869631644965	234.41179880532906	3.8843481372004747	1.7800434694553902	4973.617091154358	28.72286811165377	1.0
2540.0	37658.821346670695	38920.96709086336	139.0902071525765	201.58567253252951	273.81562437659636	79.14309182826824	3.4910306641742324	1.2226447590164475	3190.061288436531	45.283894428675275	1.0
2558.0	37554.87483036399	41838.9323375343	-307.7309085143851	386.7568235769639	181.59445535521985	175.80004630585609	4.210275155272867	1.6648136958099524	4389.7129270049945	34.54096814129993	1.0
2559.0	38354.06542035498	42575.00209987017	-409.26232329375557	455.08444206954414	181.8539319701437	192.72557344043688	4.461674635489383	1.9532803199736337	6110.0847146481865	38.42073020124148	1.0
2561.0	38364.3645724743	42450.03219338888	-96.22374532563526	275.63713494020436	206.28318447172907	109.79996627632424	4.468604751678862	1.8451187236379443	5508.2286043477525	42.92511951533518	1.0
2565.0	37200.07702854907	41752.598956671165	-309.1296544721688	387.63209881137334	181.5446601470747	143.73641624908325	3.6661246174557163	1.3945898082532662	3600.6116917412132	37.374271091914	1.0
2569.0	37160.75183824161	41682.48907334722	-283.29007156394744	371.76057104839106	182.70519508448393	330.06250637954366	3.8713065613001745	1.9617626442840037	5168.1555581490575	23.643961981289834	1.0
2577.0	36117.007263572945	40813.891263475525	205.4658444514354	190.13959986880934	300.49513946002236	189.18243416557817	4.192335644433601	1.626556258008566	4085.487698211737	28.71111908029822	1.0
2578.0	36372.3621837767	40940.457372990626	-472.56357791353565	502.6040438935377	185.9916227557384	298.6764273189435	4.186135625359226	1.7242262373630834	4902.500222401864	29.73933612307069	1.0
2579.0	36536.20555647765	41141.647261199265	-241.18297486013944	347.24599235003166	185.68655140821974	159.25319678800892	3.9816744006584583	1.3032760516180995	3233.130402408316	32.62495039883076	1.0
2622.0	37633.764316676854	42058.62088437987	-546.0138139078667	562.4783855569814	194.62012911823172	231.78331589759458	4.120390685383778	1.691341654199002	4410.429475546817	38.77555909567079	1.0
2623.0	37413.34611434884	41896.99666647688	-453.6200552945064	487.9871338218844	184.43318522237	233.51850300433608	4.225721269016615	1.624121884462688	4085.826384384802	33.43700734466709	1.0
2624.0	37655.00905673694	41952.05310551631	-212.436478724232	331.4702593100259	188.49804121756804	223.57829097247887	4.282813350210781	1.6849225907011598	4411.395298629974	27.57517165900178	1.0
2625.0	37427.002395573916	41940.43853386109	-313.5926482255364	390.4371839164762	181.39574664747985	259.3301116755795	3.998837904987028	1.5312364625315935	3980.2193466570675	26.568950496142755	1.0
2626.0	37393.63107245068	41692.67837243076	-164.75294029041734	307.0204844689882	194.55034638179356	139.10101273565877	3.7145726572683473	1.3140853104900516	3472.7819051323554	33.91172865723779	1.0
2629.0	39254.21194110732	43463.61131426846	-285.4187274041446	373.0442639612549	182.59035812654227	179.21576896130102	3.659401581870282	1.1703040584639954	3000.710377040517	30.721018134870256	1.0
2637.0	37372.2052672607	41644.43570084378	-366.41372534176844	425.0630222109197	180.78628637675462	167.01138562768415	3.8782364205453277	1.534342111078035	4487.72242999817	36.92183585401264	1.0
2648.0	39373.074215559696	43598.652503634476	-211.66894672660678	331.0597279314985	188.5817399532573	170.0478580201916	4.029481561705766	1.6762121741179614	4861.98179958773	32.77397241200615	1.0
2649.0	39684.95057576389	43691.40201557655	-347.04252458945365	412.059086464509	180.76288862011697	286.754825626769	3.8432506280913077	1.6788570391290045	4183.953085712031	26.295493494328813	1.0
2674.0	37440.29441731191	41977.16964466931	-427.555499640181	468.4287320238346	182.7359329491101	206.72449359019708	4.187022999600624	1.546683713684898	3760.8602364702765	34.53209260166	1.0
2683.0	38144.84106686926	42484.83576794379	-358.3857176347808	419.63086364223034	180.74189002284166	190.0036351915676	4.393814703124129	1.6964293086680169	4426.982357715689	34.71763474130846	1.0
2684.0	38149.7446258024	42566.05286739356	-136.19893058941088	293.4058062765951	199.00410960133098	239.7342837594918	4.114775757361969	1.707591326971367	4608.468522189599	25.415469689473955	1.0
2685.0	38430.432318580686	43057.6923672567	-271.06812129629003	364.4727821798883	183.43137941207473	153.06223018504096	4.0270324434306595	1.5745456097493964	4904.696063012805	36.00045102193994	1.0
2686.0	38663.7814979737	42787.89295462439	-136.71834435378233	293.64659920471695	198.91754442547125	172.46281730320996	4.185226834205679	1.8933826322644867	5761.043914299708	32.32585305774371	1.0
2687.0	38420.4581368017	42670.42154831374	-114.90623070174809	283.75379502591363	202.72971202019204	160.037529159154	3.9421767395637652	1.5720249748231045	4490.2216708500355	31.757833892053668	1.0
2701.0	39518.05979676579	43852.9981187004	-409.93734947125705	455.57124470345116	181.88194647603794	217.36193941186258	3.739473667543791	1.4511237973113866	3853.359467972633	32.19693713962899	1.0
2701.0	39491.89125960534	43852.74996711825	-453.2796350716991	487.7275592621164	184.40768113422612	221.82152131515042	3.880307459858147	1.3962928071337044	3423.701212973712	33.127085852667584	1.0
2703.0	39464.2873703705	43877.46290055893	-377.2747469175853	432.50887345269626	180.92452374497555	195.9440241142267	3.7809340728048992	1.5044016483355935	4022.349811578543	33.48711934695552	1.0
2704.0	39530.56707056744	43873.73017551197	-450.55786277978837	485.6561045953	184.20694340607093	225.83556433832482	4.2313643443910385	1.7004265923678659	4104.584146110839	34.540470932740696	1.0
2705.0	39612.45013518879	43830.828625995055	-455.5236621227628	489.4406713297507	184.57743010302215	249.46521470747882	3.857213904244374	1.4426540137036854	3278.230641205665	31.12273641050012	1.0
2719.0	39071.071106516545	43118.990210750926	-134.89633805069556	292.80306170425604	199.22210322340945	216.94026552345832	4.516240571758324	1.8189652828794536	5039.290196510434	27.47033669296383	1.0
2720.0	38895.61650754677	43108.77023404514	-135.23005536584242	292.95732922190393	199.1661312060817	243.58269861158988	4.300135416547275	1.7953391738218272	4990.088444227351	25.456601309129155	1.0
2721.0	38238.77644227191	42598.8332362941	-243.4626016009783	348.53037285469884	185.49054824673865	208.85743248554414	4.106579789797113	1.652768179677018	4477.91573815719	29.252288058780938	1.0
2722.0	38334.73613314496	42427.88527975886	-461.6847900687332	494.1685533271373	185.0632201186752	225.8411350386724	4.218861945100172	1.9743801540319361	5987.334269410441	37.014573154577356	1.0
2722.0	38288.29613579528	42431.20778184405	-423.3163688972494	465.3083302055911	182.50884253374485	208.72267761650133	4.469389316264011	1.8815742266455338	5020.225401449311	36.45746412539969	1.0
2724.0	36564.39293025467	41059.82114723877	-278.6295983689689	368.9649760394058	182.96867542528932	135.06717061445286	3.922725143197418	1.4157084753396563	3762.1547013729887	38.05292566312436	1.0
2729.0	36125.90604611224	40708.807747094965	-501.6781457979368	525.7287057985898	188.91996857654763	209.85232709594922	3.994401455730501	1.5457683687756738	4189.592691116567	37.65926565800393	1.0
2739.0	38125.98258953132	42307.44331696355	-375.7138799867694	431.4319654157455	180.89912584388466	214.6120549245412	4.011094905459579	1.5839609967397321	4129.926254711213	31.997770130769347	1.0
2740.0	38699.98206160776	42954.739190372326	-357.4406927217896	418.99540993657837	180.7398950639945	200.82469913181382	4.150452427879077	2.1265931845536747	6091.136938949252	36.318594832397174	1.0
2741.0	38300.962023672524	42685.93657617854	-397.87583564647326	446.9377056447099	181.43370993124563	253.41366424850818	4.310732296018404	1.5679716559579984	4112.501722564741	29.427232438993236	1.0
2742.0	38570.0742398792	42876.453188532454	-115.94960193367162	284.2167949303323	202.53910178546636	229.44891477445242	4.426971376416674	1.7422653708018399	4318.261311206436	26.0116486917453	1.0
2743.0	38717.98044525011	42718.58581660895	-202.76078008108283	326.33563932617625	189.586011945556	163.473556089065	4.3007198967926525	1.9761475025339375	5735.178303378341	35.39204613568048	1.0
2744.0	38753.2251282103	42809.916313896916	-218.89020979722972	334.9441534743924	187.81202560433903	165.51975623876555	4.014390379309043	1.566665780843238	4462.426090437698	32.85642791674104	1.0
2747.0	39499.164699798275	43327.15205672814	-325.93519973870065	398.29253743842736	181.062960205409	130.51551715339912	3.5479742241514978	1.3208399064369718	3519.2903367911244	39.7690501824095	1.0
2785.0	39474.296925630646	43631.69276226621	-435.9423651830995	474.65218850082346	183.22556801293416	186.34024406164087	3.7625492113886505	1.6022576598025002	4427.7910407569425	37.777720088196595	1.0
2844.0	37996.58493623061	42300.86862301718	-353.79297732197745	416.55051207663604	180.73857842255498	246.7004582675838	4.515347297935543	1.9069136135346703	4873.866917439162	30.1877976810968	1.0
2845.0	37656.84652084202	42159.71931208415	-474.41817602436964	504.0532473968282	186.1588939398792	225.45161687167777	4.095862948087533	1.4801452079881514	3709.0982150885316	34.19659298887343	1.0
2846.0	37160.23091321635	41585.722128441725	-359.2385157918995	420.20502513037405	180.74427450775949	194.56829353394352	4.225637363372922	1.7183716095425094	4543.979760412506	34.35020350290483	1.0
2871.0	36333.7655670937	41138.96206264604	-667.5879822837304	672.76121856485	217.93661660523736	249.3881941048966	4.1384331459713595	1.5620806342923452	4290.834007368067	43.70943243681489	1.0
2902.0	38797.84102766687	43179.742530125666	-223.86146990428838	337.646847717951	187.3052353078136	146.99111487592128	3.81287872738806	1.3756466088225565	3746.540557732055	34.32454611938249	1.0
2904.0	38634.85581902918	42902.751515322554	-742.7685763183541	747.9339072396408	237.9919057183234	286.59192880358864	3.808652624603281	1.6175508950572175	4502.07829131616	46.02430000577261	1.0
2907.0	39658.18206439522	43574.55292496575	-269.4455210581554	363.5158388901515	183.5363484479299	253.10840088921648	4.031139934374295	1.7134956470318043	4500.001237730893	26.68639257103461	1.0
2908.0	39345.895538513905	43541.48114379802	-307.18246540116536	386.41413492830105	181.61438680355957	319.2124577724477	4.110908770831763	1.8006046538057607	4840.323852784342	24.125075364497018	1.0
2909.0	39608.9842478999	43581.26495171606	-67.35879000398047	263.74379116122947	212.2963709100728	239.82545396218086	4.317053719678438	2.0063339482074336	5461.1048365260785	25.80090050507057	1.0
2925.0	38867.7015921702	43175.358987524276	-188.24395818119962	318.7975639989401	191.3521602572424	137.12640279488036	4.080375518899111	1.6175105156837082	4780.914354383657	36.776833068765605	1.0
2926.0	39472.35720816438	43537.65929267507	-253.348608400275	354.1570250924959	184.6863743474848	182.5357884410167	4.133045368733586	1.550120492643221	4392.129101904151	31.546641362916255	1.0
2927.0	39229.433200247346	43403.59585522289	-450.39624377033476	485.53332121390594	184.19520116047065	220.71660641887337	4.0830494280909955	1.6623825275794215	4430.802568583928	34.80516739775009	1.0
2933.0	38942.64105716401	43165.80977239488	-550.3318926765181	566.1566848276657	195.25535207545386	211.09480767689388	4.162920035418346	1.7385154215657546	4355.954509118335	42.086837464159636	1.0
2934.0	38698.07194565919	43085.37323071291	-17.063044402662346	244.897506512604	224.2911774670432	155.06386864471116	4.086651641935225	1.70995569144365	4948.659100464048	32.24163232130997	1.0
3181.0	35091.26169471338	40094.557563846196	-127.65998301743349	289.48374049637965	200.45667907274486	96.41336192835442	3.5957727894200193	1.3108638349609807	3607.355325307928	42.0006760249254	1.0
3251.0	37232.661338695914	41818.11920658202	-220.53829086247762	335.83757314288533	187.64192661738477	236.30181181986444	4.084367533800778	1.4719227941473216	3497.588537949662	26.00209251540693	1.0
3252.0	38509.81249857846	42658.71891291587	-201.22583750020266	325.52920217323214	189.76516345436272	226.00538750952225	4.0723347018230935	1.501897412123109	3885.3514031865325	26.500702866333206	1.0
3253.0	37867.53841179408	42286.86079356228	-249.6316824267437	352.0307132141384	184.979988965179	250.23190858282732	4.4564097599284676	1.7313852331142248	4305.3988704698	26.546000537965394	1.0
3254.0	37508.234910803505	41933.20732887485	-765.459146127846	771.6691881275042	244.8910935392873	300.7659245321997	4.29074430333292	1.8563809645484226	4835.139203689439	49.33604138622543	1.0
3255.0	37320.65127258876	41891.19649216482	-544.0610210063809	560.8206982286321	194.3375243261699	363.35619088894714	4.059230138683696	1.7125453964773703	4461.879649109636	28.868623287132785	1.0
3276.0	38400.90159271896	42715.00970341928	-105.3539175305637	279.5626427919289	204.51336160295745	205.467874186133	4.070691356827778	1.3856019840007519	3132.858209993137	26.384847164967333	1.0
3277.0	38238.01773265092	42523.58720535803	-203.7471321400044	326.8550273465881	189.47183705096575	261.6719498067789	4.151041048362415	1.7529204078200635	4842.606462679665	25.111392108091724	1.0
3278.0	39031.933558512625	43175.54022151838	-528.346698616655	547.612022834383	192.16916451020205	220.35122473684717	3.8770092768644426	1.4655644887297	3882.683955991966	37.2459892118614	1.0
3279.0	39339.36061711535	43345.34226484726	-290.2964981882662	376.00193374346634	182.340234271654	189.23447169926155	3.871142998764708	1.510848975749246	3807.443455221181	31.54389742942948	1.0
3294.0	38115.18029789634	42348.60407533975	-240.47153260388671	346.8461570251623	185.74853234344877	244.80575410333225	4.388099447133923	1.9722166578825977	4954.810690684132	27.710024893609067	1.0
3295.0	38002.63151634552	42310.033181076025	-429.25290793328986	469.68293656448907	182.83070291917076	261.46405639582906	4.243606383574473	1.7484514876015722	4390.426991022349	30.815638744729394	1.0
3296.0	38554.26513917363	42809.87641434082	-397.84004935647687	446.9122942158681	181.43254498472785	174.08080312271682	4.220017941923607	2.1391261929410414	6734.226423602385	42.41290304187125	1.0
3348.0	35714.364586224714	40379.42972506074	39.459435201216515	226.56478285978494	240.0716073053822	144.775771816052	4.544051725144239	2.151944183695786	6751.476590774461	36.469545839311444	1.0
3349.0	35676.48347460345	40567.0158033188	-282.68726308473276	371.39782176762844	182.73834287953318	249.5203900606004	4.786351242762916	1.790069706444586	4935.1411855752485	27.523004731831776	1.0
3350.0	34739.602712971704	39794.13171650281	-308.075397200905	386.97221858217495	181.58205320490234	253.50521542922792	4.1263610154644095	1.5961379358695795	4112.198080064434	27.059447242963685	1.0
3351.0	35213.77915391395	40170.278136000416	-255.88129627506737	355.6133425688912	184.49233873703608	300.573053446615	3.799991667695893	1.7789851572459108	4636.204688094219	23.96370922843029	1.0
3352.0	35729.35409972629	40363.454530337185	-191.58836352848098	320.5165782898898	190.93103462984345	180.1036195688362	4.463853707214495	1.8976450988506155	5831.555110203005	32.41056231406279	1.0
3353.0	35766.4604709024	40561.44361061354	-483.5973304216401	511.27369462325595	187.02537943621712	239.0481937185274	3.6526509926778137	1.5644596380689197	4194.345776404535	33.86456461609931	1.0
3395.0	36967.87917927325	41559.34122675932	-193.5204188281428	321.5144556259461	190.69163589890059	165.68265029284703	4.2599061231297695	1.8265983061197186	5286.974967025969	33.874518521618754	1.0
3400.0	36650.36794856186	41575.76909112402	-361.9210687160402	422.01557312384875	180.75538890477142	228.41986955192067	3.849515265310074	1.5098268986076926	3572.4145604961404	29.951390739018784	1.0
3401.0	36644.57840792741	41546.07480771485	-348.75519364105145	413.1945456577082	180.75343311960012	281.6319679105942	3.7311689690471983	1.9478961439309903	5502.89567416612	27.71974279578234	1.0
3402.0	36693.4672760085	41542.067677599654	-331.5322178966954	402.5560042329683	181.4787882139866	649.2749040007186	4.121206209790035	3.4826524252492863	NaN	18.99399745588383	2.0
3411.0	36666.873158875096	41535.10168533602	-319.66398931577754	394.62825024909154	181.49630863521526	2324.329662229803	4.06424721299623	13.806400512214744	NaN	14.7732029875232	7.0
3417.0	36633.04651887779	41550.76536239784	-285.0136250301679	372.7996364283576	182.61194657885065	342.83816312373096	4.5209129719652905	2.200705773257317	6127.59426969928	23.84082271064511	1.0
3419.0	36673.36429156879	41551.329005310065	-267.04461261185537	362.1044360149628	183.69534866248537	340.82539032919556	4.732504417769095	3.591935393923477	11890.516799843725	28.63318508217134	1.0
3420.0	35146.967433592676	40307.68842919106	-393.0207816459942	443.5012203880243	181.28457970628926	251.65753893912964	4.253880743536406	1.672853171039134	4191.060107562727	29.902302290800627	1.0
3420.0	36729.01744524455	41542.914293041904	-302.0018409597182	383.21188911551144	181.83079259746108	843.1710746685872	4.53784627802553	4.42725570045245	NaN	16.829237014907402	2.0
3421.0	35273.241775807895	40094.56519566255	-249.53812399971812	351.9773600920883	184.98751535903938	136.57366687764835	4.113199807246933	1.7159323767409511	5335.750817719957	39.326243104812654	1.0
3452.0	37111.494632560854	41553.42361960539	214.455664765522	188.90881566128792	304.3667439182016	151.59436512551483	4.673863732355799	1.9142722336080726	5412.977917996463	35.03910385309267	1.0
3452.0	37111.96342386035	41552.224075297665	217.94872291502395	188.45114502128672	305.88769823333973	155.24585867153672	4.550522566354288	1.9385425960058627	5896.813446146002	34.69367358310756	1.0
3453.0	36578.159437142036	41166.24762328386	-263.31418995307575	359.92224672615214	183.95111152755317	124.6279898418479	3.6186043032269146	1.3528618180016934	3924.4898315897613	39.06412108807573	1.0
3461.0	35744.71365144962	40551.223631355795	-593.4441608749294	603.8454586349942	202.37668368855174	245.2160494886434	4.425919850657731	1.6809145266923602	4465.983394730015	40.12203484554869	1.0
3462.0	36365.586910268314	41177.16600979634	-637.1206589863859	643.8147852531322	211.03563359477886	315.71425843792946	4.139160581274294	1.9787703330716704	5622.236118812952	38.6225338434522	1.0
3462.0	36345.1017032374	41186.71739139743	-635.0709057697501	641.8987798840017	210.59675317460096	291.43999925742565	4.597093237712848	1.9288277058906458	5339.329465102174	40.29910533938296	1.0
3463.0	36937.27318513549	41447.17625934084	200.90122917187054	190.79370762260336	298.5528934906764	152.20185166798967	4.602156790122425	1.8310441689712138	5266.274612072775	34.17805328178936	1.0
3463.0	36938.456629609995	41447.99179770486	188.51381856885624	192.66783142315515	293.36206167147725	149.4583755647446	4.6841286103781705	1.8242307891998109	5233.581841746949	34.37614957425675	1.0
3466.0	38996.48717036733	43213.78611130946	-251.80553191197632	353.27270813942425	184.80698983580228	190.31932567782468	4.053916119792295	1.6436707170101934	4248.473894269137	31.179159722102963	1.0
3467.0	39127.27164565464	43343.85122776845	-477.23378795829154	506.2595978059032	186.4178521541868	189.93070290878387	4.331104067599594	1.8588597564558154	5627.81035334079	41.71217653509377	1.0
3468.0	39000.28734171284	43362.15513184837	-341.5899595450543	408.4625856259327	180.807878963479	183.25063426715786	4.441432400661242	1.9217342075584214	5547.114983189502	36.53623955400673	1.0
3469.0	38179.13732319418	42577.555886417795	-249.53246102318082	351.97413095815347	184.98797113651182	217.74958226657	4.367718280199266	2.0440911273730444	5970.420955463087	30.501266129006343	1.0
3469.0	38178.854708014296	42577.27788745363	-244.50930341514692	349.1217441000342	185.40187912337151	214.71421994061754	4.4452779441017505	2.023741929934802	5712.61279154623	30.56423663993133	1.0
3491.0	37798.60893236002	42270.75090863668	27.250992592027117	230.26943020324236	236.4569998260104	235.89424890170423	3.988980998816418	1.3621864813119624	3135.3516889318175	23.599509549183928	1.0
3492.0	37718.26608534948	42321.38199956681	-32.19145980142352	250.31541158318487	220.48054126194995	309.8363271286197	3.8658338095587403	1.5108574846826637	3897.4282268032293	20.648633605847674	1.0
3521.0	37710.451556588814	41816.53948741212	-272.3366465065107	365.22263572268866	183.3507136368143	156.2146113726762	3.7489133513180604	1.3920309216879196	3800.3235102249937	34.33617778695298	1.0
3527.0	37527.388670753026	42154.955698118545	-56.050025441200674	259.29840745016685	214.82534464829823	100.20397842770886	3.5766943383975787	1.276770838392593	3476.749684145594	39.61204282116029	1.0
3566.0	38363.40608564012	42251.849750793124	-382.5953667957861	436.197057481858	181.0250507480213	282.5607214870345	4.03125308290508	1.5929001550352402	3856.283533605098	27.16325456646304	1.0
3567.0	38269.4416795657	42220.79845708967	-337.8765462122214	406.0292743914074	180.85148898780886	314.7844093505853	4.164118675949276	1.6727895686445649	3799.719976042143	24.60011584980922	1.0
3568.0	38309.45414845053	42242.42615951481	-433.5124487285573	472.84224896010915	183.07819098358016	226.20783289418497	4.0039023917288	1.552068854715929	4132.589303233924	32.853773928347174	1.0
3568.0	38292.09334489803	42243.618491792724	-459.8067159154688	492.7235775675749	184.91207339773334	227.80414973964062	4.14144648081096	1.5289179151717351	4005.856579738144	33.64501831550739	1.0
3569.0	38255.16437568832	42255.792436202675	-427.490654387048	468.38087214611653	182.73235604260154	179.5171037637734	3.9472453468786934	1.5849827355745012	3889.5647426917176	38.182778213839164	1.0
3609.0	35677.12597881815	40785.24373356799	-320.23414690482014	394.6462787763347	181.20224713728868	252.33596974501305	4.009391471504174	1.4405319842330238	3798.6600078996294	26.827070367214297	1.0
3610.0	35702.107412593235	40805.591817247005	-349.7044528491457	414.23439753758623	181.07995256208523	660.833297439899	3.813694389830153	3.7245533035123857	NaN	19.60412028588666	2.0
3611.0	35740.40046027624	40797.79862368619	-297.11618694446884	380.1747122366322	182.02092963017256	285.90960504280866	4.119670279729026	1.5808047539768217	4157.830421481696	24.867889210019726	1.0
3645.0	37929.35875666144	42275.37581496963	-334.300364748808	403.69817956598524	180.903420923914	168.33494693780673	4.163620143156663	1.5289033386526503	3862.6650229730817	35.50080099144221	1.0
3645.0	37931.232934123116	42275.12097979998	-333.0389083244691	402.87879032221304	180.9240646545781	165.72476374459833	4.237502856460385	1.5665157946637998	4012.2207954012297	36.08854092706465	1.0
3646.0	37633.190918557186	42032.81568458948	-99.95075943059142	277.2300656887386	205.55305424949827	120.42439539327677	3.740805805749046	1.4065640248750304	4025.557622001292	36.70720317725709	1.0
3647.0	38576.01967133435	42715.63077551212	-42.1097801408998	253.98456926414096	218.0769160731699	163.4935933429797	4.544176346996917	2.155507102534651	6308.766585984262	33.92333786345958	1.0
3648.0	38618.77002286441	42671.66426045122	-442.42732011677606	479.50980953406753	183.64091690942172	184.91664900984824	4.410472898209747	1.5197059452806267	4040.4523772273765	37.626081442961265	1.0
3662.0	35743.09550265046	40853.333308615795	-328.55272883985634	399.9769138150257	181.00730630696253	151.5902432671065	3.572886634010895	1.321991118667536	3591.8219852408947	36.24767201886789	1.0
3663.0	35771.26092076432	40847.26595429884	-474.75591773430875	504.3175116331381	186.18963791789452	357.7538460957506	3.7495340273828544	1.7936654210292549	5363.224762946783	26.874518871487698	1.0
3664.0	35803.72378230732	40867.049913171766	-376.82516025576774	432.19844904911554	180.91701784338355	335.10586667648954	3.867290050714157	1.769405135964843	4799.655665057254	24.908854527977322	1.0
3665.0	35689.04244455273	40845.886552855605	-398.31949480395195	447.80918648447613	181.89784519980873	531.5769500077151	4.027286292685975	3.289945935521879	NaN	23.0107019372459	2.0
3686.0	35964.75838776092	40268.282115369424	-224.11026725075627	337.78272219430244	187.28036678643718	126.80234694593986	3.809970299281872	1.327595464719178	3595.9537594251597	37.33668915033609	1.0
3687.0	35821.145716655905	40256.32606336555	-150.49185336477618	300.1246269091766	196.69707480867794	129.95394485771288	3.798957519316573	1.1712028469987308	2896.2516311275567	34.21369419635343	1.0
3688.0	35728.15972409412	40190.165168819025	-184.38346948239803	316.8263990658436	191.84886948128312	121.85394607746214	3.728411263418547	1.2664192088140018	3704.565959610583	36.886627128591286	1.0
3689.0	35673.482082187045	40508.04052272966	604.3967516489517	208.86969159776496	531.5767935493121	222.63698322257522	4.069845864800085	2.0828425576227816	6063.44108505537	43.99678160078092	1.0
3689.0	35681.0829384874	40789.30652639989	-82.15073021250222	269.7404218709151	209.13557192023748	144.8809740702642	4.368642060633939	2.3197336135384408	7207.716413961862	38.68812043900985	1.0
3690.0	35696.89333245185	40826.396631334435	-312.7668820984325	389.91675643348094	181.42215490883746	351.8403808841651	3.8048191505046276	1.876151102189625	4530.856243864459	23.050692270009066	1.0
3691.0	35645.578895800034	40826.975104414276	-347.5576116367015	412.40028617768996	180.7598098143066	333.5772267088037	3.8471845044581845	1.918417367572424	5107.321463454079	24.743144760114603	1.0
3692.0	35594.14349409062	40829.23535679617	-303.08402616487064	383.8622500434885	181.77058882773204	138.08028726403032	3.8831710132517627	1.3125292503687178	3494.3214309512036	37.5017834327995	1.0
3695.0	37895.8684545204	42650.38682716311	-259.1046542648495	357.4755495640278	184.25245906436916	158.16326404145258	3.8171148830244177	1.5042221255615549	3855.3927368157592	34.43197719945388	1.0
3696.0	37934.94802061753	42656.42122186962	-325.3328182734815	398.02150238695214	181.1699961983968	665.7978322249253	3.9323679672542644	3.6525114014549134	NaN	18.83543896431078	2.0
3698.0	37893.49374058958	42644.02202071946	-317.60131343149925	392.9727263562543	181.27493286611195	315.31050502556553	3.7988202710667314	1.935943088641225	4697.010317212994	24.979912629865673	1.0
3702.0	37867.000804622054	42631.6267864661	-348.6176902418886	413.1032820229802	180.7541097324055	312.2238118943805	3.887602191117402	1.7328553812968464	4682.458494018255	25.174036752787803	1.0
3703.0	37963.84736143805	42640.14906886102	-435.96067958874784	474.6658512498089	183.22669588667137	357.56681767353894	3.8543140584167124	1.7001818273308784	4408.313176302175	25.30343816116745	1.0
3704.0	38003.59130798346	42703.16226882694	-422.01452353416056	464.353449891027	182.44185132163645	368.66620643231425	3.5136304561560996	1.69124837571083	4903.1244929060085	24.413499768229023	1.0
3705.0	37958.90804198963	42689.87932249366	-323.58542648488327	396.7859650097797	181.11736870467155	354.2296916790647	3.9491822980328735	1.5548497240542412	4069.399053141033	22.31939967151903	1.0
3706.0	38021.74405634493	42671.8408800952	-417.7629113196047	461.2461010789699	182.23206609400248	263.0119302372039	3.9907318793394575	1.801196554434828	4878.2377240242595	30.548722964758838	1.0
3707.0	38021.801024535016	42705.0423128785	-484.84484530183624	512.2611398044348	187.14809769044757	176.40530190550726	3.8999154391295066	1.226908626878794	2958.6411006246367	38.507788232158795	1.0
3708.0	37904.65273668824	42646.22503128635	-376.6287288035131	432.0715650852695	180.92080597352648	773.5614355302567	3.8952264416724596	3.744120070608597	NaN	18.11894088502103	2.0
3710.0	37962.74253306434	42664.31307094005	-350.88595006132044	414.78153944170094	180.8825733185021	1106.8061098813896	4.0181544064007575	5.588359248203916	NaN	16.159067801026588	3.0
3720.0	36465.973842870044	41192.94835247399	-600.1020378358035	609.8220188620202	203.6027050489769	195.22167900312851	4.231767210195132	1.6385960459525735	4185.98814181089	47.09537256769689	1.0
3730.0	38262.83446072801	42508.76317573117	41.9043195685685	225.83977562322067	240.80912637767497	130.35669705943508	4.4024165686587216	1.574389274841484	4117.044176212533	34.98421303948572	1.0
3734.0	36504.684726613785	41175.801737032765	-403.114765857976	450.6708386565313	181.61478203426668	153.90349669284086	4.361801109231127	1.783874366949431	4821.884434166397	43.046932650028694	1.0
3740.0	36515.51334176697	41175.213780795544	-513.2007215343834	535.1072226498868	190.2619948610606	352.97700315778565	4.017506708067445	3.3811117580073367	NaN	37.43285163688468	2.0
3758.0	38337.939410694715	42297.60433328426	-137.6004963988073	294.0561354732268	198.77099664032127	176.86379686639893	3.6435605613555055	1.3455647407151903	3759.3746918813254	29.06364986306331	1.0
3759.0	38312.75923198177	42236.998935356154	-204.8775362470236	327.4541017693818	189.34408449977636	919.6128547338515	4.043568800424999	4.552109813967686	NaN	14.780114419080414	2.0
3761.0	38377.510004885014	42257.13867600933	-210.58155141389597	330.4790616654077	188.7010881136702	355.5565762430517	4.041678134471499	1.812341950877694	4305.2277538070875	21.082758374971775	1.0
3762.0	38337.96376365699	42328.42339461141	-124.71989668358547	288.14922806484185	200.9696804720986	310.24643792164477	3.7338430668167786	1.7161269371756476	4311.301743635652	21.664660654487967	1.0
3763.0	38295.697507456585	42408.04262047054	46.19684692253249	225.13519137529408	242.56329589665063	594.3878218983562	4.077950106350333	3.934131917158978	NaN	17.32456366531058	2.0
3765.0	38273.117804046204	42392.525855386055	-5.775515889167564	240.99571868217978	227.24796585902962	165.59490296334653	3.6761010765174857	1.4828915403919194	4737.612461937647	29.71333286717387	1.0
3783.0	38341.56081413889	42315.89912691391	-160.5387416167998	304.96277225124857	195.16857829487182	257.0754291411546	3.7658480320949868	1.4403792191358968	3612.7917454958238	23.835115734371236	1.0
3799.0	38016.30411141535	42592.96633431731	-138.15101794113406	294.32777717667966	198.69252315156427	294.1604762334383	3.5536507377488067	2.5293359761629812	NaN	24.964449808011786	2.0
3803.0	38114.05658676324	42654.25968986921	-116.15589484277672	284.33418539659556	202.52230334066996	645.317084093715	3.8650289631310657	3.203510238748283	NaN	15.889588344966494	2.0
3805.0	38215.579249447765	42656.545688416525	-83.22271730801408	270.1830222433858	208.9129856745856	676.6336875960538	4.432546605504743	2.5498165918092095	6079.093792309527	14.468180233995145	1.0
3815.0	39620.04599205083	43741.95713146723	-499.905714735115	524.2980769548556	188.72323085254123	336.21677187697077	4.369877262624034	1.7841515907162413	4233.297688387026	28.858307769062726	1.0
3816.0	39797.549544617395	43985.0545332415	145.00948464454814	200.39619732995735	276.0585009255551	368.0025370055779	4.93441999277541	1.8259269563578309	4572.2258708660265	19.288223938548335	1.0
3817.0	39416.76923270419	43879.70372410793	-46.93649217396394	255.8037076437445	216.9343205363082	125.8277547510839	4.274217108054727	1.7618939071591138	4910.961202341757	37.68760058775267	1.0
3818.0	38058.70952613935	42424.04294935864	70.26896995183004	217.84055742976793	249.69855172222654	283.4394816156904	4.1071174901073615	1.9220265077086192	5549.186471645151	22.568831108468412	1.0
3818.0	39733.88430559378	43532.58438018761	15.883698968332926	233.8451910553149	233.19355342959994	386.15269637727584	4.4352764055948635	2.0729963057152325	5400.223112615287	19.036834160455854	1.0
3819.0	38013.98912475774	42335.93835923078	40.97105071864073	226.11586246265784	240.52706074459948	296.4810720767268	4.231802124594133	1.8897915603726156	5356.005990081298	21.872251479895926	1.0
3820.0	37985.381499786374	42375.483242003356	59.18868290001174	220.87504875996092	246.15303466712	278.30886393095506	4.196822069440224	1.9639123215457335	5419.739559695132	22.93426804481841	1.0
3821.0	38026.86561358579	42420.65050564826	33.96979334785223	228.21322170734888	238.43221025141716	335.8033810031105	4.213629705039076	1.8771521598675334	4959.225932678821	20.269618137590317	1.0
3822.0	38025.207688115304	42337.26929704188	-6.196688243729272	241.13914847284943	227.13589508797693	323.6797029244463	4.327593038610648	2.0111341480884657	4688.682338831378	21.10685895822277	1.0
3823.0	38021.79502582387	42279.260374307676	31.596885696795592	228.93455931727019	237.7306871842335	219.63056938566186	4.135984382590509	1.6282961642496425	4006.5607249707377	25.428945237117926	1.0
3839.0	38164.18633795563	42219.33088104018	-51.992836274262075	257.73300229957863	215.75644651249138	587.7508491843485	3.957740077728132	3.1668419336363094	NaN	16.447659837429587	2.0
3841.0	38201.28982781894	42175.343621564425	-243.5267625895324	348.5665931525347	185.4850889630515	328.2181930695926	3.9723573735060222	2.120778875481548	4328.2712534454	23.48184753929543	1.0
3842.0	38197.30564016816	42130.320687456086	-269.21907784146856	363.3953756489406	183.56157115304904	734.8703481765777	3.853624364186323	3.7205404638079544	NaN	16.819323246807603	2.0
3844.0	38122.19411225281	42125.982098994406	-188.02138712034466	318.6835374739162	191.38048879671877	376.03654891379676	4.031393891852325	1.8548198968321408	4228.549957099152	20.215073329719647	1.0
3845.0	38092.42035195714	42115.90522196925	-163.33595313977733	306.32672801177955	194.75671107863826	330.18449620926697	4.011941140268239	1.772905632410783	4762.946333064478	21.376319774488824	1.0
3846.0	38210.42925663355	42171.23100690566	-121.04249571275842	286.4915208620832	201.62060522821793	333.58237666737	3.8127849062209256	1.699408981728374	4155.218476977043	20.68933619766542	1.0
3853.0	37923.18707746215	42596.369009177666	-211.84636575034907	331.154575035127	188.5623526591722	245.08092963158555	4.033714954104108	1.7501019308774186	4757.178719112379	26.275642815969146	1.0
3856.0	38346.2733366643	42261.22781863453	-303.9891972747874	385.43114149582954	182.5485197048624	603.0831048835121	3.8995571992296862	5.15316739114363	NaN	23.41023808788091	3.0
3857.0	38267.11965841416	42227.83991097107	-243.0086526496384	348.27421952233954	185.52926314722663	262.590295296483	3.8605725568954368	1.3833365276123404	3312.67354579182	24.515404882953046	1.0
3860.0	38401.28312666549	42248.03351182004	-326.61840063738964	398.73155316617573	181.047930418863	289.5075107922889	4.034637259966132	1.6355286929263713	4412.002927626021	25.496575635446245	1.0
3861.0	38283.7280325881	42243.88610462041	-367.3336764814818	425.72252960725916	180.8212931096055	485.0350926424469	3.9491847340837634	3.2386312912907247	NaN	23.441881958958362	2.0
3862.0	38355.0252413297	42262.99258237844	-353.64649997653515	416.4525970141837	180.73873732504458	206.30914839242948	4.0262553092956574	1.6530927906851132	4207.618243347857	32.467215580076186	1.0
3864.0	38377.201435341616	42234.5419244685	-369.1620897435457	426.9366701985489	180.81277103592123	270.94590193116113	3.9793811015081286	1.4496174042163725	3592.5402205288256	26.93381008391131	1.0
3865.0	38327.513525843795	42242.6040248571	-322.60788590860227	396.26145152131636	181.22263169134223	495.8919344390335	3.8479027403506465	2.6668123677764024	NaN	20.560338898557365	2.0
3922.0	37934.12300735467	42090.71589923933	-130.6736133007525	290.86009460143697	199.93768225471712	329.48602968796246	4.126107756578637	1.8514900608947193	4313.946805515967	21.264494269282945	1.0
3923.0	37902.66485570138	42065.16779664136	68.95650444607443	218.19394976821877	249.27369843570645	276.2108883439964	4.157206184828916	1.7839484394555636	4425.068715937963	22.55473136201389	1.0
3924.0	37948.326059800194	42046.19941167548	-129.61655685355086	290.3763515238199	200.1189367113364	353.6060172117281	3.970375657345643	1.9055205124515742	4695.857247742139	20.490067271285305	1.0
3925.0	38010.79401768991	42047.852379907694	-167.19445012875667	308.2202887526418	194.19836374218576	275.1256900255234	4.004286008405183	1.7073685020076812	4142.063190080036	23.718451057604103	1.0
3926.0	37932.28059410344	42020.590945585885	-133.16844007598144	292.00598585868926	199.5132685850213	299.621421769889	3.848087677726397	1.64085905044579	4363.210710764498	22.011586573988204	1.0
3927.0	37961.61731976613	42071.488694824286	-24.77308287203153	247.73459330140122	222.41047225972235	554.1781469544269	3.863974878384906	3.5901935757828283	NaN	17.685002214024234	2.0
3928.0	37968.618812641624	42132.40724640235	-103.60906880067975	279.15627509341874	205.12945543479856	556.5045828950413	3.882102745393321	3.3019236052285668	NaN	17.5895875866872	2.0
3931.0	37946.6047138704	42270.40930423901	38.03815912275166	226.9888396477916	239.64496174538155	303.9906846909764	3.9227324293299746	1.6896173487236796	4349.34290857423	21.082427434415987	1.0
3932.0	37989.55790273384	42276.4031683185	175.24214056924473	194.83630444563346	287.93044798150487	197.77793705402848	3.98167591515737	1.4937983120778244	3873.286127957821	27.091056944482496	1.0
3970.0	36046.63044550206	40496.60149657042	-410.64941308404804	456.81330865068617	182.50028075589228	732.4162320230855	3.9228784783863855	5.066629619681429	NaN	22.73443332936451	3.0
3972.0	36107.58533330811	40487.91919029959	-349.88177374180145	413.94294987472955	180.7484322078627	150.28633757085888	3.756126357860383	1.4831057358524753	3896.056133662855	38.47708825441806	1.0
4033.0	37193.745933143655	41792.50957551334	-452.3885824230018	487.04863816769614	184.34134210862803	184.56608238335957	3.924373675520992	1.5715792483206534	4318.51886984527	38.58061607516373	1.0
4039.0	37120.94078849549	42199.419693132615	-1101.3222486921227	1179.7770061150834	392.8999373863358	1053.7134008252071	3.5490815883730162	2.3622531410201306	5637.38239330531	42.547337012642664	1.0
4040.0	37598.93377839781	41936.13965212884	-706.8847550548664	711.388980636323	227.8821580405384	233.20365086719835	3.8058809561668387	1.5810542237307676	4215.664782990723	49.38642276012523	1.0
4041.0	37586.347687734815	41859.38526996076	-594.7916435214051	605.05167617161	202.62209055409875	254.59875753968944	3.969702763354043	1.5268256074427686	3977.0273220570202	37.91072299817368	1.0
4054.0	39427.4341793028	39476.40729976361	288.12370483482715	181.69413480457712	338.4133230506977	104.53365989416707	3.7613399894394037	1.307241861202076	3728.887249949991	41.32695962405104	1.0
4069.0	35598.74528400478	40420.6160379445	123.70936737169946	204.83091456804695	268.112499380134	91.27193092986695	4.476869417686638	1.5740346311480788	4402.981512377766	44.73293931687966	1.0
4076.0	37707.91000253076	41919.99132635795	35.490384368857626	227.75377041084454	238.88401160755703	187.7032285010547	3.701853854607954	1.3799862422818927	3626.2121636140637	27.02239647449389	1.0
4077.0	37713.99839917079	41877.13655390918	-91.56954832764133	273.6663173953879	207.20981576571003	345.7220443052983	3.8014526185943147	2.0545404050124976	4651.604898876443	20.80149893575585	1.0
4097.0	38309.732134932514	42679.5401326253	-491.75746512209736	517.7592809037275	187.84958751265728	247.03749962544782	3.8807254346827382	1.6845378779671394	4533.427352351979	34.28324432370722	1.0
4098.0	38510.8667104333	42686.03694964022	-85.45225878288042	271.10702257850704	208.45285095140866	169.54244640303264	4.595637104768249	1.8949385585945016	5113.074841845907	31.99897620576218	1.0
4100.0	37719.430636064106	42045.5360120076	-313.8712149314507	390.6128917128267	181.3869552187639	234.59363882811576	4.5220772203415125	2.3897692610102514	6862.512216247543	32.59102232699201	1.0
4101.0	37874.63673550981	42114.10041071431	-188.51676453559713	318.93739054584165	191.31748933433622	270.64094245237857	4.685459463035348	2.7936223547313137	8031.974794670914	28.300012289739623	1.0
4102.0	38436.53127023233	42661.53199533442	9.092143123971892	236.03973096355162	231.29075330086317	105.69955509736903	3.8827527160972135	1.3774139039119366	3807.038110898022	38.6145193061251	1.0
4109.0	37464.05223459499	41987.760015680855	-79.37242176426436	268.5983620198193	209.71653309954897	96.61426038413745	3.84296278372863	1.6373393217056693	4350.153615887204	44.436106002874176	1.0
4109.0	36231.63787311815	40897.9805318024	149.59691982136118	199.9948311695838	278.2173539762515	189.10508017233406	3.666116003211922	2.488935923902303	NaN	32.593484082114664	2.0
4112.0	38824.04794799571	42898.932966610584	-68.89811238929705	264.3582114457511	211.95966911627605	123.14383431043663	4.234535882791648	1.6720407304349667	4955.282835086986	37.780299662632714	1.0
4118.0	37537.885313927974	41850.25220922708	-7.297148147990717	241.51469843899997	226.84370911488708	207.85968700756075	3.89151219411761	1.327388663934649	3435.0045768210116	25.378628975785784	1.0
4119.0	37511.33592895731	41868.97355469885	57.57930777487066	223.0650527697024	247.05172911061578	773.2893357137007	4.024062716759042	4.052347729324875	NaN	14.743285528828116	2.0
4121.0	37558.57613067261	41852.2563423385	-12.622623378358146	243.34823954909612	225.44276828913414	415.6531034522495	4.089221002260046	1.921221207338465	4058.88375963047	18.03067719636604	1.0
4122.0	37654.10057115176	41817.69985455199	-104.20109509056977	279.06265182183483	204.7333242178412	289.55710552428866	3.8102298713868867	1.6156406601641127	3946.0707772938604	22.1447282313955	1.0
4123.0	37616.33647120514	41817.407299997074	-115.28186438513451	283.95533661869945	202.68925509818916	787.8290464983211	3.8905577212834883	3.9887772815596483	NaN	14.905908606185177	2.0
4125.0	37537.62909577109	41850.310562231025	37.02456879283888	227.7852713738109	239.73993688448684	734.7834031433845	3.9240978450169517	3.4244601223903395	NaN	14.409361542931462	2.0
4127.0	37463.38160328444	41880.05381326579	62.5575950584506	219.94017590758742	247.2211341412293	143.04371650835012	3.6640487799575703	1.3275734857589285	3311.7415470239416	31.5619531092084	1.0
4139.0	37627.46715742252	41985.423168048954	-209.72775109016206	330.02391598544517	188.79542937164825	223.8631396714546	4.595891335795578	1.685536412477409	4279.333983016717	27.508163589000315	1.0
4140.0	37636.20060904278	41943.01547224964	-535.3274531358776	553.4509505788092	193.10918096486816	209.45435843406696	4.047013040525958	1.785265149721333	5145.558147128558	41.77799570137643	1.0
4142.0	37397.928014036224	42056.17209007619	-37.74825499647657	252.359650518007	219.1246614649867	92.81150635632875	3.5370116026821514	1.0984646551100357	3117.6156628086765	39.82512713025659	1.0
4159.0	38714.08743721711	42952.450852246315	-472.41916558788773	502.49133461795856	185.97870782236063	279.5767848890457	4.074667550331447	1.981152580060395	5477.804072802006	32.4681252279464	1.0
4187.0	35124.53971144178	39880.86909452123	-0.11135832567656155	239.08304791670233	228.76828937510294	187.16843708524226	3.689413190796179	1.7911897789741438	4866.125824394058	28.86073853224498	1.0
4188.0	35128.86484273813	39827.2507753549	-37.129611859568485	252.1306230833712	219.27444872474666	191.97741881249848	3.96436258531799	1.5271408011104115	4183.448209487915	27.47532275364775	1.0
4189.0	35078.473429139856	39795.32141826113	-17.9453682818682	245.2075644937784	224.0641427571452	266.4764597319181	3.8216625372360347	1.5874726525140626	3925.8493860843023	22.662368015187557	1.0
4190.0	34942.24683151973	39777.46553979596	65.18831824658864	219.2175923855129	248.0612081496014	119.33984207075179	3.559732564616914	1.3047551985093706	3651.1413064982044	35.15061896996944	1.0
4195.0	36653.56981638074	41224.61263358206	-346.68589780728985	411.822999273059	180.7651387281625	227.0643091775965	4.046273590503401	1.5105108421267734	4331.534378545859	29.617941591410318	1.0
4196.0	37559.50228579488	41964.36011178365	-225.16408428018403	338.35888537128614	187.17555565239493	173.8345610322263	4.64444655069548	2.1666707902446296	6054.463905541833	35.75246040397804	1.0
4197.0	37092.62226101923	41358.65655433864	-180.6506599092076	314.9337915853783	192.3399514897856	209.94341171936605	3.8235177958841593	1.774266502225068	4606.956639381262	28.529063013603583	1.0
4203.0	35055.1171922981	40011.82841986133	17.27408540942166	233.40128254004128	233.58743487608106	199.20543819008833	3.772708062852011	1.7172778312260417	4227.023258167875	27.376308904417687	1.0
4204.0	35061.64893080971	39923.04009428187	30.40789011173553	229.2979976558996	237.38078798714486	161.2827935495523	3.710341112496025	1.5037750375946788	4211.532434936	30.19037778860699	1.0
4205.0	34953.34248589163	39877.98934074799	125.71366586025378	204.3953812564969	268.8454653163355	191.73664224487038	3.624022966296403	1.3996567041983936	3409.85803998601	26.910979070542705	1.0
4206.0	34950.407198570814	39947.41681081803	103.98614912317721	209.31881985962573	261.0630714408829	108.3669116321429	3.5138000242552465	1.3585839486459974	3819.7145090892122	37.87361567865892	1.0
4212.0	37749.97403252045	41978.30771531391	-456.5205879245771	490.20325760851705	184.65407351963833	141.16119984845756	3.8625824933066375	1.2539271293603016	3119.1747002593365	43.074685632852834	1.0
4213.0	37637.38384743964	41932.55696727385	-495.8289894550469	524.0690853914571	190.74493756809898	1375.6483615252234	3.896856041688952	9.458352050042505	NaN	23.518583318784398	6.0
4214.0	37752.43786981611	41914.798490850684	-498.3394298163325	523.0363059453275	188.55136775734132	196.88316110663428	3.748417447937133	1.6794039098146842	4857.036283111833	40.27909482619295	1.0
4215.0	37594.967444973845	41968.838558254785	-426.32793350111905	467.5233839465253	182.66876347787425	268.8706114701581	3.831508795381516	1.9206532516282482	5230.224806706906	31.051766083492478	1.0
4215.0	37553.1012426896	41974.96053586683	-515.6864386947227	537.1398187093573	190.55910752976325	297.2118545432867	3.867233349957495	1.9314192378977668	5413.347147389511	32.82161725568627	1.0
4216.0	37680.70978455296	41923.79390564987	-501.9807238796632	525.983317654082	188.96194631456692	528.1112088034731	3.9086306027147195	3.1385193713999975	NaN	26.09385859456991	2.0
4217.0	37713.123900158826	41954.43428202889	-448.0938720983082	483.7868640883555	184.03008666461537	189.4127387239232	3.809950295740215	1.5902655325755115	4609.59769670276	37.85733753789492	1.0
4221.0	37592.28758998491	41912.687426628676	-346.596581325646	411.76389047678293	180.76571744057267	268.2913599234111	4.146595002137824	1.820992000249956	4705.383463541188	27.98783229695014	1.0
4222.0	37765.353011826446	41875.24941922158	-571.7122852605374	584.6283599315062	198.60993928710457	318.1863805769225	3.66333117582068	1.5249256528336073	4128.89229301896	31.68061543001214	1.0
4223.0	37628.38091186545	41908.761555059544	-419.2064772326852	462.2992396333099	182.30175063968136	327.9453473914813	4.288366991083765	1.5990727831683167	4121.963182316025	25.817695005432974	1.0
4224.0	37655.61474621989	41851.04179703855	-407.54260899639013	453.9933790457833	181.90308012606485	866.537656044276	4.174540270394974	5.017465914316116	NaN	19.7469603759877	3.0
4225.0	35631.54824202384	40431.53267928215	-268.61027164455686	363.0242108923016	183.59116455397404	126.97732954984247	3.796438125818495	1.444081114798376	3775.566664549078	39.53170361728876	1.0
4232.0	37406.27019505755	41984.46106717317	87.35672786841029	213.38778546697068	255.34977484874534	99.00072742672329	3.4827946812165784	1.232620215645416	3489.1661105272565	38.999593997224466	1.0
4234.0	37399.01283058538	42051.37338038725	-242.3359756982962	347.89500016019207	185.5869209802724	155.4369884625027	3.363261342869381	1.657851608969754	4448.188384426974	35.41209223573334	1.0
4239.0	37458.8646782691	42018.85522737068	-126.91093556228044	289.18501296497686	200.6207268383954	199.42112388644645	3.5916596068086206	2.493332810444125	NaN	32.34668915863673	2.0
4241.0	37411.72596465782	42084.72536228325	107.6095727739283	208.46682464842016	262.335918246565	80.92840098905344	3.593054690820454	1.2389588920267014	3378.4639729097353	44.543491411427716	1.0
4243.0	37397.48498676525	42026.78581357994	100.40733518073321	210.1724790240394	259.81571699775435	103.16934039380908	3.6828960287810744	1.516375399098141	3890.1529596477317	40.44564728714124	1.0
4244.0	37489.75920106545	41925.89508701995	-39.07608686161757	252.852444855234	218.80414870223083	103.84111576379928	3.853991444811616	1.2995698130248967	3598.2474625815544	38.74394145499946	1.0
4246.0	37421.25142502322	41934.9506853854	-128.04082333114005	289.65720118636494	200.3907100240498	102.89606673747697	3.621192043859269	1.4095841539207785	4440.425044082852	41.17457198069932	1.0
4254.0	35296.13516489272	40050.55081246805	-402.39235389841565	450.1545272130838	181.58857016945504	192.94526645326965	4.269926937754166	1.6171551320246413	3795.441915509044	35.544199952915754	1.0
4254.0	37388.093289605	41961.798055782056	2.732281274406254	238.13421586498575	229.54077296346566	100.91744383828173	3.6344193153571562	1.436335599187955	4224.660986376676	40.3442871203835	1.0
4256.0	35126.82099128361	39962.98240021185	-404.90531598296616	451.95267537217234	181.68146459631848	127.71649518309889	4.03227790833313	1.3603439103925883	3542.352499874839	44.29855049822386	1.0
4260.0	37541.21655113224	41789.58890044591	-276.68072266605986	367.8020120670764	183.08376354226132	353.8147588134433	4.459229953967728	2.0688408550626036	5885.556899654419	22.82068005708065	1.0
4261.0	37520.81435884158	41762.95885333541	-471.14147886306375	501.49499706157684	185.86513543410305	383.0078030987956	4.329885926912965	1.810317611441216	4249.788009106102	25.68890015042749	1.0
4262.0	37467.443344393076	41802.37066173235	-525.9772506189128	545.6405863911872	191.85854078551108	355.2571963849114	4.390862445018318	1.6537805084883257	4218.009429535837	28.290191283043484	1.0
4263.0	35111.234082047995	40172.7172215051	-638.7689080490043	645.3583588323012	211.3908690258025	202.4927064701923	3.8335305818020986	1.3823966266524013	3274.6707899833336	45.880327518654205	1.0
4264.0	35182.08243020239	40194.27639303579	-582.0327855598454	593.6990591832199	200.35389520580682	200.3986191754396	3.8786435055491704	1.6456039333226768	4174.630334474048	44.93702902890903	1.0
4264.0	35169.17036347058	40203.55565001534	-563.9674438185492	578.0949447637026	197.52227612390317	336.4672228075062	3.898448685128362	3.1826879057827355	NaN	41.09383267235576	2.0
4267.0	35172.35686600407	40143.91674105243	-577.8254412570706	589.9890923781581	199.63313841517027	181.5573732029945	3.685460001710573	1.6361102366017415	4254.935743589664	47.740459803252385	1.0
4274.0	35175.10265197525	40096.08851703552	-582.6822390334706	594.2732237963195	200.46635449284076	178.7434976986212	3.861154852840616	1.5725731590377472	4277.907343572293	47.862559323615024	1.0
4275.0	35272.910007167535	40129.584589247665	-627.1004914177332	634.4860974416571	208.92061007828218	222.70281896239555	3.7138939783989673	1.4564219189725967	3560.331003993141	42.98023042240468	1.0
4288.0	35530.73880315225	40099.71452353921	-346.53239874838863	411.72141970413423	180.76613705580215	123.28888043383017	3.9906294082432305	1.380793882249791	3781.1070723210073	42.71144082832591	1.0
4294.0	37518.951564801224	42034.906408134215	-298.52990075124586	381.0452126945848	181.95917343180628	136.178185857043	3.6421812181444557	1.3385200889135453	3334.0983311909686	37.88641613841667	1.0
4298.0	35330.072433278794	39999.57351811887	-537.3764068026057	555.1734849053526	193.39213953177688	206.80673344395726	3.826655967067599	1.4253511667547514	3617.871829932573	38.99686674448337	1.0
4299.0	35306.40029875802	40072.50968582854	-369.4156152839236	427.10986551674665	180.81550413906862	163.10411877567645	4.170399893041531	1.5901966835959238	3882.1490571275895	38.068217644561614	1.0
4299.0	35305.57170609082	40070.05696292428	-404.560824147842	451.70582227041405	181.66844542220974	165.52011688319502	4.266935789324809	1.5927663530102147	3856.832446439751	39.27106733713455	1.0
4301.0	35208.6191825863	39963.778978310016	-433.07080057303267	472.5138823476935	183.05188780635177	198.52993989216492	3.9930445948422677	1.6369255827154734	4406.043726788366	36.34246572150955	1.0
4302.0	35244.41842686398	39951.60973003881	-436.0963081169293	474.7685147027459	183.2362469821104	333.47422302472603	3.7693023064702142	2.973613970535096	NaN	32.34624682098847	2.0
4308.0	35446.92412673659	40030.93089085129	-428.62251046183803	469.21682259887035	182.79525015756062	260.732820326177	3.9747325521723536	1.5118146009311888	3877.5511602449733	29.66225120987616	1.0
4308.0	35448.27200851362	40031.20128175513	-416.8721604677527	460.5972434234231	182.1898596318445	252.08857498617377	4.115697608092824	1.53714476066518	3955.5011910746366	30.007908044960693	1.0
4309.0	35465.549281125415	40099.79634170423	-472.45237185752495	502.51724932527816	185.98167608392112	178.77873509738194	3.720916277501648	1.4696238734486207	3618.3497070086864	39.57857610105849	1.0
4316.0	37378.066267449285	42144.25613807419	-68.89918846386512	264.35864174230306	211.9594343740471	81.79381290022715	3.8420049015160265	1.2854426402367387	3579.3165004778853	45.45777666467036	1.0
4333.0	37549.019996886425	42112.45313747358	-202.58226631012946	326.24173654127	189.60675499221483	197.8552928378194	3.7559744657998126	1.41016400522705	3649.406726185147	28.366522847263123	1.0
4356.0	37522.99389341414	42128.039388448386	-63.73647927286561	262.30676216771275	213.09581710571652	451.4740814855726	4.0712999873231395	2.0931037943894726	5027.271693686953	17.62769873522341	1.0
4357.0	37557.979780081165	42142.431258095865	-122.56456147503955	287.1760943372726	201.34993927302247	256.49441385797564	3.5320203939259582	1.4417125591069004	3822.664802826614	23.476861062699957	1.0
4358.0	37537.79033105879	42095.56802095247	-169.0956755814135	309.1584800266681	193.9274178703446	400.8886436053679	3.8811822721904354	1.9748247924482019	4147.904599430691	19.497620801912085	1.0
4360.0	39820.7590694147	43811.5817719003	-230.0626402008416	341.0508665417341	186.69946294809125	95.1986494018206	3.3576284217358463	1.2370428426444546	3422.209269668154	44.178215826060764	1.0
4371.0	37835.19247478835	42158.74118383485	-251.21502134585836	352.93488830993056	184.85362753089407	103.25877350238179	4.089495212528754	1.5904243820743829	4498.784337401405	46.42343615662637	1.0
4373.0	39662.66240279655	43662.5572000753	-387.77143852185736	439.8106602869926	181.14354973033142	173.05874417996338	3.890835723026049	1.3648661030087064	3343.659027333884	35.69484220140041	1.0
4374.0	39287.65283372484	43608.65968881127	-333.9433350878401	403.46611580367886	180.90914066957953	324.07019375443997	3.925177449853656	1.7383663145138413	4580.736106266269	24.284617372861085	1.0
4378.0	37594.25181906242	41677.012909001765	-1070.0840498465177	1137.3326034319216	375.50778006987133	745.6740531719971	3.2326377230702055	2.079697828309391	5626.492745377512	48.664098487386774	1.0
4379.0	36409.522021321136	41166.67268667197	-367.82401184881763	426.0235699005287	180.79915755741254	213.31919779343517	4.442014526286046	2.189268508567214	7032.400353506945	35.64640213959265	1.0
4380.0	36234.59369579746	41076.725909650035	-95.69241773811397	275.41111164419044	206.3881348625874	205.39347174492582	4.341347702023151	1.8083965700514735	4401.5849514661995	27.939734379728765	1.0
4381.0	36362.04752944446	41211.68293017037	-105.1768213014474	279.48575285774507	204.5470863478801	124.13817702816658	3.7737937426629955	1.3375491053716877	3641.997154655103	35.591798334969134	1.0
4392.0	37279.06986049342	42034.77827361131	-403.09789081420803	450.6587723645555	181.6141652064675	199.7481171333494	3.898359317389493	1.3269562592290225	3149.9708834046783	32.951223188281965	1.0
4393.0	37333.7332651452	42016.88225872512	-398.01456501953453	447.16990149309436	181.54626480933416	459.98149718013997	4.04026701925985	3.151668740156813	NaN	24.984141187542754	2.0
4394.0	37358.08257960008	42027.28101101987	-396.35777169532463	445.8608070445093	181.38515002483751	318.6649764863099	4.382721756843546	1.8166040401735355	4040.643517169485	26.41783603355329	1.0
4396.0	37292.46311656904	42009.68453794295	-450.0621806809082	485.4227069315265	184.28663894378087	984.4072058104134	3.959266671510381	6.129660296728822	NaN	21.23460020572672	4.0
4397.0	37292.75294714452	42037.90983886974	-396.396650736233	445.8883603112589	181.38637177566568	310.45756258059373	4.168114735550671	1.6804019149513356	4153.837075919752	26.336060510840042	1.0
4400.0	37205.54715361428	42014.403839038685	-385.57463475042323	438.2739062110972	181.09076303560965	163.89933246371902	3.9974778379070215	1.430538655434296	3514.160428141375	37.360556217966845	1.0
4402.0	37312.490527029426	42021.844903464815	-376.8952184516952	432.2468093300387	180.91817734134943	232.84287827763882	4.264650811650848	1.5819610555062567	4319.434517076631	30.410561002362584	1.0
4425.0	37220.38580773926	42037.69769748089	-294.8403367768029	378.7773067269505	182.12354673752185	111.74266370139458	3.93126372688683	1.327578109551914	3686.335195699227	42.823395888321535	1.0
4426.0	37190.10784572472	42023.31656353894	-407.7247416418748	453.9772020565286	181.79141659299393	220.8178780293804	4.0946760943208425	1.552356657358486	4255.786983491685	32.37036242101583	1.0
4427.0	37257.60154749191	41984.81941828902	-639.4609783177771	646.0072414210077	211.54064319566407	236.02304306132578	3.585560622780541	1.5511547671220602	4401.396866247916	43.146309551074715	1.0
4428.0	37321.10024290739	42006.25649828014	-425.96236970922223	467.2540498752504	182.64898262482006	183.6199689813742	3.5978639318085235	1.667231396826895	5211.868239169119	38.19613335459394	1.0
4428.0	37307.07057540814	42010.7836592341	-413.94107962440006	458.46741168964815	182.05524473630402	179.51240441055324	3.6171189614529067	1.6486934754886036	5049.050535668764	38.06021156994868	1.0
4428.0	37311.23838152783	42014.20010378649	-496.2957226404243	521.3934107947595	188.32993004406973	188.93880649474067	3.7877823058034976	1.7164091239595851	5453.29800942807	41.668468927634805	1.0
4429.0	37338.80909109174	41975.48856569315	-478.4313571707003	507.2002948192916	186.52982665882516	161.2537789658834	4.400852282017255	1.6194599293832521	4138.265052378323	44.32209832368006	1.0
4430.0	37257.91994298654	42025.119944509504	-420.9019714196387	463.5386793235357	182.3856244395856	187.6269393300097	4.0178552102068235	1.2871406628825648	3044.0747529100236	34.68827505901155	1.0
4431.0	37210.42989021021	42020.63684077206	-371.1052927584998	428.26571245479437	180.83497064758012	205.09344669478781	3.685471564506016	1.68036241595122	4606.7780035531205	33.36396293250745	1.0
4431.0	37173.376379001886	42021.80474727527	-499.10390630550444	523.6518654638526	188.63501758214483	230.0624494951641	3.8149870554280643	1.627340526114574	4378.453796057987	35.90145252446344	1.0
4432.0	37312.324543688694	42006.02353869239	-458.5462004855268	491.7568834911606	184.81316257230898	357.2925316918256	3.921774429326401	2.9734911126968724	NaN	31.737232460981353	2.0
4433.0	37240.0844666866	41970.21167063027	-390.38477201700584	441.6447209951443	181.21113514279767	182.62027803585917	4.325792686609945	2.171676564359031	7063.4185192349005	40.844974425818016	1.0
4435.0	37284.8745677712	42030.81994054395	-461.4052255656434	495.89135832503393	186.60684492154414	379.0880886155423	3.9639212335462313	2.7789494621663513	NaN	29.835286991451007	2.0
4436.0	37262.26268708373	42013.976406235524	-476.6450302178924	505.7976213447203	186.36320318398356	240.66380770178236	4.088168681398507	1.5246668599617534	4045.4078235011543	33.1660878839738	1.0
4438.0	37226.003174444486	42016.50772192223	-401.64230150388244	449.61898175507844	181.56177624507214	208.34201026985403	4.221124198729357	1.677610515084048	4140.824332132835	34.15731937602399	1.0
4439.0	37302.16573922746	41989.94361763644	-375.34347196762906	431.1767425709004	180.89337127693634	180.8878947756857	3.924458358693148	1.673474747682515	4315.4464266033265	36.378309894278274	1.0
4439.0	37318.83621399356	41988.074058876315	-413.690694180053	458.2859323160244	182.04411706773587	420.0986858948097	4.007874367554793	3.26154889961413	NaN	27.63293404484125	2.0
4440.0	37255.82741257111	41998.80761304683	-420.1270498019217	462.97185997887874	182.34701828720915	237.7317160324119	4.302149553652766	1.6198267660244874	3915.067842285401	31.699638418445822	1.0
4442.0	37305.72650370157	42053.25914566279	-398.6948244491579	447.5195901583395	181.4606371232208	121.51918515134396	3.8206603644107275	1.4465494282863518	4024.006627004183	46.473285687626266	1.0
4450.0	38359.94595709617	42609.28674898929	-423.5416095850057	465.4737024057618	182.52056418329258	201.20353980405704	5.097407083686433	2.103842740892399	6600.006238745037	39.17788133017686	1.0
4452.0	36979.64871768085	41388.8714499067	-302.2991765711967	383.3753721488168	181.80196188650123	336.15483507435334	4.346501349776844	1.6509631833730434	3830.0676296332854	22.861387915844233	1.0
4453.0	36770.32655770037	41352.38582886032	-75.80661867340233	267.14325857367544	210.47078424400593	280.92520358216154	4.490406060898997	2.0853031610732535	5855.904096439275	23.63648638268702	1.0
4453.0	36770.39405460632	41352.401022178616	-76.33346750252399	267.3574957752153	210.358733249486	281.0995674035794	4.4855616158182015	2.117274845254648	6055.4734581010225	23.72878425770172	1.0
4457.0	37297.540031904595	41992.244344875886	-449.7432854916792	485.0375138597132	184.14796389283424	207.434854991332	4.057020430068905	1.6983790765915547	4133.728488882159	36.50454182141796	1.0
4460.0	37246.13222865436	41984.07775222701	-430.320853038078	470.4937985667083	182.90791724243192	325.1813771666929	4.022601851696583	3.19002170278348	NaN	33.9020775905601	2.0
4462.0	37290.30184546071	41985.84397939688	-410.15481508955094	455.7281639649586	181.89104555194933	174.89485177421093	3.742587531433283	1.4603600825547776	3792.007285992822	37.06228330627244	1.0
4463.0	39416.61421209075	43535.31314565891	-34.17286013016043	251.04099068013412	219.99437235337015	108.4827156349801	3.692307437648414	1.4281350149086323	4387.135580008147	38.66498468571493	1.0
4464.0	39230.881147453816	43204.448497626145	-502.9633079108186	526.76788523696	189.0641173669133	208.42576013601766	4.168943438280177	1.8178584865953966	5253.75679452463	40.19796972121645	1.0
4466.0	37271.25303245432	41986.615535945115	-415.46472762345434	459.6343920962421	182.17358204127498	328.808222113662	4.163549285411877	3.158482602106229	NaN	32.75325994435504	2.0
4468.0	37257.44616854828	42022.131052979654	-441.80094503249546	479.9010816539297	184.29618793971315	642.0353198632532	3.9788137845564577	4.831025525932861	NaN	25.6899388306385	3.0
4470.0	37104.09608371899	42007.252497128306	-394.90646714933337	444.83329879735356	181.34036773932013	201.4653850733651	4.370744381843411	1.6784059456801057	3948.233538818704	34.656344719426855	1.0
4470.0	37114.398674805445	42005.9167600987	-420.38042445238096	463.1571295161811	182.35959091308234	208.10781963547421	4.315199473434728	1.68642499582157	4187.975288184846	35.0150892926988	1.0
4472.0	39153.04514516177	43370.10196763519	-183.11391186219157	316.1812340043696	192.01469866470038	193.033715093594	4.197326353526608	1.657782934640634	4535.771421716591	29.58553936764011	1.0
4473.0	39479.22600078595	43590.62726951751	-333.9128127373466	403.44628232497007	180.90963415622682	270.47340644914937	4.244892595371882	1.4724009881266142	3278.3504957400205	26.16102065102555	1.0
4474.0	39003.63325914223	43173.57583319181	-340.31085418962533	407.6229502347136	180.82171418449894	215.58167115613386	3.9564987895381014	1.441987429196699	3371.6509366262453	30.06681499591297	1.0
4475.0	38536.08203406985	42860.92243222677	73.99281335471792	216.8467241955073	250.91112947228203	138.09108171227416	4.226506201732509	1.6255303786333364	4578.800096161767	34.03294455389624	1.0
4476.0	38130.777411666946	42595.946697793675	-198.1924556711428	323.94204007730275	190.12448635479942	123.52860722894111	3.872018037268169	1.2639821832503757	3508.5994790429777	36.854404973286854	1.0
4476.0	38130.86606114366	42596.30566539019	-207.33727329536393	328.75325173540637	189.06252205406867	125.96243495830245	3.809679441783561	1.2923687769173005	3591.120427334788	36.820637194085876	1.0
4477.0	37750.5183004819	42071.283577487106	-206.63281429214402	328.37982285220096	189.14206339954342	247.5426198088979	3.927632219041449	1.5388854870928446	3874.4102068560755	25.294293161922226	1.0
4485.0	37230.55117711087	41977.577878833865	-360.7392994180779	421.21711979077395	180.7498167568224	164.51646155596998	3.776218253456252	1.379923243332623	3532.4600929848407	35.92890757407966	1.0
4486.0	37216.96870175862	42010.437390707266	-429.6160306561087	469.951598501959	182.85126195599358	143.1721722064529	3.8800425596759047	1.3173865345723519	3249.6878757183467	41.88988204579476	1.0
4503.0	36322.24117826873	41185.65626065286	-104.42988619732421	279.1617812010851	204.68958950452856	169.84876393174687	4.447614611119122	1.7653444120137032	4661.621865488972	31.470105002277972	1.0
4503.0	36323.01340585964	41185.809940945655	-108.10414663445312	280.76050676567445	203.99269842108876	170.41572744054918	4.431690699486182	1.7936700534144105	4872.789249583467	31.60359053131712	1.0
4504.0	35723.12777127004	40517.327228853464	-402.78399410527726	450.4343733487553	181.60273100933074	267.35078338754005	4.057247909415844	1.6234460311920729	4371.395173297594	28.863645415730133	1.0
4517.0	37280.388796778265	41994.097658658386	-353.14454150927577	416.11720852974435	180.73940588988106	180.29398587510505	3.8464296760328187	1.3019149257375038	3218.972594093076	33.186012377508725	1.0
4518.0	37186.755361415366	42007.4266422201	-486.443870902377	514.7860454991219	188.32304700913994	506.34275831186926	3.922368716416049	3.2787072980847167	NaN	26.952665171947253	2.0
4520.0	37251.85435807318	42062.63901844013	-529.9311586875324	548.9332847584283	192.37926713513744	250.41366409631237	4.0098169759714075	1.6513177623723614	3854.3357350682854	35.63681220418579	1.0
4521.0	37374.12567246947	42010.46067231076	-417.17907656317976	460.82072858734097	182.2043339625644	140.78311116127682	3.8667947129932116	1.5588997879145798	4370.915063189557	44.193592007155516	1.0
4524.0	37474.9680349331	41890.952392881474	-263.0707475274095	359.78029609079096	183.96817090254513	135.44100925483176	3.9432345935163977	1.6352355978002298	4606.284262720191	39.29670979563534	1.0
4526.0	35802.655666578736	40545.69219183016	-365.2075897999018	424.2430099260738	180.776480910204	175.60326734272203	4.378723518917349	2.2640243705734324	7688.127935869137	41.565660314620985	1.0
4527.0	35314.60572033747	40114.13660779169	-550.2216130516405	566.0625257678506	195.23895226506968	289.462693425991	3.840726252897945	1.8893835298080288	5056.2393889788555	34.91828783090364	1.0
4528.0	35311.9364645964	40251.251310071624	-250.00423033319856	352.24324622368835	184.9500851737176	205.53331656496755	4.089097128988744	1.7465135277204653	5236.007483586891	30.15285359885097	1.0
4529.0	35331.54377848291	40211.29735569997	-323.4581951523362	396.7045384082877	181.1204348078808	144.83135769410353	3.897506578499471	1.6329721136868762	4138.816313283103	39.662604244723774	1.0
4557.0	38996.377988897555	43168.89133515859	-339.42790109298187	407.04425877665255	180.8319919158104	253.92157672720205	4.307721145224846	1.8159204104885596	4845.451881470063	28.766630645415145	1.0
4558.0	39336.379727609296	43557.62504228896	-488.78184923981854	515.3870197942892	187.54315923264738	230.64428016853338	4.28753926971193	2.2330459467036006	6269.842209474299	40.017799352449835	1.0
4558.0	39333.24714593045	43562.64696094529	-346.89617928973684	411.96219125875047	180.76380024772268	200.40709601089557	4.509219907585926	2.201206626120064	5848.90422563135	36.473851688667935	1.0
4559.0	39141.162961580274	43258.3752759312	-544.330715930641	561.0494228964426	194.37638113929347	242.48885573854395	4.007671510795298	1.683692539385117	4669.853927108302	37.44756593426263	1.0
4560.0	37989.12765893158	42355.00186529452	-431.6463033770238	471.456018195608	182.96806217830903	202.0089730825663	4.3217578225201985	1.7669725536279937	5085.289265750213	36.816090289084535	1.0
4561.0	37337.37658654965	42133.03368709446	-159.87054040903217	304.6380406955538	195.26784798020546	153.50904624511006	4.277322599753785	1.6726953870778096	4653.312263724677	33.94117103742206	1.0
4562.0	37277.731953515045	41746.55307628804	-347.75788343580365	412.53301612172845	180.7586673305555	218.52924501304642	4.052130597145664	1.5162796174599273	4108.24947660216	30.392516137991194	1.0
4563.0	37079.710733678214	41727.87749145499	-224.441136540942	337.96350865120775	187.24736785266592	142.45758670866428	3.993881227522718	1.481797227345758	3986.9692848463587	35.748595492264876	1.0
4568.0	34852.555736047754	39865.721382403855	-271.6615549137957	364.82338513063274	183.39349019113357	172.07922276875928	3.9211870249355356	1.3121173168823446	3374.774483991584	31.866653656393456	1.0
4569.0	34934.200145249764	40000.323207722286	-337.3997719143182	405.717797520949	180.8578494374958	304.6040217703651	3.87871661888985	1.8303796199145992	5037.187633425823	25.629855249076382	1.0
4570.0	35120.51303851971	40141.06742440075	-351.29431266047834	414.88301196758465	180.74352859371038	200.66991928232218	4.239511429497007	1.6814797539382156	4224.510934559532	33.14906086578767	1.0
4591.0	37926.18066818308	42175.397914655514	-286.53168111838943	373.7171354423185	182.53169111429904	149.14558647604468	3.9976349319871503	1.363333623659099	3656.1972054869652	35.57070435302798	1.0
4592.0	37565.68794277382	42128.33232930286	-219.15509483978306	335.0875740860407	187.78454712026033	238.02329975539087	4.560046618168901	1.8508289493541217	4741.632233692154	27.289722244049532	1.0
4597.0	37284.99747589099	41992.948956183514	-512.0931312578144	534.1950756310964	190.12438679285313	235.21200268958623	3.8073211576780848	1.5256101678113925	4124.359267464474	35.31197989742737	1.0
4598.0	37244.01704699868	42018.18215159099	-391.0576055591057	442.11796408302405	181.229378322073	172.44548442978294	4.13170463172747	1.3589219755756416	3044.9025938069426	35.86181091761892	1.0
4608.0	37607.39185320468	42172.06135856667	-23.705316364975143	247.24971081523714	222.59660334741454	82.95502475467444	3.7378196406814914	1.282088293996595	3221.1578488746286	44.47656776604815	1.0
4654.0	38634.80585320709	42897.9632629048	-245.0239485845023	349.41288998135843	185.35858823834093	274.2046974044091	4.048209809893577	1.5006068582445604	3373.7765667451554	24.274701046152114	1.0
4655.0	39459.08355800948	43648.913360581006	-254.0074029608688	354.53525559537377	184.63543202350095	184.94837632597762	4.623572536998958	1.8819513323941484	5045.015630283586	33.20219843551978	1.0
4656.0	39575.76896569315	43731.10559887884	-359.61582224347393	420.45927223056947	180.7455063389321	235.86977141003067	4.063288087668242	1.460688867526779	3648.2487357655414	29.070478329990724	1.0
4657.0	39568.8558462188	43565.118944948306	-305.8827388938678	385.6031477223744	181.66253662057287	215.5350591003582	4.0787453880235205	1.8110721102814595	4320.752210056247	30.969215607519565	1.0
4658.0	39500.00786582285	43564.913088688474	-324.0357225096154	397.0742719479539	181.10661627400683	336.52233845982033	3.923409411203889	1.7996575104328796	4614.471542097456	23.70122731988236	1.0
4674.0	38769.84566305316	42939.10622096842	-174.4524469350477	311.82019967833577	193.17883308913144	168.86172074893503	4.419961816373205	1.796435941938956	4799.836779796725	32.87624669179634	1.0
4684.0	38007.24757969752	42514.522179755135	-379.79646526752805	434.2535676870671	180.96947925304895	149.44918031931118	4.134590660075734	1.4326906732079592	3521.244647134795	39.443787687371156	1.0
4691.0	37768.136391757136	42037.07034821127	-291.6365937091343	376.8184386932417	182.27469154452152	134.8282787897865	4.497712376004942	2.081351158185213	6282.105750802862	44.756846177496286	1.0
4693.0	39582.96859133663	43655.798417658254	-239.86718409334318	346.50688404382896	185.80148626789358	204.6297813938385	4.285306579103132	1.7515323787019164	4904.419133653705	30.03620114333936	1.0
4699.0	39612.63161342602	43604.35757659777	-44.62953338891449	254.93149763594215	217.47821656430793	119.4015249717528	3.887156530220159	1.3878795245223225	3909.925484304063	36.138978795996984	1.0
4701.0	39670.21839542578	43702.058161925386	-312.77146537228316	389.9196432027301	181.42200690013425	168.05445702597925	3.834713596571033	1.5717034318260212	4543.857296597681	35.107974934252425	1.0
4703.0	39411.22066876265	43553.702273763236	-290.2044759492847	375.9459277786702	182.34478520429326	196.99609846774166	3.921744445677942	1.432927252321678	3371.7131838110654	30.365229622387222	1.0
4704.0	39411.561047356496	43446.43764854282	-142.93960167157192	296.550459540544	197.89669302919356	160.22627934704096	3.9356902992325717	1.5147280041565767	4151.719147638457	31.81684062979735	1.0
4705.0	39704.100286140514	43642.774558401914	-351.79263178705	415.21509847533457	180.7421615260916	227.61824423949682	3.729576799990817	1.312747532052713	3208.7784791041076	28.8292994831098	1.0
4752.0	35535.62982640587	40212.70802247954	-159.3631897086059	304.3917602745908	195.34344856614283	124.82439547893851	4.017287644841032	1.4404214727117883	4073.605027154314	37.10654677331272	1.0
4754.0	36444.27294628412	41194.50124208471	-155.23334903825645	302.3960644872352	195.96613565507437	105.1463789176141	4.284737296545713	1.5451553069616548	4318.9206928145195	42.45183825949946	1.0
4784.0	38003.07354744898	44722.12931059913	188.81789717392311	192.6200941298657	293.4880829627183	90.99973578067987	3.6518542536688545	1.27424453692841	3613.1740324296575	42.51852104836386	1.0
4785.0	38000.11477710816	44754.64793951159	257.80283979982073	184.04389834442108	323.8993444424767	118.4341542685719	3.6449600606859813	1.1364406209972269	2831.1635256794993	36.17265928291893	1.0
4790.0	35176.85168429062	38876.987644192755	135.6490407029303	202.2923604234388	272.5240041195309	288.1773242961623	4.082399816633682	1.4785825400600479	3985.9070371655685	21.443700095463036	1.0
4919.0	39092.464463866854	43183.58263649773	-171.3183079325889	310.2595966070232	193.61416055681497	163.6604073269673	4.119135417731641	1.4848641333248196	3907.1966222854917	31.690417595193622	1.0
4929.0	39236.17418147489	43539.02714515606	-286.04089906795906	373.4202736070848	182.55744530318964	172.9209593237914	4.41916543170623	1.7739503455875525	4508.46433046931	34.97027953214468	1.0
4930.0	39391.1263172338	43527.505701751434	-382.38119309020055	436.0480794038453	181.02058744049737	234.40931670693695	4.226311721337019	1.6856080862171987	4504.472954528592	30.99632661075906	1.0
4931.0	39666.28621996761	43666.549563639644	-341.39867025856097	408.33692064226847	180.80986871913635	180.92126482022988	4.125057869192823	1.3223963225759936	3435.4734865540936	32.86254260129741	1.0
4933.0	38390.26027072814	42714.14414767645	-231.1474159806533	341.6500609314398	186.59650636610638	195.48491124938357	4.224941840945656	1.6489439464916034	4514.86283641124	30.219868729019577	1.0
4934.0	38182.48619604527	42603.284632221636	-393.2948414359316	443.6946123530142	181.29251946644123	251.82582603271797	4.116631344498522	1.777308392756144	4432.602992104838	30.422560324453464	1.0
4935.0	38526.29655090894	42854.57824467445	-326.7581780187959	398.82142647445727	181.04489927959997	207.49451075506616	4.3539248536068085	1.5957154781720007	4102.269324565493	31.188581302163744	1.0
4936.0	38605.3486459982	42840.71484244848	-321.28434566484657	395.3156581000166	181.1747277314663	178.834080304324	4.1967990041251255	2.1116949386269757	5643.8216995505245	37.806704192274765	1.0
4936.0	38604.43677897277	42842.64145094481	-304.40496211031643	384.6829982245653	181.71884653837387	175.9670417965024	4.219502504714633	2.131817670647547	5846.61872089324	37.74655195980549	1.0
4937.0	34792.25950143174	39810.23897535685	-158.93141602292306	304.1823579727849	195.40794189420635	115.96372669284862	3.7133471767139175	1.4193771469943024	4020.394197700434	38.743931997184774	1.0
4937.0	38639.28783385173	42694.50062339298	-613.6939718803575	622.152831648113	206.2104831013136	277.4755665941486	3.96680450792507	1.8692602274828376	4856.4232015869775	39.69300818729504	1.0
4937.0	38623.42483514189	42693.56391663799	-603.6068445614823	612.9849643931425	204.2616734821132	267.1085456083914	4.144294949124959	1.8275639906739518	4520.2096047456425	39.71697029551299	1.0
4938.0	37881.3582435385	42153.426652888586	-720.8956033281926	725.5134606159932	231.7127358390544	253.84735040068136	3.654537594880077	1.470386330143666	4136.295185627164	46.35837252693585	1.0
4939.0	35223.35029799914	40215.903961696466	-191.96457585507716	320.71061028056005	190.88419555807974	114.30555990447087	3.888159200267577	1.5108638757885553	4245.540887843653	40.684470951362925	1.0
4939.0	37491.403225309485	41797.66694517335	-361.2088724730425	421.53422552752033	180.75190340202874	144.75896231413927	3.97012934729041	1.3403455653706593	3489.2333432813143	38.69500996812962	1.0
4944.0	37331.361831221206	41713.05072262446	-180.05813314723017	314.6345773360303	192.4188798753882	198.06441894943643	4.116892582143706	1.5667333838678605	3937.0570359281032	28.648851446961114	1.0
4960.0	36340.289763207664	41093.96105520914	-146.80848570794302	298.3747226275634	197.27671982288368	328.24131266462314	4.059196573394604	1.8243872430393273	5606.843021153105	21.40264480093349	1.0
4961.0	36295.28632357967	41013.26509550507	-388.0042108058338	439.97376067306993	181.1493584814976	360.2448041776968	4.216967436852515	1.727703004206193	4579.986159651175	23.975519542124573	1.0
4962.0	36859.37702247511	41576.46526714603	-428.70893455244163	469.2807021409789	182.80009262574941	252.1317383629524	4.151239718249464	1.6179474574361874	4148.903132920579	30.831766595326858	1.0
4963.0	36908.9667040021	41572.94622781917	-518.9694973551162	539.8409550082416	190.9648965546835	259.8412363434877	4.0501418838085925	1.5077080090800825	4188.163424866106	33.32281111039773	1.0
4981.0	39079.24414602757	43645.6912645327	-166.52551556046143	307.8910025254039	194.29434951992127	93.46314374667429	3.806922928147435	1.4954122835526473	4201.413360912954	45.755810524633155	1.0
4982.0	39201.17253276184	43491.242382839926	-693.6557238666439	698.2225688986272	224.40264370354433	382.465700090791	4.0556028401453466	2.0628858152299774	4949.954357979201	37.941326908043074	1.0
4984.0	38725.07093796932	43096.405067119886	204.1564114352138	190.32523139110432	299.93635088706355	123.10522074582661	3.8612833817262	1.2978421180408548	3657.912777681825	35.47572131631929	1.0
4995.0	38399.45385053829	42804.96657408416	-313.87074439326113	390.61259485604575	181.38697001885635	196.2209543019034	4.168098416201782	1.3335366003802438	3206.1389148572052	30.559250122212973	1.0
4997.0	37981.0851253762	42206.37166069132	-348.43428961392215	412.981583270046	180.75503461794654	155.59663870190093	3.9544243783408772	1.403095007633908	3775.1199736688227	36.940957295334066	1.0
4998.0	39598.04605294869	43483.1309771691	-105.90982266016387	279.8041924528578	204.40765488583136	91.17349628789447	3.489456345516264	1.379241252327859	4075.535973360947	43.87216386272067	1.0
5039.0	39141.24990167191	43383.241118377446	133.2077439706698	202.8004833927569	271.6131508865557	81.44444907844782	3.6417228882908677	1.2139619714156304	3107.3314237370787	44.29415939823742	1.0
5133.0	34933.051439317016	39925.85535769625	-342.7899560207017	409.25169474181024	180.79603299979564	180.93457075803147	3.8661396115912825	1.3326869942676973	3131.9438231608574	32.96400938609884	1.0
5140.0	34969.600671368134	40004.79606738722	-249.698458434241	352.06879830054066	184.9746211874391	177.62048169873657	4.125065420203664	1.6623091506957	4263.332098171667	32.65402024142733	1.0
5140.0	34969.55302889787	40005.14079971354	-249.5168595821914	351.9652348844419	184.98922692508538	178.28503473233212	4.1040710271373735	1.6626736270083693	4351.335938298617	32.572536512224836	1.0
5141.0	34953.78743893939	39934.399756310806	-294.944316748056	378.8410454796081	182.11877227240808	232.35464608949482	4.176504257320959	1.5189627737254392	3705.5089848613925	27.914236850484404	1.0
5142.0	35434.59410775758	40279.97682494841	-39.703467527732506	253.08586117594203	218.65317864231616	102.13242830953274	3.759196245243269	1.5068138350320825	4268.128444355711	40.99294825666128	1.0
5160.0	37208.681258938705	41649.71961209763	15.545228944783547	233.95353024890005	233.0978915086859	119.51347107028734	4.241422572453646	1.9197995221039763	6167.068571788771	39.90690727652553	1.0
5162.0	36446.59636764018	40943.08755631524	-195.16013081078668	322.3641035130338	190.49069277142308	106.82479384793513	3.4994328658594807	1.3129143337083613	3701.3431643798162	40.76845682019852	1.0
5180.0	37053.48759314837	41506.558214105404	-401.50231099569373	449.51908577852276	181.55682287883548	222.70588834834436	4.613085764678586	1.923928592197232	5217.810133820771	34.2215886255258	1.0
5180.0	38447.62300767534	42565.93482782581	-443.49516181334695	480.31348993109526	183.71238335586185	291.12042818235426	4.4645521801331	1.9284081994775806	5318.806826816373	30.136761511505995	1.0
5181.0	38458.25096760285	42749.51906018302	-258.1952606981416	356.94918009040947	184.31933354737453	126.38987099707978	4.4107373850127045	1.625691088507014	4265.955897557126	40.93802778725469	1.0
5182.0	38318.68509994098	42676.76184944908	-246.07418312195165	350.0078052442578	185.2708709373279	270.6956855538394	4.033526603567798	1.6990637094423724	4581.760883592498	25.109722085272868	1.0
5183.0	38501.76964159845	42695.540455714785	-426.8446395875565	467.90428909608994	182.69689643236762	276.5301713746826	3.9895135262786403	1.6097187066117151	4190.183426936209	28.98122343333831	1.0
5184.0	38859.36883057521	43142.61248355899	-331.9566663046372	402.17700719696234	180.94274205513986	237.24682958560754	4.51328833316726	1.71740639575264	4662.617206730359	29.364010969846678	1.0
5185.0	39306.65698200161	43321.4793831928	-116.00546322902234	284.24161254261645	202.52892005790918	215.54047119630184	3.967615657653964	1.4723979461524166	4095.1570838423218	26.04593413632076	1.0
5226.0	36317.97188102569	40878.619579800004	-571.3140608431723	584.2803726472769	198.54427390538166	278.75956919804406	4.076364866833149	1.9646972092758115	5384.4439968701945	37.62447507735543	1.0
5227.0	36845.367641322184	41515.67347364265	-402.93820841005254	450.54460672357004	181.60833913223402	154.8688433896706	4.576050407491815	2.167567054754767	6618.289362617876	46.90024153159023	1.0
5228.0	37235.70590580389	41716.199069014874	-288.02751027139146	374.6233263710797	182.45432859700918	188.66484890941848	4.270998794646686	1.5539630505463486	4387.025066913835	31.77927443855968	1.0
5232.0	36977.18477013607	41811.36406156425	-428.6965414342082	469.27154145326904	182.79939787160686	140.84589709969293	3.9261965033556887	1.3001602007862665	3171.0881779537813	42.12314095376661	1.0
5238.0	34901.441476853994	39814.88584208676	-343.52477076666025	409.7355740255722	180.7893209034492	191.3674488633713	3.798171352901553	1.5906133771400974	4322.668760732839	33.357741637307576	1.0
5256.0	34918.938756527656	39872.68048307888	-202.1631430761144	326.0213851620717	189.65555196344943	216.38434059619473	4.445965709176828	2.1788610987878125	6643.992407280845	30.26450457398544	1.0
5256.0	36082.69117593959	40882.784393374815	-170.51228152887006	309.85974386162513	193.72732664959307	162.33590930432496	4.730535334826473	2.3608176218602814	7059.842011686706	37.54448635812443	1.0
5257.0	36039.80691705018	40817.49399894292	-657.5253336691547	663.1040726540856	215.57914328706414	417.19953976967406	4.726098015716644	2.358104752031381	6255.888490334116	35.387293174225746	1.0
5257.0	38547.658968105934	42669.89068248873	-431.12418513065325	471.0687604820699	182.93772501536762	162.1247735676016	3.927735121569618	1.433765283226415	3953.35557358512	39.71551322127141	1.0
5259.0	38250.886276533936	42702.07759832345	-332.508549793689	402.5347397140446	180.93310608355355	210.88857428455339	3.7118916610017685	1.3212938175796203	3558.8467557369772	29.685687260804123	1.0
5260.0	38556.85802890232	42668.501381659655	-377.3304479127025	432.547346378858	180.9254644042187	304.98929428710875	4.571014447386501	1.9917358523189974	4925.347271065721	27.307074189672033	1.0
5261.0	38404.99905867982	42719.51843241025	-597.8742900828636	607.8175885649313	203.1887135685058	277.4583450722282	4.390601809684932	1.5064493610279361	3546.3460742922794	35.85359402208148	1.0
5262.0	38590.04361815904	42727.29152443316	-286.40611899925625	373.64116442243983	182.53826261494373	118.85191376119917	3.887440825600261	1.3169372412179123	3512.920518393375	40.73206923370551	1.0
5274.0	39540.27185736523	43522.81762907051	-257.989612643787	356.8302562940919	184.3345437577125	116.30470800202104	3.696908660817203	1.3322147819018355	3714.8358046197095	40.49642135550983	1.0
5289.0	36318.68064299219	41004.3435822487	119.0781825447986	205.8517587328099	266.4305987155698	197.72634363075542	4.441001439866793	1.9364987250120271	5424.2975781206815	28.549437915411108	1.0
5290.0	36792.72268488236	41319.95811755595	-573.1900100683998	585.9209726658041	198.8546656587037	339.79276394584906	4.416816349165854	1.7844393982015667	4430.613939754624	31.855151103909037	1.0
5293.0	35984.82352618141	40737.72484117494	-153.06477890199614	301.3545691544558	196.29831184301108	174.3788657335636	4.546851812858888	1.982091300306139	5446.082297443239	32.87913483405915	1.0
5293.0	35984.45762671264	40737.504492400505	-140.42596039596754	295.37278747389064	198.30560732353047	167.20061958309287	4.762089683543952	1.9487070118022825	5139.2380570016985	33.4033800499961	1.0
5294.0	36229.16444685667	40932.58721663685	-263.14751954028196	359.8250556154995	183.96278618161264	169.6238781947664	4.084329481154682	1.4231152434684877	3691.5208746488456	32.556754419322246	1.0
5297.0	35818.41205930139	40703.33170918955	-325.5087592504371	398.01873561877346	181.07252181210217	135.58629223023664	3.6828490451095437	1.434423094239872	4003.412464701374	39.758419605268834	1.0
5298.0	36094.55975440176	40756.91613266126	-132.1344642629055	291.530361387965	199.6885903856722	149.61173337075243	3.953946325357501	1.4783050621181628	4197.512143543479	32.8465846396376	1.0
5299.0	36196.88404326358	40968.14603622786	-269.15568449610504	363.3451664868873	183.5553097293294	239.36579447561715	4.062255470556638	1.613801292080258	4269.336111080418	27.2252448806033	1.0
5301.0	35529.0275048613	40501.671138788915	-324.6103397156244	397.4424545626219	181.0931196424453	260.41398428117213	4.37114774962927	1.7214071756012888	4412.611328452364	27.50776763824436	1.0
5302.0	36540.2264673605	41292.7602944985	-224.6219304450311	338.0623377713798	187.22937179392727	121.29526428763683	4.492607102405484	2.197767472418362	7055.668086315328	46.84260621146633	1.0
5303.0	36750.78887826934	41251.29901028996	-174.83548347341204	312.01156287285073	193.12614320927582	174.46406566445089	4.372890175181033	2.3483059066802032	7561.256772423797	35.639265682707844	1.0
5303.0	36750.57967115593	41254.170671272936	-154.56735854931003	302.07573857909466	196.06776910635497	168.1965877283143	4.546944600169945	2.489409629394215	8297.296632128111	37.13779706068446	1.0
5304.0	37536.593806232246	42230.34347210748	-208.03002770471636	329.1209324760515	188.98467111671357	278.11127983917197	4.294792537335241	2.0475411266452186	6018.167820120192	25.224819158157565	1.0
5305.0	36920.16728540711	41451.29360842647	-364.5724178338054	423.8117286344387	180.7717628363745	175.6062732538031	4.114812373856352	1.4711475060952408	3717.411277831443	35.22074747684531	1.0
5315.0	35826.080848217985	40466.567457762176	-247.5766304825191	350.8606890785471	185.1468455125181	225.70407556334933	3.8660433945094983	1.3370565768165183	3579.8583534493464	26.715292491822048	1.0
5316.0	35052.88388616671	40006.96736514663	-210.04948672533163	330.1953467831278	188.7598137401807	235.123131952197	4.285558906337529	1.8895458753669194	5239.689266358644	27.498643746258804	1.0
5317.0	35500.920933923684	40413.79308072835	-206.69578316440163	328.4131831733051	189.13493811348155	212.04009259718464	4.542491115444909	1.845351524523444	4942.4878800243205	29.129512089426242	1.0
5318.0	34963.548346912925	39901.9014464381	-330.8130557220929	401.4366296621297	180.9634485234775	268.1980344214107	3.692713377394367	1.4052441803495235	3555.9265781124914	25.987297670494435	1.0
5339.0	39037.65072269105	43345.25033057786	-247.86763202069503	351.026125973017	185.12302251482882	288.17113913121705	4.104959233563722	2.320517723780352	7100.260793190145	26.359247865860393	1.0
5340.0	39289.59820577894	43446.94212001158	-474.69752664146426	504.2718161366199	186.18431647353611	219.27532937719022	3.9694509797269233	1.7204331922885157	4405.488320870959	36.52200808903228	1.0
5341.0	39062.17036059408	43275.92890121114	-414.24728589685475	458.68953351689623	182.06900151266692	210.3863898467761	4.196150655132336	1.7060538736799258	4739.516282949196	34.63634721188267	1.0
5344.0	36804.59410842534	41513.90204068359	-509.35714184863303	531.9610762782563	189.79998355966512	170.9840634498779	4.058532317184154	1.5338558873641173	4027.79163008689	43.5931616497457	1.0
5345.0	36174.10551248025	40634.17039430909	-289.365605041998	375.4357479287454	182.38656887854935	156.3074595846324	4.3650257646270205	1.7256599833886803	4580.888496534392	37.18786090460839	1.0
5347.0	36062.327479016334	40901.223443071576	-218.7055798449861	334.84422569093874	187.83121025928986	275.8503782561369	4.328791798858522	2.0633752086180928	5778.114712098394	25.594245671432976	1.0
5348.0	36667.28133507395	41255.38452353857	-123.1614751205733	287.4451622005042	201.2442732655285	191.8123566566361	4.508554831240077	1.986352135904062	5803.224420607907	30.4022742080657	1.0
5349.0	36099.991683113665	40931.149483099274	-2.892740650540461	240.01848355905608	228.01867982096115	161.36196149722738	4.274022417832174	1.5637626505799014	4479.903691270969	30.581267867023573	1.0
5351.0	37312.97908390896	41663.00134276307	-81.06572784858227	269.2935512571469	209.36175242753797	240.89214940024894	4.725563454385443	1.8253242078727878	4990.675707313246	25.200653955492818	1.0
5352.0	37910.42065677273	42207.819819883065	-370.3277866714489	427.73351440358033	180.82574287458976	226.77663749797657	4.1817167700557745	2.12762781054068	6016.8275923491	33.844745065511866	1.0
5352.0	37906.37394717782	42206.0464858654	-399.55469996945345	448.1312050059484	181.489458701371	233.78220384573874	4.1122419121249205	2.148892194402547	6243.631061421942	34.446606071145034	1.0
5352.0	37895.94207436236	42201.5203207647	-370.5975883008317	427.9181273439804	180.8288927991071	225.8065486258945	4.214556573720164	2.133330174788176	6281.388511041841	33.99280283924012	1.0
5420.0	38567.50772705585	42971.42246990348	34.3523449079621	228.09742729206465	238.54570892092283	116.15952675083851	4.203456186424175	1.6279891101493014	4364.176573028224	38.17924021921321	1.0
5421.0	38851.43307699578	43204.29270469225	-237.39859817794624	345.1246304493386	186.02067804231064	163.79230380292535	4.072348970015806	1.6848681813516186	4625.434389408696	34.25870170772221	1.0
5424.0	39383.74670536403	43510.25851441173	-264.747838712179	360.7593371994957	183.8515639055202	262.5845432572027	3.9493291010372467	1.4981264205396607	3624.7083032853043	25.249478482782315	1.0
5438.0	37360.23395848723	41794.131285669435	196.13202510512326	191.49812189269957	296.540557280246	100.44077408833424	3.330940341451435	1.3536006690008617	3808.7958970010945	40.72354606963473	1.0
5439.0	37397.064909656256	41862.46722951545	141.19011304587806	201.1599160982367	274.60824468265145	110.94187381771243	3.703213194802434	1.2948686216149787	3797.32303204194	37.08223043389064	1.0
5440.0	37462.91461109927	41915.70174194081	184.9587769388198	193.23240606889536	291.8939501931912	105.53902344378851	3.536631714202853	1.1955293250116998	3175.4708469531483	37.98455179131264	1.0
5467.0	36349.463267683204	39568.45667786938	217.3263974960323	188.5318415493037	305.6160433070414	117.05672653070457	4.617426292047839	2.361856763930692	7572.441247754009	46.55041573016608	1.0
5476.0	37443.79638736204	41843.7112153637	-289.92360961089264	375.7750381521513	182.3587152741111	128.3759429837324	3.8966633437409683	1.550273581430804	4204.602338952717	40.92850924827964	1.0
5477.0	37383.72789373083	41905.10059297182	-158.95860931677126	304.19554103306035	195.40387588419395	121.55567740525919	3.8865401227041736	1.3443439155075245	3437.7209299297124	37.00664488978083	1.0
5483.0	36640.709357426465	41491.880545128	-237.14790691476344	344.9845804585198	186.04319729324013	185.31773178920253	4.245758477276835	1.4615037883311617	3776.4138393410944	30.430757527414652	1.0
5486.0	36077.40055143976	40913.501397536784	-359.6743932584999	420.49875221418876	180.7457072898651	232.79559873136986	4.134101678583813	1.9216037265433998	5104.706682229691	31.649975490323648	1.0
5486.0	37263.17616453953	40999.40588437168	286.409324942748	181.80386964041534	337.5739968376269	251.13927732052937	4.521159867997323	2.5686249918670407	7109.572212983357	28.93291595541466	1.0
5487.0	37229.903204254464	41052.266293901084	257.6957641914256	184.0537325460762	323.8493310306987	126.37132327850962	4.121441988686714	1.553712257921883	4282.360830376027	37.73891358004359	1.0
5496.0	36423.83154901202	40744.78509648886	-96.81792187723792	275.8902090947461	206.16607467627566	219.0208666549233	4.147516341801077	1.718029500040376	4704.253035380915	26.4880897706063	1.0
5498.0	38535.75609950457	43202.14494255918	-178.71292296751002	313.9565019624914	192.59906381423204	87.35446150081702	3.5561304391627293	1.3672868189023295	3881.4022836179206	46.71439149997892	1.0
5505.0	39224.427865378726	43330.19071036204	-129.48513110470836	290.3162805158001	200.1415319261642	120.20976040728416	3.7372687458594274	1.3325689242436536	3650.9551130061213	36.65478322218957	1.0
5527.0	38134.84619419793	42245.370206815314	-57.036148353544164	259.68124473604024	214.600939587122	212.68342227656146	3.927142347997072	1.498725819893529	3961.2839751677984	25.84664215610906	1.0
5528.0	38071.007680587056	42260.23633015328	-43.11972721240227	254.36339045516073	217.83636915529743	274.9956711573467	3.6510486295561146	1.726965521546761	4458.55385007668	22.71383115980866	1.0
5529.0	38111.387269303406	42297.78366920043	49.15307480847526	223.72335730186182	243.02254696299988	149.6134751578071	3.778162167351363	1.4992544645075485	4031.646989323986	31.594735703001522	1.0
5530.0	38157.88087394533	42268.16211725376	-57.252629760330045	259.7654109207729	214.5517756377444	176.9785368506591	3.6169460555240094	1.454087056900635	3708.9967400720193	28.702308246265225	1.0
5531.0	38074.745055431835	42265.44945817542	21.56357201965029	232.04326629261686	234.81188385212786	193.89351618706326	3.801963319331819	1.6134577400582804	4594.4427931622295	27.409552749998596	1.0
5532.0	38157.87880529781	42522.35326646658	185.385406117461	193.16402396569072	292.06962498098443	182.4623726975157	3.919093562184005	1.668029251440786	4785.518921751636	29.332316211584182	1.0
5532.0	38158.20621220928	42522.24576203239	181.70348766365973	193.7598302581521	290.5580739773593	179.19894488244665	4.0228963214677815	1.593020078012498	4286.76421640811	29.27827578347128	1.0
5533.0	38122.707392367534	42310.005019145356	-68.4350945735661	264.1731629845524	212.0607568548285	244.93273457422032	4.459483195584221	1.7198861008133501	3947.2175699387317	24.502785295048678	1.0
5534.0	38099.466481055446	42248.34881651661	-11.521849958477837	242.96705468921672	225.73057010153093	215.5024920186478	3.90453570434896	1.820641301571	5388.497205392118	26.54872390971663	1.0
5535.0	38104.538342912725	42500.92038948612	355.3261060382014	179.57632981580264	373.0790621109942	232.4516712206465	4.506088364476192	2.224658397741418	7138.641181284115	30.66377119895453	1.0
5536.0	38110.948630627	42402.07954191182	-16.221146460129496	244.6023390811524	224.50836313698534	173.43292276775915	3.9359886720659634	1.7023324196007568	4511.664653878845	29.950752399572977	1.0
5538.0	38077.75655697479	42309.456723668125	82.99268555430629	214.49879764375547	253.88535055107536	203.7712706813293	4.03262901741787	1.6496151850631267	4417.73967183494	26.711657702250058	1.0
5539.0	38458.84636492795	42703.34125374093	88.23877262193804	213.16541341619399	255.64752231856755	128.6024492289972	4.444692854842019	2.3004056825129853	7174.783137503356	41.02644897283616	1.0
5547.0	38221.437494925325	42365.69133702869	64.18431351292033	219.49259334983563	247.7399750009074	316.619797976903	4.096322132912172	1.9152056015322383	5536.009059448866	21.075359898944104	1.0
5548.0	38234.52510583976	42333.557926102	-122.21653291767034	287.0193702582912	201.41167280924589	158.98663892395174	3.5201203451094982	1.3369806734925125	4084.6025451136957	30.751797753483462	1.0
5572.0	38435.36237257369	43104.298942387104	-302.6600132509903	383.5991434105879	181.78747973924385	143.01648158230626	3.5244178119370213	1.4102953685210473	3927.30731545307	37.39844061078563	1.0
5587.0	37394.977432560554	41833.28722338891	-509.2707334506916	531.8906367903048	189.78983114161912	211.68611406504255	4.180586328970555	1.8496990917990936	5239.836986389142	40.42270371143319	1.0
5588.0	37301.18540992963	41860.25207950875	-499.77066400489593	524.1891913743555	188.7083385443195	238.94950965022153	4.452588118533493	2.106141693190085	5353.193388856701	38.62033341792093	1.0
5589.0	37179.484845951345	41846.15186627475	-558.3982653163963	573.0750217793081	196.48004415196064	200.6538408496593	4.0762990287159155	1.5264189405528428	4223.755922939592	42.01263919309115	1.0
5590.0	37309.27519936387	41824.577295830146	-512.3397576100946	534.3967986523287	190.15390930319214	219.65002532979972	4.1975378144157	1.587009400073323	3606.9795631269726	37.412348218407566	1.0
5591.0	37237.410430519754	41848.247961209294	-452.5406247243488	487.1644310099282	184.3526188695036	235.79306773424295	4.341716642261647	1.551396862528955	4137.135877967775	32.744689912158854	1.0
5597.0	37446.47011570783	41880.10825048393	-333.0155442248521	402.86362813592524	180.92445844660637	186.87265535104237	4.291024657256508	1.355818544218048	3348.063864290379	32.14785688898528	1.0
5602.0	35806.86474326711	40476.86499682741	-359.13668029015463	420.13642651401284	180.74396062773454	247.696397564332	4.288234027743078	1.9253921516712542	5787.9059548270625	30.371952628804063	1.0
5603.0	35888.209215060626	40707.42749807265	-711.6003146905972	716.1221174554717	229.1546936873103	344.33557348471777	3.791119534086547	1.8678227310024886	5736.871015112086	40.51289809282605	1.0
5603.0	35818.885136744655	40709.72240704327	-717.5356901372477	722.1094242367201	230.78049639634554	341.0133856034691	4.118911645434534	1.80116420468894	5111.86812426604	40.62547901175861	1.0
5604.0	35726.81364678552	40473.17854667276	-357.2596959207119	418.87380015312743	180.73959063793117	180.1668767731327	3.8910293508827833	1.605774730936726	4511.904466313205	35.2882802441316	1.0
5605.0	35471.12039620436	40488.67005853455	-390.81518228651174	441.9474044531971	181.22276550876336	220.27737984342414	4.260602771071718	1.838185140062778	5539.529338142543	33.49888914040514	1.0
5607.0	37947.31940963122	42432.92223073817	-448.37265498027017	483.9980680112008	184.04986460216105	147.90469489497045	3.7298307687465657	1.4157965752752097	3859.5834363342597	42.964861689509405	1.0
5611.0	38365.29431280053	42894.529913252576	-549.2361478221549	565.2216239985097	195.09281405711394	273.30349406180875	4.163505325531277	2.2490001151815013	6768.801408215337	39.0329887583522	1.0
5612.0	38161.071918688496	42455.78449163397	-130.11691389884095	290.6051996869134	200.03303388048306	266.7575093707666	4.721409742137276	2.160713328519413	6270.66737516568	25.209529262790124	1.0
5613.0	38294.646137301264	42545.97691010527	-148.7047227423928	299.27399420438763	196.97702106473565	132.79042489651303	4.534786520881391	1.7182993905134682	4749.996334064071	37.50126313083457	1.0
5614.0	39523.519138467505	43501.313421517	-201.55890773094384	325.7040038209025	189.72613647643394	200.70578820779548	4.276382530819844	1.7327052798841314	5240.376635196663	29.53854270490837	1.0
5616.0	38596.149756874045	42714.051047614805	-393.15466570000865	443.5956876397487	181.28845129723328	154.49602349494623	4.059291513420194	2.124512495632327	6039.409720940536	45.91214208150419	1.0
5616.0	39498.33399114004	43230.75981802182	-146.24129688678087	298.1063977639601	197.3668959790157	108.22226582773011	3.970598624214751	2.2650576397130404	6566.345196436458	49.12432584207947	1.0
5619.0	38222.008883261304	42664.81576177197	-646.2955838739192	652.4395980685437	213.0393541159017	239.2916202206024	3.861645093688595	1.3891891103664447	3680.3841373707223	41.611961150076745	1.0
5620.0	38129.706891242255	42497.6587403491	90.1377424267936	212.68915473145086	256.2905604782542	97.99138290783611	3.84788089382708	1.476055408633457	4275.941355296212	41.435385726880945	1.0
5621.0	37528.22449414552	41993.136185455114	-336.93769054923297	405.4161241024846	180.864179184729	167.3323898553234	4.261138131753803	2.284055167044317	7044.115366221753	41.856591458597585	1.0
5621.0	38469.26071999248	42548.35803138709	-206.10984800299784	328.10290467157256	189.20135677268485	130.08848637232504	4.328464958503743	2.500139103417579	7574.8766473175165	46.86700469038487	1.0
5622.0	37725.25751907206	42013.90271565593	-214.8178992624561	332.74755029873006	188.24120674253965	132.88433255057953	4.0088356954975035	1.7740490998988185	4880.356975308708	39.52323588741167	1.0
5624.0	38206.61010523976	42474.87789041274	-180.9998505993145	315.11028099959583	192.29356234209683	238.93609457158885	3.997948692571196	1.8345096830089407	4394.531644820487	26.522108059710078	1.0
5625.0	38310.17628188052	42498.66505670899	-63.19464640579082	262.09287218841877	213.2162597020942	253.79541148946126	4.220492107988261	1.8353193764521722	5193.51278978906	24.296891143067214	1.0
5630.0	37533.58001661659	42116.9418202774	-263.52734058087634	360.0465801825687	183.93621195352586	122.05060456197866	3.617509317625028	1.319460956103335	3768.1549033475885	39.31600618040181	1.0
5632.0	37908.41651174378	42450.1092720985	-340.6593853090837	407.85158148390616	180.81782077074854	146.864961862472	3.934144395575894	1.3761337681196668	3184.3682353679505	37.832313190793606	1.0
5644.0	37067.10990865594	41465.22028942371	-110.40541448537049	281.7683065698706	203.56146056445746	130.0938321133881	4.100752559484493	1.6657159227699376	5149.436905866424	36.93342853925133	1.0
5645.0	36230.991506413775	40974.95015459639	-374.1911663120141	430.38359483385085	180.87613794442098	213.1791712188856	4.282054563332671	1.7294617661080403	4826.355659094603	32.93290298614375	1.0
5646.0	36273.833073722795	40922.177014666646	-414.02757983153964	458.5301499218378	182.05912364622978	253.8924137201546	4.646323447837975	1.9057468067421617	5230.06335139389	31.696513440305043	1.0
5647.0	36265.19830486238	40863.904329405275	-306.03156581121726	385.6959301323739	181.6569578935158	128.10680427447082	4.137583159862166	1.3390731526493338	3332.7920860475297	39.67202301084409	1.0
5652.0	37355.3196219741	41819.25974597047	-439.64107031611013	477.41788185387264	183.4585360522056	247.49247699698054	4.849187691310563	1.6204755917079183	4142.146773148955	31.627636915227715	1.0
5653.0	36853.2097338995	41430.068884305845	-208.81815318863525	329.53978190183324	188.89654721898097	250.13715512135082	5.500968029127613	3.4104552318187986	11820.360144789829	33.5646675835803	1.0
5653.0	36571.6458047299	41631.18157841607	-1105.2331509616108	1185.1556973390204	395.12974942742534	1127.404427871643	3.8450320131603517	2.7200226081129837	7363.390270904612	43.93228306166718	1.0
5654.0	37253.733030886295	41764.53138053279	-558.9491810059932	573.5497675557921	196.5654969495273	494.1027778237123	4.738304337722838	2.6084014804988414	7328.015282040188	27.671759526055464	1.0
5655.0	37331.05802667996	41856.21754617307	-485.80356278337166	513.0209905501512	187.24321287330457	241.09196135459445	4.361300197371866	1.6204165129365111	4021.608222396586	34.1358341161049	1.0
5655.0	37332.71718067286	41854.34856378583	-485.506580767122	512.7855188418844	187.21367414775946	236.4330956928472	4.471405303559804	1.6552713420826068	4188.142842478252	34.79415788304308	1.0
5655.0	37312.87427855844	41853.17123710881	-512.8654469102456	534.8269669804046	190.21699186551422	247.16644855078954	4.397117181553514	1.6506541158137176	4134.717695763206	35.06842472022537	1.0
5656.0	37289.2439983691	41877.71096031006	-495.5887165413895	520.8259797623328	188.25406628167568	257.5556213246386	4.275195331302017	1.6402152967345196	3968.574943531906	33.25562701794694	1.0
5657.0	37362.006803677694	41881.036704165526	-434.0885021493043	473.27082267541135	183.1127223068957	217.26578155655838	4.217631807329417	1.8417777927206878	5592.652487108684	35.67681796877362	1.0
5657.0	37359.89820386268	41880.71497204057	-480.38432170668386	508.73726001157604	186.7147763043807	205.63146209239736	4.815246933229411	2.1756150476124483	6023.825455888953	42.4716208585249	1.0
5658.0	37399.45523536106	41911.35380997739	-531.0326697754335	549.8532164260729	192.52645712753034	203.52285379290606	4.216833408709452	2.2517444867680934	6411.970102814359	47.23681089843827	1.0
5658.0	38297.325145096765	42620.853649847624	123.57349584043818	204.8605765091746	268.06292237406694	111.28907783451216	4.216005090867332	2.3355734056721227	7247.855267330853	46.37251285236246	1.0
5659.0	38230.112372052434	42640.7226436927	65.79964339138775	219.050613559352	248.25717902991389	109.56146113517207	3.9324123808233615	1.343577599001357	3454.8190424359127	37.37906174724551	1.0
5662.0	37364.17281327566	41847.86381966508	-596.4151885387502	606.5072890711514	202.9196126102644	257.3944460633444	3.971207889482337	1.3956237202855464	3315.9663858445306	36.72195148545907	1.0
5663.0	37288.668934251284	41875.175730853494	-422.67576937878016	465.9120406068271	183.34349650821147	335.7117921665998	4.2219171908310695	3.2558572765860507	NaN	33.25757956006378	2.0
5665.0	37252.53094002219	41855.237709013345	-477.3561678573438	506.3556658288936	186.4292447178684	223.65185322180574	4.388594388038482	1.6352123793809796	3929.993600883831	35.559810795593094	1.0
5666.0	37288.254281085414	41831.335901690654	-530.9913889958596	549.8187199710801	192.52092428442253	253.4579595527972	4.35739230912324	1.6689326843449317	4279.540131416174	35.5306003044091	1.0
5668.0	39392.50126808514	43526.177098366934	-236.60351887333576	344.68065930254124	186.0922638516665	160.5230962715031	3.996772787781944	1.4373608590197824	3676.850393486539	33.13418959215507	1.0
5670.0	39824.6946280628	43650.182064742665	-267.06213547265526	362.1147173473769	183.69417229658617	125.12237027312995	3.716194831217233	1.3099016295140313	3419.8910288304073	38.72386754663379	1.0
5673.0	38003.77365116137	42605.87629970118	36.23419893364772	227.5298186872108	239.10565723189345	199.11545359549896	3.8770152025513283	1.6900890823000532	4702.408081875176	27.23913703089587	1.0
5674.0	37992.99685140021	42622.48842873866	-203.42401728137997	326.68478219862556	189.50915745745064	143.63227655621034	3.669912413725076	1.4409950129919935	4084.389109241427	34.793722140723034	1.0
5675.0	37986.489747983695	42499.30633457028	123.17357943676016	204.94798278013621	267.9170819305668	90.46524063388618	4.090348063661311	1.3935958513964706	3837.4147425509886	43.07923762581142	1.0
5676.0	38063.237275957996	42512.331893168404	7.9899283637453635	236.39998949355285	230.98525955288935	123.18044538470153	3.740553008611146	1.3690728516200579	4007.381778930186	34.97061639620413	1.0
5677.0	38128.70592896729	42674.55569819917	-42.569470612763496	256.51116492816584	219.86996333726955	313.3661138380247	3.932697811700265	3.036780432812286	NaN	24.989701231774475	2.0
5679.0	38122.65349423581	42628.95024013942	-10.206637993438644	242.51311051311765	226.0756485659597	118.01290358089192	3.5822823005559843	1.2438874698837188	3376.16382898814	35.16869431107315	1.0
5680.0	38064.54355720915	42598.643282273275	-127.70583470765153	289.5046172455151	200.4487308034174	104.4495104382434	3.758041086926502	1.2883814536718214	3561.7073703488013	39.684987624417744	1.0
5681.0	38132.06926979222	42683.663164747915	-80.70161203832079	269.1438347910605	209.43785737591568	117.31274032130008	3.7990373807418107	1.400647166853923	3334.259609261717	37.02812909952831	1.0
5682.0	38092.02759804929	42619.9844955805	-164.48700647331322	306.8901390271897	194.58895934518756	134.9845048966368	3.501217008540268	1.3775380439488902	3910.200042007769	34.958199724038664	1.0
5683.0	37994.91193995594	42674.39274463346	-61.58671740341833	261.4597677332018	213.57499915246515	232.61147400038473	3.685202450573633	1.6522102955049538	4619.679741625726	25.0163139815494	1.0
5685.0	38058.68387899561	42700.6921114083	-196.05752442356692	322.83017856229907	190.3815867085005	203.1981373060825	3.677209226237246	1.4382811914991438	4078.7475426664787	27.921189034753095	1.0
5686.0	38096.61246334777	42731.5820296742	-94.93986491282566	275.0914361354157	206.5371508962825	224.57451406585213	3.6702421748437124	1.3698796142574639	3307.5499177534766	24.90145400823735	1.0
5690.0	38150.211052212195	42716.54240187601	-76.2714120129861	271.098606881149	213.415723362743	277.03772574833965	3.802434464135657	2.7763634203107697	NaN	26.747552065455967	2.0
5691.0	38151.562995257416	42684.844079802046	-162.81486037391093	306.0720773423121	194.83298590516034	248.59565690172874	3.924315377095905	1.7055317891294397	3999.3434269383674	25.167929830612174	1.0
5693.0	38159.36826894981	42750.96639474332	-123.20829587930726	287.4662815776271	201.235996511942	131.47398220280107	3.789968316354918	1.4769978039088412	4183.222070356397	35.518156960702534	1.0
5694.0	38126.58795216575	42674.66317731727	18.418455170803902	233.15378397024062	234.00687506349985	245.16553379387875	3.7368966144803313	2.6069423818653634	NaN	27.28210327739237	2.0
5707.0	38242.13700568471	42840.95198221356	-8.201666782695066	241.95234546192103	226.70777195317393	282.1037233220879	3.738878130818987	2.903264025671648	NaN	25.911804824616013	2.0
5709.0	38241.95789727633	42821.41106832055	-95.51461646606913	275.33553559011517	206.42330307271578	177.45724287325646	3.951990932668809	1.4665567517114497	3677.3000958538996	29.05020797580501	1.0
5710.0	38161.616451695925	42788.015457041925	-86.38085886220014	271.4932498440221	208.26232313895326	157.87910100622503	3.440841246927649	1.2342754947789039	3315.1428593465585	29.994075861645324	1.0
5713.0	38134.452939413	42835.64543146415	-238.1838013286365	345.56367183010843	185.9504542657174	120.34607523041508	3.6064413261254002	1.29523287564285	3855.6653091988765	38.719681637281056	1.0
5723.0	38232.81137507839	42527.16511233905	-195.648579050064	322.6176923675687	190.4312306046196	134.96891590326712	3.609443798227074	1.205067716383332	3094.412978254334	34.45359362806997	1.0
5725.0	37998.45264746994	42461.035063731084	-162.25622075514838	305.7993624598282	194.91498648516514	166.55158006386895	4.0933168866219924	1.5634075794579858	4136.737915576798	31.61406302198197	1.0
5751.0	38204.44074127778	42344.95975812024	86.73161798073443	213.54582596504704	255.13911860753043	79.11993952201908	3.8033395467485374	1.3774530205943456	4153.719097618422	46.70522067172505	1.0
5752.0	38162.24415287209	42309.02827741794	75.66512148497827	216.40466723533754	251.4591139681169	119.57601444406995	3.792382899760309	1.3209725784520054	3886.553243745366	35.22999552478568	1.0
5753.0	38137.776770811375	42401.88752198434	157.24148962539226	198.04287014252034	280.7779395289021	125.44376126436522	3.778656428914854	1.3007280721917667	3662.137994620952	34.52118336401723	1.0
5754.0	38159.187147025055	42281.0782901885	-65.2253023463725	262.89590457068084	212.7660225812665	248.23743932771376	3.744998918831345	1.5790313922659525	3581.0763464053407	23.859704313133978	1.0
5755.0	38159.53363295529	42236.70585522342	-92.61839432771313	274.10866776593105	206.9995539594127	137.8096730430756	3.641368642241982	1.385685639429764	3854.4047202616416	33.480031276108704	1.0
5756.0	38040.31935875076	42248.71810874051	116.85614175531582	206.34873954558512	265.62942607137916	100.67318607884972	3.6276661033457103	1.36668410941023	4100.807890534777	39.86246801811072	1.0
5757.0	38140.329572312825	42273.19089210028	-87.50515076089272	271.9619583354631	208.03252325630197	240.08775064040003	3.705987762825032	1.6096826985316661	4136.735080235212	24.599233225885865	1.0
5759.0	38314.26366495646	42301.80787906598	-219.66460200499859	335.3636300944976	187.73184252096195	162.98462785931818	3.8980493692249305	1.6113962098203907	4511.19263503795	33.474424344158024	1.0
5760.0	38313.875340846826	42232.343729609296	-277.0094378880654	367.997917109614	183.06414879041	155.68992631717032	3.8337027893847813	1.423730123853995	3640.7947760927154	34.74550744744583	1.0
5766.0	38749.112000472596	42968.32764682215	-184.36311055223803	316.81604105285567	191.85151906680912	170.42557776505262	4.109271499648006	1.8680364692810543	5898.6987307358795	33.302997608346395	1.0
5767.0	39238.548029780766	43437.926554323574	-514.4038911828519	536.0873637784348	190.40281477250034	331.8867013873875	4.585594614495305	1.9129808390642937	4923.443503417458	30.33085254922413	1.0
5779.0	37105.068636128766	41607.57613538158	-317.25590250051056	392.7536520170588	181.28486076210493	175.53355635472184	4.101533534725167	1.4750865679315155	3618.930023875722	33.65746632107524	1.0
5780.0	37181.98195908479	41620.6883535792	-376.5227168934112	431.9897293657921	180.91205518469997	134.65165388990354	3.936696476913463	1.7048642836599246	4739.628946898104	44.949559053379566	1.0
5782.0	37961.304409267694	42018.83529543487	-338.68182238666043	406.555848475022	180.84113952728325	178.3650193611243	3.6479321191485012	1.4366556314702488	4064.0427191470226	33.75616545284152	1.0
5783.0	38035.31128339088	42059.80965524022	-64.47439524095316	262.59850174254626	212.9321475580867	128.56348395269112	3.964615506208081	1.5186745773587964	4341.212508342142	35.54978481776003	1.0
5784.0	38058.87605355491	42084.987829140344	-227.84251877856508	339.8280042015114	186.91297158730873	236.64817781857388	3.691873943768853	1.6850858103810644	3989.977920829981	26.887519403219198	1.0
5785.0	38107.36733882013	42083.56384741782	-350.48071900172005	419.3837404696689	184.82122182572581	972.1600148271914	3.7718115183673113	6.199289912026231	NaN	19.28601453714953	4.0
5787.0	38029.1809816572	42119.63847220009	-265.56004196632466	361.2344330952761	183.7958623829217	122.85842112397913	3.645113210566063	1.2508535995154613	3466.8826751752786	38.6442887292035	1.0
5789.0	38157.04635856703	42079.72598506019	-399.41961812237145	448.035077419829	181.48489367830254	185.90935044432604	3.8155391513315027	1.4528500827172603	4111.588528449825	35.14116610276743	1.0
5789.0	38159.33512310033	42081.221914922586	-403.329862037472	450.82466405382576	181.62266338547454	186.1615732609392	3.824524807816166	1.464729828655396	4133.847619325352	35.34803847564686	1.0
5791.0	38132.4234979975	42097.28159162174	-305.23961394026065	385.2024477445635	181.686838021414	173.06430086842118	3.878777373777249	1.5194516006504057	4086.137198503561	33.87301410957234	1.0
5792.0	38312.35641501722	42211.718860024004	-414.95458182216754	459.2029435095252	182.1010509976053	162.9371746138569	3.626110587520647	1.4778074204085252	3829.4104357293522	39.189003789031226	1.0
5793.0	38211.828824094875	42207.570533035905	-393.0380221829501	443.5133841905632	181.28507749307397	177.25139615040874	3.52232705285137	1.3609518653679764	3707.1212274719096	35.33441003203554	1.0
5794.0	38133.17051106726	42229.05536363424	-493.84937789676906	520.3132112533601	188.78118907216742	353.2667016726731	3.8189132236251404	2.9884447096119207	NaN	34.00645923503897	2.0
5796.0	38160.2317880722	42221.98777505	-467.2119938242462	498.44044018744034	185.52364400226722	179.72475581586377	3.898463698099276	1.497120893021583	4089.0536880465797	39.40310157766426	1.0
5797.0	38263.745067336415	42221.882235064084	-366.02513078270704	424.80844129965885	180.79089512686244	332.22352071160014	3.8273873231816715	2.6547464113406605	NaN	28.16744799534763	2.0
5799.0	38196.92318905801	42254.43448798136	-547.8937819664341	564.0776507323436	194.89494046716203	186.76899017907405	3.7069054950355076	1.4314644973254114	3831.137821777434	42.43223268278102	1.0
5866.0	35564.31859119089	40782.922076139075	-493.67650259382555	519.2936310130956	188.05078878510028	240.86875968627103	3.8249038372905813	1.5568320928726707	4258.9061424180245	34.10822887595786	1.0
5867.0	35615.37082763362	40724.36695945853	-420.7785141740935	463.44833813266047	182.37944322306475	338.68970836277947	4.094483731805713	1.7529692528009742	4143.770434113353	25.899954155544737	1.0
5868.0	35621.304531370406	40771.67005540591	-408.58570039278743	454.5969191592871	181.82619968961166	382.6831091615942	3.963222356172762	1.9317372958228558	4800.645720246255	24.24854165284806	1.0
5869.0	35595.8196521545	40752.362668249014	-376.53613958611334	431.998990693025	180.91227395343975	261.1912712778899	3.958948646854354	1.550114010934484	3465.3896942786732	28.154588967741407	1.0
5886.0	38445.99853205295	42576.785298533156	-348.4987584477541	413.024359097665	180.75470658130416	145.0753190485359	3.767483049031591	1.3237422391275684	3541.4427132535993	38.011056798922255	1.0
5887.0	39053.227237189334	43345.37492612663	-82.24947715352475	269.7811470412604	209.11503159119835	192.79607118169366	4.548409095365036	1.7358174854477262	4601.039019811813	28.628943960903268	1.0
5888.0	39058.905462100105	43125.459006318495	-109.14426857141719	281.21539138971826	203.79728865128737	255.30894014615706	4.724852046127955	1.6318194024053192	4036.6549503608544	23.954663864849834	1.0
5890.0	39551.93035053236	43613.78279637225	-552.2244632134531	567.7743885581331	195.5382428081371	263.6619892432615	4.203986970271714	1.5317517230761195	3767.706923376671	34.76994680656806	1.0
5891.0	39234.18986329547	43377.97742584528	-235.43719991739616	344.0304670888184	186.19814631256114	142.9355086284558	4.746690817870404	1.954296210062985	5571.530059457005	39.65703563331238	1.0
5891.0	39233.69447295686	43380.23593260593	-276.1059941459586	367.4597348286279	183.11825599732055	151.33464448995696	4.578819631519842	1.9603886665815087	5800.988657974846	39.47667587672255	1.0
5892.0	39685.76597774577	43747.92397192818	-418.7209374402712	461.94479978327774	182.27813516763936	235.4893608867762	4.244905094843649	1.5459114561620408	3827.420008767321	31.433936722104505	1.0
5893.0	39270.200982623086	43330.692805008286	-141.61504018401297	295.92914345464135	198.11156996978758	201.48594499925747	4.598770967908868	1.5624709398983059	3840.348820817219	27.77939815952638	1.0
5901.0	35872.3267953061	40445.76308219027	-501.7856131397047	525.8155439943772	188.93197430528983	198.82697934691376	4.2322001944505505	1.4055497630173361	3423.0228135831157	37.88738584875388	1.0
5902.0	35886.8228329431	40322.86414754647	-291.105390104018	376.49457978260085	182.300508447947	142.52657625879252	3.9188832497368344	1.6121944522320546	4303.5268739368685	38.70765142454563	1.0
5903.0	35895.50523445346	40276.37307880636	-410.62846429908234	456.0700950232242	181.91098845483495	135.33237521332964	3.7979892937729947	1.5058232691816886	4291.920267239664	44.45815790227629	1.0
5914.0	35731.65740660498	40348.19848155075	-495.0129757603198	520.3642482553263	188.19256907722058	269.857014575683	3.7345928398301242	1.663907709052838	4085.898612364134	32.375648311691315	1.0
5914.0	35637.93359017914	40358.38248141216	-553.9288270057688	569.234110240647	195.79533748111933	277.1513765072471	3.993418023173618	1.7406064078814578	4542.987103682046	35.130979086137074	1.0
5915.0	35655.440776972966	40436.59594104645	-446.1597766731087	482.323625194753	183.89450530458276	171.38071917146678	3.9554212577766923	1.5650787636582615	4226.329574969963	40.164821106854845	1.0
5915.0	35645.38840765692	40438.75979070427	-506.7415016764171	529.8319449971792	189.4951839119474	182.35005499357564	3.943855855451259	1.5169761329328988	3952.5504316233773	41.40234720910647	1.0
5923.0	35718.81741429228	40349.0578375016	-525.9738341935498	545.6377476673207	191.8580959969346	248.47556451665417	4.38696962299461	1.8248919037864464	4915.241645378172	36.88489007306856	1.0
5923.0	35803.002446176266	40324.3036690359	-465.6003280494245	498.346815296542	186.32038949277415	1184.8160029344992	3.938923261667502	8.737983986168999	NaN	23.703111609707893	5.0
5924.0	35769.27995013692	40325.51019280028	-541.1708565298879	558.3738943183395	193.92459828124416	242.17644635645823	3.94062928409726	1.5060932112968106	3990.0780633210215	35.973207379935914	1.0
5927.0	35784.28996297688	40295.461821412166	-300.01356321835806	381.9608112201277	181.89599964885764	125.62278877185794	3.724737671166119	1.314440949613314	3488.074847771487	39.74609021146773	1.0
5932.0	34892.992782495254	39854.27701654272	-158.63381379260898	304.03812870766376	195.4524769639251	201.28414274810663	4.037062434855125	1.5832043415494692	3969.7154591895605	28.113008862400385	1.0
5934.0	37360.28662716748	41811.186837600115	-578.8010821375734	590.8479097647895	199.79907323200024	203.82128529193182	4.044919361025845	1.6136290647819997	4628.360872435843	43.83012427832791	1.0
5935.0	37417.38393387467	41869.27313068217	-483.26856174396335	511.01370877303697	186.99323587700889	184.31200724236024	4.04080057696183	1.3543926971453808	3780.261994772352	38.39142810869691	1.0
5948.0	38591.56291224134	42896.02655734401	-375.88971694986867	431.5531679349094	180.9018942030981	256.7271927405837	3.9400348476514373	1.8267101907658987	5630.708623226731	29.713487658938792	1.0
5948.0	38592.19063706005	42898.60927155665	-424.1997164630636	465.9571600028386	182.55503394631668	263.3843995256043	4.00371406930484	1.7882017226848488	4855.881021357683	30.689441651394663	1.0
5985.0	37423.56911023006	41816.28060040605	-533.7372016856643	552.1167712205057	192.89177397130916	222.33014629248075	3.78159125842322	1.4965350390281655	4190.729674816143	37.55888986118007	1.0
5985.0	37388.62639656363	41818.2506250337	-543.8583323021729	560.6488457874092	194.30835804692668	219.65368115444264	3.861288805690418	1.5200042867341268	4348.832348421128	38.61946415933305	1.0
5989.0	37270.221511060656	41622.57349062182	-318.77991965897536	393.72109560196196	181.24174148932036	192.60024702472063	4.040642196478437	1.5489036840111257	4323.955503249963	32.198040164904604	1.0
6005.0	37241.431260702615	41982.28711964201	-374.7655268231376	430.9492706695507	181.02238546578164	680.7344142361617	3.890463409158734	4.674364785745408	NaN	21.89548590118619	3.0
6006.0	37276.696565898186	41985.48077295676	-445.1128246484315	481.53302575711524	183.8223025411018	367.35141946229123	3.8020589825492306	1.5898764706006476	3890.054073820072	24.792994539883274	1.0
6029.0	36062.22437236141	40804.71864550845	-55.831761880659585	259.21379608813004	214.87511352085784	132.94908010901062	3.6303656250590235	1.4593283628997633	4226.209608305532	34.3146184788609	1.0
6036.0	38731.237222570424	40300.061058192434	203.16302869857293	190.46713671102955	299.5133055632596	115.84978898387364	3.510387787520624	1.3039026518392156	3345.2582788978793	36.881232400579854	1.0
6037.0	38767.59704582571	40226.2416820357	210.22726734312027	189.47822695581462	302.53804775422765	201.16475212461273	3.7644830975499954	1.387118796521915	3508.4800034644886	26.764336819040572	1.0
6038.0	38756.120091219396	40269.73668776321	197.91916974761722	191.38124240230582	297.4134977058951	729.0777510956499	3.769055671735294	5.84666613953777	NaN	18.39996330231958	4.0
6040.0	38762.48207956931	40210.81665960153	236.30134676991747	186.2355694785087	314.03160672499206	202.56678440623503	3.5958963792502283	1.7352203196655318	4334.002360796422	28.37566286359979	1.0
6043.0	38768.3948428844	40234.41332410254	214.68644910450223	189.3694842142329	304.86396127545095	403.8254839568244	3.720688670037598	2.952570975553625	NaN	21.09741388392177	2.0
6045.0	38731.32475819071	40321.95059179544	176.58469234615043	194.60939215751947	288.47380276126097	140.0244756236697	3.541565712073204	1.2276594986760956	3347.947272427995	32.05439871852602	1.0
6046.0	38744.63220202189	40213.32638868505	98.33291485783032	210.67282264520725	259.09717029005407	199.20551361527137	3.563026689997545	1.4380716913906424	3953.4300970241165	26.338485317636337	1.0
6047.0	38748.357275145405	40283.871568792674	222.51311981731993	188.1657740103216	308.12782256187666	332.9145508652026	3.6758429871830303	2.7037407784332728	NaN	23.370965643871912	2.0
6048.0	38775.8945232421	40204.52552638431	193.7548248282606	191.85724592433473	295.543985738263	134.51905129236377	3.7379671295490606	1.3322644499718703	3444.6709776759594	33.64831249287915	1.0
6050.0	38741.8563127772	40249.63838853805	178.28879526545714	195.12855024616667	289.81580913488597	1331.5552535160502	3.7887619302614532	10.385281421673422	NaN	15.936629957071379	7.0
6051.0	37289.83248699415	41970.12881409085	-455.3008412848032	489.2703553852894	184.5604032540041	237.32970149004817	4.129089125079259	1.6132588910481247	4436.364224484366	33.09184941595878	1.0
6052.0	37220.36569361273	41978.19601703499	-341.22823690869075	408.2249857602965	180.81166502677317	304.34141666052545	4.253851646107259	2.224686634063446	5771.590198806047	27.26320211575548	1.0
6053.0	37278.95998166296	42003.137806115476	-371.4766190940397	428.52008414818863	180.8395402591424	318.15918144196223	4.1488570381218315	1.5693998897714356	3786.578200250572	24.90752468647536	1.0
6054.0	37254.891399951506	41984.492614258794	-369.5775853493791	427.22054667999396	180.81727588269547	353.91994978484075	3.903407206108332	1.6291372052584183	3784.4764779932284	23.496697462178286	1.0
6056.0	38751.07212997398	40246.72567621019	164.37863875917787	197.43170997039874	284.1474291566646	1068.2943684083316	3.6885377831778756	7.467468348793524	NaN	15.47507508214281	5.0
6060.0	38764.44303816994	40283.22791080066	182.17227127059374	193.68326170568963	290.74995140752674	181.1840572240017	3.8494507109625307	1.471690211492421	3540.9108400190194	28.546368786949625	1.0
6061.0	37221.634079152354	41981.830236000045	-327.3295909325326	399.18902208581693	181.03266276994188	275.4380812380804	3.870101404036579	1.9499048044644196	5129.380498204495	27.541597982985763	1.0
6062.0	37261.96479226474	41973.681676998545	-370.4004467215188	427.7832256054177	180.82658571983768	201.0026890852914	3.88540797280452	1.445479095142047	3535.2315058228073	32.36949557693167	1.0
6063.0	38750.73247373378	40290.2192736585	235.09414753161457	186.37154645395745	313.4880296134154	133.69761646695363	3.5866996762898307	1.5708498053774365	4364.717911283192	36.01709875538338	1.0
6064.0	38758.273589243734	40226.93893882577	226.32423371320095	187.7700490923905	309.87100503339633	373.3200357384208	3.6913523729207474	2.5370870937272816	NaN	21.27515052045849	2.0
6067.0	38752.39446786388	40262.67173453723	208.87549199873442	191.43618782969332	303.3886563386993	835.1315984796665	3.725151188659781	6.06225036261015	NaN	17.16926383200531	4.0
6071.0	38732.23304998511	40272.60337334122	237.88067179531313	186.05975186891487	314.74442139689785	176.02127884701054	3.5589662031670106	1.4436524595825317	4389.993528900224	29.622711017245386	1.0
6072.0	38738.714365300686	40323.058614949594	128.0147266432416	203.90003276422757	269.6907313508327	111.53138678222473	3.5892741489265942	1.3095255839995699	3513.6946425750957	36.96266151060653	1.0
6073.0	38739.950518431695	40196.55354509871	37.341181422931975	227.19748841549495	239.43630216494162	200.68928496158316	3.7811793895061716	1.5025327926056489	4111.861029729002	26.397703929116187	1.0
6074.0	38742.72365224581	40259.36013782887	224.30796720907114	189.29796983656763	310.0143794443468	725.0606904951918	3.701610896324893	5.588704713748773	NaN	18.46892167178748	4.0
6090.0	37317.76662017192	42015.14198890884	-436.1911270513304	474.8377946330872	183.24090959966423	195.4071872761937	3.9090084841860486	1.3233186733338675	3570.7127222168083	34.66179220645084	1.0
6103.0	38072.55352527027	42534.25560087751	-327.1616837996755	399.0809738118407	181.03623259697042	238.04332128404135	4.329481027852135	1.7798714154077289	4948.541856015326	29.463117650409572	1.0
6117.0	37207.96893468103	41996.645454463294	-375.8903833479189	431.7649759934258	181.07270729003721	902.9403138263754	3.9357998719436487	4.9216486278146965	NaN	18.21948726155359	3.0
6120.0	37248.05610795675	41996.154831665735	-392.92532521862745	443.5074982238785	181.3413245817468	762.0321521635439	3.896167792646583	5.020957921521427	NaN	21.345812998103266	3.0
6123.0	37052.89652557576	41994.143591080254	-258.27219354517234	356.9936796809197	184.31365169827777	90.84516893165686	3.544004194824212	1.1301547619558745	2865.2030649188264	45.291578916451115	1.0
6131.0	37229.26802744851	41975.017448317696	-383.38658991821137	436.8573828582029	181.1304001507158	527.4310951243413	3.9247137392292277	3.277273019400776	NaN	22.63738179588506	2.0
6133.0	37217.80726802612	41997.623550929704	-417.27679220888274	460.8919002176137	182.20895735206255	343.7912596793416	3.9161364517528843	2.0447174323337145	4870.093350739365	26.64677562207487	1.0
6145.0	36736.38990400347	41476.460894286625	-179.74572938786966	314.47695293711917	192.46060179482774	176.21010867825768	5.511498751901362	2.9144410452440646	9000.80564669502	39.5233210994556	1.0
6145.0	36884.49236147418	41633.94204751635	285.810843710457	181.84283016889916	337.2815198095954	193.98439917544664	5.180615168683609	2.8742033497021544	9881.656071593035	36.80608443028965	1.0
6146.0	36750.90972940716	41429.38996841669	-366.1416881820926	424.8779531891861	180.78397798000188	248.63933522047847	4.33692463905444	1.6211473432972958	4373.6884011427655	29.03839713561105	1.0
6173.0	37199.87535354579	42005.991264756834	-264.1794688499801	360.42724090563485	183.8908421475477	274.8134080328904	3.9947138617021998	1.509542485473562	3668.1065024330987	24.59979597323874	1.0
6174.0	37246.71023817832	42002.70766573391	-345.949741052534	411.7299466768396	181.08842594132466	628.1589788421055	3.9519282336963313	3.5031706203605397	NaN	19.745282370586203	2.0
6175.0	37227.04344191381	41974.02265837194	-397.0248654990003	446.3337687096631	181.40627274203595	297.29022665584074	4.062114764720099	1.6007152715368247	3931.3583500254867	26.763014260890564	1.0
6177.0	37181.414520756334	41981.365045121536	-368.81199085319963	426.6976006881452	180.80907736136166	343.13046502366234	3.934663781609898	1.6062105490799221	4010.8618690034305	23.8514520528269	1.0
6181.0	35132.54735042604	40307.396731149165	-153.34637875077243	301.4895620701911	196.2549745989286	123.46387780998589	3.7118997678505243	1.2105281207829552	2896.906771569093	35.60177752718998	1.0
6183.0	35559.748558020794	40612.616091423806	-215.17075457622596	332.9372615395848	188.2035191914683	81.59245150664266	3.4138050799972515	1.3210717066016537	3941.736824853838	49.50211391824227	1.0
6210.0	37271.004029143296	41975.648452943526	-391.39958951691176	442.6449986398961	181.47018517222165	646.3292382214429	4.023608219790249	3.4764150793127673	NaN	20.31693888669728	2.0
6211.0	37217.8987547758	42003.10656001039	-385.0825644106104	438.3541957754875	181.42201150552796	533.8750512402576	3.9307501588993095	3.3379647235167527	NaN	22.693388183170217	2.0
6214.0	37273.13951031588	42023.61796191457	-372.63218086980174	429.3125168289313	180.85443314843258	303.15891858240917	3.98209631843687	1.9291123650951432	5808.580162858005	27.01990608147538	1.0
6215.0	37260.348086986865	41985.440593297404	-400.0717241153866	448.7254476762881	181.6898293446414	683.0359621687529	3.896488013421751	3.3244028055437114	NaN	19.432640812344218	2.0
6216.0	37295.01471923293	41994.23812998427	-356.7503622689892	418.5317501936698	180.73886794875833	254.30326033622947	4.211786078013713	1.8686986885401147	5581.147048287177	29.497005409592834	1.0
6218.0	37237.52961989079	42008.20430548779	-380.59974291683153	434.8699556731388	181.03279519697787	519.430046377724	3.7647410846079516	3.171414484543929	NaN	22.50318791804165	2.0
6221.0	37187.126709841614	41992.65391403946	-363.78677164624355	423.28806617574094	180.77383945652082	443.9956084877059	4.007170716666716	2.8131525749858457	NaN	23.499055759003504	2.0
6222.0	37243.10025135477	42002.0407920972	-408.4464308364019	454.49662570465165	181.8205348417501	314.8952442781968	3.689799209472983	1.9127124755692129	4384.503658345376	27.37047596045423	1.0
6224.0	37274.52752411825	42000.222211482665	-443.86824850401405	480.59453639536383	183.73755743021093	311.27148215948324	3.6249199473358407	1.7414868778527353	4338.196266716893	28.017480280861953	1.0
6225.0	37221.868060919915	41994.1055831442	-426.3415856066277	467.53344476105747	182.66950417336395	264.09486990398005	3.9111771995841256	1.8762675924121788	5167.294886257481	31.183698089089088	1.0
6250.0	37281.25330521479	41990.47472660623	-382.28470051965303	436.1092115271823	181.12222397492303	546.8432193074859	4.06831320465877	3.474148113365911	NaN	22.578632950042106	2.0
6252.0	37217.41510037785	41983.05228131681	-286.64596247332474	373.78629399018774	182.52572045549252	215.257967497292	3.804885773547926	1.3683111048443184	3604.4403770283957	28.405512475370305	1.0
6258.0	37345.750798606554	42005.11875270397	-447.7425635203429	483.52081958636205	184.00524782109864	387.3537417822783	4.118002790985989	1.8701552960947265	5268.178252856489	24.985134435450583	1.0
6259.0	37165.69475406064	41901.086512239155	-289.59713321981565	375.57649114852495	182.3749830119994	125.12346817129624	3.9340127290589724	1.2907267746793294	3184.2540272286356	39.28654838084531	1.0
6262.0	37842.952918460025	42310.94893604889	-403.0329551296836	450.6123434088406	181.61179365853317	129.78542183676964	4.25573182256479	1.6283266323401022	4742.176736934001	46.75439937771207	1.0
6264.0	37672.588341902316	42345.10748431641	-384.5898280340107	437.5864709942443	181.06829318300723	149.09869110803737	3.876273241481187	1.3717560459373181	3678.121821663172	39.1906500562763	1.0
6265.0	37822.8965181994	42303.912739249616	-332.8775403745021	402.77408071936304	180.92679292894792	176.24767402362735	4.33471593203942	1.743405120857675	4730.105074538761	35.87990784061027	1.0
6266.0	38038.586178925085	42387.95367876214	-118.40000976474555	285.30820925750083	202.0947066612285	217.0643661273946	4.550268776754739	2.0049182507831533	5679.960892821913	28.0405538485929	1.0
6268.0	38775.31288919487	43076.537473756536	-268.1444776309955	362.7503301692247	183.62196480594568	243.39798373235433	3.871189446844622	1.5232817775542775	3579.656417403305	26.5837967214326	1.0
6269.0	38865.04908882968	43074.987927650516	-489.81711700023277	516.211422938399	187.64900543775917	171.7454060965042	4.068287605411827	1.5762758020521066	4505.564739642509	42.67970129433915	1.0
6270.0	38414.62123423805	42782.121481110626	-255.30444405903975	355.2811155798661	184.53610293025991	120.18335041161842	3.780553997959946	1.2302882802574973	3204.7943831408957	38.709971388700474	1.0
6283.0	38030.40405472302	42581.94933314314	-412.41279482724093	457.3601168344697	181.98765256843433	113.14420216496633	3.6139479175656892	1.2983967491994095	3790.18713092083	47.71764722250483	1.0
6284.0	38211.85820187927	42755.42805940003	-175.68031503253073	312.43412572956237	193.01032484026462	135.0096803492742	3.77972914770107	1.4289955545304354	3987.126867801992	35.51781797064529	1.0
6295.0	37471.57784559298	41855.3492814939	-637.5057092007929	644.1751527152333	211.11843539603734	262.0887686496134	3.8414582591693156	1.4831091820165876	3954.9333681061216	39.447928925552716	1.0
6295.0	37380.4708210303	41855.664868207925	-552.4363512309587	567.9557133438499	195.57008454349327	218.25253551348302	4.112285289562524	1.4904541875127166	3963.5285775076713	39.032835485215095	1.0
6296.0	38959.48776704362	43471.08731201879	-220.3381276623121	335.728928637019	187.6624750911087	143.1505433132428	4.175723447283335	1.3479603394181556	3374.545896778873	34.63787657103059	1.0
6297.0	37919.672169033605	42339.86428571154	-286.0240279823687	373.41007274601225	182.5583338907446	188.54388322412268	4.280054324824373	1.6460300973194129	4594.510540990587	32.25609779157339	1.0
6323.0	37161.369348447704	41992.09521663094	-285.3081731025343	372.97748862817457	182.5962373061658	179.1861969683271	3.7449092539729176	1.2982854100413297	3054.854631403086	31.3533098086443	1.0
6324.0	37220.893625893	41988.614353825644	-369.2299929441249	427.1411692066829	180.9412813985257	780.6571700168092	3.9738105456350277	4.909153318333879	NaN	20.103648803150588	3.0
6327.0	37263.2688615537	41986.62878467523	-410.04306391336956	455.9955127165746	182.16759677451665	754.3862433984048	3.8700236462417195	3.688546458674166	NaN	19.1113054976988	2.0
6329.0	37259.05936410739	42004.34889828446	-376.64688801444885	432.42832152596355	181.1992908555102	1021.4608682341363	3.923903641379965	5.512143349600172	NaN	17.591859429975376	3.0
6352.0	37197.17226532075	42005.393760504434	-331.54389873912663	401.9096377772835	180.9501007661545	270.1309775239869	3.873001739293656	1.3967866321481308	3419.7096351000255	25.865256332015786	1.0
6353.0	37240.32002991697	41996.76320746616	-403.3202676261592	450.911738208478	181.69822636851032	639.4294464048422	3.8197300079326446	3.3113471565271277	NaN	20.36648194028435	2.0
6354.0	35704.319089619	40577.46180933873	-422.3423690366264	464.59376814783974	182.45860013306816	265.01367725547397	4.047844023035244	1.895687039952267	5476.805356257302	31.06368605847577	1.0
6362.0	37832.163555206454	39766.00908126949	271.25223964199597	182.89462594115344	330.25083296419314	86.54923300353057	3.5047710154587217	1.240118669376926	3398.608308545029	45.471939271420254	1.0
6365.0	37128.17940588643	41763.45516598934	-383.095217768542	436.54491941396606	181.0356034719842	218.42838712659778	4.202247645788965	1.6190490286447454	4608.259231881612	32.08928858299208	1.0
6367.0	36853.40824160878	41289.30335099706	-574.3318627723371	586.9211977773501	199.04490795300126	337.44998326950116	4.1305699696469995	1.6436274690315515	4049.717588583013	31.271423985304743	1.0
6367.0	36761.74026230859	41298.55322545273	-533.4219852686155	551.8525960967353	192.84890886969046	300.5309137714732	4.404607451270295	1.7272272345253499	4387.009195199168	32.21644741071241	1.0
6370.0	39174.217317280876	43210.86607825976	-134.39778164749472	292.57278965859615	199.3058806324619	103.28830740575069	3.972551743215709	1.3472434034242227	3365.0895096644717	40.61907767842489	1.0
6382.0	35454.29908304482	40095.03669786311	-312.10748489931865	389.50164237778114	181.44361580611724	258.6892802060929	4.132406620651947	1.7679670248500334	4699.7861828278155	27.5013032321858	1.0
6384.0	36637.16363233777	41321.69155326531	-178.2171775368071	313.70704362062986	192.66581411121518	172.07486095676038	3.8887341533492488	1.605986542137722	4363.077110368698	31.466670692015473	1.0
6384.0	36637.54017743154	41322.21275630156	-175.13352906983795	312.1605607180635	193.08522189503498	170.07627511104087	3.9471147540527864	1.589616280821633	4351.935381009196	31.557596540858643	1.0
6385.0	36519.670649442734	40939.000820579146	-855.6548962381505	870.8185046819509	276.1953857115893	417.23479384915566	3.746131068199938	1.7393968295161741	4530.982568000922	44.976231268264314	1.0
6385.0	36283.51405560317	40940.6872635729	-718.6345818470545	723.2215753458595	231.08444744988154	303.85680665992476	4.1275421954582745	1.6937651982254422	4019.011542035199	43.05786381378146	1.0
6386.0	35627.7610837333	40539.889578730756	-312.33649473594033	389.64576576510717	181.4361248404042	422.25847143287683	4.659467728428934	2.49411257738859	6074.1987392118335	22.146906398939173	1.0
6386.0	35629.843863082155	40540.83875740472	-316.31598636069015	392.15808675304993	181.31233643635335	420.13598976804866	4.74066445067088	2.47769730120329	5939.647048050367	22.257656595305008	1.0
6394.0	37323.1543414774	41997.87312670821	-461.6673998293664	494.15515815432497	185.061808228665	246.19658285419337	4.177370908921535	1.7743530910133174	4292.35940763849	33.558165046375606	1.0
6395.0	37254.36017764694	42014.26386983387	-353.8573095685715	417.1115072124273	181.1571260243438	872.8703403649274	3.9773122255195985	5.308692673843155	NaN	18.906446195668163	3.0
6397.0	37216.20572967065	41994.92360234467	-377.6799921422071	432.84790205849714	180.97914869776537	567.3321706033878	3.9198785827105347	3.1279744966377567	NaN	20.994923982832937	2.0
6400.0	37266.50974019043	42001.86704492453	-346.26747561263466	411.5461563813498	180.76790230293906	295.82804890545174	3.9796801682244154	1.5742569906020447	3286.500812437472	25.414635231560272	1.0
6411.0	37202.82302545614	41995.418593227834	-365.35764275447747	424.49919522677664	180.90229343746896	1178.1724949154045	4.018932090945908	6.666383241965382	NaN	17.16691063220517	4.0
6418.0	37190.44898762891	42000.150851240374	-406.37668274649906	453.15298815764044	181.85503993680757	757.0045581366581	3.8626804603566876	4.523398906896485	NaN	20.720803686146294	3.0
6419.0	37253.59665255414	42005.46097778034	-401.79380513167456	449.72711421379705	181.567153814847	287.3821742776505	3.8536155019715865	1.605665223340012	4088.6187670220165	27.4891183859219	1.0
6422.0	37254.19144092868	41986.22742034617	-332.1856130381511	402.6951974985802	181.23758942298159	845.7631639727974	4.057493335292922	5.346532202745351	NaN	18.932039927011914	3.0
6424.0	37251.512887432094	41952.446954263396	-336.9491008453205	405.4235709785448	180.86402092315572	328.848867550639	4.1052576369935	1.7310114228194178	5069.885444946289	24.112613074823575	1.0
6426.0	37183.25634767119	41996.85113798864	-369.37091533297377	427.0793244594245	180.81501869944407	312.7745879117753	3.914297043020083	1.6546833625377992	4221.294623053464	25.39744022271733	1.0
6427.0	37292.092769939714	42007.495114666985	-478.4486272930793	507.2138704850573	186.5314494355684	310.9263478121272	3.8326184938812533	1.716398436973819	3727.8750512756274	29.169622969259073	1.0
6428.0	37235.190005152406	42007.98585260702	-383.1801574966669	436.80575916072814	181.2004238803937	1541.0887091964623	4.012288280059001	8.713378613852633	NaN	16.62623247840948	5.0
6433.0	37267.10326760082	42019.475114683206	-390.34470926885245	441.6165559933056	181.21005976619597	208.04850938580162	4.042911477612841	1.6401479370713294	4009.497639780279	33.51264173051387	1.0
6434.0	34747.73776605623	39972.522634270215	-273.3948733732553	365.84933818026917	183.28435900843456	123.99192793652415	3.9035661226202896	1.2747358164495999	3142.2552734012443	38.85502627480982	1.0
6435.0	34711.762028243196	39934.70290650776	-360.73771646478235	421.21605116377987	180.74981000683505	268.0098359999196	3.822705609952135	1.6459513006812516	3811.09555607444	27.661324894873836	1.0
6458.0	37232.02957870354	41986.45260395839	-305.0214501153416	385.0666090393994	181.69515325516207	200.2709207058112	3.8559850028127673	1.4001919302906938	4227.566918908835	30.274181590473816	1.0
6459.0	37291.66940783095	42009.86696128563	-388.2476976142044	440.14442325834557	181.1554787974755	173.288594944487	3.5807954162737006	1.3126998694454186	3422.8679910085107	35.325370023544984	1.0
6478.0	35534.3767028645	40430.57566834966	-157.73939776707593	303.6051636684835	195.58672926406527	108.99049312372368	3.9446504906594204	1.3773378707271282	3500.7750703447605	39.95019602740502	1.0
6498.0	37272.614039962005	42009.632930845386	-400.89782067188935	449.2519337758279	181.66813852225545	478.6994731751389	3.8805205833378515	3.3167160475244657	NaN	24.918127947558247	2.0
6499.0	37187.39743349266	42021.46234421415	-409.0237053987847	454.91246291503404	181.8441120757945	268.0894488524676	3.7913842439321592	1.7120336132647103	4175.205489810089	29.429327670792507	1.0
6518.0	39324.82162228564	43516.314717578585	79.99007822170731	215.27364055071774	252.8862060654306	160.05583625039606	3.875380271158575	1.5750375228147284	4048.2666053458847	30.694540845316887	1.0
6519.0	39581.456961544376	43773.067104778835	-356.14315391535683	418.1242908117577	180.73826472765322	296.8735317209868	3.724265018355829	1.755959960298587	4406.725232678113	26.24976860421517	1.0
6520.0	38918.702348973486	43282.42741903592	-517.5784925347467	538.6952649483228	190.7919642306812	214.98634513714666	4.111264921327299	1.3350690644096672	3203.150917431957	36.298964467362836	1.0
6538.0	37201.40971070621	42005.94111896376	-430.27074270782487	470.4363114999484	182.88858392751362	188.54799332954153	3.746446121355732	1.2289441190240669	2831.0799352594818	34.58111425071357	1.0
6539.0	37244.432243750365	42005.579407112324	-341.1449230069474	408.1702779645789	180.8125511816778	279.925234775621	3.892778887166838	1.520991244659632	3625.821445944098	25.96575998214211	1.0
6540.0	37238.839300214684	41974.314124223805	-446.76568499482585	482.7816453735723	183.9366732226161	252.56125418636185	4.613954867878499	2.249078100538668	6901.7113380494775	35.360043774952906	1.0
6541.0	37209.20148585065	41910.79020520457	-328.10481111200636	399.68822116065195	181.01645962587088	337.2180498721929	5.304011841855609	2.8668857270736634	8650.077333262583	27.59542456533418	1.0
6542.0	37131.547081394	41884.47034464829	-369.9170659189525	427.4526087272103	180.82105422944264	360.66626951835644	5.052097786997806	2.855898977172066	8607.187082772169	27.519468690498837	1.0
6543.0	37158.700949248465	41960.51979946268	-449.79477565647574	485.0974949332542	184.16856583600796	442.29781050628304	3.8704626955704837	3.0703713294794115	NaN	27.204385618923475	2.0
6556.0	35087.57310825913	39791.432350711686	-156.61302356442812	303.0609865434936	195.75666593687177	86.50764216264535	3.358420163098895	1.2444059667370424	3342.8376345169527	45.00805182117675	1.0
6568.0	35024.86042608249	40019.96786940407	190.20029797457298	192.40417032308824	294.06188877156904	229.92942885399123	3.591771673787122	1.6033974243424716	4127.369771877658	25.22964730496155	1.0
6569.0	34915.21239029208	39982.39710130757	36.56475955638869	227.43045915530533	239.2042946857174	343.52392018388895	3.912983811623585	1.7473482555585247	4474.132346600046	19.739297525089572	1.0
6570.0	34904.65018001802	40017.049842541506	45.698883121212575	224.7256971999026	241.96280877866727	295.8645288958746	3.8309730786247624	1.6978810781052665	4440.804190601364	21.43585158145319	1.0
6571.0	34889.61725755403	39902.79927210823	23.736692306674975	231.36189608321104	235.43756011940735	303.0733648849894	3.4779173768374068	1.7021749190103799	5115.431238594882	21.164684471435514	1.0
6579.0	35473.760504391896	40253.82368668267	-265.5262664063532	361.2146637844374	183.79816871825557	125.26739081379344	3.773257978203841	1.4705594074100614	4282.732066641232	40.01911800742816	1.0
6583.0	35312.107292939305	40199.38307963274	-168.4061369862331	308.8178218102907	194.02536645638838	124.30127377662286	3.8176514759970157	1.4128543712438715	3706.005833484925	37.18007520167269	1.0
6583.0	35314.059083746935	40199.17882669164	-175.62409920837467	312.4059871277386	193.0180146019624	124.8955443055341	3.8075585604214908	1.472392749136714	4110.733042539566	37.67575600187822	1.0
6584.0	34958.15326475131	39891.277752953654	2.077138600276324	238.3521400950146	229.36225506708283	190.93123489398292	3.7974732586056774	1.4015453873777701	3542.6283971934795	26.90419865079083	1.0
6584.0	37137.90620013657	41994.227961596924	-433.27519962302387	472.66583073584997	183.06404269346132	212.8700755587636	3.705283575453216	1.6631914802744947	4674.357245317743	34.88918402410349	1.0
6585.0	34962.233924326676	39843.32284028926	121.95999565321839	205.21414855919673	267.4752615853413	224.74965253190211	3.564252522140921	1.3775163675768152	3361.913620116913	24.424871979632737	1.0
6585.0	37220.73712665022	42005.764218369506	-425.22139851479704	466.7085159116852	182.60920070232189	350.4912761407083	3.8101338883562503	1.656043391445662	3895.312355777842	25.152387907455456	1.0
6586.0	37280.48795045586	41983.110008985124	-448.4297850167448	484.0413583678604	184.05392494086567	241.78348244818034	4.003529382105446	1.7691460187029895	4816.530387891079	33.350486236001146	1.0
6587.0	37182.99654599133	41982.2912385948	-375.1117730825746	431.3132245670622	181.1290905881975	461.0797546765842	4.03740917884125	2.8743113597744276	NaN	23.40967838204201	2.0
6588.0	37248.27379316705	41984.3080366348	-367.05117375238973	425.4969567392813	180.79191641845335	278.228220446805	3.823159680433116	1.5996214675345257	4208.504476799488	27.01584574084364	1.0
6589.0	35417.50808920607	40342.618613371786	-94.84506543460454	275.05120431751834	206.55595313419093	127.46709392792145	4.421698242706753	1.71536230201668	5288.144010968106	37.589319897084685	1.0
6593.0	36214.60293643109	40957.437934283655	-5.661478657965456	240.95691220398484	227.278333558766	366.79351757106303	3.940056506436778	1.5858148844766053	3318.907500360464	18.799960301071614	1.0
6594.0	36182.11598463172	40949.93412541601	28.904582319309966	229.8200314761737	236.98891859652207	655.5629321357189	4.422202276129279	5.1890432170712515	NaN	18.15552885961576	2.0
6595.0	35224.30621582599	39904.86355578422	-88.65637854490595	272.4431313620287	207.7982160212126	240.0572762086335	5.12905526449523	5.945777976032238	18359.496922584593	46.60206217393464	1.0
6595.0	36118.20454791867	40928.2431707409	103.06215699741283	209.53806428906165	260.7400898833609	414.27284703722574	5.430435921712628	3.814299982099092	11462.253498547745	22.071214832280432	1.0
6596.0	35142.14062957094	39863.72682302285	-10.481864098643582	242.60796958555923	226.00332710579886	253.14491175385402	4.256234245334274	3.836199142046537	10012.375059038706	32.19042285198251	1.0
6597.0	36151.5784589924	40958.93107744935	68.77074412377334	218.24409851716163	249.21367270874978	396.5464431296317	4.5418724319620996	3.1803554173814543	7907.218943859266	21.071456463805607	1.0
6597.0	35104.17666916367	39849.201121769496	-7.594631258545975	241.68828485593835	226.82296366483325	585.9368883537132	4.041279942824909	6.717174112386523	NaN	23.03805008936265	2.0
6599.0	35128.600532811484	39788.205493891386	-140.46950616340095	295.3931384890336	198.29848239587767	288.40917254667414	3.867046849709173	1.736547134609505	4452.582774106092	22.837810094799607	1.0
6600.0	35175.69719281479	39802.32367407249	-141.61325274365018	298.2222126328412	199.9656936344437	545.7739167946158	3.982804331095955	3.534410708326151	NaN	18.73989053883501	2.0
6602.0	35116.90767614596	39833.2570972216	-196.72333838173134	323.1764699341072	190.30103294308097	351.52621746653097	3.864936468803213	1.9452287930701	5322.977901270924	21.363238904187476	1.0
6603.0	35092.49478828287	39965.12786214142	39.55669478471134	226.5358337957277	240.10085943784125	318.72134416151187	3.9966206876396124	1.703613840324489	4293.74751462053	20.533013198866858	1.0
6604.0	35052.54415082187	39959.27963569841	102.33236863391129	209.71179720311832	260.4854521666464	289.9548451291352	3.752703453574605	1.7549807089472005	4788.862466280723	21.889721020981405	1.0
6605.0	35068.72631520622	40000.19853057357	83.4469877339655	214.39292954120168	254.04571046856324	548.1534394883088	3.8097664185247533	3.3611946014596734	NaN	17.292705917903337	2.0
6607.0	35050.20789861259	39941.29714186293	104.71360155863846	209.14677672001062	261.3178102993203	240.353148426116	3.9031483746754656	1.363807784849575	3162.8935588065024	23.400364060011754	1.0
6608.0	35039.15410489254	39981.6033703442	83.39640668900049	214.39526312199106	254.02021639709096	323.110366113269	3.79107437118588	1.8749162536770227	4910.1902913665745	20.748057792792586	1.0
6628.0	36670.34263021775	41220.54484319533	-251.36072734727733	353.01821337505703	184.84209517946243	117.36482905971053	3.4794926011617706	1.2835601432461448	3614.591596343071	39.62888020385171	1.0
6628.0	36671.24054581976	41220.80681084193	-248.7888078985464	351.55034893331475	185.04803544632628	116.06783985737594	3.5131022666188247	1.224188172779128	3165.130780121904	39.32670698612902	1.0
6629.0	37581.2936811043	41994.21028279812	-354.8270603528151	417.2423365936856	180.73792180649428	196.1815771795943	4.18361124473542	1.5025013191595193	3937.3013158705417	32.67903817458705	1.0
6630.0	37790.84879890309	42116.359044340614	-392.7822819781743	443.3329792797558	181.2777167365781	247.11888562812393	3.6861864973097456	1.4686817069666347	3740.130818083953	29.263810943709814	1.0
6631.0	37492.65988201567	41822.06309797243	-154.50279816365384	302.0447087761896	196.07763931343723	247.886878132152	4.2228238957201745	1.7898787698317558	4825.736834543755	25.393675020080796	1.0
6632.0	36439.86313943995	41081.4463354139	-399.12085200389646	447.82252917055035	181.474846418933	129.658211546927	3.7364617080222264	1.3399639697388934	3319.181692074997	43.34353388366181	1.0
6632.0	38706.99769183594	42970.94457564278	-84.73665463077008	270.809940251388	208.6001251417986	154.27809320185048	4.70238148818016	1.9139472965001334	5898.406876803498	34.20909449550012	1.0
6633.0	38699.72770870352	42939.44221369555	-307.36337354082957	386.5271420396865	181.60778692744006	145.07117762928274	3.8448201305885488	1.5210407580894933	4485.488487576222	38.08055985221608	1.0
6642.0	37299.21425038829	41952.527126373265	-428.0258096350163	468.77596907072393	182.76197146151523	523.177164967478	4.763426008157538	2.2672313855645982	5691.887668340348	21.2285950513554	1.0
6643.0	36822.2864418135	41541.40549486996	-476.7501106786556	505.88005013829036	186.3729374705764	235.66968653998833	4.358767642465186	2.075659806715254	6313.204859925398	37.45841811312672	1.0
6643.0	36769.53342014606	41524.46804327899	-481.52715496013957	509.63832748616426	186.82435304447716	230.61481016551286	4.537086561998853	2.050630934610867	6254.195681571954	38.11010557680298	1.0
6644.0	36881.85804796301	41464.98668436693	15.820918764794433	233.86527789899748	233.175803239892	154.26935686985559	4.72240251349285	2.061817540839624	6179.076855614719	34.34111105746779	1.0
6645.0	37313.47563813636	41731.441119324576	-102.64069113310788	278.38788477483115	205.0326680946909	113.2550234369372	4.5155437750685925	2.065213970280636	6187.897819064773	44.27877718377494	1.0
6647.0	37158.781168125395	41668.650300424	-270.22777328183827	363.9768693229825	183.48549260414228	193.12159139490913	3.8995432841279376	1.5650537600666414	3960.3051420408196	30.919478778477473	1.0
6648.0	37530.6869779483	42007.86959705193	-607.4052813698671	616.4259791235818	204.98642046205913	224.84191450937752	3.987741100845513	1.7866181624409854	4903.711133696425	44.73609461317266	1.0
6652.0	37708.093339907704	42397.87737605462	-762.8241529468614	768.8879582101517	244.0697728496558	282.9837523538417	3.827140078451558	1.5697437213410825	3988.141766147839	47.60590845946864	1.0
6653.0	37666.812477698324	42102.914625652666	-523.1364094821515	543.28391881091	191.4917597369701	378.0853227423545	4.474212596846033	2.109717628612695	5652.721862173048	29.093217244319572	1.0
6654.0	37281.22664166996	41987.939548367176	-441.5608852616599	478.8585024219112	183.58356844160159	303.0965798564482	4.283877531129465	2.740034002009411	7315.1122794779	33.629924987987955	1.0
6654.0	38135.16822076716	42357.87686607571	-115.9438293340481	284.2142304934111	202.54015408132827	140.8477802776982	4.982119183761535	3.3545138383452646	8579.147045576206	49.5000614441253	1.0
6655.0	37392.501686448595	41996.96515372196	-432.21897154415285	471.8810646481478	183.00157539311945	355.95494367969866	4.703899595785198	2.305586180169609	6456.028403549423	27.58532293288018	1.0
6655.0	36159.32520063339	41047.0402878188	-66.12600073045569	263.3213308919668	212.62227712970474	434.85283318438644	4.355769385775099	7.175568903765184	NaN	31.570823173532055	2.0
6656.0	37359.00292331545	41934.57289461178	-337.57272841462196	405.83076530667586	180.85552207288862	392.24817759472955	5.45233084834585	4.114701822329576	11427.260975798114	29.832236198031744	1.0
6657.0	37169.54319031383	41847.457327939504	-259.1269525816155	357.48846593131566	184.25082721940657	302.35809585371794	5.308550967337028	3.4924273560744132	12251.401602634753	30.67999083343313	1.0
6657.0	39717.64558421972	43625.24394516685	-280.8478506602179	370.29304515036233	182.84120197708668	102.63052133702752	3.700503011372022	1.4982928772316215	3898.3768532099866	46.72085825215387	1.0
6664.0	37242.47054784952	42001.746190324455	-398.5671083891112	447.4288073664325	181.4564043584447	291.687220009489	4.030242453462714	1.6164677143705073	4272.588472096999	27.18518273300855	1.0
6665.0	35162.25957095885	39865.710983748606	-94.75019258012053	275.4068170991162	206.89469901925094	492.1825761883068	3.6659311798696326	3.419092699089635	NaN	19.26551439763025	2.0
6665.0	37274.61722398923	41991.439144872056	-341.5007874544672	408.4317723404058	180.83124668391656	459.52516673794844	3.9348619874947817	3.0529528796271963	NaN	23.10190657825765	2.0
6666.0	35198.403875469085	39922.19093393069	-56.21317654887729	259.36168343386555	214.78816633419896	286.3634923881246	3.7651992860836145	1.816291989257308	4824.200102133843	22.469623958976044	1.0
6666.0	37182.74357610026	41982.50718769012	-417.3649190839622	460.9560955458385	182.2131332921828	237.9829098828066	3.9762644574974093	1.432398976444635	3487.4904472527833	30.590406971244697	1.0
6668.0	35286.54685281454	39903.840567337276	-88.15866195901938	272.6877663884842	208.26533751730113	497.843089723899	3.896100181621226	3.435259742643892	NaN	19.10592329981669	2.0
6668.0	37309.94410852066	41980.785426534814	-376.89621737718426	432.4038670986413	181.04456368893912	396.101622581294	3.865672388900577	3.130823669154159	NaN	27.027877816862667	2.0
6670.0	35283.14285383103	39852.26830604031	-257.6983997621084	356.66191961051766	184.35613767745284	305.6875015633471	3.668769585489947	1.8601926937342583	4680.838379883973	23.99528059418671	1.0
6670.0	38452.065072067824	43100.60809358851	-269.1840803367888	363.3618840873201	183.5534492275849	286.54723871175463	3.956671083919749	1.9291905336359805	4184.719207660125	25.442587437728175	1.0
6672.0	38787.79326838619	43088.99170795828	-360.7341662742852	421.2136544943339	180.74979487515117	210.5231525268232	3.802406575692929	1.3909793905367485	3543.5151315727608	30.860274558947573	1.0
6678.0	35267.14307392728	39898.566819590036	-92.89093527653048	274.22378160361046	206.9450549949072	137.5677712205134	3.6525380021876837	1.4081138135919031	3688.3291614641535	33.65647390074649	1.0
6679.0	35290.88542455834	39941.17502718878	-51.28171155891763	257.46016777692313	215.92089193684347	215.69499741480217	3.7340910437702464	1.3119840421984474	3289.9921285538053	25.000595281920734	1.0
6687.0	38561.74381669195	42945.01294267731	-573.2477990392745	585.9715643499773	198.86426991722473	422.14286376198345	4.378167380098392	2.0437084977742743	5474.501969026355	28.834050538166483	1.0
6688.0	38757.42362159278	43061.29345336484	-388.71896057404336	440.47489547606904	181.1674528752323	405.00478435988725	4.7400656926005365	2.5028498536911883	6286.172002581737	24.68015938153705	1.0
6689.0	38833.11275792688	43163.98501275548	-819.7130715164066	830.3893723294	262.97799419096253	441.89045236698325	4.498862503220935	2.146359674049436	5498.015571897393	44.28178004558626	1.0
6690.0	36226.816280482286	40948.961267916275	-29.421422648679325	249.30724333787572	221.16523033236325	284.6377709978713	4.044818718583732	1.723973326832039	3965.676867732042	22.177579180717824	1.0
6690.0	39108.654023366646	43182.68877645435	-909.920175390353	934.1668329394971	298.01639981554047	602.1617033929733	4.2623375545211	2.4045453699097674	6554.851054100596	44.61984374133268	1.0
6690.0	38696.017257536136	43196.24628846545	-902.1653503424948	924.9439243595642	294.7606123965801	670.9469375841419	4.0923062922501785	2.354705764913932	6077.380999288307	40.04017456642155	1.0
6691.0	39279.18000316932	43534.71792804383	-205.33069986332876	327.6908128733826	189.29008236737207	166.91275687563947	4.955630579061132	2.388739131995832	8033.4505069374445	37.883496594731675	1.0
6691.0	36194.01238702973	40949.81356153049	-69.96728215469693	264.89214547629	211.81241970007494	698.9561427040833	4.008944182136415	3.5260822401092087	NaN	15.260855955430323	2.0
6692.0	38722.27685605651	43105.27978765791	-581.2236257417845	592.9842589163325	200.21423092135927	343.535455812364	4.671499921903342	2.1999011509701063	5860.957612632596	34.570044306471544	1.0
6693.0	38612.57435160357	43085.13389885206	-544.3500371872572	561.0658116294132	194.3791670142134	170.58940945101696	3.780059629133075	1.4782415157627773	3835.5337320338645	45.39329024543492	1.0
6697.0	38466.47934459169	42922.51463952768	-109.22238968955509	281.2495978964524	203.78264516987906	132.30522943803288	4.136678655602155	1.464948145131692	3920.06123580328	35.08487691110936	1.0
6698.0	38469.91586742541	42746.04156860834	-120.39618730293654	286.20149408044597	201.73607099685316	334.0556685796096	4.568277693297466	2.0692344964180434	5311.960034584927	21.51521421507445	1.0
6699.0	35156.44957751882	39810.25935606804	-407.8614463907413	454.07555529173356	181.79690179516408	259.81635639582305	3.90744796606108	1.6749819303112166	3773.2744414637154	29.803495613168145	1.0
6699.0	38636.71404873132	42899.670980135095	-474.2230741134883	503.90063994317796	186.14117380179493	276.9654212039761	4.257243126708145	2.204759921412237	6036.150009783443	34.13633608654002	1.0
6700.0	38775.07637812675	43058.65949953652	-150.73683818487618	300.2414687316148	196.65888870061892	209.61018029122604	4.079479245828782	1.5539821713976285	3957.895852776093	27.19746130382351	1.0
6706.0	36213.53680086395	40911.116965440975	177.14821545304102	194.51465437423207	288.70227996018616	107.01445415513238	3.733293531523525	1.3597894060369151	3696.2427080664133	38.857725974736425	1.0
6714.0	37279.43500310277	41989.921789092536	-333.2699503400342	403.02875328502375	180.92019293654616	155.1738465425425	4.635066421864635	2.090496644782712	6813.290946340297	42.24790493559017	1.0
6714.0	38532.271130833484	43001.73831681351	-367.9271971356833	426.0939231468779	180.80015880040577	195.3218006623804	4.541325849707715	1.9678824233600702	5401.403644979984	36.319341123435855	1.0
6715.0	38832.83803428999	43073.441941595054	-20.01710819715273	245.93848153946067	223.53338612269752	99.18877182829573	4.49248444029702	1.626234136982482	4271.798796351371	42.79420005257617	1.0
6716.0	39145.05835877569	43448.02551898356	-293.8992020914777	378.20086371172437	182.16713576875222	229.35933010860026	3.9661657743939625	1.6375095002717488	4211.641436447224	28.624209706042326	1.0
6724.0	35664.911898285805	40526.97958689268	-589.8195316579053	600.6093196755043	201.72342457016518	223.95029060527284	4.0639758989934185	1.6404974811979536	4038.6447414401446	42.070003647738574	1.0
6730.0	38492.87437987956	42885.894901509906	-57.68206003429578	259.9325006513704	214.4543556886991	125.79590709315136	4.501497280904446	1.6155206966322755	4481.088179333625	36.689380032075654	1.0
6731.0	38846.38763502916	43310.45920032061	-369.1588368776011	426.9344484054117	180.81273628704898	232.77667836570942	3.9999629309343776	1.4287959785997002	3268.807850059327	29.439657207362078	1.0
6732.0	36150.62606662749	40972.765648709035	5.9007051379484	237.08599523680076	230.4087437387368	337.74767507393153	3.9312210812840194	1.6881655209819089	4031.33756770931	19.86877177534816	1.0
6733.0	36168.566326408014	41001.34810715177	124.61425785357088	204.63381313059588	268.4430360260516	369.4241041910158	4.016507672477388	2.123952703530178	5185.875789793792	19.741431239771643	1.0
6738.0	39349.00382250073	43305.47782489033	209.5439015513322	189.57183408847908	302.2437849080823	94.69033328475444	3.520727971319913	1.3691860827079805	3798.8150792274528	42.73044489408872	1.0
6739.0	39343.23560702956	43334.27104717443	-38.12622809409529	252.49975728234548	219.03328931252437	95.56137246691341	3.709601698801432	1.2409541661211776	3077.7481908294385	40.32781707951156	1.0
6740.0	39295.3123322131	43385.47002693145	70.30350625716503	218.66960134477904	250.38724279911872	249.82341253615994	3.5891853188156997	2.5695727990719908	NaN	26.845235907512798	2.0
6741.0	39348.6826621427	43391.42519324957	39.00964877129748	226.69877664577217	239.9364217245223	108.49161516637761	3.558497504893045	1.3297388866145061	3570.4836942844627	37.51256621700513	1.0
6744.0	39376.52389493925	43389.90173229052	20.13079457462326	232.49494198424543	234.4013328651457	135.2479276950207	3.65347097433107	1.336054075579745	3556.0291796860793	32.75677408425908	1.0
6745.0	39429.06092402223	43320.39428800306	55.975086954711166	221.7767953775789	245.14223809004903	90.31531836356396	3.8021784392038382	1.2542258880557524	3530.7262828826197	41.4832142417101	1.0
6746.0	39530.36054713029	43449.508503376695	106.56001902576807	208.7123381689348	261.9661985779883	86.48420717189323	3.7284710778219314	1.3457822657103078	3575.4987880262765	43.75789776151837	1.0
6747.0	38641.37968385248	42669.12315782901	-458.96146366947795	492.0743323701833	184.84492494357215	167.0745971425533	3.8840395160671983	1.4320995360407476	3449.648950793294	40.322017450944834	1.0
6747.0	38640.482776290875	42671.080029544435	-505.14619156801183	528.536529924907	189.31184277969336	182.44886183074527	3.7898726164813508	1.4229804099452716	3735.776855286802	40.41823656430199	1.0
6748.0	38780.08124091624	42680.33947098067	-409.1356813554237	454.99316069701655	181.84871484318575	242.3747155772994	3.890400594332682	1.5191902217616602	3924.8872257464654	30.396798980094996	1.0
6749.0	38720.11883893817	42653.72374981481	-311.505344250534	389.12293152922774	181.463502672358	283.0147492144881	4.658229441954929	2.0590929456112796	5540.5012701440855	27.100798093797433	1.0
6750.0	36182.86364005634	40961.49194520586	52.4549224439962	222.7757427812934	244.04404657014297	341.9734899073109	4.034316689196128	1.966887282011817	5413.7866842356925	20.226911465535387	1.0
6750.0	38737.244179330846	42684.85501067643	-322.14866333232277	395.8673401129324	181.15270969548115	181.102681457971	4.756420329654124	1.9126205420801865	5284.277449506872	36.03339765806547	1.0
6751.0	38640.26706423818	42605.58550306563	-461.1685221556684	493.77100928391565	185.02140316625324	222.7717284632716	4.012347623837919	1.7250018261852225	4889.836317954152	35.51430670529258	1.0
6751.0	38621.23737822249	42608.900887118	-498.62848488694067	523.2689894455136	188.5829441034546	233.40531930205137	3.966451602214599	1.7146392772537835	4750.972024651676	36.16185539685933	1.0
6752.0	38597.88604238066	42520.68804181714	-291.3555935492458	376.6470881709192	182.28832157769344	317.0714131042614	4.778568945509279	2.079346674745098	5722.802999621865	24.799475482122922	1.0
6753.0	38608.38186702596	42565.572576348495	-303.67278726907966	384.2278666508189	181.74736224636985	230.18310048073613	5.159098886101933	3.544096882080912	12676.409540535406	40.136941993667136	1.0
6753.0	39220.087489261234	43380.201572589904	-413.6467339056533	458.25397684819046	182.0420881712372	253.37026385638174	4.925554392718427	3.3917402037260165	11221.547062254805	41.71296098544367	1.0
6754.0	38621.031729030365	42747.87061684967	-454.55125102618507	488.69774021231837	184.50340108316163	402.30655020619355	4.618336525540652	2.433888638810461	6766.596646839926	26.64693665196563	1.0
6755.0	38729.38745384717	42604.746559629304	-319.85736706069844	394.4063790422095	181.21232514938387	289.3778394476438	5.106812882463259	2.6770349841037997	7885.950979494877	29.633204917443226	1.0
6755.0	38729.69294380197	42605.44530858791	-328.49754940633954	399.9413392597542	181.0084256557294	289.1721430670004	5.158672698623616	2.6792960436459867	7885.337510140543	29.93007369861188	1.0
6756.0	38813.8073744044	42576.61472099058	-356.59013340991726	418.42419690300056	180.73868148164226	239.80849160885774	4.265563794348978	2.966423817130463	8432.463056824028	37.32364751063398	1.0
6756.0	38806.91737487319	42577.5246417727	-363.8795290403394	423.3416915386555	180.76696668178306	240.11474766526138	4.29226154432025	2.4706931023034073	6699.182215617744	34.358243329412936	1.0
6756.0	39563.49289149466	43625.13454235886	-231.9126934584421	342.07344254827467	186.52441301069805	193.87814605380225	4.513411094409533	2.5479046472393967	6806.983508806058	35.70833261888304	1.0
6757.0	38708.77053939891	42665.49681137104	-284.84585929135227	372.69837372515525	182.6209236633069	217.34320840737192	5.185345742238331	2.887378058023721	9012.043725601525	36.609284399686295	1.0
6758.0	39147.73992266364	43281.26853196804	-591.3462685255025	601.9709096344715	201.99736459273527	353.2357490770126	3.8775455413836455	1.621191487935511	3854.2508197505595	31.033193431997457	1.0
6758.0	39092.62151916501	43279.91317110571	-640.1385193937098	646.6429390328915	211.68762663672402	375.89507666895344	3.908810298370231	1.6514840642195097	3739.7358533105585	32.33693780972839	1.0
6759.0	36763.88358504148	41296.25456358262	-602.981504827818	612.4197717016804	204.1434119206496	263.56572533443665	4.187317268719911	1.4118616036434193	2924.062865873678	36.6529277741648	1.0
6760.0	36322.488401875504	40958.900186364204	-235.74183561221218	344.20016972508597	186.17039040725177	167.18721164219	4.316825362051236	1.9283705669544349	5655.477757967866	35.36484283444222	1.0
6760.0	39042.86145379752	43421.76452664338	-484.833228436324	512.2519379398807	187.14694946655075	291.84046876260084	4.053029211258538	1.6796081887263594	4013.500033319954	30.44615446725741	1.0
6761.0	36753.815843863704	41261.64420890288	-197.5511540805387	323.6076017770456	190.20135048183758	254.4099400470171	4.386362238771356	1.572041071710136	4263.406427339422	24.855107493170834	1.0
6761.0	38536.14306738516	42797.11714275502	-202.88626783169366	326.4016670626146	189.57144498361504	189.83168814768567	4.6275571379606015	1.824046041835217	5237.4771601863395	31.121953367829548	1.0
6763.0	35188.26001247368	40311.37558645821	-13.843051881806286	243.77219526353946	225.12476161574327	84.73170835284891	3.65191234222574	1.3232019891697522	3573.8086550197263	44.219934207488876	1.0
6763.0	37075.90338822452	41429.522719684275	-350.2373166646076	414.1793908849318	180.74705474299395	251.5105158229099	4.012325760320274	1.569357300834546	4138.513309194431	28.151860234350014	1.0
6764.0	35089.06326886515	40201.336095077764	65.87410010548105	219.03030034825372	248.28106687807966	256.3866585630554	4.240492948210811	2.1670132556984694	5665.5452952463875	24.80521685496556	1.0
6765.0	37148.55094056977	41506.049152363084	-327.7104292602816	399.4341901635798	181.02464550480144	258.229622387698	4.3004770953843865	1.9082339510582942	5500.912015533569	28.545666420026727	1.0
6766.0	38590.23221525144	42711.206737757595	-530.5133286886081	549.4193439524237	192.45694469612184	184.8127535604065	4.146835678481282	1.4111280640574053	3375.55685356557	41.44558226801692	1.0
6769.0	38429.60369791527	42790.966303246096	-415.4744483001075	459.58060353983427	182.12485064374678	130.93970490123044	4.255658437847864	1.471519346216847	4027.2652067413983	45.36050929961054	1.0
6770.0	36190.84443170902	41037.72522657979	-83.76871627911362	270.4088699901195	208.7999516628738	346.83560020283016	3.8638194964589716	1.8988597147855915	4702.286658459453	20.364997823896775	1.0
6771.0	38378.37056343656	42730.28925407167	-493.6551668195855	519.2765530852814	188.04853640990274	142.12790830365694	4.063257714336523	1.5073787101862803	3893.3465768915735	48.094912651663385	1.0
6771.0	36150.97086067929	41006.98074606591	-9.286422820517444	242.45988936507933	226.53075822734516	602.7160526698099	3.886169090652551	3.376785991491233	NaN	16.361190358632406	2.0
6772.0	38308.87110491902	42706.611641425014	-560.4930533987227	574.8817081722602	196.80620008615708	191.72246562984964	3.889465277595756	1.5410986558728939	4092.8693158591127	43.63303421621147	1.0
6775.0	38399.47920448332	42754.13527974329	-478.68277978332367	507.3979603983755	186.55347386744648	176.01450752766425	4.1157233398819635	1.5224056673369366	4088.940923673173	40.81084345266377	1.0
6776.0	35897.62756801929	40485.891383692804	-519.4868105642857	540.2675013889858	191.02958607309105	183.29614728215023	3.964706036777759	1.4610261668252842	3881.56832478794	41.48598381743247	1.0
6777.0	35970.68400934918	40492.17040203938	-403.62286579977876	451.0342750242746	181.63345608165264	176.2607862478647	4.175978363450178	1.591709721308903	4136.605965702144	37.600499738114515	1.0
6777.0	38397.99426727646	42916.17260612797	-37.281739969694186	252.18690885978754	219.237588083408	165.98413480609776	4.510722803742116	1.9579666027500082	5234.368375714794	32.3491874003223	1.0
6778.0	38433.282527309806	43028.900438909935	25.26993153570706	230.8838365884682	235.88116974765887	264.21008530608043	4.330180466257388	2.007228648375209	5720.125194923271	23.845633367025385	1.0
6779.0	38366.93640133037	42954.922131444255	-36.24036060769929	251.80204625174412	219.49026717483824	287.3006819608829	4.901148558585143	2.2297315038396563	6074.647981505699	23.480996097309326	1.0
6780.0	38325.27907783048	42780.343971781425	177.07181179332872	194.52748157575138	288.67128835449125	145.73517341351706	5.1469158021103825	1.990650551578159	5253.949913159897	35.95887354740933	1.0
6780.0	38326.656365612536	42782.995427568036	189.18334498119708	192.5628378534527	293.639631129131	148.09093021773737	5.086236594482072	2.0985244925707165	6044.04453700713	36.495327446883394	1.0
6781.0	39428.51634436841	43544.817316769724	45.36107340700175	224.8243270592964	241.85965763874142	327.07752143650384	4.898552801224124	2.5750289585069597	7507.527954431509	22.30384509418206	1.0
6781.0	35261.61203591621	40036.977366209605	54.18596364942057	222.61096784228153	244.84791074613275	388.4442827177274	4.133735648448836	3.341993633967777	NaN	21.815607993939366	2.0
6782.0	38478.76374713252	42477.932310046715	-336.5229411435568	405.14552319247156	180.86999913718537	157.02644761068356	4.64892632763017	2.6458607910743313	7784.871691612247	47.53113449874605	1.0
6782.0	39433.2247819577	43402.14426855818	76.81005738407862	216.10353641566337	251.83551742162027	144.1373754741838	4.741363528955924	2.7695840963465614	8442.47136564538	41.37575555417113	1.0
6783.0	35179.46506547876	40053.47495927993	56.3064779726427	221.68335550993956	245.24610905244134	316.6665255673252	3.784167086512097	1.6378259886947149	4079.316891323944	20.470098107960997	1.0
6783.0	39348.864578607696	43299.53030266248	-342.76421129275053	409.23475093851056	180.79627562370163	217.37708382487196	4.4296252056533865	2.3020543935062756	6727.488262725223	34.92321035173737	1.0
6784.0	35200.008522569704	40091.19851670109	63.31110751951597	219.73254089716127	247.46121576159356	303.1599355481753	3.776434805676197	1.9689027677269701	5138.884223770008	21.770428749831325	1.0
6784.0	39741.16969807353	43754.94283929157	-301.1659302286163	382.6733928069896	181.84808980485295	290.96638402176967	3.8951103831191243	1.4225939707747877	3335.649052688678	24.21146718743233	1.0
6788.0	39629.73869597208	43650.86833159517	-233.2872010524899	342.8352610094042	186.39604754585636	143.35874663826812	3.719256118781153	1.3387244926266137	3827.5574999748305	34.85089525831052	1.0
6791.0	39545.323736440536	43427.64379829104	-347.77498070469073	412.5443490727046	180.7585712124843	132.26031389764086	3.34072762812151	1.2700840184344846	3455.965346524617	39.83481954278187	1.0
6793.0	39704.48966496693	43587.63140876856	-375.7990973034442	431.4907011504222	180.90046455402296	141.6341481454171	3.640808760258506	1.1747067597697989	2877.9260472182855	38.46657823165405	1.0
6793.0	36208.737475155795	40995.56877069673	-25.415176065559862	248.23927961539673	222.4707664728898	614.2746403698468	4.041526453745833	3.788844240929948	NaN	16.837605679558123	2.0
6795.0	36295.16510955914	41028.934541718336	-98.58204017338396	276.64355132531637	205.81995937953062	236.83818073099872	3.6399802210733023	1.4352474226980243	3705.0981954518584	24.360735430477128	1.0
6796.0	36263.919393912816	41027.23750982502	-77.04986292500197	267.6492299338339	210.20670858649694	203.8818363190182	4.393051938179	2.3478849095707948	7184.512405391622	30.40820137131092	1.0
6797.0	36230.30821723917	41050.20969292077	-84.60291564316802	270.7544722068018	208.62769244272866	341.25966451225935	4.333710298576443	2.1428599903474574	5631.899900033117	21.126364635755987	1.0
6798.0	35162.99579741953	39786.94924730506	-212.68528799669417	331.60345965648656	188.47100512818716	305.3645095468351	3.9872336255810676	2.2974188010169736	6328.337892072841	24.644256626558047	1.0
6798.0	36323.69169833659	41069.22662787224	-173.14159403793946	311.16635088616704	193.35999796802184	359.5766682485788	4.50247257791958	3.109745560143215	9755.131579428582	23.961460719696245	1.0
6798.0	36270.97435689527	41065.64353702105	-228.24355539553497	341.23197029661446	187.83050961820504	625.255927283338	4.3173453911603845	4.801596415250669	NaN	20.42398981886088	2.0
6799.0	35147.56765031236	39759.72150848093	-228.72216552459017	340.49425801193996	186.97524759572497	529.5795593630658	3.662457338642878	3.5965623037956136	NaN	20.14220661889652	2.0
6800.0	38568.38638966121	43012.62644793898	93.72991236618648	214.97947677043092	260.08596984735823	660.2023018238144	4.369573761141911	3.6243548056980757	NaN	15.93906254118606	2.0
6801.0	38606.30718392185	43057.982643295305	78.58110498768433	215.64016630198822	252.4197261292948	207.81088235862674	4.145997828671952	1.8034160485845514	5180.733820673961	26.96975230562387	1.0
6804.0	37189.792957607715	41599.32256478503	-552.852888799227	568.3122919648393	195.63277998927379	237.21188338707782	3.9924854553261064	1.5574427912596973	4358.924285268238	37.49209152722874	1.0
6806.0	39109.2059415117	42981.68111336459	-114.87249366453383	283.7388412226653	202.73588918100313	112.68709224956649	3.516422031176484	1.253111164398355	3339.0629069845513	37.34005751142235	1.0
6807.0	39176.59565434859	43059.42033854457	-158.10531511058556	303.7822041697161	195.5317311947832	182.5512599665866	3.4666786728802936	1.3503539667345748	3858.8001871122106	28.810535825215233	1.0
6810.0	39027.646988268476	43097.921986904985	139.01812003258553	201.60036203866787	273.7884743834791	97.34138539178288	3.5307667323928316	1.2785185748083014	3596.1919344807498	40.13516338002505	1.0
6811.0	36267.48341348858	41193.74071038578	-73.5109890108624	266.2128214261315	210.96149114366665	109.9072060502723	3.6310180273696293	1.3759297553278895	3805.741885334751	38.32756239083427	1.0
6812.0	38991.46740740555	43098.92768582807	32.93204669129656	228.52803188349708	238.12488432848875	95.43499315189278	3.684351371405599	1.378876572952329	3985.149156437844	41.19826121514062	1.0
6813.0	37885.54652038522	41925.779450413815	-324.8657813629856	397.60622727853803	181.08720061355078	118.87843663042989	3.697281575089622	1.4368964326542584	4209.227316878067	43.39162055249498	1.0
6814.0	37923.56161264328	41938.027496060655	-305.9890821319045	385.66944261753173	181.65854865845304	227.4326502693079	4.2734302232424195	1.6741131474040862	4199.236663916607	29.24719043720507	1.0
6815.0	38000.918738632354	41982.80732087198	-353.1002515433926	416.08762716092946	180.7394740991062	362.78493818545195	3.8680088226444114	1.4863188338741256	3637.641196569896	22.425404335946606	1.0
6816.0	37757.189811803066	42000.00822913016	-463.64284593304825	495.6786080440804	185.22366593872957	325.273985717131	3.913861892355149	1.5099181096689862	3503.4376552216195	26.98379791393866	1.0
6817.0	37913.397809186514	42017.45737941161	-489.69645904738076	516.1152887134666	187.63662726790812	349.6162863867504	3.974799089709957	1.5939039637196748	3720.692149296775	26.9907444831641	1.0
6818.0	37831.429542125225	42024.39336152763	-478.67802134877246	507.39421881819595	186.55302587216667	436.42328790382186	4.1684306159099656	1.814356316474589	4419.831158973849	23.92618120898823	1.0
6819.0	37304.30184239831	42025.20238415355	-566.568809294997	580.1452560383653	197.771103981474	200.7636778113011	3.907123847325438	1.4803710606529783	3951.9672955555807	42.075344514631816	1.0
6820.0	37797.95187643206	42114.71885357469	-424.43263545141497	466.12836449419467	182.5673126610847	166.43726475238205	3.7949028774969347	1.4082395940046197	3969.936953243363	38.5078905939634	1.0
6821.0	37641.138001156716	42045.26726506465	-467.18625895778945	498.4204833676356	185.52144630267304	316.89919333237475	4.64482609341525	1.7812745926545677	4897.913069506125	28.695979228859652	1.0
6822.0	39106.93068223075	43406.2651668796	-261.5529362689702	358.8965248076614	184.07555108443506	201.93804681409256	4.563008680646358	2.0248196396259006	5746.841222244732	32.30352620693978	1.0
6823.0	39333.29937172088	43388.315020761285	-265.6204476138624	361.2697920537717	183.79173980256977	151.46428123190253	3.7740949277759235	1.5008323518507314	3963.7581797715525	35.5653759765954	1.0
6824.0	37291.52775345561	41926.2993688353	-361.971151287792	422.04944011730066	180.7556485571751	128.81405205545704	3.8263171887727094	1.287158423500068	3385.806791277408	41.26542318132509	1.0
6824.0	39061.54302258002	43083.448022789904	-40.98979370903952	253.64124677348556	218.40571673494907	584.588315071878	3.8252850629749457	3.6251261750296404	NaN	17.179084349366473	2.0
6825.0	36147.013295561585	40993.110781888376	-192.01277011486366	320.7354761761038	190.87820308509674	280.58097187035776	4.071901264690394	1.6730815799718908	4488.88656698941	23.65626615540113	1.0
6826.0	39009.49680655393	43119.82398076291	145.39390965149852	200.32008995893958	276.20508700527154	199.36506053067995	3.9235404602018455	1.496866907934172	4024.6074043941185	26.75086393330012	1.0
6827.0	39020.41060901813	43049.31037756911	95.30341851188645	212.54166587187478	258.96759274673514	414.28279544995814	3.7368035554205505	3.138949303191876	NaN	20.520408448043526	2.0
6829.0	39041.779156704084	42983.22876425683	-9.086869879534923	242.12790921199317	226.37048646587365	266.5523308119883	4.053406450703508	1.696670354811213	4649.621954277214	22.913222815290844	1.0
6830.0	38922.86249830698	42933.95117434661	-43.57363671767259	254.5339607320017	217.7285112037608	329.08882393517985	3.776342188017781	1.567149367535384	4104.533537694864	20.101563141855834	1.0
6831.0	37955.599042931186	42546.315898797366	-534.9679422123645	553.1491216959445	193.0598627849992	207.21949395501784	4.08398375447405	1.669413788581391	4628.265643583568	40.97128986817024	1.0
6831.0	38956.72515345116	42964.11417919357	172.43861613837834	195.31562460941646	286.80024054857745	279.16569779845054	4.528122696811107	2.241156782008487	7292.436916831835	24.163263665089826	1.0
6832.0	37756.2801830495	42541.28476602126	-580.2234346957393	592.1081784184242	200.0476340507845	421.12200090168494	4.154129604646762	3.5187235297406554	NaN	37.55330576747772	2.0
6833.0	37691.910635327265	42503.865585319065	-444.29115672593474	480.9132721780878	183.76622149286823	200.0239409776656	4.452233569549546	1.712269347944789	4900.097350405365	37.25252600325938	1.0
6834.0	35031.09308438004	38966.86248146975	263.96122917288494	183.49648325825018	326.79053868203863	100.9581257403262	3.3522348418876042	1.1919028504124358	3493.804653977406	40.53169898134568	1.0
6836.0	35972.980702548484	40646.66054564996	-182.5090940810274	315.8744116241394	192.09413173613777	158.32391350857887	4.077070033698296	1.6009340024730487	3967.941888076041	33.248360115608286	1.0
6842.0	38038.45357110044	42784.82522695308	-376.80119938515855	432.18191022731406	180.91662213748558	160.59043973511638	3.554230693269579	1.6578581893638868	4774.889103819176	39.35667635192328	1.0
6843.0	37989.29392113337	42781.77589406724	-384.55519286469905	438.0106759986978	181.42986504737553	456.7169211348114	3.902416534973699	2.9711721968454095	NaN	24.14646113408825	2.0
6845.0	38011.92203650148	42709.54012228768	-339.5695009447831	407.1370144642376	180.83030366742838	290.73640017844957	4.003325035952414	1.8296731635341095	4228.24377928888	26.445186465312805	1.0
6846.0	37904.78875808067	42638.91937445711	-355.85648247633577	417.93204444063434	180.73807758256032	372.726972553522	4.129497863168411	1.820701320186406	4388.402538319445	22.99723264792609	1.0
6847.0	37891.253906818005	42611.45799996875	-268.9619446527915	363.2311255216219	183.56802000565145	285.4425999834653	3.7552148396854945	1.7892366449213513	4879.953458100142	25.017345248877046	1.0
6848.0	37892.66625183279	42572.61009485832	-245.10281329728366	349.4575275214876	185.3519721379389	202.74263263117356	3.6106466176646927	1.4561052103285657	3053.2865306623976	28.930758936924374	1.0
6848.0	37895.59604266139	42572.8235230085	-254.21318838693827	354.6534860660849	184.61958713784512	203.2862558465863	3.6222002352265252	1.5044656085435646	3443.8168856370585	29.29129714731573	1.0
6849.0	37511.483152847664	41804.1850690708	-488.96373627009604	515.531786662995	187.56169629193502	131.83718375228176	3.695319316993359	1.2719444798985642	3558.1343002939743	47.25847062269808	1.0
6861.0	38803.026496203034	43058.276792667224	91.3976147028693	212.37505718487907	256.71870088012093	178.4217812876616	5.865504040618772	3.066314051466178	11233.099916898518	37.14005886514399	1.0
6861.0	38805.62962328051	43060.3610135548	83.05018318061994	214.48404295749216	253.90455044648965	172.92558041282823	6.0736493520776325	3.000148315947186	10770.842179741814	37.56601241163582	1.0
6862.0	38296.29864501689	42486.49020018311	236.4054941166897	186.2239028843665	314.0785541850618	392.6923156273774	6.772274721395333	4.195057439587164	14068.230381090556	25.291280887625284	1.0
6862.0	39507.3455299819	43629.78665403858	-404.51074814929956	451.6699485429278	181.6665604588387	220.61908725894867	5.3213386329112895	3.3537848454075614	10600.134920958963	45.74032159087368	1.0
6863.0	39467.77114463067	43581.496228218064	-273.72071792527674	366.0425222837052	183.2640992341777	393.26274948745623	6.176989699908651	3.528183668635947	11898.213319908356	25.664591661192297	1.0
6864.0	38326.754009088545	42315.52745610107	-256.2833599493249	355.84508902211417	184.46198524641886	202.7383497676336	5.96344262212829	4.517067646641717	16548.704235374265	49.97887082019687	1.0
6864.0	39250.529382603214	43458.35513224264	-434.4496783336898	473.53969107509187	183.13450187573696	363.1721573226742	6.340627335964265	4.454792382207706	17892.140540652443	38.16908545349691	1.0
6865.0	39093.75382054558	43365.52806987334	-235.1189842684319	343.85329295471365	186.22721503633178	435.62291708815695	6.058786151784108	3.9439788080407583	13483.613159127412	24.25845822611707	1.0
6866.0	38298.92344761801	42400.79315308646	-474.4509053455766	504.0788515762344	186.16186942305362	434.8565893289682	5.770550356208371	3.4509157868783595	10388.949845596499	30.229930637103248	1.0
6866.0	39339.360945054876	43530.428510093065	-263.64783860711856	360.11688716134364	183.9278042660988	279.7809675115117	5.037255052884078	3.367586813009922	9779.867762161766	32.07007888380525	1.0
6867.0	38353.81657678561	42351.85925372324	-283.90125208699243	372.128708176652	182.67186964576223	383.0410981443041	5.716535839395906	4.539795049488475	15883.646620099293	30.318321388999586	1.0
6867.0	38819.50355237019	43075.411608451635	-148.08172540319134	298.97816989504656	197.0751830415657	268.5748927268531	6.123415279554273	5.789288748560212	21959.495469675137	42.828853261677914	1.0
6868.0	36107.09546093449	40775.77543200506	-120.48628250040065	286.241900098212	201.71995600830343	152.24790839956015	4.312954159543196	1.6201427222210507	4849.169371403671	33.151392886954156	1.0
6868.0	38398.64749345958	42294.34695118781	-328.5836535810011	399.99685246101797	181.00667999419684	210.3484995126989	4.646429066476709	2.5002889482864363	7656.866480091694	36.559043504645835	1.0
6868.0	39256.8717333456	43285.08571800816	-167.04510158818874	308.14673463367984	194.21976427463858	168.99295674155235	4.848091049951796	2.651157971408017	7184.551849670282	38.47580390255404	1.0
6869.0	38418.20507464268	42441.82816652375	-357.1458814981491	418.79734530040497	180.7394119943639	250.04348970410345	4.65236705306905	2.0586277684599734	5521.4230792339185	30.80560063043417	1.0
6870.0	38184.51869006237	42406.70588590901	-487.9852671845612	514.753374585715	187.46227238784473	711.8044089585742	5.515342798724899	2.6305166696886038	5761.775225710831	19.59234496859239	1.0
6871.0	38271.19343398676	42459.25254030684	-484.0602717977939	511.6399552535663	187.07078065770037	576.2978962410486	4.898469686758413	2.436277356188467	5806.892873641332	21.842855063049907	1.0
6872.0	38158.45489626273	42440.88244751722	-500.7893783417502	525.0109612676733	188.82101718839726	481.7949699872644	4.6066517122383	1.7981926500118652	4222.077613157582	23.113513180709983	1.0
6873.0	38394.29344747777	42485.85145772861	-445.5461112461902	481.86009411942786	183.85208271578725	347.9686275211282	4.299589764430289	1.514854480830218	3553.408978964217	25.37791580370583	1.0
6874.0	38269.65335464498	42459.877479648734	-432.6898921349787	472.2308236129764	183.02932148596767	442.39360328402825	4.659150696051129	1.8444451348132322	4304.915326491909	22.535920247036135	1.0
6875.0	38343.310455406056	42844.58448471277	132.72943579676542	202.90069522806607	271.4352251693496	142.87712888080517	4.367972894854616	1.9437415385332	5582.729458778904	35.643935188213106	1.0
6876.0	38326.17887816569	42606.98918423727	-209.11498366786915	329.69768435915887	188.8634799682823	112.96671238184727	4.15073552800909	1.5237091939529042	4228.312425210146	41.596497745431314	1.0
6877.0	38508.42901494404	42932.21781057163	-811.1813638024037	820.971393613138	259.9850932613207	529.7091652568595	4.562245836085527	2.606044688641386	8050.079558927691	41.931108079033535	1.0
6878.0	39426.62085445182	43369.15320713522	-230.63267506525142	341.36559666486585	186.64524886197708	265.95735170995107	5.442470246863268	2.832831546288034	8057.508480369864	29.734673580547177	1.0
6879.0	38839.43812227124	42909.46665508402	-186.430427441596	317.86982515077926	191.5840833886632	123.86979851144696	4.817048174265928	1.918717821827748	5598.58052056681	42.044715538587354	1.0
6880.0	37604.94799611061	41972.05564374501	-38.185107562116634	252.52159480417353	219.01906544536772	137.79322837850157	4.505011303159287	1.8845262559133036	5489.0798718302185	36.224339244923534	1.0
6882.0	38661.29232617907	42878.401649296844	-714.8808032310312	719.4272020064516	230.04995794750874	253.1497064834854	3.8951335351775622	1.6510612825324058	3886.597908696585	48.15240244565052	1.0
6883.0	38712.829216537946	42921.21450335999	-619.6290615473459	627.5918817493445	207.3933639403235	306.17108846987594	4.431710884652913	1.7851172435811513	4556.739231174301	36.785630911055854	1.0
6884.0	38680.61416528882	42856.96793922997	-575.6812516248839	588.1048027125906	199.2710084777211	345.75727412369133	5.538178435577964	2.558867213713562	7215.767265871703	36.48943732276189	1.0
6885.0	38287.81948199273	42650.93741744355	391.13411634820375	180.18707652001783	392.95583318549575	308.3907256144263	5.72158501278296	3.9525897163325947	14660.791289727787	34.27752384126865	1.0
6885.0	38568.56448272229	42910.76484096964	-424.7707914044271	466.37701329027027	182.58521270420601	339.78283581980224	6.061539827761437	3.670906745759901	11515.333835903042	35.15443724937364	1.0
6886.0	38230.798498765325	42578.48871681282	-143.36818543730212	296.75185090606675	197.82745235207292	170.12022919079482	4.8444310161619155	2.3449515302113775	7806.740503712368	35.59919343035628	1.0
6887.0	39162.13948753461	43375.65571623458	-413.45766777954185	458.1169250362584	182.033672184406	240.68803544140982	4.4109497919728335	2.3200318788464935	7270.249868091495	35.474597700452186	1.0
6888.0	38774.39650635498	42885.27040372713	-354.88010901814977	417.2778545212705	180.73791009743312	179.0874264355631	3.790896860045344	1.6999060446561962	4539.658321648534	36.00449499642408	1.0
6888.0	38772.832702208405	42886.12863548502	-413.597548041945	458.2183193498559	182.03989611674734	188.12298876703824	3.8308235418835093	1.695738000864307	4444.587717181237	37.22458882150935	1.0
6889.0	38786.540163235535	42945.20588612593	-486.4948901157802	513.5694537328974	187.3122347217647	240.8479355649882	3.99186602218146	1.4137841015591839	3553.0522942454936	32.909146857589114	1.0
6890.0	38865.392652689865	42904.56738458542	-532.1128543922081	550.756448366677	192.67169535384386	153.05469767353358	3.6642802668168786	1.4592410241784026	4479.678218695584	47.773527320722806	1.0
6892.0	37685.071037255664	42475.35900928682	-427.3094884419835	468.2471812918026	182.72237979371263	177.53687043611447	4.451209706340958	1.8839596833001966	5585.771489948156	41.06197072739923	1.0
6893.0	36019.278723283394	40634.474100022926	-485.8392915171741	513.0493248266043	187.24677109041224	158.0509172161092	4.016298755152307	1.4573664437746288	3769.7496218786096	43.65195722647725	1.0
6894.0	39066.42094909831	42977.97115923355	-110.50149009573538	281.8104897947262	203.54354458488552	143.5026460816752	3.692468238219865	1.4611395876045692	3567.1520567371535	33.31069037927122	1.0
6895.0	37617.83598370046	42418.995265103964	-419.55534972629914	462.5540507938729	182.31882987232282	155.37760411434974	3.611444859536119	1.2931316664583745	3319.0777586297404	39.0460086368957	1.0
6896.0	37552.646996952135	42400.674726732235	-289.9218656853333	375.7739773147404	182.35880195502796	216.2312934535122	3.7218247508688695	1.456395011292668	3422.1741336432333	28.77815734654781	1.0
6897.0	37579.60041499334	42384.29079516478	-313.45112132647415	390.3479429198685	181.40023582218973	365.51711058319484	3.8337814163906083	1.7866427496476043	4396.9223008575555	22.29524046976114	1.0
6898.0	37643.43887268373	42407.73991908641	-306.9389723150737	386.2620818717592	181.6233092758376	208.2089712729324	3.9476200557580237	1.4492694353098532	3735.6606141486345	29.84189978136304	1.0
6907.0	39167.42848571886	43398.94108085486	-42.08770333635152	253.97629921505813	218.0821829584897	165.90394852367825	4.600474526757256	1.8189946149956215	5557.807437127976	31.612812596808322	1.0
6908.0	38428.0310937871	42657.76745288963	-345.38501637416203	410.9628314802642	180.7741681627172	274.3786499250236	4.346953186720936	1.9636128995173867	5119.075601234349	28.16677296945683	1.0
6909.0	38560.86208685594	42598.365738958404	-615.5946021716683	623.8909966247764	206.58636241732125	222.14043146736066	3.8011322901726747	1.5467876733160564	4109.967902902543	43.17002817178602	1.0
6910.0	38581.27862199223	42570.95482790894	-402.89781196626154	450.5157289183748	181.60686833219316	121.21309421124887	3.808590663308559	1.329480726089686	3408.8865753334394	45.41160219561517	1.0
6911.0	38395.855789073496	42528.52508441944	-735.1868214745583	740.1112946504552	235.7740905525038	412.6941808516458	3.860835574776141	1.8739824330048112	4649.112052978718	37.298894674562305	1.0
6911.0	38370.038282050686	42566.12541373172	-611.4216986755891	620.0792624885199	205.76471870082784	323.77824810958475	4.1064424259017995	1.952623124148377	5273.2838464351935	36.11858811736439	1.0
6912.0	37638.42491583605	42458.704100213305	-297.59281917047	380.4679900190881	181.99993839506323	327.5154418628484	4.35249097780275	1.6200819489594012	3185.1182629188306	23.04630627565933	1.0
6912.0	39564.81347922745	43548.44098952038	-334.68437972423027	403.94791754305027	180.89737729981258	162.38478813824037	3.9307735351791044	1.4925107007147533	4415.535515058336	36.0931532609159	1.0
6913.0	37701.10713227209	42442.357488588605	-345.03146328207134	410.72933118214127	180.7768450667888	187.34596663896113	3.803605612634602	1.492739682796415	3846.8071621086	33.26400003716631	1.0
6915.0	36706.055481478375	41250.43392005195	-315.1209566400304	391.4020751511169	181.3482417843305	150.06456264223863	3.8141109233166572	1.3353985152452912	3455.398129595912	36.1268121277653	1.0
6916.0	36696.23727415286	41329.55471552467	-257.49382114065304	356.54371000558456	184.37134617188156	139.13110848984442	3.730402191903743	1.3905368132442577	3999.292246200826	36.51675106245614	1.0
6917.0	39486.166147815034	43709.394048965645	-358.8625070346069	419.95178603394413	180.74315484681662	274.51195095592345	4.069556217074837	1.7503511484978458	4380.538923215378	27.62622073209579	1.0
6920.0	38729.477005104636	43135.50924192999	51.330262648925995	223.0973602511753	243.69517514700158	225.83263204856246	4.244897893720104	1.7761169987800232	4447.298543302578	25.483759780115175	1.0
6927.0	37434.80970381741	41832.81584218295	-474.6237866668883	504.2141135601417	186.17759992886923	208.98776427584184	4.128969481987696	1.4030581429087943	3546.3623410460214	35.37520786873617	1.0
6930.0	37422.075720301465	41802.48149100234	-441.5195814783549	478.82747166330336	183.5808488716663	137.45773457525036	3.818163797807293	1.2754215956074648	3190.632712044772	43.22613205699275	1.0
6932.0	37730.56896676075	42317.83388579536	-285.8230573460308	373.28857936195726	182.5689355472591	252.8416667156981	3.964170798752686	1.6330872382418684	4273.138026724808	26.744246125163116	1.0
6933.0	38245.76465988653	42584.427620808034	-510.6252549144603	532.9956425841997	189.94963302245947	252.98397460941865	4.732489567636151	2.1430140826658564	6192.551223619758	37.97618026109803	1.0
6933.0	38244.42382814694	42577.06748102661	-591.1288994351814	601.7769191295134	201.95825394192568	287.86486485919187	4.475027601583264	2.154648031739375	6383.987841972612	39.54854890038723	1.0
6933.0	38036.12787328712	42572.34466353336	-793.4715250871537	801.6409870857897	253.94961437028363	409.06993079459664	4.019673947417562	2.0716185390908413	5625.106319522155	43.75853336512959	1.0
6935.0	39727.245946502255	43659.35152779515	-76.11114330496663	267.26705819695746	210.40599169303073	119.68866908509149	3.7378278720493796	1.4281652214447695	3966.3030341609765	36.70198009700279	1.0
6936.0	39700.27886006981	43720.65433819841	-196.32884374030297	322.9712418961633	190.34872024823147	200.25205474719098	3.9099208317640173	1.5237804882733579	3773.764447647541	28.535178556096795	1.0
6937.0	37412.838190496135	41995.88111402121	-502.1100654958305	526.0777814120327	188.96827394380372	196.03653840240267	3.732551012116875	1.5160665602298742	3671.0415926173573	39.17496010647408	1.0
6937.0	39339.95712649926	43624.09484188371	-274.2136057937137	366.3349319611062	183.233607112226	139.56893280443433	3.8371485377627135	1.485653527956966	3821.6662416193444	37.65837375801196	1.0
6939.0	38332.00971000329	42332.34961055482	-99.47351825724387	277.02536091134453	205.64595586044805	117.09347342944012	4.1079354120885645	1.5007558143734507	4625.494006840447	38.106332360915886	1.0
6940.0	38374.78196796831	42331.06594877243	-237.85983004691488	345.3824548796691	185.97937134081386	182.84010717580844	4.65116585019665	2.3401999141178464	7038.2805294527325	36.01256455103148	1.0
6941.0	36680.694484950975	41194.66122038542	-259.9230206739771	357.94989795075674	184.19281726800466	210.43617423050674	4.423496082697436	2.233836456508848	7572.188387042613	32.54561039330907	1.0
6942.0	36413.759718719564	41122.7013507125	-296.00668097539517	379.4928490774821	182.07046367475922	190.4071612542887	4.357925341833042	1.9894631295945662	6039.864112451792	34.445783795655146	1.0
6944.0	34935.93387365576	40035.812176424326	-140.062430377662	295.20296232393713	198.3651442372381	256.39459714717947	4.218016061034975	1.7784062039355228	4967.889748642387	24.65927879248411	1.0
6945.0	35020.02431664289	40022.535501567334	-110.06387776533133	281.6184209786418	203.62520657209754	114.94929554579542	3.746386165360212	1.5689325149755182	4627.670621076691	39.31250107301479	1.0
6950.0	37667.294928620024	41963.81713415591	-447.86845495233246	483.6161432555559	184.01413800742876	129.50283408688415	4.153732316808612	1.4736708748385297	4240.653089033413	47.69303705451391	1.0
6951.0	37656.85838559568	41888.7339761311	-401.49007143946943	449.5103526190204	181.55639050942335	145.65094075713046	3.860821497863576	1.3909493066431549	3844.9876726280136	40.73653978337142	1.0
6951.0	37640.86114979823	41890.96226284314	-456.3747647233341	490.09165340379076	184.64281537461935	151.71713963121803	3.8944381939228108	1.4065298038377745	3590.854363209987	42.58967943839243	1.0
6952.0	37762.051309725975	41888.316799456814	-455.01152910477765	489.0492857981848	184.5383519293993	251.20916196920098	4.119373990549268	1.5168380869900182	3723.831897192293	31.359892181511395	1.0
6967.0	38339.361658719085	42340.24881863708	-10.93362411144442	242.76382745899755	225.8847427861451	123.91162851995527	3.758845091615551	1.4839568784039263	4071.324611543615	35.71337864248725	1.0
6968.0	38336.18395418852	42390.45081015485	-30.83336988596817	249.82022413921743	220.81549897311078	351.33357986806254	4.397748353175923	2.271175445725466	7295.91464622005	20.742806756705498	1.0
6969.0	38356.47290061266	42429.8400304005	-51.7674734399049	257.6464536784445	215.80849267850294	382.29922606180935	4.2171276649218505	2.4518667348831666	7221.667488627575	20.16327110659604	1.0
6970.0	38358.822689627166	42532.59913343734	57.543972749252006	221.335343707658	245.63472832887516	272.3091950910654	4.0382971536626	1.8931491926455761	4692.544657054001	23.044515931112393	1.0
6971.0	38402.34566393257	42518.554201755156	93.5819143891253	211.8340387137947	257.4638546623072	313.4459474763768	4.164760148947603	1.8772530949059811	4449.288183949228	21.153698003131662	1.0
6972.0	36145.02886098386	40997.13298228661	-516.7493397526279	538.0132078230702	190.6895838594518	212.70160678809503	4.236962693327954	1.6433076616948141	4746.058994627841	38.93731438092436	1.0
6972.0	38424.69023315591	42565.862168641586	98.20703369291478	210.70331538001636	259.0536725680517	244.7881673443186	4.30184110144284	1.935155803536628	5933.5055366586585	24.818473651422632	1.0
6973.0	36190.6197639774	40859.08022532675	-61.54664069764222	261.4440191100644	213.5839656940317	172.43798422314507	4.2143810363323935	1.8189709844135231	5390.816483873188	30.983886065722945	1.0
6973.0	38422.288214208085	42605.70217684599	77.08084900062912	216.03249598167565	251.9246876137501	290.40805476560274	4.341666983960509	2.262765921108713	6664.93897216341	23.189608671714613	1.0
6974.0	38365.21279099884	42638.80059124272	307.33414798192985	180.65403719435176	347.9715454877933	265.5419880564683	4.269104591653532	2.0000519958969085	5584.117135808858	25.987040734161763	1.0
6975.0	35953.96360642819	40524.78095810755	-254.71520103444325	354.942076319683	184.5810690044825	167.9330207210843	4.07642126688355	1.462764838769381	3910.549121641382	32.78224817314223	1.0
6975.0	38360.36759048319	42685.45743572316	125.33007289377227	204.47844273372746	268.7049496255771	253.94623505246744	4.286001373783802	1.4952527196995196	3768.315236494766	23.071149492195996	1.0
6976.0	36190.953032277976	40847.33209059521	-67.92972675843744	263.9714197864431	212.17127708200175	200.93587286307684	4.4712737080803295	2.2156575878218736	6437.637105407572	29.956669639931416	1.0
6977.0	36751.123802559785	41237.44646332628	-61.89911149971491	261.5825786647646	213.5051477740947	186.38684528301332	3.865122198736884	1.5784072768452897	4372.754601731994	28.36576879253553	1.0
6978.0	36427.39174043508	41019.238504540335	-136.45797635113226	293.5258644527521	198.96091149458206	150.5888723683871	4.068308883941153	1.461883171170621	3466.14137983542	32.681246815317216	1.0
6979.0	37493.23753823974	42189.369049530826	-531.9409047763099	550.6125933972694	192.6485160405016	190.21487502077437	4.027826149427078	1.5929151640834727	4240.164114694516	42.501062098338416	1.0
6980.0	37431.69287777603	42111.30590851335	-538.0539678209379	555.743974551962	193.48641401232115	261.90729344478905	4.162752349893619	1.5574068936646843	3832.4009348818713	34.37775606897261	1.0
6981.0	37420.1271251076	42194.56120330132	-398.59250655370494	447.6585476760531	181.6283219658261	591.7759361165465	4.5296524428052365	3.7550698958460464	NaN	22.532096751664692	2.0
6982.0	38813.8496950351	42885.0995637716	-389.0359559358525	440.69730566312336	181.17560246156808	197.23457549181674	4.233946472489698	2.093756601328044	6038.162740850317	37.94012390292717	1.0
6983.0	37307.74456948296	42154.26265640953	-411.5620221016008	456.7446571025835	181.95079630321177	193.1848510060586	4.578997715301202	2.164950638438462	5461.065223238768	40.23045997252587	1.0
6983.0	38895.99393818979	42899.685186175266	-464.76288006993235	496.5440050804465	185.31675678716326	160.54694699161922	4.657101187753212	1.832689702805249	5056.818870583372	45.93286562870681	1.0
6984.0	37340.93495931865	42164.106016017904	-392.42635193245087	443.08200084684717	181.26755525867966	258.1948282970923	4.674747184982594	2.165652322099896	6062.676400623599	31.96313176279025	1.0
6985.0	37719.56795637824	42226.58456580322	-628.0028874286281	635.3223407129271	209.10794959927443	333.7791764940092	4.818204942622201	3.167716261848165	8958.9216478816	46.57957863149176	1.0
6985.0	38369.81239999532	42626.86777051488	-253.46893275090255	354.2260757747896	184.67704538949164	255.78585692325584	5.2721531650157525	3.1023368855551117	9041.981719655249	32.58995885578172	1.0
6986.0	36700.53081797921	41259.14300659575	-172.95267485592584	311.07225226022064	193.3862152857871	209.17213364245393	4.680930993545206	2.6997405093480293	7804.617464009289	33.24145253513614	1.0
6986.0	37632.52695628448	42055.18497761334	-242.74402776999597	348.124987225603	185.55190405846557	174.64881494652397	6.0529097526860784	3.2156222551163713	10710.752051591573	44.37823316926643	1.0
6987.0	38483.54935025757	42659.18003799809	-551.6968300339918	567.3230464233977	195.45910075991245	378.2363798724847	4.304081254338561	1.7826142741406048	4533.868740917948	28.766971693973186	1.0
6988.0	35863.95065207279	40617.89213007219	-85.18742078114387	270.9970190663746	208.5073101793857	146.1726062597104	4.6861379717294325	1.8727526862766641	5348.597910538147	35.217142074434335	1.0
6988.0	38575.10416864248	42605.93348759505	-495.87776860328154	521.0579110527101	188.28503635405795	325.13890990749746	4.8016941321207645	1.9058561222732695	5344.070988439644	29.920226096893792	1.0
6989.0	35687.16665888316	40484.88645435461	-267.1603728852694	362.17236235539923	183.6875816369986	249.53877587102	4.6244455658708485	1.9165957195934058	4430.1089083524985	27.701285139017756	1.0
6989.0	37335.73209527935	42140.626262152946	-450.457345477444	485.5797378217264	184.19963809529173	215.4259740948559	4.780606977770203	2.236885860366898	6412.806044900777	39.78786841541006	1.0
6990.0	37402.59020264501	42188.23310993041	-389.53047732103244	441.0444608244226	181.18846895784463	152.53618176955587	4.484558913312044	1.8029952895172134	5212.801728466592	42.78570173406165	1.0
6991.0	37305.39127847049	42156.220154215094	-375.78275214494164	431.47943477684106	180.90020735296483	195.00136619887164	5.239396032780911	2.563890160755328	7772.875639728871	41.452426730481385	1.0
6992.0	37463.692330910104	42137.52429678267	-295.49125018886815	379.1764784370455	182.09379429747406	323.1101450474043	5.30775880533286	3.1860980821616653	9964.309861477257	28.867632466104226	1.0
6992.0	37463.70017016119	42137.376822493374	-311.1276388139852	388.885551653722	181.47611815303105	325.4198990517885	5.308256793767425	3.1893060573998473	9183.668783661558	29.19602735978821	1.0
6993.0	37448.98724887949	42017.13614964381	-312.7167424986212	389.8851773635417	181.42377512383746	171.698974259911	4.267400973088949	1.6781344968894394	4787.4238578041095	35.340130594647	1.0
6994.0	38495.977919360426	42761.67022903307	-208.05900998150096	329.1363247381775	188.9814220926847	117.58235144508767	3.85301374279452	1.4798311466162517	4276.800232198138	40.06786734588832	1.0
6996.0	36158.78338315499	41141.46113076718	-313.38624309465985	390.30703970995353	181.40229883558524	162.74666127921716	4.2332471126481295	1.8064860402400131	4968.786146808335	37.62900401069412	1.0
6997.0	36708.315440056955	41057.9576351918	-330.55985311997506	401.2728721627478	180.96816783469075	173.73176908656356	3.687699447041867	1.484992497776868	4013.341881398359	34.36782670755403	1.0
6998.0	36617.03322220684	41378.675431093776	-301.08256988430867	382.62180380358456	181.85152156819854	225.48708579995045	3.9677442304364847	1.4090589993214366	3585.1214382325684	28.115051487968906	1.0
7002.0	35834.04607650849	40439.96396016787	-327.2223354152546	399.12000007149396	181.03494062096448	278.6026472373393	4.110901682052101	1.7354710345164555	4515.746683899387	26.486933609310487	1.0
7005.0	38771.321252229565	42865.032732785425	-367.7250521617944	425.956107162399	180.7982049394908	130.03822397749445	4.1047983219594615	1.4873582774116902	4042.162486128415	43.2444533079591	1.0
7006.0	38959.38213289361	42866.79829753208	-434.083373945548	473.2670060006208	183.11241378284777	227.7562668534637	4.002117874744898	1.4248671861068383	3607.202103148279	32.005283666608925	1.0
7010.0	36349.19405221668	41016.01149014176	-215.49139553949323	333.1097546862523	188.1693546585965	184.29151701569836	4.069502167521005	2.0818888127956683	5841.448572089147	33.53219210392223	1.0
7010.0	36357.86470483938	41013.149480106724	-271.8965816233297	364.9623316560454	183.3785585302538	188.42610265385795	4.08767292348462	2.09260689021821	5936.654574077007	34.61400135182473	1.0
7010.0	38902.428723609555	42954.56244240662	-458.17330606849544	491.4695490477229	184.78280275457962	166.25198632179945	3.8035186104832346	1.5101181463939037	4347.378806893689	41.1341334602569	1.0
7010.0	38875.472617493506	42959.949304496804	-480.3296807806941	508.69420919611144	186.7095621746399	171.05833249938436	3.7880303166866973	1.456030691843778	3962.958772880884	41.06672587595325	1.0
7011.0	36029.244883260944	40812.550128181734	10.239738229409335	235.66585724902345	231.6098086471751	149.7420564282101	4.6243426056320125	1.9779297918143914	5973.561661789219	34.526349081716134	1.0
7012.0	36101.51797038445	40537.85272432872	-353.5135375433807	416.36373372408326	180.7388957240995	145.39233636065148	4.0296256445886875	1.3106080034968641	3336.8959783216173	38.045296976501284	1.0
7013.0	36031.8582160675	40571.00873065041	-144.5734333302656	297.31912495593673	197.63348655594874	141.02922405069495	4.190234295942577	1.825795824983403	5024.272978746366	36.714818495132334	1.0
7014.0	35560.954071549844	40336.57427364939	-250.14212754737633	352.32194771104406	184.93904321884568	137.02732075792187	4.096242417776422	1.2136298293750023	2907.279282814933	35.42674356147568	1.0
7014.0	37637.538743426456	42022.68874926813	-164.61213012369157	306.9514591273262	194.57078497249609	272.57792757893594	4.398856630512464	2.172008835191483	5737.687240281436	25.334114490807977	1.0
7015.0	35460.91340294634	40590.54691348685	-413.44515889636375	458.1078586828029	182.03311633158393	241.48124253752016	3.760405247577533	1.5535001186553308	3861.741994744999	30.791514565252857	1.0
7015.0	37722.93644769089	42163.2121031809	-267.5078411369321	362.3763272507805	183.66432931737597	254.44114279604662	4.473593091867971	1.9896504461472095	5351.995079283063	27.66830370535458	1.0
7016.0	38099.64714845905	42364.294975805344	-167.6608875232894	308.4501444815034	194.13163618811666	224.1301415809243	4.28188865474446	1.9084952158976132	5180.238001097751	27.72471358891236	1.0
7028.0	39181.98368416465	43354.2385617226	-485.7978868908218	513.0164894572633	187.24264770190547	185.4434330603404	4.164201334007085	1.4916146579548868	3875.1056954350497	39.52515130127255	1.0
7030.0	38278.72876345171	42583.2090321894	-580.0491174170908	591.9478135084377	200.01239377755618	220.70627482982218	4.018834503348173	1.529298314226239	4002.191498228148	40.77260282094044	1.0
7031.0	38357.82339820182	42579.87124429526	-481.8314684833171	509.87847128677305	186.8536989368298	168.5164394409045	4.102079994969599	1.541798857979313	4503.546499424462	42.405730438171965	1.0
7033.0	38440.57971057626	42541.81627760068	-558.3042665933491	572.9940479557775	196.46548706448542	194.38772005203873	4.054013338296871	1.7253853993740753	4892.466849115714	45.04338545762504	1.0
7033.0	38297.76760066982	42555.05050801846	-575.841643028838	588.3401632059306	199.3743950315183	349.7477521879847	3.956233765140267	3.3457851279838646	NaN	41.952248627685584	2.0
7051.0	35753.572485652905	40382.536457239716	-385.24736182718937	438.04535491031027	181.08321381035122	184.24625157685247	4.3529089634740945	1.462649357884108	3697.0342871689654	34.85822950296359	1.0
7052.0	35864.87209791448	40670.06618305037	-531.1140886404872	549.921259149361	192.53737346571558	185.6425070802749	4.171482354704452	1.6432057280769092	4762.774058150372	43.689234518924245	1.0
7053.0	35632.88322728209	40684.054473461365	-462.7457061199765	494.9862841138857	185.14979037573812	195.37605288841922	3.725766037732858	1.3805069893221875	3407.5555755061155	36.20846784337057	1.0
7054.0	35294.297011748335	40405.79162423634	-380.9411628426837	435.04752528161765	180.99148539751073	188.10002705395388	4.222216304110225	1.6002184724047346	4091.41100938914	35.15451098603653	1.0
7056.0	35310.4511897774	40349.65946163223	-303.4824950891887	384.10966076019304	181.75484036528962	257.8001813302719	4.093475224110388	1.910103360957489	5363.20546080017	27.94703934197644	1.0
7070.0	38585.60234437295	42577.278899489436	-466.4102376505011	497.81898936696166	185.4554129134795	190.84727361646577	4.131832416194421	1.613210448129261	4716.747139628491	38.777989739565584	1.0
7070.0	38576.80404446658	42576.76069935064	-418.0971174614882	461.4897428939408	182.2480577863112	181.9731405579966	4.135047527152555	1.626270041367058	4837.027619369475	37.727350785552574	1.0
7071.0	35835.26647702597	40586.69029430478	-43.45425035340526	254.48907885042638	217.7568645668619	105.91377248348871	3.923265790578443	1.4748711541570436	4250.961373375558	39.76550767925085	1.0
7071.0	38522.36344146313	42609.23709470205	-472.820265436363	502.8044289722137	186.0146177999992	231.5897072116662	4.327724104753303	1.4197515193947776	3316.451210538504	33.17837556882563	1.0
7072.0	38440.736820919985	42554.41167333064	-535.8571691776044	553.8958979695946	193.18202759482855	287.7410469111864	4.1975398303496965	1.6000040663469224	3651.2386410519603	32.50374700316692	1.0
7073.0	38531.56537221272	42561.913830507125	-402.0389296917132	449.9021124424398	181.57589147470455	160.23220882929678	4.211816640202236	1.2917494658467537	2989.4155430033948	37.518712352444744	1.0
7074.0	38448.19361899139	42526.44723621321	-434.9778625453448	473.9331058294856	183.1665313234516	193.12575309442374	4.1856887598691195	1.4466572350411468	3500.4860437769667	35.70765962149655	1.0
7075.0	36568.48796784051	41292.5661227893	-547.8894324645413	564.07394681926	194.89430155388018	251.40616314706054	4.056364380270303	1.6579606401516163	4692.773755298321	36.55159188815169	1.0
7075.0	38419.15858775876	42529.51051822062	-657.0676478508557	662.667100874758	215.47375159274392	230.6958368280868	3.913852128571206	1.5903214876108613	4948.274254563341	45.62019707360341	1.0
7076.0	37113.68224608951	41572.882273687144	-317.97662178206156	393.2108904520862	181.2642487211427	348.68379330545406	4.109133061982424	1.907456525042176	5094.670663226965	23.376908680631153	1.0
7076.0	38420.568505445146	42509.863746332834	-336.55637995635993	405.1676177141918	180.86975421767033	346.0868195664631	4.4161096305621435	3.701660605106508	NaN	30.960937163638267	2.0
7077.0	37176.846959440554	41668.577667772646	-137.45748754519235	293.98969422980787	198.7947137524951	260.38964050134103	5.044194761172073	2.4317185860411925	6930.5329869558645	26.726154419510777	1.0
7077.0	38478.40235425054	42491.43212251108	-387.35122257253937	439.5163500431194	181.13316794640792	154.85229270346883	4.67215295863954	1.9380977726680635	5416.18203983977	43.55766429180599	1.0
7079.0	36784.00629035404	41625.0010643138	-600.816311936527	610.4656823815142	203.73624226944392	276.2957617922413	4.180084077603203	1.7327283682242784	4503.30854228298	37.841988472136755	1.0
7080.0	37105.005650295956	41771.59071545465	-272.76358044092126	365.4753471917427	183.3238406438399	127.14278776185292	4.1271820548814135	1.6924929217254583	4613.8458738291565	41.91436622983548	1.0
7082.0	36433.33215870234	41301.733304473964	-344.80233941962416	410.57807176517935	180.7786307352147	193.69770115876642	4.367675963390106	1.4590562161731704	3890.6015232668083	32.36731889877641	1.0
7083.0	36382.41956976538	41200.981731146545	-162.27655066336393	305.8092818886196	194.91199816531272	126.82770657128798	3.7172975779493003	1.5015214048963184	4286.598502518094	37.244874592856675	1.0
7084.0	36107.449640903345	40956.987255002656	-135.9388892578332	293.2853503361989	199.04752516355828	248.89617009421787	4.262897296640934	1.8280273441069796	5047.381693759354	25.23664458718768	1.0
7098.0	38662.07561030963	42689.934780382944	-315.08366102637984	391.37850249917	181.34937986543497	258.6598604871028	5.565576387147187	2.5591578600692797	7518.624275138123	31.337967523358582	1.0
7100.0	38480.10932081331	42553.463759889426	-426.95615655027655	467.98653015068186	182.70299486123344	209.01823887552897	4.083447188485619	1.4405703129755183	3325.4196860122547	33.58968023656336	1.0
7101.0	38490.536047193345	42618.86547576903	-306.333708165585	385.8843574533045	181.64568410940512	161.4645457862887	4.304515689393944	1.4395625208954503	3585.0266328031594	34.91413791483947	1.0
7102.0	38571.21215273677	42573.67186619277	-491.231858722634	517.3396426188475	187.79496998612612	195.34482393175287	3.8498037218992667	1.5618382368773076	4127.663094639684	39.06107528831061	1.0
7102.0	38577.902139110345	42582.09308898123	-432.59835734391874	472.55655515119327	183.34211176127354	402.5290635930137	3.9410051869431406	2.9584694247530585	NaN	28.01861416575598	2.0
7103.0	38669.704720271046	42569.26102221211	-385.3687659775075	438.1301258087324	181.08600472388125	210.39763015315955	3.9100828026981986	1.5698308879563758	4282.512251615436	32.664358610481756	1.0
7105.0	38900.702573472496	42709.71963621057	-852.873220371129	867.646046802985	275.1372926906107	448.9871762438171	4.109238404814795	2.2820447052200823	5968.69453378848	48.31315191206971	1.0
7106.0	38716.954193301666	42571.12380944839	-433.18008005750806	472.59511481790895	183.05838230913963	151.8829914723104	4.0895284408077375	1.3075636441291834	3254.9180752357283	40.39823084608002	1.0
7107.0	38629.39221264486	42580.45403961927	-373.9457812379733	430.2148546458876	180.87259877210764	171.2630166525782	3.850336586512258	1.4683078315389857	3760.6748699606023	36.13130909028108	1.0
7108.0	38661.82948056124	42565.51354576298	-364.46716476231313	423.78436977141286	180.80662704408405	461.4562365380217	4.099081564749861	4.314324837999958	NaN	27.901012743162106	2.0
7109.0	38515.44786459141	42571.00409294558	-317.2699432633681	392.7625550737289	181.28445542573053	248.6738404955928	4.179225684424748	2.087454142152301	6504.9800473888245	29.824420640004945	1.0
7109.0	38527.91220172546	42570.64696488454	-336.4120499636177	405.07320035122916	180.87157742366995	247.86440103978774	4.299469941332287	2.1031455407970356	6244.012914153469	30.548075511290584	1.0
7110.0	39338.55928276308	43515.30169045669	3.9191114103096645	237.74046385139079	229.8650018253847	135.05306947926027	4.385182537525979	3.4339304142429303	11283.936622977504	49.86796576194557	1.0
7111.0	38728.64970557189	42642.88016928638	-418.9791034494358	462.13323106016446	182.29066936538132	264.22854640640054	3.8402826064824596	1.6946227460865135	4800.088713414737	29.962804018959652	1.0
7121.0	35419.52208826829	40260.38482123772	-665.9782727810936	671.209961160151	217.55430964468746	204.96492949239416	3.8638009188203433	1.516246777753327	4331.403666756374	49.39347697046163	1.0
7126.0	38876.81425316951	42939.3176038227	-565.8445648555954	579.5160012504807	197.6546082869961	197.80768996241457	4.377162006765331	1.5294436415069135	3848.355302209021	42.949148793847975	1.0
7129.0	35820.31082369461	40435.48390890434	-788.1201517296674	795.8581156370843	252.17290166849426	410.39678698448665	3.586866733832009	1.7572608599096906	5414.864973872177	40.2331046726821	1.0
7129.0	35467.96425714824	40420.79202157295	-633.9810352867635	640.8816376107017	210.36470074943443	299.6798563506233	3.8833232249991805	1.7223558559655439	5389.410441367825	37.734857593478445	1.0
7135.0	39417.87485675584	43485.403337570846	17.568663025279243	233.30746681235493	233.6710746648468	106.30574250258499	3.72521718363256	1.336116065903081	3726.55759523126	38.10686507465409	1.0
7138.0	37479.13647462922	42133.5911399241	-543.9616495368269	560.7364399031261	194.32322116610544	210.1553540941931	4.404283199084336	1.748205519593907	4836.534697367424	41.889933929278506	1.0
7139.0	37865.97924510293	42267.59187292864	-330.6109606345882	401.3059208187676	180.96721133268562	261.5086662665751	4.154570765670106	1.6927205694050544	4589.467865000604	27.471199065222677	1.0
7140.0	37805.434484437545	42301.31170739136	-350.30294520329755	414.2230478127391	180.74681101367372	272.3477249219722	4.266132374857452	1.5581434053918832	4141.012098984633	26.76663620447504	1.0
7141.0	38934.454936042406	43300.17126631194	-416.99002308380705	460.68305619742034	182.19540960652463	228.9277522961341	4.426735652758889	2.4036221484589433	7482.964822443237	37.56918628462827	1.0
7142.0	39212.215895436995	43420.049266850554	-403.8816216888046	451.2194528418395	181.64304167167268	281.306446305318	4.3325064193271485	2.084675555218864	6357.109425621726	30.14075562528001	1.0
7143.0	38961.45309380083	43162.92078585407	-499.1080815535521	523.6552289034435	188.63547566510286	225.7944701160927	4.492958996768916	2.128725274917332	6149.825778324844	40.38763533481037	1.0
7144.0	39012.072947929446	43332.10326951322	-64.26388265788313	262.5152219610464	212.97879688187427	116.40652719334915	4.123383027439911	1.4916389683777207	4363.778044820602	37.71871269840266	1.0
7145.0	38042.22292683666	42480.64094152096	-125.30779819591784	288.4154259871098	200.86657345393627	155.0651748974839	4.8071515944988885	2.12814378567958	6266.2358297760375	36.142289168691974	1.0
7146.0	36763.67872916067	41410.489233112756	-320.7558064190315	394.978645922262	181.18847251053305	228.59317277870989	4.486886459120949	1.7244842641285458	4404.172655515635	29.7879541257111	1.0
7146.0	38310.15564627005	42667.418298120036	30.11899227136163	229.38650590103728	237.2959334407338	205.59060310438107	4.858214541712538	1.9419698672339345	5260.06545013422	27.7235162963595	1.0
7147.0	37073.47660775156	41435.82057411057	-121.16301533932314	286.54564685225614	201.59910909595752	106.10059233086663	3.884505893171754	1.509529566138804	4016.8442423935903	41.13952334584881	1.0
7148.0	35399.75528036282	40113.627513585365	-504.213099765196	527.7799581642978	189.20550611950472	153.95343881677056	4.102272810920339	1.4779659538531904	4020.795654312127	45.85833186304533	1.0
7148.0	38191.224631449375	42471.21925482323	-269.30315788362975	363.4319973827256	183.54565393197842	150.76659144181716	3.757269062056732	1.5509628099346542	3849.923450659587	36.13581189779951	1.0
7158.0	38266.10034896022	42567.35232124413	-228.51477995166314	340.1978009157018	186.8479238554177	110.72268294182477	3.5919209688341494	1.2158645221192463	2981.7820317174164	39.86194457408317	1.0
7161.0	35715.36100186579	40343.37397776709	-341.57268246371166	408.4512342567805	180.8080575308761	162.06056390526916	4.131460030915269	1.8105295605411773	5436.975233774126	38.87834966168772	1.0
7165.0	39324.45202628036	43519.87232019066	-408.2218517933349	454.33493608007115	181.81143113121473	268.6323545654587	3.7355370639011625	1.7232941106552668	4824.248406753799	29.41786350379472	1.0
7166.0	39503.29597370978	43672.09310395847	-712.1085610362024	716.6335101201506	229.29286015686606	368.49234011672286	3.8455645204930975	1.7310157208163828	4691.241677074798	37.55759510407525	1.0
7167.0	39514.42009148636	43588.61857939437	-117.4798043329952	284.89768482489984	202.26105449127542	208.52881072066293	3.981170327794438	1.610237555004334	4722.856775027286	27.102218417333802	1.0
7168.0	35607.55296866245	40368.649819958926	-160.36496078304435	304.8782779550862	195.19436288118598	112.14523792401444	4.297190257390735	1.426214300032431	3930.135372707408	39.69074325792971	1.0
7168.0	39285.754165194776	43521.138391525994	-634.1428922978446	641.0326229095818	210.3991056929362	207.24513821099924	3.9576558639027324	1.6029351512814025	4224.282273108197	47.41994663231187	1.0
7172.0	39338.99279231962	43430.70945125323	14.957200703208578	234.14200617614176	232.93190444534315	284.7011899544058	3.77039674072934	1.7343211138177237	4266.820849713643	22.05821748381118	1.0
7173.0	39315.058769654665	43452.42549378675	37.68002419349561	227.09599448517255	239.5376978931906	304.5111343211104	4.085785850751203	1.9804117760794346	5497.654060169166	21.745350265278724	1.0
7174.0	39303.96071824903	43399.99577211338	158.31216605816388	197.8435972656989	281.19646271683035	172.29965541915638	3.9616547616718845	1.2758782870346927	3150.3106990350666	28.386268032070888	1.0
7175.0	39370.02926207331	43379.23492341173	-114.69707549968378	283.6611051405791	202.76802175594054	156.5676536165166	3.707608135863113	1.3496193441441664	3457.904534032816	31.009283272622337	1.0
7179.0	38259.44021521312	42752.412416427476	-335.16287682750425	404.25929505064835	180.89000397970602	147.76087579393695	4.391318298949566	1.6593921391396376	4377.071543804341	39.82397968237738	1.0
7180.0	39417.92127448666	43665.34573575513	-122.95431000145973	287.3517413160631	201.28091499093114	202.96175537764393	4.281450942143135	2.3298781426437096	6804.136304714955	30.997494505202145	1.0
7180.0	39517.90831189285	43686.66496498193	-333.6626494251296	403.28375885879547	180.91370556345018	232.1351512035874	4.372382736215215	2.409411959266892	7505.903190213746	33.6449892889311	1.0
7183.0	38085.87335104974	42110.56901692526	-249.51730539466712	351.96548908730335	184.98919103824772	276.3870100991317	4.040176236561951	1.637224408489821	3828.8484295288363	24.65405000776585	1.0
7184.0	38102.28937685666	42155.33257412383	-321.4429259791702	395.4168249523165	181.17064533615482	266.3420335451898	4.397587849858183	1.8737501887481858	5058.930573621119	27.665867111922267	1.0
7185.0	38062.52917710705	42282.73137182277	-244.37416790535764	349.04533642730524	185.41327990176384	417.44153140810954	4.465268413405706	2.6040530049457646	7175.048681659498	21.354004737686406	1.0
7186.0	38133.68388963863	42353.30224095316	-137.67881388182073	294.0925295818768	198.75801478704395	595.5075943935449	5.193282703870402	3.234278411596403	9103.643875647742	16.941997790580462	1.0
7187.0	38129.67353012985	42173.37353600757	-297.4522298239809	380.3814613563089	182.00611205134294	340.4531092418371	5.925761273713642	3.8884462450505333	14070.787051855255	30.842482578691417	1.0
7188.0	38094.02846521006	42136.23119516225	-342.7057617353218	409.1962848855958	180.7968283402124	303.18197735088745	5.080982752025466	3.03237726884122	9602.598441328806	31.091326567213855	1.0
7188.0	38891.32977578412	43153.37059833027	-197.9783230606625	323.83032695196766	190.15011667273035	202.82246732372272	5.122855880667695	3.8152518726225337	11504.159179711742	42.09953220185581	1.0
7189.0	38051.468363280204	42212.90446148262	-490.01810070644603	516.3715871883335	187.66964877326987	222.9675401549151	5.310921054684978	2.804696960305289	7905.705209522413	46.44727806794223	1.0
7189.0	38828.90911528434	43175.14312264829	-208.46796932914162	329.3536043185493	188.93564443245648	190.87074411082824	5.472440479575654	3.0490783066387306	9008.33550229182	38.91131982598913	1.0
7190.0	38089.54766970736	42173.26067367931	-425.6951243558319	467.0572329829992	182.63458627659668	184.42535266824774	4.106298040414474	1.6650895700620083	4513.471180240806	38.053157968640804	1.0
7192.0	39515.92940633098	43697.808977116525	-159.0959431652059	304.26212988110655	195.38334999001307	225.10317374298592	4.791206315459112	2.368396042936055	6612.787651125819	29.584769931931355	1.0
7193.0	38121.04787494339	42121.15407860414	-325.8885377261778	398.2625691134688	181.06399970379667	103.02251807324292	3.6707962325791565	1.4669487068373874	4212.602524576806	48.26742560824373	1.0
7194.0	38044.895539458914	42269.35249366201	-243.42050608124157	348.5066111112975	185.4941317442151	100.90988884822166	3.812131598945139	1.308578098513717	3378.167997349166	43.69717420887049	1.0
7195.0	38130.48977786576	42231.59755371732	-281.40402450605785	370.6267543618029	182.80982903460185	165.67291475142426	3.6830148154476454	1.524701732328722	4219.6892764408585	34.15875749235958	1.0
7196.0	38083.985285019844	42149.90347830222	-269.9482825833286	363.8120816219992	183.50360933163995	172.31394933025865	3.6915542848336047	1.5287944008477694	4074.4615625209694	33.02359905813299	1.0
7200.0	37853.659142143144	42385.5709116519	-283.0640160503355	371.6244985068911	182.71759318307446	268.95800574660524	4.596234208489888	1.7042433396895966	4223.6190635466455	25.944246418658196	1.0
7201.0	38592.59083799479	42838.12234826436	-210.61609611970138	330.49749129952426	188.69728276598946	182.299844668454	4.602277961409325	1.7955624547001794	4503.048798521666	31.966475110889903	1.0
7216.0	37304.87961382974	41588.36705225736	-196.76779811206396	323.19960843163653	190.29566599800577	145.00758919706053	4.07015984294669	1.3515568906834354	3422.107036250246	33.87519854979551	1.0
7218.0	36135.63097877707	40980.04305834031	-240.82438751052553	347.0444041926114	185.71774336744258	198.96816095082642	3.937669127522746	1.5385249452311436	4288.784822813952	29.55667403030422	1.0
7219.0	36106.98535009625	40789.79167464496	-56.2957087523141	259.39370201013355	214.76936690558705	197.22893239016355	4.163496265956655	1.6319479693704295	4568.033412898285	27.566551416906968	1.0
7220.0	36051.24788920178	40709.54872512717	-129.77656498894396	290.4495087228193	200.09144527288467	195.5530679597396	4.067342269052135	1.55238452786327	4214.117787963411	28.103097294043955	1.0
7221.0	35921.20013784242	40788.29193145591	-62.05545287000274	261.64407542086826	213.47021773881988	165.71901603340189	3.906396912511365	1.28968407780992	3389.9516135893855	29.17478265963168	1.0
7227.0	35566.96791375205	40242.42554577606	-392.84438246747914	443.3767806961963	181.2794995408723	268.00303246635394	3.9909541000418383	1.5831224318870045	4059.137547414618	28.33106525798673	1.0
7228.0	35618.586114386104	40342.14546742846	-49.80181061774013	256.8940088845186	216.2644310789617	106.51576216803473	3.9728852138560176	1.2933718744096248	3635.455791559613	38.173269494910365	1.0
7229.0	35440.12839878598	40212.404201285695	-295.9602941880212	380.2757606970714	182.72828746143682	438.5727848185667	3.8013269550807096	3.093518816790504	NaN	22.998149663818975	2.0
7231.0	35314.95458647753	40309.684126293876	-201.8857405760993	325.8756336623069	189.68792253834056	181.3518834299938	4.714832711747533	2.2935090770553397	6916.7709334218625	34.93454339953041	1.0
7232.0	35589.10310496085	40667.86476411493	-596.5969514058697	606.6704059322288	202.95304652454053	236.08791739047902	3.7686004546456204	1.3662311313769198	3690.408367595909	38.59702651889346	1.0
7236.0	39214.31783471669	43406.29521222616	-528.2861957049204	547.5616171209808	192.16117962515762	258.65977295278657	4.257041272103065	1.5979592038513644	4412.74614016054	34.440918894587504	1.0
7237.0	38829.77225772885	42999.75511147262	-424.32856879478624	466.05186514230485	182.56182150331483	169.03891805712763	4.029078228072356	1.6550649759550204	4727.704118604263	40.21892440256926	1.0
7238.0	38449.50232162074	42829.59965313409	-592.9481664455835	603.4018935550409	202.28670037327552	389.56417264626646	4.06446831165409	1.9092952396313994	4938.39189320408	30.66762445072713	1.0
7239.0	38756.53788897698	43008.50337193058	-100.77804463110058	277.58542496893585	205.39242295027472	171.6142366597686	4.242262891667271	1.5065565596994768	4103.199673459945	29.89911243815694	1.0
7240.0	38994.89205031844	43312.83809314529	-387.849043066798	439.86503106260585	181.14548173619102	227.0955778259942	4.10324386664793	1.5709392878351776	4244.7443765808175	31.202225709333103	1.0
7241.0	39037.44250793837	43183.768430323624	-653.8149160339686	659.5672724608913	214.729341216272	302.9674939439553	4.3780042241635835	1.8727755082493653	5058.646524345606	40.02181453766465	1.0
7243.0	39758.759535136254	43809.1058857558	-105.90494556766676	279.80207201111193	204.40858125283407	112.89929519527429	3.6798671519789825	1.4700288311548495	4192.35734263181	38.87721214073971	1.0
7244.0	39657.70343598511	43779.68563350816	-244.15042320696807	348.91886563227575	185.43218683833373	257.7537697765113	4.048918697497123	1.6693082206365406	4584.712177822651	25.73720096534986	1.0
7245.0	39235.26305323097	43499.60187766612	-348.9222090948201	413.3054209877369	180.75263066680583	158.8863642683894	3.7771713311273962	1.4907094255434425	3910.239725176957	37.120873725999154	1.0
7246.0	39638.68088167365	43618.129877384905	-415.03500130255895	459.2613480463218	182.10471915964587	216.96976204920952	3.840566942744772	1.4917325341722554	3948.455383024948	32.6547893380955	1.0
7251.0	38057.50451574867	42137.88193019085	-302.0551656393596	383.224119444164	181.811811481919	168.7560411048518	3.656217458779486	1.390051003048143	3626.7882169430654	33.51543066205596	1.0
7252.0	38023.03738240209	42208.76314107024	-275.5261471283623	367.11472495194243	183.15331074417904	107.00427704519366	3.7665124509680443	1.1983087731756832	3288.2827696626287	42.03372963731773	1.0
7253.0	38071.38979498865	42238.49601170301	-272.1407129593309	365.1067159431437	183.3630930106544	157.72500732520191	4.220564657146187	1.4730556437507294	4059.9957792661257	34.6462906357426	1.0
7254.0	37906.145902829165	42182.01592691871	-286.4791169322878	373.68532981477614	182.53444068557678	175.34193467600716	3.935260432992658	1.4967888580798767	4664.878648832521	32.91399558527232	1.0
7256.0	38006.221904398415	42147.94996124362	-409.6798027642032	455.3854613353595	181.8712169662225	145.15410895062325	3.8557593804523633	1.4475568046389848	4194.825661837841	41.76453035294264	1.0
7257.0	38121.793932518354	42144.03387170641	-236.05305233193394	344.3736288066868	186.14210792628765	146.34427640858004	3.5611411233216823	1.2759833101237597	3182.196042053955	34.07631017950998	1.0
7258.0	38049.439920055585	42200.69146372922	-186.89561110093308	318.1075010863337	191.52435443436957	170.60882453854887	3.774590548888892	1.5032227487483294	4017.7853594382605	31.243740786309004	1.0
7262.0	36697.70752825367	41173.74645419746	-395.0376017743035	444.92605909589975	181.34434813720628	229.92775118159204	4.709544420418863	2.116791945144963	6466.072461145806	34.448119236177426	1.0
7263.0	37072.289719765446	41680.02316857005	-224.01978164100674	337.73329897711426	187.2894058107234	205.4080930853695	4.282989907842447	1.6259383315606089	4405.209007810961	29.038282326167366	1.0
7265.0	37561.04208716171	41983.11965096464	-287.1196672699151	374.07309269292057	182.5010777609359	141.07978372602926	4.370275729489367	1.5717558855200289	4274.603057958837	38.50034493368859	1.0
7266.0	38139.077963976815	42519.72929810465	-497.05348585018015	522.0021019649888	188.4116631340599	200.3590106913602	4.538005096506531	2.1616980882683654	6289.0702617732495	44.29108274481186	1.0
7268.0	38168.075444086804	42519.32239766516	-174.54068857255297	311.8642725065659	193.16668480145748	180.69852494521538	4.242735915575339	1.8310669422121573	5066.988807827356	31.631317600124024	1.0
7268.0	40014.752193246175	40182.1801875305	263.2998105660147	183.55356201387386	326.4786354382473	103.75208608049158	4.143568554251802	1.3853670745562705	3425.588757448925	41.58116948810191	1.0
7269.0	38050.76137985664	42269.212807093194	-427.60751269778217	468.4671237995667	182.73880433941363	214.49915477786982	4.370833148793768	1.811222239582003	5085.643647384924	35.477911380805985	1.0
7270.0	38746.916522874024	43098.7299681505	-255.63392362862655	355.47083459983975	184.5110751631143	134.60860508429482	4.014847419871847	1.5513451660952382	4581.756649048205	38.5189353305566	1.0
7276.0	36187.418688343874	41101.772723596034	-328.97863621892657	400.25159580353017	180.99874459015243	133.42712366751627	4.261138549118338	1.1751029409508156	2819.4851818799975	38.13216505538438	1.0
7277.0	36105.32471139947	40837.29020313547	-328.0497154753128	399.65272389950474	181.0175960803353	166.15033327113142	3.8852601864740874	1.292633195198628	3353.3204378422824	34.025958445677006	1.0
7278.0	38672.93961716423	43179.44813107798	-366.5344749810723	425.14519150428515	180.78732908186288	232.38254210766414	4.511079169570996	2.103795536072468	5905.089422564257	32.98707056885302	1.0
7279.0	38252.04697092921	42459.90541774141	-267.1335161571539	362.1566021163691	183.68938270022184	261.95473593037366	4.164735141413395	1.8744542287184933	4934.346041855104	26.682800837567015	1.0
7280.0	37792.718389466	42360.74079718553	-109.521172226479	281.38047742204674	203.72668252642603	157.02218014057217	4.403690452654597	1.9261109317656713	5478.816962181525	34.214760907126696	1.0
7281.0	38320.9927044251	42706.76208958068	-344.9285833166559	410.6614073676994	180.77764190896812	226.50748932621232	4.534283375265078	1.7123925455785578	4504.604278656332	30.610442630565426	1.0
7282.0	38403.687423386364	42714.32903578014	-2.648993126058903	239.93621464576273	228.08413645118802	119.98798829715236	4.408710506749213	1.865169657100891	5380.137362719743	39.42707054871473	1.0
7283.0	36104.68160641488	40948.68914927514	-323.7289562218062	396.8778407279272	181.11392464039233	233.45957110189798	3.9565525037051503	1.7443924215163589	4913.304861255061	29.566030119299167	1.0
7284.0	37427.32280533086	41768.38340765579	-232.2823704431704	342.27816023213785	186.4897472773652	182.71884436596108	4.243379640209609	1.9232075159917887	5631.955920608762	33.1661441749343	1.0
7285.0	35612.49650122544	40316.597076104044	-400.11371839060473	448.5291993031822	181.50849830063214	151.46317494503867	4.31792415721138	1.6313695795353755	4552.139678743895	41.85641801117204	1.0
7285.0	37549.56286064368	42003.96176082353	-49.06470182653805	256.6127870901526	216.4361636950777	139.24990664407957	3.875662885615017	1.5757929381796867	4497.850522041385	33.98133628627283	1.0
7288.0	35328.15228511967	40464.13573171841	-476.3682951036658	505.5805904493624	186.33760767267376	233.80130735436285	4.014120805790656	2.483886686112543	7712.650452680752	40.95486576007717	1.0
7288.0	36346.88879493695	40928.98966952277	-55.718441491770875	259.1698843812575	214.90096736967513	156.2598371543595	5.079096893878079	2.9744176319868454	8915.186168212813	41.16446299333779	1.0
7288.0	36350.858924994594	40931.05773782533	-79.1186278597933	268.49439956912323	209.7698961760168	160.956930697473	4.931122513033738	2.552566173685528	7816.21474572385	37.425751141476226	1.0
7289.0	35844.49750644193	40631.50610454461	-700.7850394544752	705.2976336973558	226.26123350173748	423.8202496520011	3.9336131739025646	2.0551301131679134	5994.933106639893	35.68586209078124	1.0
7289.0	35693.6523498677	40639.4088933946	-685.2288683882566	689.9216473580589	222.2557410554317	381.97624669929854	4.098655007968447	2.340948728459918	6835.6816397159355	39.60165094700388	1.0
7289.0	35724.1030545669	40643.258146258464	-666.5843268745459	671.793721292037	217.69801607004283	362.59143765425983	4.212585116432595	2.3117071240132323	6699.888051632479	39.504953836977045	1.0
7290.0	35788.75430578704	40677.602290172596	-499.01294646456824	523.5785953512717	188.62504131605243	291.10463575989365	4.099565607573873	1.916063968333754	5653.127955102679	32.40490951288189	1.0
7291.0	35702.97101379472	40684.45650365859	-528.6875027235654	547.8960153772786	192.21419432200432	260.5947751635219	4.210994346450705	1.8208337669384396	5308.587706279652	35.819020786370274	1.0
7292.0	36195.00610874836	40675.9120668127	-153.1997928002525	302.6270892120609	197.2536215082347	363.96356235306627	4.012211110874782	3.0391782774450835	NaN	23.415240293578176	2.0
7294.0	35813.234943343996	40724.162157798455	-621.8572315394301	629.6424032857751	207.84437574033157	239.87893156674653	4.018152434485622	1.5499063357482301	4400.393815151411	41.42217077005231	1.0
7295.0	35580.86802982112	40505.52954694301	-415.9332064030965	459.9140827186204	182.14602380282565	285.35560000028903	3.792848616031435	1.575170905903304	4337.436723876391	27.918946377820024	1.0
7296.0	35274.28043167563	40409.43635635199	-383.8038813372237	437.0385043768252	181.05089093573784	288.88952940599074	3.879283600518013	1.8576459627425936	5548.086148274872	27.90593295137072	1.0
7297.0	35468.12044271797	40232.04208620231	-371.6255929507679	428.6221730640942	180.84140309496854	200.11459271260827	3.850108382191612	1.6568386808192588	5244.515444422612	33.77651541287895	1.0
7297.0	35464.08097874152	40233.58380388784	-362.32869858262984	422.2912905887997	180.75755779303566	190.10881894827028	4.090719282700294	1.6501005119862218	4835.641543977432	34.542019452537566	1.0
7298.0	35636.49764447523	40279.5739410593	-309.9151745352969	388.12445258140787	181.51734951518668	191.4600598287068	3.7417792733293225	1.4575000037955947	4273.302993944266	31.55766913716322	1.0
7298.0	38087.651723246854	42106.56256827227	-237.69660694787174	345.2911917131781	185.99397063317832	119.33710835830757	3.8798795038282794	1.4798616902017871	4299.343981838367	40.520021537390654	1.0
7299.0	35318.96986606019	40239.88936986691	-0.05411092399872074	239.06387106874413	228.78378002810786	224.94302944891353	4.164781901476965	1.5144546238546117	3757.443935612246	24.772346289934873	1.0
7300.0	35062.42642611599	40275.01066990821	-99.19232603139139	276.90484867183716	205.70077509049293	157.94776838441896	3.763912213272545	1.3655903913428211	3413.313166754545	30.742793012718803	1.0
7301.0	35404.37363617065	40351.81871812969	-474.40452596129063	504.0425692378764	186.1576532286133	302.11555294231164	4.383250864755792	1.819378735411254	4266.852707769925	30.061031700986483	1.0
7302.0	35653.72126052901	40457.78402834983	-612.906926047811	621.434059647398	206.05563854289798	387.0608431822856	4.256497261420339	1.9649543874873197	5116.718777631548	32.11159814303287	1.0
7303.0	36041.86236543024	40573.00553781009	-312.1985048619002	389.55891829794155	181.4406337357753	173.444255043037	4.588042311136899	3.0933232075269013	9905.888762740735	46.84984650821627	1.0
7303.0	36641.21254517205	41297.57087398284	-156.32013056494173	302.9196792419676	195.80101325875964	176.5088225580184	5.131918990329519	2.7601274938799025	8198.718594108233	37.752158488968895	1.0
7304.0	35969.97444189929	40600.234109293	-178.50543800538608	313.85206764655175	192.62697810998048	175.60532277954226	4.44080661165247	2.437031335988169	8336.99741468047	36.15877684181174	1.0
7304.0	39305.09881090376	43570.26426996592	-151.38100262502834	300.5489633241013	196.5587001864006	267.97211783854044	4.235835983712659	1.9335606522326525	5111.0212090960085	24.620554848103296	1.0
7309.0	36331.43573092117	41268.43299501406	-249.68809403008854	352.0628867815533	184.97545410547357	123.19395847760606	4.41916724219056	1.9904366822930721	6206.320302095823	45.039747294442506	1.0
7310.0	36199.40717648202	40879.99879841307	-212.59498729203844	331.5551103156176	188.4808119205945	174.5133950649284	4.496278250544816	1.8927029899039753	5322.051185323888	33.540538870124436	1.0
7310.0	36199.0518953051	40880.01762984472	-210.75588488474028	330.57208023203765	188.68189331472965	172.95500266783486	4.542966043322679	1.8778113482424779	5398.905744070767	33.60827737285513	1.0
7312.0	37730.5908865607	42259.959264968	-397.37906621321304	446.58506341636365	181.41762592073954	225.0688083987649	3.873184663443301	1.7298473840530513	5096.432726193857	32.619671148190484	1.0
7313.0	37352.27164500608	41647.059714498224	-250.44331129849397	352.4939033791616	184.9149766809348	201.36819601830305	4.167574160814333	1.5942542026327071	3721.1971071498565	29.805655137989625	1.0
7314.0	36850.03796565136	41482.15614162282	-415.5065736211817	459.60394952757497	182.12632810787895	195.88015068911565	4.236967156986209	1.4845267400259934	4263.486319207923	34.82828493924649	1.0
7315.0	36614.09457751634	41184.90185479001	47.57619802856177	224.17954077682538	242.53763672002736	169.62172683074934	4.430599765609841	2.283560272452272	7343.539875329675	33.406506610927146	1.0
7315.0	36616.06750705028	41186.59346481544	47.676883782442	224.1503427532216	242.5685422708482	160.02401367661315	4.776635880396216	2.3148985945824587	7327.287285930721	35.02143027940213	1.0
7315.0	36617.729614526776	41188.016626182674	48.005032725901	224.05524866469622	242.669321402191	150.96171777122936	5.1034665531897865	2.267901273847209	6742.508146882537	36.19299828928975	1.0
7316.0	37275.31721693551	41848.06173307659	-513.839949623093	535.6250858829758	190.33448897838593	205.32483778768406	4.322453596973579	2.0460530818601494	5906.699567580322	43.4968133012861	1.0
7323.0	35883.40648092753	40341.0632450015	-347.2145827693877	412.17303199616174	180.76183769486934	131.95314817929733	3.7777962860379004	1.2195931846450434	3334.2409192501837	39.437438978831395	1.0
7324.0	37188.154297577865	41798.909620807295	-21.00940388717991	246.29000048835576	223.2803296009842	143.47178351706447	3.7627618397223888	1.1817697916931222	2841.0311072924897	30.98257089007015	1.0
7326.0	37558.13327652455	41892.110569808196	-393.9843375306046	444.18147273750697	181.31274794956389	178.12212938854321	3.836610533460774	1.5541104439572153	4422.902895252946	36.637881039637655	1.0
7330.0	35733.84686819222	40345.77310084551	30.119405643286772	229.38637920203635	237.29605481014048	110.97312977159129	4.22630176902197	1.6362991683417705	4726.549119686819	39.45420601802137	1.0
7342.0	35259.96447817675	40225.610842225564	-402.0646872601914	449.92050446024706	181.5768122823992	215.37214052024464	3.831798525126732	1.4263230246740946	3647.8491857150007	31.961659240027483	1.0
7343.0	35660.50454830871	40349.82438510395	-380.56516049218715	434.7865952967948	180.98414683596823	260.41516605253753	3.9952285955320517	1.5670477776810396	3805.0381218584407	28.397354130764178	1.0
7344.0	35934.298470134665	40710.14204205872	-290.7258307911593	376.2633368441616	182.31908704675	169.02170932287953	4.012393588935348	1.4494836423422561	3813.0552432652676	33.520332973992886	1.0
7350.0	39276.94277506754	43643.79988254775	23.81181133415567	231.33842254554972	235.45925244887454	84.47410794629931	3.637179578191058	1.360157174051734	3999.161488981751	44.49324607014005	1.0
7351.0	37946.66195000756	42074.55392462028	-258.25803448437404	356.98548936074997	184.31469707218508	170.64968616498075	3.9426285044381424	1.5361646011528496	4201.86899258577	32.968990249859154	1.0
7354.0	38021.4981244664	42171.66188718562	-405.59898124910194	452.45007582176123	181.70795427995245	140.92411106563	3.9072673551278583	1.2661486180479884	2983.351428027788	40.65749468807962	1.0
7355.0	35694.568787271564	40336.1179865581	-375.81659059710216	431.50275918849553	180.9007400472503	174.8133183529714	4.169697260538191	1.6382055037294048	4704.580719254692	36.97184841200667	1.0
7356.0	35562.70621700316	40455.29517713081	-518.7390377891224	539.6510127109005	190.93614347481304	380.1734970814822	4.538338453675975	1.8356737776100291	4595.651538112231	27.590320067650808	1.0
7357.0	36105.19211504805	40690.493157043304	-142.9333510144579	296.54752364044776	197.89770390185618	316.85743032158064	4.955988637672444	2.333158155109631	6166.409696681043	23.208130474870014	1.0
7358.0	36192.69669861633	40710.46874462498	-244.23444444342914	348.9663527644652	185.42508237907924	234.7605774698698	4.251208653908453	1.5043482812300535	3954.6713820287323	26.63483154852847	1.0
7358.0	37865.76249767969	42133.64801723896	-285.9637927032104	373.37365453422785	182.56150820798052	114.85206852947766	4.083543749611979	1.5224246316707095	4364.304287592937	43.702306445720694	1.0
7359.0	36020.790895482045	40848.24723408263	-404.1893704577726	451.4397744587409	181.65450863141317	265.96609160055436	4.2651117296635865	1.5247679810791446	4007.344561461972	28.56224235546137	1.0
7360.0	36151.65626893536	40905.53273129631	-529.5725103074594	548.6340049589867	192.33154210825847	215.0171514414392	4.091852040651693	1.3134290303572702	3147.9766607237366	36.74132882973041	1.0
7365.0	35120.08326125096	40107.78661043785	-126.35185536157812	288.888971555248	200.68411445168522	204.16063059098505	4.273283789543392	1.6542775150129634	4199.659746618892	27.740746468331604	1.0
7367.0	39284.534301824344	43335.30454227161	-49.872183115055144	256.92088419736285	216.248057251066	183.37598926022036	3.7537113534520974	1.2139018882055321	3008.3289804705937	27.1201458727241	1.0
7368.0	39240.801953799215	43261.5542271883	3.34643595271144	237.93029328963445	229.70841920702	167.28048575559967	3.732586907380515	1.4275383580059078	3861.16078951016	29.240235885751996	1.0
7368.0	39240.93620381372	43261.57152048361	4.073633535618919	237.68929611535918	229.90729454000865	166.01466957310197	3.77431953527606	1.4056612859227955	3752.290315006678	29.274922564407444	1.0
7381.0	37234.265576950274	41689.01287437614	-260.33286399983433	358.18769211255784	184.16314007112894	231.23059220548225	3.797296162736185	1.6626931059201766	4621.5229159404935	27.82934291291774	1.0
7383.0	36445.70105808184	41110.05926450932	-207.52809624462816	328.8544862234376	189.0410410953115	194.78230166110305	4.5050894327842865	1.8206870479261315	5167.3245115075115	30.676713282418948	1.0
7384.0	35837.03872718982	40614.39408831465	-382.38048851489094	436.04758937643345	181.0205728150766	244.10167660151453	4.074924710309888	1.8134169743638733	5211.69597436691	30.85863961884598	1.0
7385.0	35622.39100818716	40426.9875835212	-345.3918717038167	410.967360173205	180.77411719950445	148.99066494211553	4.011802876873466	1.7103917250156209	4822.906140410616	40.4822566108958	1.0
7398.0	34594.00499214855	40826.71111221955	229.89113833178618	186.97333084760825	311.15792996254305	87.13911711333577	3.4582409219246864	1.1250277933949835	2884.2656548487384	42.990441472546074	1.0
7404.0	38998.042984451815	43249.156532063935	-334.9086488827805	404.0938317140023	180.89389973644703	299.7758825693772	4.462675523927381	1.8069997692274846	4857.228640259883	25.74267560007471	1.0
7405.0	39699.67644040535	43680.678331352596	-219.02835666288595	335.0189441121014	187.79768793687634	225.1752266614978	4.455042041156722	1.7333450968915058	4594.831759927928	27.7712114359084	1.0
7406.0	39559.11813075104	43468.666571283284	-343.408611568694	409.6590487136106	180.79035456554726	203.10033630260733	4.350746462456856	1.769713473149061	5011.1587729174025	33.155251448884	1.0
7409.0	35471.45299023911	40152.81349999617	-419.08864695332863	462.2132041191826	182.2960031522344	205.84265322983686	3.9724933737787267	1.5495958578223339	4014.721831242155	34.29781243771817	1.0
7410.0	35582.02205990219	40132.59375127201	-376.5280499230054	431.9934090044657	180.91214208823922	168.2315448875727	3.9367755220446443	1.613334093756021	4558.202101507937	37.76770182093171	1.0
7418.0	36008.27982295044	39419.911627599264	246.8611807765545	185.10471509788783	318.83383231222564	101.82901163026288	3.5398476859679318	1.3562600768379387	3773.494513300675	41.402352666368216	1.0
7420.0	38595.67749561716	42784.68740661657	-373.5095072463619	429.91498902661425	180.86641974227263	179.05576652176987	4.341981895917383	1.545537563658315	3994.427441137975	35.62740712551273	1.0
7420.0	38624.715467951035	42789.197322967004	-442.89867372934725	479.86442773183217	183.6723556188254	192.72470531270992	4.266426449605327	1.5173952302347977	3870.585416423536	36.62230619221036	1.0
7429.0	36665.93402535303	41282.05683852837	-229.11121379826102	340.5262433991842	186.79050148390562	117.78303954457476	4.457401327681983	1.4467249900693424	4235.13476128579	40.316304227463974	1.0
7441.0	37600.70465833454	41853.59762288988	-310.68631845134337	388.60836157007935	181.4909961237593	165.87772398142963	4.046193217707482	1.5859961966536817	4611.352645800922	35.43885636336077	1.0
7442.0	36936.95903174138	41626.079741822636	-429.5100391605947	469.87316621177354	182.84525061613564	198.06536448223306	4.099282254134734	1.5322331420540365	4181.232880712831	35.48954255209041	1.0
7444.0	36169.08905772796	40958.098429227066	-19.96799602984411	245.92110775877012	223.54593025979136	332.9501988407681	4.404869671559029	1.8795883200491692	5114.403924645516	20.50192493812101	1.0
7444.0	39335.41067653769	43380.64594481705	16.01784907916172	233.80228150512295	233.2314924895109	164.7621604195122	3.5772631814739575	1.4186135472976742	3747.107646146045	29.43094698429386	1.0
7445.0	36558.386567429014	41343.52588251879	-926.8255052739961	954.4691142103981	305.27279222296215	676.174409339649	4.089754893182035	2.621210080009241	7747.982927118592	44.29443000211487	1.0
7445.0	39355.36508781433	43423.02680963815	88.51480627382132	213.09597337660304	255.74082343809434	188.0259698873971	4.076580665147565	1.351811080245301	3583.2830098066024	26.91809800646979	1.0
7446.0	35316.58747882733	40458.18171451224	-397.2493489042016	446.49301917429483	181.41345700205022	293.9453299134522	5.285559346809384	3.229043662450323	9520.476658254795	35.21243579785968	1.0
7447.0	35228.85196776702	40127.781426988484	162.91745461596514	196.99879196861193	283.0066122531848	162.29482998343968	4.52400438553682	2.3475051247114798	7530.521041105787	35.51067580317618	1.0
7447.0	35230.748427858816	40135.06978174037	124.92866333702774	204.5655107093526	268.55802752992486	143.56136644033614	5.202470160397038	2.3349862105034536	7460.784649613765	38.32203584140256	1.0
7447.0	38728.94055089425	43101.24979716408	-243.4029412826292	348.4966967679017	185.4956273955591	149.96599806029226	4.013534436588513	1.4587241861763038	3856.385638902867	34.90288220663656	1.0
7448.0	36238.53603442848	40816.40576689512	-335.07046966817745	404.19914513522133	180.8914143172927	260.9193759797108	4.279178061107587	2.1073794261994205	6594.636347758061	29.487810160130266	1.0
7449.0	35433.16937183656	40250.04638731445	-304.6445989194316	384.83207009705285	181.70960224312836	225.81437483623668	4.278380219929894	1.5911436188849504	4259.158922571621	28.96203372624071	1.0
7453.0	35164.49772685814	39966.96664847286	-415.1269342347817	459.3281216825826	182.10891852076716	149.43090426974706	3.936876953651143	1.7165896628741364	4881.058374118853	43.925730547690044	1.0
7454.0	36179.826562456714	40972.44076079171	-142.82751746193804	296.49781978201315	197.9148241016624	166.98231834784295	4.208377645991947	1.7788970605740648	5088.784324744386	32.455137073534424	1.0
7455.0	35898.13110242357	40695.98144999041	-371.3150279202417	428.4093724901095	180.83753877354704	222.21487819569228	3.947770129684886	1.7073766795749055	4735.575706878594	31.824343481676767	1.0
7456.0	35499.3183578751	40598.372011339925	-924.3862964666134	951.5231341016768	304.2123479719598	548.608974828357	3.6273264677325936	2.385530969349342	6814.878962480572	49.20792581046677	1.0
7458.0	35354.07061456358	40308.318532961755	-215.10934592170267	332.90423698466543	188.21007126909953	223.80843034544353	4.233116037921592	1.7067667636694668	4713.1744724849505	27.695223185285407	1.0
7461.0	35740.66500239166	40355.78773399376	-230.1397494279285	341.09342250131886	186.69211486719277	172.63529501832357	3.908096552528685	1.441783588296144	3729.432808676996	31.542830771018533	1.0
7461.0	37804.3578155859	42103.408747431946	-303.66401836732496	384.2224188249487	181.74770624090718	152.558128001676	4.353159192863739	1.439943030227463	3444.110607306575	36.12262700216662	1.0
7462.0	36336.26145797596	41127.39525723116	-4.918199387773723	240.704277275998	227.47650893855774	228.84470897987714	4.548692969504253	1.8816981612274055	5381.899519741517	25.756587777745995	1.0
7463.0	36650.07675464192	41390.478026667326	185.93410749382298	193.07632789788607	292.2957698459988	146.9109923595838	4.285225246214678	1.899851719249244	5834.496171502216	35.25175701980624	1.0
7464.0	37154.18052294948	41710.4802371643	-90.18533519847125	273.0841140460239	207.48859183479155	143.73851503071648	3.951496022091037	1.2791139680669714	3256.3128658270975	31.99811355159422	1.0
7465.0	36574.077217921105	41345.24993286501	-282.93489397485195	371.5467959969818	182.72469240667633	127.19528611770349	3.9370471030747103	1.3723454848235255	3676.151972707328	39.342402954733274	1.0
7468.0	36163.22029356182	41009.24783976577	-303.12851059287095	383.8898631521383	181.76882469447392	290.6220943580576	4.45673179612617	1.8429130678091517	4921.946672172733	25.629631892400457	1.0
7469.0	36616.157915245436	41153.75929570055	-74.3575281027605	266.5553521206143	210.78007005256427	183.70604902873518	4.155924870778501	1.6457361439497082	4546.998157073301	29.029152921955973	1.0
7470.0	36911.51784029527	41217.95140634345	-391.92767008201133	442.73056418634803	181.2534807426131	253.82478405072578	4.1886734022690355	1.5952779838112117	4163.783241494919	29.33471131627311	1.0
7471.0	37123.809598149965	41436.20266587259	-172.87487330747385	311.03350992459724	193.39702012694636	141.94297910566274	3.8159965873859947	1.462294198769352	4033.308502591381	34.565879348604426	1.0
7475.0	39667.05018334745	43492.306634857356	-181.3514391947421	315.28809854547495	192.24694852373594	124.33428492911638	3.7100234847133233	1.3537716806951443	3972.0684780633383	36.99949865370357	1.0
7476.0	35936.52421548631	40983.43721856858	-292.1476920097691	377.1302911823876	182.25005476665586	191.50817867250151	4.076206392640997	1.5728329320778993	4075.5826102779515	31.69224954970148	1.0
7477.0	35907.56501373385	40990.51731395308	-354.49023131438975	417.0168797496016	180.73804619267267	332.9410354923512	4.750333980593418	2.4354169944914545	7060.428650099366	26.8576338397007	1.0
7477.0	39400.98326152565	43409.9633951308	-75.39036503399697	266.9741787716414	210.55946327729384	98.26550302488154	3.6500609690638868	1.4198197766807528	4429.326734918086	41.664652557920675	1.0
7484.0	36791.10687294464	41121.76843696898	-374.1740932018051	430.3718525922465	180.87589021477814	187.2251526568914	3.7897118458293435	1.4028353640659326	3674.1963777782107	33.71901256097399	1.0
7485.0	36831.260656163984	41124.416904684345	-414.59762632565764	458.9437786852009	182.08482872933288	278.6501369772633	4.269054327615202	1.5350245347889775	3769.387598609677	28.119213918320128	1.0
7486.0	36846.29003611525	41108.9014017792	-425.4048681482641	467.6982408040858	183.30973842564023	1401.1545618702298	4.460711087398293	9.861822265298546	NaN	20.906396392857918	5.0
7487.0	36898.68547997978	41102.56741183578	-381.2076181387119	435.23251488442975	180.9967511236267	247.94987289769318	4.039970144753183	1.670662623183093	4947.470942200047	29.789127067955892	1.0
7488.0	36777.44682424019	41117.551484199146	-614.7528500258926	623.1207769442658	206.41955315308564	316.8754161612277	4.005197142619697	1.8149959009347294	4827.905662271334	35.86134939439283	1.0
7489.0	36806.04730914134	41095.25264560935	-445.138815438238	481.5526400318823	183.82408487751962	287.59925342704787	4.253647266601563	1.5537584279096548	3819.1084870339114	28.646722919163075	1.0
7493.0	36769.46702638622	41101.82224320753	-311.17225567096546	388.91358539712985	181.47462227302117	257.029199567874	4.445270924679033	1.846836414475545	4903.731049116321	27.92321944548725	1.0
7500.0	36381.87019560819	41250.90374629509	-16.82233754207737	244.81304702349496	224.3532178334457	84.65060712559514	4.0275619149496	1.3860506525989877	3974.2066240769354	44.96237211475243	1.0
7507.0	36130.17216758925	41037.367735008476	-382.65272885861395	436.2369655684304	181.0262520891665	160.81521291209341	3.9331316431521954	1.41816432095168	3956.4225942169633	37.60482289730832	1.0
7508.0	39394.59524723561	43365.99615392934	34.98528596267063	227.90614561561296	238.73374020625496	215.88471409991908	3.9185587350453375	1.6386181214347744	3713.864503773507	25.72801001293256	1.0
7510.0	39489.042376224716	43428.32364184908	4.460943782198114	237.56114295519131	230.01338134290614	231.21133545227738	3.8125860512632306	1.490899260657184	3846.6159465667874	24.287943621897575	1.0
7511.0	39405.70233913013	43406.91886443544	-153.00517824808645	301.32600747025833	196.30749192672766	141.3647755461376	4.009275161173158	1.487119621528205	3829.2405957375945	34.45187118473686	1.0
7513.0	36774.68453316669	41306.6319651992	-680.6646509968766	685.4535967471915	221.1155133479734	229.43705018591072	4.11177221048851	1.632471090555744	4492.923309014123	48.28415272360136	1.0
7513.0	39445.61032812945	43417.22162293143	-21.514065410198942	246.4691321197989	223.15191803757392	97.56087188755718	3.6387691406717804	1.264172783727693	3170.6756695061586	39.862647107431584	1.0
7514.0	39351.413239161404	43358.29148764867	-39.98576205948515	253.19100964214095	218.58534640885065	126.92235815641179	3.767041291193804	1.4749565213017934	4695.879398532431	35.31022695752121	1.0
7515.0	39459.81840478314	43352.68713735633	2.0425470179838277	238.36365776034165	229.3528384002396	137.72831481873493	3.9015405210869716	1.5125377077454394	4138.3371046142365	33.487010381976454	1.0
7516.0	36802.879391753	41158.46009448759	-474.6094923286442	504.2029286309675	186.17629842038897	291.5339694688677	4.324871645925549	1.683637381467755	4332.857206209885	30.082077779593558	1.0
7516.0	39392.67771897405	43317.58714440494	25.637982408648327	232.04226728259312	237.01659089675223	186.45892837752587	3.7745084516026157	2.544325915426834	NaN	32.97073542869616	2.0
7517.0	36838.15462606658	41132.38080197551	-425.8687666614644	468.62782487254213	183.80987438653338	494.2794252815254	4.6744416911771935	3.9277549603611774	NaN	27.49862871869616	2.0
7518.0	36869.97560097286	41144.061937618935	-409.5085227710342	455.2619417801218	181.86410935377702	200.2405773164114	4.3062210776397	1.5473723863455109	3946.1448450424164	34.51052293369901	1.0
7520.0	36778.589914555356	41186.832277671434	-402.8092771581468	450.45244430021313	181.603649205038	257.08021390227594	4.221935923049276	1.7497054663953513	5143.129226425649	30.204601896786773	1.0
7520.0	36799.412174573816	41191.45591952749	-513.0622180739023	534.9880506449431	190.24065851741392	277.0353673523899	4.516897560267761	1.6996474913917283	4483.849519200739	32.84299095107401	1.0
7520.0	39450.65942334933	43426.99315847645	-60.50076685301651	261.03356593505873	213.8183965352724	390.9222205595204	4.5865133124575275	2.274034379012295	5762.368836952149	19.55468929602781	1.0
7521.0	36789.887413116594	41152.03513198254	-685.8289563853072	690.5105528826314	222.4068352581555	278.24137620721785	4.234657311281927	1.5425314165179498	3738.379093441976	41.661497009468846	1.0
7522.0	36805.267656880766	41086.86869011843	-545.3412598025317	561.9070616789164	194.52247016276573	282.65647520071053	4.634649889478916	1.7042339250636325	4503.7033705351605	33.99002561619552	1.0
7525.0	39394.89706290336	43412.78847856672	-147.41247785901714	298.66079189252775	197.18096193134213	155.09850219711402	4.469942266510745	1.9857934134077553	5766.822916515454	35.54911957734452	1.0
7526.0	34878.32749643709	39972.1620100013	-2.448218625974044	239.8684919364793	228.13808699550626	300.74399255044045	3.9081988139054418	1.856110589133165	5074.174454002172	21.68088671379922	1.0
7527.0	34930.1458817465	40026.799594415614	-1.645422907163132	240.03283644864152	228.70546331794526	582.7084537794226	4.002950082674991	3.7092661797421256	NaN	17.249905499235346	2.0
7528.0	34943.84596931243	40083.635311935024	11.334096793720187	235.310484246494	231.9149980319045	175.3655231942767	3.9768268280241825	1.4939587029200174	4024.0582070182113	28.671346096707964	1.0
7528.0	36848.1708569758	41161.124243401355	-414.5646060652448	458.9198106478038	182.08333299103126	190.92151037714572	4.626609524539535	1.6563254729313934	4229.914439340471	36.60337164894505	1.0
7529.0	36830.73886042522	41133.7459460799	-476.233141085411	505.47462148357266	186.32512835294037	230.64432460477386	4.319627765318361	1.7261593623897955	4077.2821532074877	35.416004176592764	1.0
7534.0	38830.104905620865	42999.401616600095	-221.64368789521717	336.4382405840787	187.5289980231327	164.3497817777076	4.358074319602588	1.8060081564142387	5323.9272818486015	34.579502284718245	1.0
7542.0	38009.35334352444	42144.05167620978	-289.9207742370994	375.7733133835494	182.35885620607644	239.9533245731717	3.973276099278103	1.7067576378917935	4621.477640792989	28.026897296235514	1.0
7543.0	38128.072161262724	42179.95393073399	-365.58228039526057	424.49760297218046	180.77940830553158	280.51839581197044	4.947447630606	2.2965656608922678	6761.3791158560925	29.91785912190835	1.0
7544.0	38041.838612891195	42110.2199348732	-404.0602819532429	451.3473473315848	181.6496899046645	143.12038572804695	3.8234221837003277	1.5613058768114483	4426.940480298479	43.015066692358886	1.0
7552.0	39399.82317828255	43393.539463853376	-120.81224526099126	286.3881522695853	201.66170395506583	142.71501742665495	3.9526736970769805	1.2791719546453015	3171.677459675039	32.507602699442806	1.0
7553.0	39413.7983781831	43447.85861649834	73.9069840514776	219.40261339753977	252.93022482467362	361.01206066311397	4.205252437322826	3.8047590901003443	NaN	24.661315431381034	2.0
7555.0	39380.1928234119	43485.77578245064	122.9029663516408	205.00721389921023	267.81846461814024	149.27589997872101	4.461538685513763	2.6132904098818717	8796.880877269292	39.31940091208845	1.0
7556.0	37916.304456897626	42218.28581664053	-305.06383732872365	385.092997730402	181.69353484307285	221.38753246089487	4.858551218622563	2.2881200914788566	7090.47301526798	33.05419529824795	1.0
7556.0	37918.624897190035	42217.50151513093	-319.82509346096293	394.38583632264067	181.21319342595325	221.6114507695958	4.908203966443215	2.3058336102719856	7239.914780060485	33.634070300664305	1.0
7556.0	39383.24071431702	43390.79358097664	-132.92981254169578	291.8961287211643	199.55365814843964	108.95623683557803	4.274417231685198	2.026290532187218	6356.087366150501	45.82783971507754	1.0
7558.0	39404.618282477044	43410.87593578689	99.11467340582983	210.48378847627126	259.36757413666606	178.8822047630493	4.005771920481508	1.4083428293786553	3815.4180763573763	27.978184797118583	1.0
7561.0	39408.44671255263	43361.015517269436	-174.97055426590282	313.3957460303641	194.17166320791176	310.6686535716407	3.8488051935601124	2.8739722592193973	NaN	25.92250364127255	2.0
7563.0	34900.89828038473	40150.56439020749	-283.4035787071961	371.82891405560684	182.69898442977856	321.46407682596055	3.805037181173016	1.56108698904207	3794.130344138437	22.885931093229306	1.0
7563.0	39392.31803450352	43396.17982115477	-61.799723374487016	261.54349640720693	213.5273629105651	184.49464163881146	3.8157610888167794	1.598482581233617	4376.147805238734	28.63282428597538	1.0
7564.0	34833.397810780516	40178.22511295903	-210.92681771964595	330.6633121589548	188.66309542768727	323.5700021181444	4.162930248769357	1.7102071319506775	3713.9674566943695	22.058409624392265	1.0
7564.0	39345.75030936072	43368.228998911625	-25.04174155884696	247.72800197864424	222.25971812236276	178.4977662602357	4.314189090045986	1.7743848015793386	4720.5782313105165	29.800351082255062	1.0
7565.0	34954.65257949193	40120.73032802521	-304.40381090061487	384.6822822174298	181.71889105338096	107.8480731036558	3.38753661841814	1.2347584582415825	3552.846008325709	43.2374872677539	1.0
7565.0	39441.59377355857	43453.82712315594	51.20979633481931	223.1318805670615	243.65786344282589	163.44697324110572	4.007609281730866	1.6889442631506912	4560.058071297763	30.84555957930601	1.0
7566.0	39459.110965392	43340.38987844768	-139.66499809416874	295.01744213265675	198.4303487156077	197.74573026112557	3.8630050860566127	1.4273180133086882	3795.996207720396	27.529206612766007	1.0
7566.0	36898.26436834517	41205.45681023273	-465.95177588734873	498.9113963492432	186.58641686206587	680.616284731578	4.253042834551084	5.490327259710217	NaN	27.60066828940489	3.0
7566.0	36881.57088131268	41209.79269786079	-459.6824927622	493.34835559646183	185.48423419190541	449.883164922256	4.2644261489540645	3.741276403542022	NaN	30.165763776220242	2.0
7567.0	38719.6083083031	39893.813716929995	129.40168869565548	203.6038737834	270.20216372105295	88.88226419083118	3.6663178548002247	1.4386071934871574	4274.632470964658	44.1226134273202	1.0
7567.0	36946.14782912169	41201.96209705511	-380.9630728364007	435.06273402417185	180.99191635056974	367.95846959328514	4.3035321267767	3.2298233744847167	NaN	29.07285727920729	2.0
7567.0	39402.56690724156	43334.28377742617	-94.69639583964752	276.7923835020511	208.04357256203414	352.0125758731808	4.050233527858114	2.9667165904285664	NaN	23.16331770553251	2.0
7568.0	36806.681089029	41202.341247034514	-508.8818131608792	531.573679006738	189.74420601005465	269.28808933283506	4.789315887764812	1.9483307600406503	5491.542239509716	34.869478516620376	1.0
7569.0	39258.80512324235	43405.41197540109	-115.00865936881927	283.7992026883192	202.7109629212368	207.88934220392665	4.48459333548183	1.8408298714090294	5273.102472179865	28.075320865511365	1.0
7570.0	39403.86987910584	43519.281890311075	35.999263137840245	227.60049806061588	239.0356043197977	170.03353583633532	4.023020090737298	1.7148719714708582	5381.576470044215	30.216367633442722	1.0
7571.0	39324.89882871493	43414.1441048108	86.56305687263503	213.58850472169473	255.08236605324217	177.34216446085264	3.9325231229922437	1.5034735078535884	3866.7665419654804	28.48767069300702	1.0
7575.0	35286.695827986565	40212.5138729764	-243.62702096554986	348.62319899687486	185.47656453240768	183.76701196158214	4.342785907650975	1.9295079982827967	6254.205227526707	33.36429568778908	1.0
7575.0	35286.20779349441	40212.439039878554	-250.13526765652057	352.31803217103374	184.9395921738938	184.91605528158271	4.325039818842115	1.9306635313019085	6200.442916647582	33.40182155898209	1.0
7576.0	35377.96359028476	40380.566396277405	-433.71873580415246	472.9956869871578	183.09052772535154	266.4407543948179	3.908456923790173	1.7609909939892854	4828.677111833944	30.672254211998887	1.0
7583.0	36503.191106966624	41068.42891894993	-310.51355506668034	388.4999001775982	181.49686081893861	231.61901359101796	4.531802889382504	2.0289974319904602	5743.175459338928	30.778386596593183	1.0
7583.0	36499.563126988905	41067.28872745892	-286.66392003597446	373.7971623152547	182.52478316288366	225.44373675312653	4.6321726908426815	1.9967636004836482	5458.46929980731	30.49495877622443	1.0
7584.0	36683.318747939265	41260.50384226155	-395.10962372436103	444.97701194135146	181.34653983255822	233.89005267229527	4.519604530298474	1.968132085412404	5261.991839453894	33.117153086902206	1.0
7585.0	37756.379947114125	42077.130392114006	-475.0283829532698	504.53077901272223	186.21450325591823	218.8528063301483	4.51467026873685	2.1153289165262876	6537.11413130268	39.730021673443204	1.0
7586.0	36033.14630411665	40675.7518345497	0.8996854800802321	238.7448211477669	229.042236564021	92.77243108900937	3.847929909691049	1.7282530133792784	5636.022792121116	45.7934107157252	1.0
7586.0	37445.87589530163	41900.23173705071	-416.9866133406684	460.68057346612926	182.19524889810276	181.5928495306537	4.547043823532105	1.6795118198806218	4623.531518919934	38.15480477297881	1.0
7588.0	38944.20624459108	43318.91795947203	-362.8339252455649	422.63323917639144	180.76042170736895	255.40696339410297	4.180716571806785	1.855683831231531	5128.452628017135	29.539278814813617	1.0
7589.0	38641.40377202013	42865.80262521946	-66.87943817623493	263.5529142104047	212.40159006884528	128.24695632103555	4.403339894358242	1.5916234825885731	4883.213449103926	36.150151486691435	1.0
7590.0	36921.277844609634	41337.064245839756	-497.4914031964777	522.3541162864174	188.45909685371822	245.92229891352181	4.9600303425468555	2.5263169413718654	8597.970077143633	41.10367243939191	1.0
7591.0	36021.10991025823	40460.64730605453	-31.48576618545667	250.057884136399	220.65441727929053	136.4337850401465	4.36595063185885	1.6777191094024457	4798.0681925661165	34.96257844077213	1.0
7592.0	39008.65948023977	43297.4286917685	-507.83959171747136	530.7250046466054	189.62250898218284	309.475918656455	3.8983955244119777	1.5009437750934276	3570.1274974278954	29.37695115410437	1.0
7593.0	39347.3483664544	43600.90130109807	-418.7990608174192	462.001814165639	182.2819227699508	228.74520979439234	4.19354529229456	1.6189120835024635	4095.924523884506	32.439128893977795	1.0
7594.0	39597.17183361764	43636.7408817034	-468.23183027678675	499.2318035743311	185.6111420545743	311.43216613264417	3.823515528822295	1.5424876315460119	3990.281661247513	27.99895967028001	1.0
7606.0	38468.42049441702	42561.51540587772	-21.638748253199598	246.51342579324256	223.12022228011926	347.97626080639316	4.676990201789711	1.9563478794948117	4742.271170824359	20.132429722360964	1.0
7607.0	36741.69732903487	41249.29961525766	-544.5055054016476	561.1976961471157	194.40159387154426	176.26998104130672	4.132713207986927	1.438779725833482	4029.9646661926054	43.96865666952902	1.0
7607.0	38516.3270261003	42515.1686950083	-83.56704239624919	270.3316098861739	208.84668135459867	752.6444318329169	4.362547799436259	3.9790611231978428	NaN	15.16035317837482	2.0
7608.0	36678.63382420004	41272.02033050932	-425.42738867001015	466.86012251338644	182.62021809354457	164.7216571730425	4.226508767841247	1.5545968421156167	4325.586729734691	40.08061108320584	1.0
7609.0	38529.499771551746	42552.22069140052	-66.79491136857953	263.5192782758848	212.42016211765966	357.71402825512297	4.604853782650439	1.894357677164451	4461.008762112108	19.88242900484702	1.0
7610.0	38435.61397169334	42601.4529373449	-12.96274329947944	243.46625014238268	225.35402925740306	246.90281606201873	4.224639206241764	1.6401633041159502	4145.3422410803705	23.84283689716572	1.0
7611.0	38470.41443515089	42630.05105485229	-33.69497037021	250.8656510078805	220.11135661659367	315.80011584587345	4.017030723995646	1.7601615911173705	4615.004541562229	20.948366193415502	1.0
7612.0	38410.35323810232	42699.7602028206	195.2259731725742	191.63437081815255	296.16021364811496	357.2668864957444	4.784660566157083	2.093859413653799	5568.986013405163	20.484877261313716	1.0
7612.0	37009.536861915025	41572.571497520265	-314.96342292351056	392.24682190010475	182.11620277753087	495.707368930297	5.034265422690071	4.221431135923127	NaN	24.722563527051282	2.0
7613.0	37207.02189651371	41815.28075001991	-646.8858941232581	652.9972323742346	213.17046909738016	310.8549979499299	4.617206263630351	2.700939590764733	7466.490807549906	46.48365439984868	1.0
7613.0	38447.46557806704	42704.94117689264	122.50314550333984	205.09485208084348	267.67286331945957	345.10451119847613	4.707456181741266	2.584100801482844	7574.800218147164	21.68996929856287	1.0
7614.0	38433.71223900487	42659.66358325979	47.40232511788204	224.22998497054414	242.48428451945253	414.0898951703768	5.304127964179359	2.836432736848225	8529.484855384386	19.690552252968708	1.0
7615.0	38388.87871507326	42706.35082705007	62.9919380561154	219.82042464883398	247.35947023002035	293.65060752502825	4.767821725026386	2.3411370591065745	7588.059048864261	23.241262449491693	1.0
7616.0	37335.03205274436	41948.34357561135	-650.8064771939909	656.70913481818	214.04801657750954	309.65990855026706	4.16713037266737	1.905232525815735	5145.664758709758	39.47972911809474	1.0
7616.0	38366.380681267816	42736.60434866088	27.295747530339007	230.25559265338117	236.47004318032666	326.03050508262265	4.806255566882608	2.9113812971389894	9262.148385874674	23.33822525039644	1.0
7617.0	38318.15436843721	42691.1585985987	126.36289192466805	204.25511695577148	269.08354178629486	270.7691869967931	4.539564379430661	2.48257777566044	7521.377717486683	25.16400023152686	1.0
7618.0	38416.16027667458	42680.41546936603	125.0077680097124	204.54834044245064	268.5869713463519	270.3941006636203	4.421507439056554	1.7071889313393578	4337.730332568538	22.776921033364918	1.0
7619.0	38400.55675826309	42546.59575472124	252.51759709558308	184.54221778300342	321.4411153117321	274.5352333560813	5.328083833433248	2.490733895738204	7127.513599964568	26.267161830521513	1.0
7620.0	38404.49037021094	42643.665515545086	124.39804672591502	204.68083759935368	268.36400210495964	387.673193864705	5.057076787472915	2.8483591636845635	8076.742117186194	20.728168626555135	1.0
7621.0	38429.60173670183	42719.35609035548	136.48463868056888	202.11973304149245	272.83681095841763	187.6472438983966	4.859010442331484	2.0321968502584062	5263.774355013375	30.12153652700176	1.0
7622.0	37113.74883213798	41695.41282663538	-304.95182619839716	385.0232674742978	181.69781458014393	204.2934173930162	4.700641203019427	1.621926145404093	4168.320181036012	31.015217793831194	1.0
7625.0	35962.2214330565	40879.21481106451	-144.52395417861672	297.29580963891175	197.64142766058148	218.91266378966472	4.754236940385084	1.7938303231993695	4832.002334231138	27.334948779368954	1.0
7625.0	39404.990476336425	43373.26119086119	72.24823791124622	217.31069490490464	250.3417357537941	152.7465674720064	4.22876593560268	1.6767953226247791	4081.1328200417174	32.1685207957671	1.0
7626.0	37250.12497146412	41797.620882261734	377.2832184439454	179.80743660917273	385.1514115546764	220.1496090633166	4.573574488340111	2.371814369579585	7941.085435222276	33.44668489863244	1.0
7626.0	37249.65936751307	41790.22152151516	256.93491464282766	184.12392301661708	323.494201240701	201.73505860092075	4.768345353320968	2.3245405176944987	7575.776548076577	31.740408326912586	1.0
7627.0	36641.93747568741	41191.05223147308	-323.7932068752309	396.9189749103987	181.11238800243848	199.80487116475604	4.8240018161486535	2.0705534719907672	6013.392423501116	34.76717134511429	1.0
7628.0	36615.879824961536	41148.30776328056	-500.889767700213	525.0919956779551	188.832163931875	272.9141858899499	4.591150688240815	2.3468957447802854	7043.792357229547	36.88434608680502	1.0
7630.0	38475.67700815717	42885.69632800971	-350.30954849430265	414.2274406297033	180.7467866723159	175.31220739555866	4.245872504679872	1.4086344084364844	3414.9110092575984	34.33791147580135	1.0
7633.0	37555.86842183421	42073.88693866947	-365.7343615065565	424.6009761209755	180.78062701663336	160.14398590480036	4.508996641930419	2.172717500129236	5487.3141683382155	43.6580607082024	1.0
7633.0	38623.999350618775	43087.63439057659	-25.881968937863448	248.02957199539713	222.04861102675346	416.5577786906426	4.7523200880086485	2.28397309910365	6568.460182854903	18.672248080603175	1.0
7634.0	38674.37896899727	43008.27846419816	92.3950581584448	212.127447131166	257.0585184616681	369.79458282509506	4.980128582996123	2.205353172627206	6350.8394724397485	19.80910343500472	1.0
7635.0	38596.02256663196	43036.03180157128	26.70558787101242	230.43821285819268	236.29817002832618	363.3329880934313	5.156742335309747	2.317782299661155	6000.705702667795	20.25219983119634	1.0
7643.0	38506.96195910808	43034.80078905443	18.70436067753188	232.9465409290361	233.99415367343096	318.40435744166797	4.116538079386691	1.831894376526413	4905.404587864747	20.846258277016776	1.0
7652.0	37209.73272759218	41662.45265411483	-544.3592282525228	561.0736078253192	194.38049234662265	323.64037161453706	4.334706480523966	2.019268565657082	4989.238714085095	32.85533041223145	1.0
7653.0	37101.606720391166	41640.348924343416	-338.91213297307513	406.70656216670034	180.83827044386828	159.45256588170056	4.162814294400518	1.4326314505066875	3675.074145057345	36.236794827661484	1.0
7653.0	38824.53598363882	43076.36582365076	-4.746298804487793	240.64592376228356	227.52240154164923	311.83946476886354	4.317904688621969	1.6887982876707106	3844.341882937256	20.845642261986278	1.0
7654.0	37159.08385378224	41511.799264273664	-456.02504718272564	489.82408259048276	184.61588179185824	177.4282860203244	4.480086482572313	1.9918405674451138	5831.961602974544	43.804732756142975	1.0
7654.0	38877.029712149226	43120.899495722	76.30347086467282	216.23662180477805	251.66885132388506	290.1616175322217	4.577542050726783	2.0083851822075562	5157.693107307968	22.482184420519765	1.0
7655.0	36955.10768351403	41456.88808316341	-454.6447043033631	488.76910065467035	184.5104843199526	170.45434806690244	3.924639774335205	1.4436354938635518	3886.6141252977877	39.671878852391764	1.0
7655.0	38870.33126527041	43041.89552214806	74.098296578591	216.8187628938747	250.9456313995334	377.8670819340962	4.100772335775382	1.835709387414028	5204.418514147659	18.827758401274544	1.0
7656.0	38801.523399170466	42913.83352080778	59.106482762378185	220.89799304910903	246.12708155504959	301.9648700276207	4.528115662016667	1.9806965613791219	5108.365896277032	21.85141421245789	1.0
7657.0	38873.28661077277	42984.33058753079	51.734022870027374	222.981760234904	243.82031135698813	363.6678813394318	5.273199281818234	4.132805496257817	12501.517360936605	25.17529813362049	1.0
7657.0	39340.49966669151	43347.34830390738	184.4192459899752	193.31913037462792	291.6719840270351	254.06917685842126	5.117325953143054	5.793439982137068	17648.707460323858	43.293501137858115	1.0
7658.0	38854.37197878534	42959.98036244613	5.905356107912277	237.08446349873697	230.41002346763705	356.2396269145338	4.76395330952062	2.6195121598580906	6959.188575012788	21.26510527123272	1.0
7659.0	38816.89233799595	42977.24473803796	64.03765638890448	219.53284289814715	247.69311608934686	289.965715764264	5.122723681677034	2.702930500666095	7989.45091624746	24.58224037553133	1.0
7660.0	37190.78010693327	41619.460808940596	-116.64031075830641	284.52386430954306	202.4133747456543	138.4459749678533	3.9467503711202867	1.4329248746750818	3951.1977482565367	33.98465664116305	1.0
7660.0	38802.6691131851	42929.859059205315	199.0503493856398	191.54044115535652	298.1544725771072	515.858720007235	4.583908181815628	4.532132065367612	NaN	21.03579110141518	2.0
7661.0	36652.927199120495	41377.009493596524	-329.3465887616082	400.4890384975744	180.99145920437522	154.7472719357496	5.054949258905539	1.698742102095596	4246.402825380764	38.68798208444662	1.0
7661.0	38783.425668273936	42911.62253274175	13.574169743868307	235.05729239457216	232.9229509954248	609.5934162472233	4.676778542688242	4.50902789241189	NaN	18.016353402291475	2.0
7662.0	36434.428025820955	41004.916415123895	-228.72218760627965	340.31197752491687	186.8279246932672	191.0937605269426	4.79902400745155	1.8845981710487199	5491.45642670775	31.87655081504527	1.0
7663.0	35756.71585506982	40463.66537616155	-90.52820461435927	273.2281573929055	207.4194029861127	210.3480610724069	5.6286177683296055	2.108015357193072	5769.900591926922	28.769428860559316	1.0
7664.0	35324.67668395733	40208.696128322874	-486.2206616770586	513.3518412081095	187.28481227788996	190.56851570148774	3.982660918489951	1.4474952007307467	3649.072389365765	38.47295041610997	1.0
7668.0	35853.85376754416	40654.03809196256	-383.55739081021534	436.86676973642165	181.0455301721607	235.09376757571385	4.290323803961464	1.6495796243661813	4226.919863648032	30.788729190449423	1.0
7669.0	37471.514959411565	41977.13214324581	-582.7751776318725	594.3554208817875	200.48247402083823	448.6341727400147	5.006027017406921	2.037489693898326	5472.03776158306	28.07745329293182	1.0
7670.0	37648.129218172304	42101.08368900444	-646.6478327179464	652.7723090447308	213.1175608523718	472.29141504863975	4.375987842347159	2.4449874378481824	7084.445495648275	32.250244408726815	1.0
7671.0	36195.676962511854	40977.76858841792	-9.411264912057021	242.2393797576109	226.28497408103354	162.31019758407712	5.232163311397482	2.230628706951211	7148.593652958664	34.32514554150793	1.0
7672.0	37405.341199179864	42017.2126138768	-412.71851984327753	457.5814488816032	182.0010315881362	133.51181431617317	4.301849098160274	1.702160674509932	5113.674677137859	47.27281392452102	1.0
7680.0	36907.57735481313	41128.714103149105	-277.17995462258057	368.14986348021614	183.09464284422984	627.3185877018842	4.752194994914499	4.7826467323931965	NaN	21.113458707679506	2.0
7682.0	36950.30827147667	41156.77311389577	-358.44030954778384	419.66759806999625	180.74202606128125	191.5233698811728	4.971217965266361	2.2569260930436426	6550.338515358392	38.620088701780126	1.0
7683.0	36975.74130353396	41133.559039374966	-306.386683242936	386.01427735536254	181.72200369419556	822.2209015875792	5.070464666663438	9.006700912785371	NaN	26.097474933223687	3.0
7684.0	38703.05187262585	42604.34893490611	-360.71201137870537	421.8081311607373	181.24221701020699	531.7628129700436	4.482137587402011	4.213775841392055	NaN	24.64842089326647	2.0
7685.0	37009.522598634125	41154.0889585048	-323.431785949613	396.705679069775	181.13565217469719	394.46577983004056	4.946754310921413	6.346165271954416	NaN	38.97664441482199	2.0
7687.0	37358.2173221113	41988.69657615828	-362.7249245908734	422.5594447569971	180.75978737206134	159.12426299037753	5.383951698465064	2.7103783331694147	7926.815292239389	49.29681181948341	1.0
7688.0	39267.78183302962	43468.06676725175	-232.66201722334998	342.48853306750897	186.45425504643177	141.92126456120653	4.251816776223742	1.5707890787724168	3900.2658417556027	36.693962801086414	1.0
7688.0	36973.409409074	41176.93685636485	-258.914064086338	358.07777125642787	184.84231589277587	668.7438961308883	5.135417219030159	8.846602524661382	NaN	29.334615010892144	3.0
7689.0	39593.06312259243	43477.084615237414	-400.73668570883046	448.9730693348705	181.5299965158895	187.43230441785497	3.8860640901828356	1.347538404531249	3299.898091976981	34.318748038113036	1.0
7693.0	37121.521086278655	41533.55014916937	-230.7840463922074	341.44922394731634	186.63089405824226	242.4923724840151	4.424727488451467	1.5621998424013912	3767.7275539423417	26.086214700205673	1.0
7694.0	36466.75979487141	41187.25383829025	-508.9902546941116	531.6620410988588	189.75691594529943	245.44043711862406	4.342722806138233	1.500418269045832	3374.7380605611725	34.04317465879249	1.0
7695.0	36211.91066109348	40979.39191902096	-180.03932703942573	314.62508604581143	192.42138935106792	319.81177599463905	4.803209518118067	1.9964126112694416	5563.468457445037	22.56057562895947	1.0
7696.0	36609.070491317085	41058.347108020746	-351.1026738492112	414.75536365325576	180.7441047109481	155.84836212721484	3.8684063248431477	1.4759464012149455	4053.8495421822217	37.56145789478933	1.0
7697.0	35162.96873134224	40016.844282091275	-167.7139985783872	308.4763300941058	194.12404874671233	211.7171710347643	4.348624310225337	2.662930713118254	9525.16239863217	32.63109190972181	1.0
7698.0	35482.92481858127	40187.548647614225	-334.7029574361235	403.96000278637575	180.8970877739224	385.5762414249819	4.172149019085773	1.9998863837199652	5637.031131496301	22.557446763587212	1.0
7698.0	35484.984498673104	40187.49486745566	-352.15764688401947	415.4584979865699	180.7412802393111	387.9265870639099	4.203113580626459	2.0264672829240853	5675.605260379963	22.927489762454424	1.0
7699.0	35254.51943218089	40020.19989307814	-364.2501436019682	423.59305015903965	180.76948655181135	241.58896891561187	4.731669007887969	1.8650639548867138	5018.478611398397	30.73021386515091	1.0
7700.0	35419.823726545605	40353.55282502366	-75.49125068478051	267.01514293347066	210.53795838797924	220.87574890982123	4.698328820280959	2.138610418210971	5999.477339961691	27.833795909582165	1.0
7700.0	35419.741032687074	40353.62484421563	-74.18186268715165	266.4842179737368	210.817671855736	220.02879240694406	4.727136291314094	2.128317158159057	6025.067991590741	27.84864329787463	1.0
7700.0	37268.54722348326	41999.2470687678	-401.15828777449616	449.2736723912438	181.5447135528097	139.94691060833978	4.1703774061905	1.55239603038334	4913.499103872142	43.43531051934381	1.0
7712.0	37258.49857271442	42023.63592751449	-415.0698803528203	459.5079890683578	182.28516308074725	708.0308159874552	4.450072732123084	6.7859190999745564	NaN	28.17745072560805	4.0
7713.0	37219.07335724049	42030.54664849657	-482.12310058496104	510.1086897071337	186.88188814580724	178.1865128381455	4.477955290436856	1.7863083354696925	5115.280035491998	43.22823647633634	1.0
7716.0	37204.96850818424	41986.05164816652	-516.9503996995843	538.1785392330536	190.7143617931733	184.22459915690214	4.175959987504461	1.4316398016746588	3652.1013767820627	40.91839762770157	1.0
7718.0	37343.962707449515	42025.60438624414	-440.3130272808488	477.9217200010248	183.50197929117272	159.61112891380216	4.379961289224021	1.591181704666759	4041.52764826466	42.085247819430364	1.0
7719.0	38718.38247664273	42891.3611167604	-394.52597738895565	444.56424470636847	181.32889271265853	156.23657658247376	4.377147064095776	1.5219763243635969	4225.776590453015	39.71843331033547	1.0
7720.0	35037.95982975126	40302.419724774874	-262.5566058656581	359.4806850999202	184.004348110948	113.76433300445723	3.5361872054575723	1.275200250013133	3487.0256172772224	40.70352500497146	1.0
7722.0	38640.389163222644	42965.40546973243	-542.6438083439759	559.619906305239	194.1342476736316	155.93840338826635	4.004095843561163	1.4980278498294046	3869.701490504158	48.42749052760151	1.0
7724.0	37778.69682010253	42035.807719730314	-214.03432752596623	332.32668596733026	188.32523729975057	159.0858738587919	4.354398908857433	1.551894287182967	4016.888725006413	33.50379754193512	1.0
7727.0	38453.46773366921	42510.259620581666	-484.2751435542281	511.81002183186064	187.0919088882931	213.13367085239287	4.285396636745097	1.8396548701211994	5288.077084073825	38.69269648113665	1.0
7728.0	38376.438775616436	42582.37489064543	-430.7418460815468	470.7853407489454	182.91564135461476	171.01777760721671	4.226562629511675	1.5928747577467872	4744.684416986724	39.6769768863127	1.0
7729.0	38399.787963096445	42510.2721832662	-658.1275231794382	663.6793090839757	215.71805317018132	247.3668395270454	4.208950562528573	1.605824554348709	4064.8363138966697	43.70131318064307	1.0
7730.0	38454.20317450545	42520.901946043945	-522.3711648946683	542.6503984204154	191.39401051593939	204.29051061744866	4.425810235734028	1.8807344382688003	5378.003636706468	42.596941986549986	1.0
7732.0	36951.68680110007	41201.96493081206	-362.62464903370335	422.49156720144254	180.75921180937678	195.34761294314183	4.1432620901684025	1.651136962477483	4369.9411591708395	33.94818633820435	1.0
7732.0	38431.33305288173	42580.202639027986	-461.7765339838264	494.2392255973004	185.0706724982584	170.99947557879312	4.422938691749526	1.7603224823287542	4474.034875804762	42.966657451652395	1.0
7734.0	36962.85398392544	41174.11196770271	-270.33187412870166	364.0382660050136	183.47875995110132	131.0357494102635	4.063389916516118	1.4254198259771822	3632.7939971026044	38.62402781458696	1.0
7734.0	39416.16309397151	43806.61119004652	-371.6807827799406	428.65999890429794	180.84209750688674	199.15427280257953	4.136829752440954	1.471252484221485	3577.914188475639	32.750686410937824	1.0
7735.0	36993.84479991448	41155.417614987535	-355.4023261812827	417.6276387323455	180.7379093046332	226.73478055757775	4.017132155591895	1.5329174721936576	4309.852240187868	30.00651729130557	1.0
7735.0	39385.373545200775	43800.65583934332	-350.73002456388747	414.50724558148653	180.74530512153822	194.52530932421274	4.181669026697802	1.7859496218458366	4993.777960510284	34.48876764881061	1.0
7736.0	39453.27861143589	43811.35138162067	-361.9637606225705	422.50517831553964	181.1279564494078	404.15091035464786	3.6507075214604168	2.9347345941809673	NaN	25.49816848702348	2.0
7737.0	39514.824287531854	43788.69835153624	-391.8549567587288	442.67934042866955	181.2514443545427	178.24427405603092	4.0381285802777125	1.4941422173989416	3961.118956930995	36.09404913468366	1.0
7751.0	37213.63906831718	41426.939273880074	-285.3011502309864	372.97324716911595	182.59661109088464	219.76558165657238	4.1110086460529525	1.384967064422285	3238.3267574452116	28.092648440207327	1.0
7752.0	37253.2460817191	41449.924962678204	-347.2242681167774	412.1794469475498	180.76177920785415	302.23567335220855	3.8943863805741006	2.009100741380809	4855.34147046019	26.682075632122498	1.0
7753.0	37165.75061701024	41308.90085754133	-281.66511523826193	370.78351171317684	182.79518260175533	240.13067497076094	4.082996220770019	1.4720033541610054	3735.3371328514463	26.889035820866535	1.0
7754.0	37160.64676667475	41273.26948175513	-320.31863807939516	394.70009358196165	181.20000203946944	485.5979887464951	5.083042731602251	2.269187947472654	6019.446919187758	19.88930538302832	1.0
7755.0	35383.21876310816	40385.906628356475	-520.2004442121998	540.856336375479	191.11916000445862	204.31986747033753	4.0077833859468734	1.402644127370691	3652.642236651827	38.16487844619909	1.0
7757.0	39509.430794599786	43842.120458207726	-526.9598761241509	546.4611965537487	191.98981739090272	407.886466441223	3.811764567999455	3.144800671964929	NaN	32.90572896887788	2.0
7759.0	39592.42275703394	43892.04331915291	-426.8841870786385	467.9334530693316	182.6990580462583	210.07226107913155	3.8445919917719276	1.356939717896363	3751.508736198637	32.979123789054135	1.0
7761.0	39509.243897856475	43811.19146688435	-407.0522172898093	453.4936060797113	181.7646393039104	205.99519266737497	3.901310879409296	1.4686043688023387	3799.3827638679427	33.30102018385589	1.0
7762.0	39491.06576575281	43853.64388392483	-375.3324255671601	431.16913323825264	180.89320126843188	193.03987685760535	3.757484280916054	1.3386356522965563	3723.6854843294614	32.74340990169172	1.0
7763.0	39582.666470304255	43873.091896118385	-471.5495128271673	501.8130138191877	185.90126998015933	165.02952565169292	3.642117518582744	1.3631012657952044	3704.8714618452627	40.689398332011436	1.0
7764.0	39536.30456174664	43823.6771255314	-466.52077181458844	497.9046296977173	185.4647904831352	208.0733866550959	3.6655984566769333	1.519898761169596	4513.961856285721	35.92204039288718	1.0
7765.0	35654.890539851855	40795.716661106286	-448.83357749325876	484.3474203776566	184.08269414837292	214.96585166049135	3.9532289991138327	1.5583280212897321	4251.008740773179	34.63988831968426	1.0
7765.0	39598.43526615789	43806.77905887229	-452.62932908554507	487.2319968185501	184.3592060830186	138.7156014057906	3.9160382682928616	1.3009395136715918	3413.181130872558	43.84801204274344	1.0
7765.0	39616.88306303719	43805.026235272824	-438.75802028770954	476.756412062278	183.40196850103632	138.33328029017963	3.8762892060343135	1.244978346806993	3107.030255908473	42.59148230722294	1.0
7766.0	35614.13985695378	40756.10569668231	-446.4794904093186	482.56526109366916	183.91672077255612	214.30901965966757	4.181836306756418	2.23453866261654	6380.562775958807	39.694622614736915	1.0
7766.0	35585.09571874635	40757.0433100753	-456.96967076483793	490.5470842556588	184.68884634588704	207.90473190377526	4.372705828016933	2.265425924593293	6818.205951355195	41.48382162749296	1.0
7766.0	39469.25841867678	43833.169323760885	-420.25091136735915	463.0624209659975	182.35315827130276	226.0453069821664	4.027864334059093	1.430852086603369	3730.4888759426553	31.677300987601367	1.0
7767.0	35598.947103795785	40790.2446716001	-446.3895794622865	482.49729771035	183.91046539251604	221.56030173026826	4.010064235381975	1.7178983670903873	4556.017296925478	34.91254925454831	1.0
7767.0	35591.548461904684	40791.051059641046	-538.1130427257691	555.793734681472	193.49465015806805	245.7260247291115	4.028590933766467	1.7026279026302555	4483.414475591381	36.911788794694324	1.0
7767.0	39518.47898032506	43853.03420351229	-437.9083183256682	477.46008215366965	184.43059443629943	538.616572321642	3.848349702199339	3.065015964044801	NaN	23.394966700801696	2.0
7768.0	35759.81550452277	40743.43922557304	-445.39238594859853	481.7440336149363	183.84150066298764	218.30570230599022	4.017227598412376	1.8033759068291348	5107.761442854086	35.813379114137625	1.0
7768.0	35778.03949828038	40743.42469512062	-552.5034520632597	568.8132069505778	196.22675030870585	444.0893345962875	3.972086482415972	3.3735587874227075	NaN	33.55729972574628	2.0
7769.0	39571.73854357449	43842.386558794096	-343.5957017667489	409.78230940103646	180.7886947687709	127.7237958021866	3.6595999958422394	1.3107445005435048	3795.3077830051575	40.938401144564786	1.0
7772.0	39397.616528700084	43418.791740258115	-33.22166238114583	250.69220468202352	220.22739084469617	181.91340453447006	3.795428474032621	1.3438674762181435	2995.348466884087	27.628841368521172	1.0
7777.0	37010.34355487933	41179.1925685275	-357.77829848924756	419.22232613511227	180.74052961261268	187.09147249953136	4.317081374438209	1.790913206201607	5340.490488318563	35.709436147356094	1.0
7781.0	38427.40774022544	42819.86373951305	-96.43595378764314	275.9411653386865	206.41401794416666	339.33843472720514	4.410571722633375	3.3853304840600105	NaN	24.90787744959174	2.0
7783.0	38031.137549122395	42424.82052728295	-471.0408992643059	501.4166306540052	185.85624783002487	184.57356494071487	4.397169819032173	1.9395794118495708	5170.693358196023	42.98006482538724	1.0
7786.0	37520.929250255474	42131.55133839607	-103.64518981135765	278.82199785331187	204.83975487455683	83.26353758675063	3.8786091676420353	1.3562431503956849	3962.729819440826	46.31429553264286	1.0
7787.0	35950.187454290724	40598.37019022168	96.16218094364382	211.20074177053638	258.3487734740819	110.60451104266191	3.809651110701437	1.3462951399622356	3658.8820611795636	37.25318957490507	1.0
7795.0	34943.81558793024	40118.21602765064	-104.82847048880156	279.33459556308895	204.61349315023023	180.92542592898724	3.767959535386924	1.5230816260387057	4217.038810715548	29.056221391265648	1.0
7801.0	37022.0161360123	41230.0355370326	-294.70023711438074	378.691443063814	182.1299927464968	182.39611553775939	4.041425126192195	1.581771455546763	4385.456087109577	32.81969463711282	1.0
7803.0	39516.06612057395	43618.980814904375	-458.39396549327444	491.63881037835745	184.8001473038812	149.95915596272317	4.024149431731052	1.3698530114679002	3460.7186632298235	42.66160129945399	1.0
7807.0	37077.973308737564	41226.34746012442	-253.88586124535846	354.59376451530636	184.74850792592048	398.28895670842445	4.022797259892592	3.1626172101299983	NaN	23.825541966003815	2.0
7821.0	37108.593810422906	41207.29464281664	-254.51641791052023	354.91213657420775	184.66447610332347	526.6515221780825	4.227684590589497	4.424831695278496	NaN	22.674565357104854	2.0
7823.0	37922.569810995556	42381.57000543461	-446.6864740892331	482.72174833825494	183.93114467768837	260.2545154360303	4.093743415397782	1.7474764570711894	4568.7349992055515	31.577728738540557	1.0
7823.0	37919.64259435886	42382.93745133165	-437.97873109094553	476.1732776174105	183.35254142244824	253.49153262341503	4.222239767660357	1.7431435855931003	4611.661349984015	31.753106413102984	1.0
7824.0	38040.02227401336	42259.320545047216	-364.33940014031697	423.65360518144945	180.77010906261398	175.35420751359095	4.283082353065977	1.5946407608411524	4358.773450145567	36.114507403191546	1.0
7828.0	36993.81238763886	41209.440040190115	-178.32561548585915	313.76158962792096	192.6511973369867	92.37572138846073	4.304562413796307	1.673275912918652	4687.2225840734145	48.636399075723475	1.0
7828.0	36993.26661430314	41209.45986403079	-178.14003405133872	313.6682459748504	192.67621803785983	93.00833627356167	4.284917871001463	1.5454785225035859	4206.366112578019	46.82528215803325	1.0
7837.0	39281.46489095534	43504.043692977735	51.406383769731505	223.0755543615682	243.71875763713808	213.43311501967713	3.7260006150234184	1.535536114514074	3938.290751573908	25.541649612731216	1.0
7838.0	37485.69090146041	42039.53297780551	-475.1541140358606	504.6292164224419	186.2259966268383	284.75579906425105	4.38246154507485	1.6499326561036989	3813.041846559891	30.38803794628595	1.0
7838.0	39298.782548117975	43478.6149869388	8.291289375401691	236.30137595050536	231.0686938737133	189.23709656918246	4.009250443359988	1.4811060308950186	3768.570003559138	27.329875669844768	1.0
7839.0	37670.39570190753	41993.79851826468	-315.01004515379157	391.33197751692865	181.35162937576425	158.59314017520865	4.296175949704994	1.6956987485319202	4585.901913218597	37.48645340188324	1.0
7839.0	39330.600780145	43484.799994771536	-96.36086422926273	275.69550764557897	206.25613500947864	199.28055651647327	3.9995910169037203	1.6525079500943713	4422.219427129821	27.821343744681194	1.0
7840.0	39268.410788415626	43524.73318700765	114.61940319112621	206.85371003994828	264.82675429553336	119.2117347975674	3.759073424819133	1.3379507867625988	3936.455660575311	35.55808116310026	1.0
7841.0	39335.1824095363	43443.79387334039	-39.91428469867517	253.16437880200365	218.60251588105785	182.90813833128752	3.885896068903349	1.5177147825409691	3743.798492620646	28.279151743136055	1.0
7842.0	39297.50892191354	43474.849790274304	110.52524051835022	207.79023755166926	263.36740752172705	146.04912873128774	3.7890633160688836	1.4326260716729933	4133.335303920456	31.839779223671172	1.0
7844.0	39418.814631192545	43575.17303857758	-5.9553523942061615	241.05694134601967	227.2000961902675	184.09679499640302	4.484194176320635	2.184139582537923	7025.985156638531	31.162750963376244	1.0
7844.0	39419.324597758285	43576.228034952896	-8.043880515211042	241.77018346464692	226.6459678647667	187.1880569528635	4.377096926695615	2.1302171483926515	6551.845751745591	30.54032044861867	1.0
7845.0	39284.43875704233	43504.76522668838	-98.62065061349276	276.7256979004572	205.86544640019642	407.4761089395462	4.174804625039543	3.3219328230490945	NaN	21.70224162658503	2.0
7854.0	36244.82594846439	40956.098931648965	-425.1862942646968	466.68268354099814	182.6073263751715	178.79144485172262	4.241433307146614	1.4709815580084429	4178.007236810829	37.275138499410694	1.0
7855.0	37136.211899482354	41663.17504058921	47.550748678913365	224.18692238819492	242.529826250515	216.5523454094062	4.920675577180546	2.1793638731522122	5667.523967081117	27.76270382688916	1.0
7860.0	37174.60469658892	41294.6823088775	-256.6945022869827	356.0822259928477	184.43107377048756	305.7016222009114	3.917965890596639	1.8623197129020934	4567.092300853267	23.983215253646122	1.0
7861.0	37127.49275350655	41372.46474744447	-301.4806126919205	382.8681985988615	181.83518274417068	165.217113566588	3.6833453979349597	1.4688487126241871	4086.1953061736303	34.449540407287614	1.0
7867.0	37515.96057209645	41929.543870060166	-284.9432570209311	372.75715935867726	182.6157093341685	133.71072451646918	4.320096082367937	1.4419908203641376	3868.606912695883	38.72481978661238	1.0
7871.0	35394.67046756599	40233.66567525734	-320.0890987646304	394.55390923440365	181.2061140403643	161.29601193772032	3.935194582471963	1.413739338065264	3993.1284275636667	35.201415482620895	1.0
7875.0	37358.34605025684	41808.426710974185	-680.5272410938551	685.3193866484987	221.0814319361904	407.99460838253003	4.500982979894307	2.1041310602364645	5728.0533590001305	35.68560487070374	1.0
7875.0	37168.33232758353	41803.90526235423	-742.0942517822917	747.2359645103162	237.7928774115551	441.6164932831738	4.34142026870778	1.9918618832552215	4952.401334839014	36.90927344742831	1.0
7876.0	37625.10394702946	42027.362021118235	-559.078806346357	573.6615124177174	196.58563681284937	356.12099013726356	5.321507444444914	2.191114849935784	5799.945366992323	32.46527068336881	1.0
7882.0	37466.3668620704	41972.99663340091	-561.9420619748082	576.1338519820976	197.0337656306271	259.6657669239594	4.232338487165347	1.9454846711018448	5074.110562621332	38.80015954974308	1.0
7883.0	37347.57866796491	41951.83884814081	-654.9100470486159	660.6098097988593	214.9790692262854	238.72313562364425	3.9894547796021	1.3183258416150228	3350.016473444206	41.577483803184435	1.0
7886.0	37225.62251106563	41498.42487011322	-19.730950599548187	245.83728322455087	223.60650180376322	156.37013678395954	4.421665068846524	1.922292081561286	5933.901495649277	33.33424938390375	1.0
7887.0	37128.946783888	41464.25611596422	-12.875562153434153	243.43599071183482	225.37676686280173	116.86109186144927	4.01296246495591	1.5569698302745816	4376.246115354145	37.67072912666531	1.0
7891.0	38003.63504210373	42485.038982683654	-328.4100892823852	399.8849590064401	181.0102045918668	233.09242568208842	5.261235844869112	3.0092681250169813	8978.651988936681	37.17647041882034	1.0
7891.0	39620.02909175463	43724.23405895843	-423.62227199732547	465.5329365577114	182.52477130204866	118.76731420169864	3.8569100794818816	1.3481417417169044	3352.4806665256997	47.44467806756889	1.0
7892.0	36144.02107360109	40796.360119926525	-174.0519784796274	311.6202755265387	193.23404043658724	142.09086151265765	4.419246721394016	1.4726665660331166	3987.5009637752873	34.63353531014225	1.0
7892.0	39099.62772620697	43313.230871770094	366.271850549913	179.63470842043853	379.0512694603863	220.06777551185286	6.0790901674136375	3.2241868379740977	10979.012421715186	38.53899560348542	1.0
7893.0	39327.755645971825	43475.06688704856	-552.0224892378069	567.6015872021295	195.50792276944878	529.2410318603426	4.422845412683955	3.1154013410513266	8279.596589143955	28.119814317840483	1.0
7894.0	37155.430055947836	41405.34113167587	-307.1487144112675	386.3930552582938	181.6156208651324	278.692175840406	4.350119677919198	1.9849842183598096	5778.390941054598	26.96420193455103	1.0
7894.0	39419.03370653355	43546.44079946729	-318.4858051025463	393.5342216066609	181.24992508377136	436.63606141214103	4.984781661727574	2.7348867033615947	7409.0268982478365	22.446686367642265	1.0
7895.0	38889.65519498826	43047.19053957804	-234.43255974767473	343.4714349249163	186.29018209700186	294.56796657383495	5.6811340603122735	3.1960159802064863	9254.978631353584	29.27372576524853	1.0
7895.0	37250.406057594104	41377.387296980596	-219.97512245399673	336.69617501764014	188.6406583529045	635.6326034402155	4.2477857470352856	3.4551246680475365	NaN	17.496568486240953	2.0
7896.0	38935.327065133235	43162.65246707648	-365.8807426156148	424.7004954423807	180.78181669819375	257.8400050857217	5.211217088248666	2.532889097630311	7025.283026712572	33.07473249248194	1.0
7896.0	38922.00819821982	43162.78493070279	-440.73216933361914	478.236211347091	183.5292518503582	279.62778041319217	5.001410964001333	2.5391593340528646	7205.623336620735	34.3866507205184	1.0
7897.0	38873.47716450285	42995.029041868715	-112.67232637337564	282.7659435352086	203.14060674206294	126.47196245453048	4.8104252386789454	1.4130777427363514	3696.290344610232	35.800272378547085	1.0
7905.0	37235.620857966445	41450.38896420884	-94.53327623126171	274.9189443065731	206.61784075466673	304.15618220280567	4.087582520409129	1.6637534245004026	4160.252914269158	21.55238578270556	1.0
7906.0	37234.75621915437	41384.68501758974	-73.26736783063052	266.1143714848109	211.01380259838373	190.81974433257224	4.290786124307274	1.8699530604585841	5338.392699869057	29.35287614259291	1.0
7907.0	37277.702334415866	41439.760720647915	-148.8545724879627	299.6924625044751	197.23409346380345	578.2238465779535	4.433538718878065	3.65542347241452	NaN	18.12965747698481	2.0
7909.0	37249.92460922768	41377.42174861829	-166.37141289586293	307.81520455689224	194.31651012278164	244.09483223443706	4.054194144735186	1.777843826102073	4978.072186667805	25.752500887550784	1.0
7910.0	37218.59920482328	41415.19352723765	-148.91840010590522	299.3755411454037	196.9434213198456	361.6549638217936	4.396001978581502	2.0832591710094452	4727.024125333007	20.78310374006077	1.0
7911.0	37297.13002619732	41425.46281188142	-146.48871232289355	298.22340739503386	197.32752977244473	190.69402875097583	4.27685910168054	1.793168518425617	4974.19345909936	29.885887661226192	1.0
7916.0	37227.0865521452	41422.77693093595	-178.6651541910363	314.3428663699214	192.93716393572984	942.9999480581359	4.108660786467076	5.469636109013013	NaN	15.413408930114548	3.0
7917.0	39527.66640434862	43580.19933028177	94.87424489432803	211.51606616549213	257.90643338748697	84.43605027534103	3.467301011293024	1.1863880981448536	3313.0986437850374	42.73116793421024	1.0
7919.0	37243.73769776856	41446.670133915584	-179.7497509254116	314.4789814330687	192.46006424080696	353.2062178358449	4.332265588529568	1.8698478236892857	4764.327051386082	20.92498686070541	1.0
7920.0	37211.18776737191	41438.65522445106	-71.43236224546067	265.374624435027	211.4092768299783	245.83936363710498	4.082423592464246	1.6139695876585702	4191.457726920933	24.143947166353637	1.0
7921.0	37254.86660124494	41418.99287610493	-273.5380697947936	365.93422299364875	183.27544563368463	264.08147628204915	3.523334250988572	1.6142307209885605	4422.982645193466	25.721625639517384	1.0
7923.0	37200.53196198589	41480.39012537552	-202.83865731772505	326.3766141484061	189.57697032968787	331.2335391000176	4.4308022961892375	2.109714227828127	5951.612200298919	22.681201051490547	1.0
7924.0	37254.07824607302	41439.93130729877	-86.5808722780388	272.36554887368214	208.85900722813423	936.4164507229368	4.3090363646133225	6.4663259234575925	NaN	16.022718830985514	3.0
7927.0	37214.83179160762	41421.032036954086	-52.581803995766975	257.95924229534285	215.62047013408443	330.61844787904346	5.023377572729371	2.474865409665675	5850.7908097991885	22.199907542881316	1.0
7928.0	37235.56107096305	42019.61633708145	-291.5342676748763	376.7560328860779	182.2796479459256	338.6921639657252	3.698073953336118	1.5511744845455284	3647.8432987835786	22.31034619629749	1.0
7929.0	37182.78429965988	41973.50494164199	-285.37445861843537	373.60721984829655	183.06927701977634	787.8054535957644	3.8632621766281185	3.6390526614960317	NaN	16.202532914660434	2.0
7931.0	37288.08258611386	42015.88010860046	-303.4993675937434	384.1201402601655	181.75417619315235	469.0599895949445	4.287972934051969	2.320547739478463	5781.509213494015	20.134868981665974	1.0
7949.0	37033.51174737805	41450.21329664959	-82.8828557981144	270.0425834286948	208.9834593390821	108.715369207745	3.791278736262214	1.4449468650236814	4423.487509304167	39.296152437448335	1.0
7950.0	37168.536642875646	41360.75898645748	-87.79599737785861	272.0834040794133	207.973232435514	263.0071587806513	3.997391926811933	1.6156519230775968	3980.6941449839414	23.31138026593833	1.0
7951.0	37078.45049509902	41371.708373412795	-383.0822006943293	436.535857436719	181.03532624412273	372.0956600666743	3.9482196771626765	2.01262948189831	4842.3890735250325	24.256370019635398	1.0
7952.0	35522.20137274385	40509.03408630094	-251.05678133629885	352.8444180843196	184.8661702522319	161.2009407127834	4.0779692973665735	1.8203518124850462	6263.1490960603705	35.926957563979144	1.0
7952.0	37118.870480218335	41349.677939509704	-160.2517407200546	304.8232443429652	195.21117419555966	387.2906026623219	4.695557456093891	2.4428148549203166	5039.489572166806	20.848418517224175	1.0
7953.0	37075.04581478342	41368.57000689959	-67.9347643999396	263.97342962816015	212.17017442639764	155.45258031910026	4.283708409416848	2.629109441800359	8829.367245805715	38.825638981348916	1.0
7955.0	37060.39397460047	41430.67815619397	-227.29655021440496	339.5279919973584	186.96605273697887	214.09914269174865	3.98724412993782	1.6559786528220526	4791.209297993248	28.48835601295023	1.0
7957.0	37104.653796625	41443.46515399588	92.96896889597105	211.98540204267405	257.2543869255351	95.65558170125146	3.6170569270729303	1.4045882631554656	4314.088015151233	41.43470044682757	1.0
7958.0	37064.626752435775	41441.61214447657	62.23040322140164	220.03050236142045	247.11702011060783	249.31651628292903	4.099304855547185	1.8190067402503838	4521.7603835883065	24.10845089165538	1.0
7968.0	36964.499379124674	41612.44038367557	-616.3463317300514	624.5794086777495	206.7357884335022	269.49292733985874	4.283742603980838	1.683743380160063	3792.2638437407377	39.07292395230227	1.0
7981.0	35098.8836926786	40159.53623285094	-329.83566569620115	400.8048413554772	180.98193529844158	124.35435014137069	3.6871167175018504	1.4251442505152492	3646.9624606715665	42.19273505224852	1.0
7982.0	37019.817128515075	41481.65640153082	159.13122414684065	197.69188505850292	281.5172190776694	82.96033016474289	3.693658211789401	1.4173018048943071	4076.6986052531056	46.34719391809651	1.0
7982.0	34887.70967439993	39851.18313663154	-298.60278977634533	383.5079551710338	183.90999644734183	561.8228148137404	4.620508510136019	4.711489462881793	NaN	23.581988820450047	2.0
7983.0	35035.9775267702	40019.21927063365	-409.52384518104935	455.27299049777235	181.86474427783918	318.5298256849556	4.015789982228097	1.747612746080642	4569.212368850158	26.54987753147631	1.0
7983.0	37068.13374897661	41480.07649529272	15.220021153947934	234.05772616663737	233.00606014119106	248.0619237332616	3.7324067268137315	1.5276170718675732	4173.948824377879	23.37679117036109	1.0
7985.0	35205.1721300894	40176.26953908861	-388.7633079760252	440.5060047853588	181.16858838859665	305.42289307952046	4.542151437315854	2.1944485132080493	6021.654319722172	28.516064043793783	1.0
7986.0	35461.33977798519	40243.86624852196	-459.6956758803745	492.63824836355946	184.90322109926774	250.45030414115	4.2285925633530255	1.5793108547592747	4033.208829275568	31.948842737610047	1.0
7987.0	35536.78378021609	40115.501406094045	-393.0892386551459	444.7978613931133	182.29541067715635	452.80270097413677	3.891170481937596	3.0109079760893676	NaN	24.766703797333157	2.0
7989.0	35550.88654004151	40168.76144706765	-265.60476217883917	364.70753442801544	186.5784603336674	769.0464402544102	3.9159330587597285	4.569915891154016	NaN	17.907059619791948	3.0
7992.0	35536.41351445844	40120.77617645792	-137.03704429581956	293.794469965332	198.86453187173183	334.3153382464461	3.8893274802819473	1.872535787918378	4836.277013585043	21.186203979574326	1.0
7993.0	35571.92594597136	40158.11281797539	-163.52203535555333	306.42011530486764	194.73145456835323	696.9746160029445	4.064319161144532	3.6434454703003265	NaN	16.073194896476398	2.0
7994.0	37361.59502717062	42048.18986980741	-474.89740982452827	504.4282533516104	186.2025435087644	155.16399161777323	3.7068001959376025	1.5141315676669838	3910.8960870757332	44.14082550206347	1.0
7995.0	35487.68771096596	40197.90274827739	-149.9107883382236	299.8477230082513	196.78782908273845	332.0530295276352	4.192090541627736	1.8776658554198244	4477.58925789014	21.411024673740442	1.0
[truncated: 1,866 more rows]
