# Supplementary material for: Membrane-associated effluxosomes coordinate multi-metal resistance in Mycobacterium tuberculosis
Source: EMBO J. 2026 Feb 13;45(7):2306–37. doi: 10.1038/s44318-026-00715-1 (PMC13043812; doi:10.1038/s44318-026-00715-1)
Supplement: Supplementary file 23 — Source data Fig. 7 [file 44318_2026_715_MOESM23_ESM.zip › Figure 7/Figure 7F/Figure 7F - middle.csv]

frame	x [nm]	y [nm]	z [nm]	sigma1 [nm]	sigma2 [nm]	intensity [photon]	offset [photon]	bkgstd [photon]	chi2	uncertainty [nm]	detections
1.0	46783.010002721116	48874.155046114	-911.131533934368	935.6126376644736	298.52911552867283	944.5303964311038	4.1270293606451345	2.5575813300120362	6484.5811364375895	32.948946204093296	1.0
1.0	47295.70519256799	48905.11180361866	-1033.8278936138834	1089.2239459430775	356.2542897100397	1486.7273139632487	4.2362363648112575	3.3709927018942953	8617.830081676739	34.481926599169924	1.0
1.0	48559.22117743006	48878.962926147855	-944.353197569164	975.8033835783583	313.02630104361504	1844.5057226985973	5.723148833482768	3.1145010848523076	5566.730220735824	23.688869445987727	1.0
1.0	49992.76380398121	48774.48990593742	-970.4831641808427	1008.146007267104	325.0197830090708	1544.991029009512	4.883171787590137	3.264197017318085	7082.2230558636	28.94246864085587	1.0
2.0	46697.574262549155	48916.300235132134	-954.7384830008654	988.5807756859155	317.730771831757	806.8902312892544	4.02955578890774	2.2800251983593536	5235.414950694343	38.192305272042574	1.0
2.0	48064.153291238596	48910.58846756852	-1047.6883953265533	1107.4692223513591	363.49649508197587	1549.3668577261908	4.289995683163686	2.561489759066124	5611.891154718757	30.032039679751502	1.0
2.0	48256.34944833435	48902.07521550254	-974.8207219829237	1013.5771738287651	327.0610508592333	1404.028917321206	4.980098906644501	2.8773514984536166	6325.613380513842	29.506637106492374	1.0
2.0	48366.03870052911	48878.390642061284	-958.184994654422	992.843620920214	319.3101857247861	1388.4810010899198	4.780798535215337	2.47652684386992	4885.7339427001125	27.078046632686128	1.0
2.0	50048.541180153945	48796.624360359616	-996.6894109603359	1041.229734135894	337.5709003390391	987.5800175764864	4.256014725312569	2.4121231823764973	6343.748364043941	36.711776860674846	1.0
2.0	50076.10466751188	48799.93846654629	-919.6799517258095	945.8548531742309	302.179082513773	854.4368898051051	4.278012660751452	2.1365332357877156	5956.258070637934	33.33004683038422	1.0
3.0	46631.56340430797	48880.17489978236	-890.1447725352108	910.7597860913949	289.8044704173866	757.4289716619778	4.113759460141477	2.4881969606452747	5733.566160557127	36.69245504661647	1.0
3.0	48069.575726887975	48944.73091282254	-1008.960140557197	1056.943370005301	343.627704598797	1388.2932721618251	4.4215783017178065	2.69991656953015	5875.327091708308	30.883509907325347	1.0
3.0	48179.29663903832	48943.70483926053	-971.5670485153163	1009.5015036248377	325.5285184504355	1338.798486062903	4.6579506018526935	2.4808763650724033	5109.840693374745	28.48627107387594	1.0
3.0	48312.3409967505	48930.94901773229	-931.4045297387687	960.0146318130858	307.27576543649934	1265.4078056981148	4.655324957083582	2.4036435189189835	5226.721037653491	27.166557283276372	1.0
3.0	48659.64492478172	48906.58933822957	-941.3560173382663	972.1347563149116	311.68388050298563	1157.5587451352646	4.7156778968547375	2.525511909896557	6273.2427672984795	30.02053722983345	1.0
3.0	48848.36539025183	48895.80770606669	-977.6088647505636	1017.0776459982725	328.38072979103674	1140.976206616313	4.453112090997188	2.5931984444834266	6682.221939493438	32.90646084835507	1.0
3.0	50112.56153365187	48872.05329131219	-952.5001723326332	985.8183030329735	316.7098821709914	706.0365055273601	4.274095516957989	2.4825439202863224	6771.410517134498	43.86051094716583	1.0
4.0	46189.33690978523	48912.65082175524	-22.985757993893852	246.9928867184949	222.77855289548975	168.75765500066842	5.294789754220991	2.282477367458039	6562.712255712136	33.80238106996798	1.0
4.0	47931.95641943315	48993.95410990117	-984.2473739668651	1025.441702823725	331.54670321450953	795.3197411446258	4.6216687905916	2.0952472179091033	4809.755565765378	39.33877038134134	1.0
4.0	48214.33256511896	48966.4694710959	-1053.6445827681002	1115.3653045278415	366.65361910752705	995.1881636112965	3.8128385450447504	2.0497431596412516	4572.239321392798	37.869532699087216	1.0
4.0	48478.41152966381	48919.65099480039	-1077.1147354352372	1146.8051868667865	379.35732665424143	971.2314847653195	3.8618163634498024	2.178519565881516	5184.35657009774	41.43485201786315	1.0
4.0	48775.22287515989	48868.72470279102	-1073.656292331735	1142.1397320754336	377.4590002961297	871.4495657186836	4.09751789082844	2.310683044972594	5657.406150686842	45.99256813141923	1.0
4.0	50174.299912963805	48733.595534048865	-1065.0941133821439	1130.637844053915	372.7984712773778	681.0292028088433	4.144314370865837	1.9488404556697652	4537.81114646765	49.91847306102191	1.0
5.0	46933.55818809256	48891.99762949496	-1041.329648477004	1099.0763920091242	360.1558303423195	781.2163296662183	3.7425652495101858	2.207674273398673	5778.452020141899	45.73853078899524	1.0
5.0	47291.038081940955	48942.063491570865	-1040.0777004085596	1097.4284540268768	359.5017310261703	773.256832954477	4.259816535843314	2.309396684210292	5958.871104850222	47.083830872166374	1.0
5.0	50481.90272804647	48695.44782268694	-884.0604485046952	903.6322955947471	287.3378493337393	737.5942896407861	4.649101763648326	2.8714592573980324	6529.870836163551	39.81871668829414	1.0
5.0	50072.27655823299	48690.31189665306	-869.5122625273409	886.731331076931	281.55430637634726	915.3880639588886	4.36112024383685	2.4368830833821913	5725.880087830634	30.46013432644541	1.0
5.0	48097.822116147625	48941.552725487316	-975.092389980276	1015.4605606515736	328.43606369123165	1232.5545517818978	4.375428591942892	4.0522502728641125	NaN	39.70543488101815	2.0
6.0	46883.625768849524	48795.201040175154	-943.8974113566911	975.244943132121	312.82171552372563	531.7740302362419	4.162097696990169	1.7812878020506533	4564.471653652612	45.27227120839749	1.0
6.0	47166.564523192115	48911.39343682787	-985.3609246319254	1026.8487688802206	332.08105633616833	622.8948118128378	4.16557029915462	2.2775032302875573	6091.092253496796	49.34455894450508	1.0
6.0	47665.21872135698	48970.657068762725	-932.8236442654405	961.737291837386	307.8997630869729	603.0664629846291	4.35250484348707	2.080853437586334	5196.133223619445	43.39783341031902	1.0
6.0	50401.504478652736	48700.53976971911	-838.6334721805044	851.520120283232	269.81314072862466	629.1412638825162	4.562490480174887	2.4353505374790085	5407.595420845983	37.60388572279131	1.0
7.0	48076.05580653203	48997.93433430651	-1033.650264223153	1088.9912991696965	356.1624273383151	878.62435126468	4.0059506326509045	2.1167858142767706	5048.783239469628	40.44910427089612	1.0
7.0	50370.53065544463	48763.70138302934	-857.087681637095	872.4554211982022	276.7426891237969	496.5217970199499	4.437663549437003	2.057086004163507	4718.739774821117	42.865929399803505	1.0
7.0	48035.33481834144	49014.41096453049	-959.2484678054766	995.0574922449503	320.5236702359218	1402.7649085679686	4.342754658524843	3.989293400269937	NaN	34.11122810673338	2.0
8.0	46914.54986498116	48855.11045353899	-1018.0052176075425	1068.6172114200467	348.1658016556401	542.4424992712998	3.5581348223296954	1.631443892456743	4510.032108814722	49.52264616184396	1.0
8.0	47405.89841863673	48908.39535584687	-1118.8388652934927	1203.9801034085292	402.9779001931069	812.3524099349344	3.445757501893623	1.9920372582476198	5196.477960554105	49.1336811515847	1.0
8.0	48111.09255404173	48992.33508394851	-1039.056226276889	1096.0849836054854	358.9689312144369	804.0440774075396	4.014878618950204	1.7781863682830934	3850.287698020845	40.40457879067392	1.0
8.0	48415.900845009644	48923.87785702651	-997.9860829932082	1042.8835154114897	338.20551246619783	552.6009625524496	4.512197387673768	1.7112526219979798	4114.520590873019	48.02429157814492	1.0
8.0	50738.47753383785	48764.78336319096	73.41351768983685	217.00046988074106	250.72180199935298	158.9641644688959	4.809162180104793	1.944781980569536	5582.338565175661	32.873157722819776	1.0
9.0	48325.627403564475	48996.04804134762	-947.7670690747532	979.9923715066344	314.5636951611328	725.3708596431411	4.033694160568071	2.434350958930308	6364.479884847717	42.11007019242721	1.0
9.0	48235.15685033056	49018.10609635858	-921.7631248565361	948.3612323357963	303.07698617320705	677.1604999436682	4.1560052902320495	2.4394691490842613	6842.662862052936	42.119394109568105	1.0
9.0	50696.84071169776	48777.80757281034	242.7388626866494	185.53366225601195	316.9490409873964	204.49006331922715	4.75890300185451	1.9576264057197668	5266.718851854483	29.316188684782716	1.0
10.0	48225.962322772684	49069.31263126125	-872.5379042988692	890.2298510430984	282.7438473120481	631.6345949690664	4.140480808619764	3.008930472161261	6872.303993026942	45.128818186856535	1.0
10.0	50534.64895690122	48822.31794205272	150.51397147178463	199.319723249241	278.16817007736813	272.19407229657554	4.604619304436509	2.3561060323104575	6396.886219527351	24.785261599959238	1.0
11.0	48069.169146850014	49247.61048829338	-380.5465558808762	434.77368793229266	180.98378652113	278.6102116663217	5.000733293062984	2.583764659559582	7620.933502856613	32.1135992232831	1.0
11.0	50415.05939637291	48733.22767556917	166.15795809459811	196.41633386019012	284.2900088307115	261.0033164280329	4.8509163633932175	2.0945716306067026	5824.600023879144	24.69434639078002	1.0
12.0	48152.20354751499	48993.192464489985	-970.5947047179748	1008.2854477589515	325.0720947077121	474.9214511289011	4.287259065238222	1.6081939617952123	3580.2605560424086	49.438932381712114	1.0
12.0	50424.34877054647	48675.92258939558	121.48599398469626	205.31848478015618	267.3030001619072	204.5568999823594	4.833013100225332	1.9375614391340306	5503.286312621745	27.942427410377316	1.0
21.0	48592.9966937951	48961.519969603694	-83.95622120431017	270.4864946276612	208.7611863530955	92.23849600379154	4.391940069668479	1.6539043929358639	4500.36120842557	46.17259414902724	1.0
22.0	47636.99256449127	49062.06207675827	-835.4813428339698	847.9763126410854	268.65546915932464	422.2554422218581	3.9305086754136944	1.7735597235499256	4342.202627110394	43.26376251992987	1.0
22.0	47707.13731319275	49053.65341345791	-887.0394767709804	907.1177209321678	288.54204007815133	479.04642134956066	3.7954138693215933	1.7435246930951451	4291.408018444809	43.334128979006394	1.0
22.0	47960.838047323996	49017.487234711254	-858.2113794715249	873.7405684748112	277.1730201795473	386.92425623015265	3.9240820668718577	1.6046080254048545	3918.321910582502	46.09846061115597	1.0
25.0	48395.92705675967	49156.96960332166	81.2628576035685	214.9441532088018	253.30889585255068	246.47694136153814	4.950003161527627	2.1483676134145657	6188.399292294116	25.402208567517217	1.0
26.0	48371.23065986923	49195.800457036145	251.70950366618024	184.62073060849016	321.0671377465844	158.5321043418302	4.406232279972643	1.936183395182456	6433.973486053053	34.83733108763052	1.0
34.0	47965.07153885353	48967.746451794636	-809.7016508300892	820.842042521915	260.68153921245494	569.1494282544899	3.798779305851304	3.4264894317961945	NaN	46.71808224057708	2.0
35.0	47737.22622924752	48964.07325740898	-822.9926646750407	834.0279129116698	264.1432274024698	370.368888122535	4.030326715464579	2.042755379126539	5826.295625747732	49.65067662854228	1.0
36.0	47541.2004005921	49122.409275091035	17.71126268583083	233.26208172093754	233.7115869189295	135.86190900476757	4.079563990353012	1.8243574122493385	5412.306597862133	35.79181071922814	1.0
151.0	46607.77358194477	48901.0858456209	-873.7416844992397	891.6241708798522	283.219057462178	378.7679916933623	3.4598479837920695	1.4759398161737523	3759.118271633508	46.60549444981642	1.0
151.0	46541.61855682985	48911.662560221484	-828.5998351904452	840.2722762503784	266.1544319754943	327.44710712441395	3.7472849712572693	1.5364511633526305	3979.10251324517	48.16527440996933	1.0
158.0	49990.4372622139	48803.99439645096	-78.4604735001828	268.22508058405907	209.90850937853745	71.42389038339712	3.759161372479046	1.1184715983685474	2800.7347937727914	47.73719089003559	1.0
167.0	47124.72181844147	49027.12221789668	-392.2331179781004	442.94579502006417	181.26207904157525	179.51709201720882	3.910652292423943	1.6118611066540458	4376.372684762858	36.80715809984093	1.0
169.0	46947.46078917391	49034.33307864784	-494.81041730130875	520.2018751373133	188.17099306079632	148.82176053949073	3.692963805663581	1.4099901110220252	3939.0494004967454	45.509597853383035	1.0
170.0	47042.83652162672	49045.83832060455	-478.00248131056674	506.86325509711736	186.48960050508518	197.19216766704486	3.833908942218142	1.444754450225628	4095.3251331869574	37.19275738781126	1.0
187.0	47133.21598905015	49112.26550913879	-415.552013605025	459.63697315684345	182.1284192649312	306.74280940753687	4.106256207150185	1.7431571291458487	4242.548166261691	27.354695368165746	1.0
188.0	47291.80173970273	49133.239116599114	-431.99831047193186	471.759734176432	183.02296731530458	501.7631731268376	4.075857775595009	3.2429593720294143	NaN	24.832957648878455	2.0
190.0	47381.481058928075	49190.619323604995	-315.40112432340123	391.5791967670375	181.33972631818864	417.7092653054199	4.263249426811179	1.9111424733397402	4383.867925943537	20.893707391728153	1.0
191.0	47405.83715231939	49213.92907461325	-275.0944542832173	366.8580729325738	183.17957520085818	294.69910583564143	4.23345253210126	2.0477593520899453	5608.799191851895	25.529305597849525	1.0
192.0	47457.275579718975	49172.314328084365	-239.4492820100566	346.2724809620901	185.83826626095112	187.36994222348213	3.9991125974298622	1.6351234564916421	4514.532128402513	31.159946608392296	1.0
193.0	47383.64025543028	49172.27531502434	-268.56547023865613	362.9978593647259	183.59411982365998	318.435902374518	4.279018700950315	1.6864321422628947	4517.926073463767	23.093173243557224	1.0
194.0	47403.26652861888	49137.42140912672	-466.5202996809578	497.90426387065503	185.4647504081528	223.23821282883782	3.9208572089824125	1.427183064028458	3723.492523336318	33.73109301683318	1.0
198.0	47191.773036721956	49123.40858575881	-419.94973381022925	462.8422411391886	182.33824884486347	189.98819203940087	3.851512006115912	1.5245487728434686	4183.629577549536	35.99195608155472	1.0
199.0	47169.397101448136	49163.21656585856	-371.94098879940316	428.84532624412066	180.85101896568005	596.9748386079694	4.003625368948584	2.9990917746666454	NaN	19.859505167130134	2.0
201.0	47135.599215432594	49170.041329227955	-314.7340736388909	391.1576099428846	181.36009911243573	250.57136015679814	3.794887469815429	1.636209987565721	4185.083912769952	27.57519803448191	1.0
223.0	48946.783060827605	48635.3494534683	86.80166079342862	213.52809938550072	255.16270757191634	78.86152621379279	3.8797356882111695	1.2041886588218065	3022.241928178143	44.806055437524414	1.0
370.0	49568.163740013915	49010.79769257385	-452.10470092670516	486.83249717610954	184.32033417766158	145.52129290630546	3.7940128630658183	1.4007250520097452	3769.380194806106	43.488250563708945	1.0
371.0	49507.92733764806	48904.09990016588	-382.88824442072587	436.4008516034388	181.03121080598248	155.99658997376247	3.880321104977624	1.285768719234715	3221.672621489945	37.32193769072826	1.0
372.0	49404.90459737899	48927.6674438422	-363.86851420944055	423.3342230297993	180.76689339189042	148.6982046101206	3.8350229935122773	1.4945838996348701	3721.5603408182983	39.42257458131009	1.0
373.0	49313.24535069947	48928.61809074886	-265.06704105322603	360.9459794671343	183.82961279929356	88.23303994206007	3.9353789356999407	1.284949320119191	3300.0799497488993	48.31353586865488	1.0
373.0	49312.07792436832	48926.99839228212	-298.0495771206735	380.74923992909373	181.9799848919388	93.7921445450928	3.8183983287779264	1.281033767352001	3363.867709002384	47.678572977487285	1.0
374.0	49282.247950072866	48841.122177004276	-476.96058121719113	506.26967816196077	186.57388787448122	375.1283683794013	3.9692440827056275	3.0769929811563363	NaN	32.0318749001149	2.0
416.0	47924.78738437389	49092.78994351949	362.077644229801	179.59898703791765	376.752040036702	136.52195157054558	3.6980891980866066	1.4242661563614003	3825.1170510392935	37.91310332543901	1.0
416.0	47924.41513889516	49087.417851171456	380.42257443452337	179.8776278872517	386.90749819037904	138.51029656313477	3.6961448171789772	1.4417576423777725	3988.6022269734817	38.38719440070253	1.0
418.0	49969.53626390459	48930.9950487059	337.94287679720406	179.71580963234325	363.7820876495079	136.72332676177027	3.5480874978339707	1.3777341120268634	3848.210859384703	36.7042549197058	1.0
451.0	49630.77524838089	49084.783897357745	-82.12607819319142	269.73025633019915	209.14070094040736	77.57052128020459	3.845897376034097	1.38445603632441	3973.475220798201	48.55033376160792	1.0
452.0	49533.85134204705	49082.62582585664	-338.7399131876612	407.1981705207475	181.32879045556766	449.02668134294356	3.6819388337625036	4.312374207288977	NaN	27.685701255874644	3.0
453.0	49706.7924276185	49030.11387582433	-328.67040834152397	400.05279217974294	181.00492685714516	95.35919631540663	3.6428604407879788	1.3256574468198665	3265.4154269580886	49.14497854545643	1.0
453.0	49699.249218334866	49029.553969419234	-300.16754303917037	382.0559542209978	181.88953933367964	93.1031012031348	3.6551626241158095	1.361699564626524	3470.8417299103958	49.05958483246543	1.0
456.0	49429.41415098363	49104.55141414898	-282.22164157799244	371.1178614255643	182.76413647547025	120.07748239044085	3.545216294112362	1.3793687016427965	3864.9945438344066	40.887632125427366	1.0
463.0	48075.4398024715	49130.92747730135	137.7101138664212	201.86775129498068	273.2965311266306	92.034850393338	3.6300508011590673	1.2377061587325806	3177.375760790809	41.21279537865574	1.0
467.0	49887.18159819134	48833.37999532097	304.0008272500595	180.80955711002565	346.2928737282667	234.1597800176611	3.886206643965534	1.6745265830903522	4225.315125734459	26.786490657288564	1.0
468.0	49911.734783506865	48864.94087376661	252.55037350312742	184.5390462844076	321.4562944076552	148.48578816652523	3.888977206427646	1.4582443163511356	3556.230830197032	33.273734788997764	1.0
470.0	49965.34414323772	48921.51990203087	280.0227357052931	182.2370599989453	334.46696466812097	162.0048136636124	3.4336951356295957	1.3544736984599992	3572.0198964452766	31.47579498091098	1.0
471.0	49987.51417760982	48976.56366218861	174.91236882568893	194.89230106606152	287.79719358638283	120.33560968702518	3.7081343699653107	1.3074731027247737	3754.800793803256	35.66068827420124	1.0
480.0	48010.36183444265	49237.39503886848	-74.55596693003446	266.63574316095816	210.73762180803666	111.43254677698462	3.570521600543821	1.424865261451267	4411.401871698659	38.393695819781314	1.0
497.0	47683.744706888865	49102.748769255726	131.02304883590978	203.25996341717703	270.80188731329366	125.72390078032329	3.409212108384659	1.3128705038471211	3610.4906152439303	34.33606619128067	1.0
498.0	47641.602597174344	49117.44484231157	58.01577147453454	221.2030433697442	245.78319792912026	146.4185808963009	4.0878164283767005	1.779739176447825	4692.755731830682	33.68450523089673	1.0
560.0	48553.11263382227	48982.94432033207	-518.6137561983315	539.5477779842537	190.92052981269893	218.33092128210765	3.9575852369158695	1.572406771486651	4115.089960189658	37.7867247676077	1.0
560.0	48461.77486831033	48978.33088741344	-684.9408980951079	689.639163891198	222.18333140054918	301.43593339769325	3.6432566311057304	1.4692575011995492	3841.694265493714	38.78338604672473	1.0
561.0	48464.42564141029	49028.38560045409	-403.1195423262686	450.6742540600517	181.61495666631302	314.86823185353813	4.052452724333092	1.8701451435611356	4269.898731066495	27.03260185679293	1.0
562.0	48554.91292961454	49085.07145040703	-333.1847423363819	402.97344127463225	180.92161608625906	292.3881993335836	3.9307567291343624	1.3904776163681938	3551.6071914602558	24.70531412771625	1.0
563.0	48604.84781275684	49141.37084295595	-313.5093210761002	390.3846389831244	181.39838790225414	263.842017835343	4.020142624752789	1.5005307825632992	3716.365730996785	26.181057480176158	1.0
567.0	48655.62107941356	49079.374319153016	-314.6059279946226	391.076667869425	181.3640517145889	106.47049803436721	3.9514494909821734	1.3775453022322268	3867.3652629475355	45.59645799501879	1.0
567.0	50196.633282320276	49081.58315308089	33.16443198971843	228.457447380623	238.1936333039056	72.85345800565548	3.869114938432468	1.3435678669548523	3924.64674650411	48.91795285994477	1.0
568.0	48586.597159889185	49058.40125148572	-416.396789055292	460.25127055232906	182.1675825600139	244.17090851645733	4.102170724589567	1.5819791292945693	3751.912411306944	30.82792653791823	1.0
568.0	48605.526183705144	49057.37652472251	-475.53963218618884	504.93113931811575	186.26131284163608	252.80074447110204	4.223432718726738	1.6049995796165597	3768.667076777143	32.55979042241035	1.0
568.0	50080.11113083992	49080.2515986592	-599.1027359631861	608.9223117925086	203.41653292088768	183.50010495839194	3.8596225101747526	1.62323641020867	4004.601245717509	48.940756787724624	1.0
569.0	50167.763708424995	49093.7260384747	-97.8954611165588	276.3500084422703	205.9543824496236	99.69384686888104	3.512754903331829	1.4467035140132343	3875.4570771887397	41.86362336884007	1.0
645.0	47355.322437974384	49079.07309622616	-308.075685082574	386.972398629874	181.5820428785173	99.62233368902845	3.6989993970949553	1.3362003630559665	3368.6947564629136	46.889090307144286	1.0
678.0	46982.204019240824	49100.25987687994	-310.0938075288578	388.23649862813926	181.5112045062518	242.14459642229485	4.290314601566878	1.6325649262976227	4106.2661739357545	28.037877892780557	1.0
679.0	47004.40503628193	49162.026430524376	-341.8402015976849	408.62703095131474	180.80531809415905	98.73746546759483	3.7611011962849186	1.2786106651877034	3587.6087298276557	48.041257672012996	1.0
809.0	51196.6595975004	48390.29220026889	-89.62453910529182	272.84875616566865	207.60194999433642	96.21781842165034	3.7366511158132867	1.3531133177171681	3653.744612392462	41.81066389795391	1.0
810.0	46709.01946030307	49058.30824971	-320.3455256765413	394.71722046089076	181.1992887239024	128.96981421132816	3.651291009773283	1.3516170039555142	3902.768246210224	40.136474663110356	1.0
810.0	51215.06482585524	48411.93727358828	-190.37937085908473	319.89394240863516	191.082286546779	122.56647444869665	3.59309607937222	1.3110910866549015	3722.81768930559	37.212729142813004	1.0
812.0	45731.00241681729	48941.25860844564	-226.75033179274246	339.22812378266593	187.01938550257802	79.46326384662952	3.738408673584686	1.2311398524614943	3249.39564451925	49.57653246377428	1.0
815.0	51206.75329190635	48398.30799619825	-113.4438636305714	284.50410360695946	204.12767014537383	210.81955647134544	3.5787471595797298	2.684608517603645	NaN	32.13380834651612	2.0
817.0	51169.88268683779	48400.856695321745	13.339114215653076	234.6623214518681	232.47651548035876	165.72440877123387	3.636622488682099	1.4384868881974804	4239.444615180057	29.424301361570908	1.0
818.0	51216.42438583455	48550.18934344518	108.97243015125832	208.14957277624092	262.8172562100116	80.84103650561639	3.77640833811768	1.2924526642712142	3482.05386527986	45.17754654973377	1.0
820.0	51273.6084714353	48497.73910514981	196.2968488642677	191.4734194948429	296.6098144648692	135.69732168130673	3.669528035478983	1.3264400683736355	3377.108670640833	33.46492971736751	1.0
821.0	51248.71211393521	48381.159745480516	9.266233637646662	235.98293430176358	231.33908951085579	98.97888500938895	3.5776448777242082	1.3739126316751133	3988.831809526405	40.26517665927105	1.0
822.0	51171.845875900806	48399.02398734805	101.41115673915904	209.93181739355603	260.164602508173	88.15735685564388	3.4152823046170813	1.1323116722132114	2925.051516074427	41.10586965989086	1.0
826.0	51067.43544069056	48541.74451400747	166.20792142427737	197.84606641930884	285.4725004293916	153.880825446115	3.5138083505512703	2.4163785705216716	NaN	37.762088123765665	2.0
828.0	51064.725304660045	48499.03719670099	222.09646254228664	187.9226390809567	307.7057914995628	208.0540343544836	3.9116235958211707	1.4794062042542409	4008.522410796964	26.699955651314138	1.0
931.0	50653.392582613174	48480.23979458074	-193.80112170519635	321.65986375678165	190.65720130527734	294.5808987944307	3.6201562120370454	2.93038469383601	NaN	27.285871214392174	2.0
933.0	50589.92433132434	48485.76224527844	-165.2387698432229	307.25878234387295	194.479944246253	115.57373560679599	3.570801425289303	1.3895860547501422	3911.003829732525	38.71462780816623	1.0
935.0	50500.94731509577	48537.47290212754	-267.12669775645804	362.1526010066013	183.68984004262256	96.01937909602891	3.824443873617245	1.2077480395318398	3151.544103163566	44.86409605418496	1.0
936.0	50547.600174650375	48529.374773096635	-439.5668869373326	477.3622847232963	183.4537610535112	127.97950470196966	3.644307131543972	1.4639953112294404	4090.4136391752554	47.43599981396716	1.0
959.0	46174.037754842364	49098.23714383879	-261.3411005507315	358.77335263703486	184.09067738559565	383.98314623617614	3.9498725170833753	2.248962209536588	5246.790491123121	21.88538258842816	1.0
960.0	46220.53585307909	49116.66612542194	-296.23451519074774	380.40769634034285	182.6864737009445	1080.4842684744906	3.9994414644999368	5.062272964279685	NaN	14.9000850290081	3.0
975.0	45751.5001736151	48968.47019204841	-168.40171709168584	308.8156396609751	194.0259954687927	115.91506819063254	3.467463747141077	1.2150037757251877	3468.945602753737	37.334768293520824	1.0
976.0	45834.292236404675	48928.01548504968	-266.20667315085353	361.6131228819996	183.75187537473482	87.6929453174772	3.55058004894773	1.256760097975427	3154.2230646082926	48.19400840052857	1.0
977.0	45681.83766740662	48855.01969925473	-123.5967128145601	287.6415639957099	201.16739841024966	165.24102023407997	3.7099787986852606	1.3095366993843982	3233.1621071353156	29.930777879363333	1.0
981.0	46153.05415317514	48986.87897689239	-375.7142756929048	431.4619605877407	180.9231524031527	918.5755129431557	4.254891188423681	3.709096657208244	NaN	16.06265128332522	2.0
983.0	46079.56539643822	48973.48205791721	-300.1838454004496	382.066028639252	181.888856416188	427.19038867613176	4.3212405195519805	1.8032528507693408	4379.01209499719	20.12504700104407	1.0
984.0	46101.97126263769	48927.43698050247	-356.156314253318	418.1331182016744	180.7382748225755	790.5281521348777	4.198101863258429	2.36043313338726	5811.859695508137	15.42863175105559	1.0
985.0	46111.70237299919	48969.394730099404	-307.8231438482654	386.81448367389225	181.59112586814607	665.7069750801096	4.450701977238889	2.285982708078255	5014.424336664425	16.269492910681496	1.0
990.0	46039.59010783383	48900.7431669071	-311.3423338383876	389.0204664325879	181.46893393572557	322.0403826394906	4.125397492405441	1.726709014931292	4067.6190392280064	23.856552653665076	1.0
991.0	46090.76386572763	48974.823707624244	-362.1020344727054	422.1379575221134	180.75633614455	480.4791441030459	4.333679353405272	2.191103341055352	4636.7602903735715	20.65809642352121	1.0
996.0	46249.360230749866	48992.43358912123	-438.31350306740296	476.42371403066755	183.37371791440071	338.29272181848756	3.8103731859076646	1.8255106460686668	4232.426432260732	26.734357381047754	1.0
1009.0	49739.56324720645	48602.61837557881	-188.51732122026908	319.00933822853386	191.3753329001541	1133.796069751367	3.9026088591266905	7.009979441970706	NaN	15.241398187882321	4.0
1012.0	49685.38742234131	48612.84070102704	-172.72711715061266	310.95994845762584	193.41755274967386	248.7177727314132	3.5883114473257245	1.5842534877893006	3984.311533238502	24.891519862863873	1.0
1014.0	49740.56565436955	48630.51221743018	-246.10938192948248	350.34553852310165	185.5247584650007	554.2363729011932	3.795516829395261	3.2268295168277676	NaN	19.027110051235397	2.0
1018.0	46094.70648237964	48995.34526474774	-354.88079432700704	417.2995993170384	180.75511230655812	1005.6095497803005	4.005110181931799	3.767677425516811	NaN	14.868941244808195	2.0
1020.0	46144.64276485866	48971.4976355797	-447.8950493778166	483.63628218711125	184.01601759469898	134.4803715533517	3.7446906271235694	1.2404165514265777	3077.5542861839895	43.82768814727201	1.0
1036.0	49712.93298741119	48623.583770686404	-172.80539585982243	311.6982942542131	193.9718778918704	1290.0685101633399	3.8871962754093525	8.692109506000266	NaN	15.435479260607702	5.0
1037.0	49761.41307445807	48627.636963687495	-204.03000516638528	327.00415040451924	189.43922997448666	319.78496436672214	3.8297085540842675	1.9111729949799212	4183.754283266021	22.646423701270205	1.0
1042.0	49765.37454888591	48610.87504316976	-148.16948418745005	299.0198191642715	197.06133751446876	315.4707989477781	3.992182060099694	1.6245774929074281	3353.8192213122097	21.457806489673104	1.0
1043.0	49719.019940662954	48627.71265775517	-219.5333256012542	335.5652734518635	187.9658627565945	635.6188501513851	3.8218857535632758	3.3277564797246715	NaN	17.205494578802572	2.0
1045.0	49641.029702815365	48661.394704873106	-347.5757416345203	412.41230025945055	180.759705130408	101.34718230707746	3.692204322629861	1.3614603886015881	3758.4953949502838	48.55061673015483	1.0
1069.0	46164.027724606814	49029.23977206046	-383.6251513567713	436.9139740882307	181.04699923777503	282.0726931687699	4.030538267264814	1.5381890832350564	3731.2889360118606	27.007909162092325	1.0
1073.0	49684.6761868568	48614.670605387844	-197.6888927702863	323.6793996971507	190.18481518288587	174.6833687440457	3.562190164911924	1.4060125571887299	3492.9731276038183	30.49206330949582	1.0
1076.0	46196.24385704194	48995.44593017297	-356.8878279000028	418.62404300983394	180.7390435186624	336.14208849042933	4.203750445801953	1.8631886675183804	5099.307635736365	24.669756319701968	1.0
1076.0	47981.70749191484	48785.809116446064	222.0659915363829	187.9264625497437	307.69238723114256	107.01220101698198	4.061082320214232	1.676945307478942	4857.057811009771	42.534392871698195	1.0
1077.0	46161.13925009896	49011.54313968639	-345.26650708585083	410.88455017474087	180.7750548339375	364.8662507724511	3.9226663652691105	1.7639494280040338	4753.584209797555	22.905493925278602	1.0
1077.0	47824.04381527921	48749.0469236642	176.15835464685574	194.68126573154169	288.30110740461225	169.92957026238247	4.325317104263307	1.8032474564457324	5173.9298827447	31.302264446064	1.0
1078.0	47872.68880749114	48723.55119479368	185.843151347977	193.09084531139038	292.2582668046238	117.14512897791651	3.7530232752772963	1.2041717924765576	2904.039976381394	35.68592873195905	1.0
1079.0	47913.003617866845	48906.54173306077	367.2345134913173	179.64524797381	379.5808850259854	105.8920349587319	3.754953110815223	1.3164534807206592	3350.6914253417012	43.91603021076782	1.0
1080.0	47861.62127428825	48954.19582594128	402.06164448782334	180.61425775953808	399.2162296712251	148.60420302663994	3.7327686802580273	1.4681535638885974	3946.0159722822295	37.72239713243515	1.0
1081.0	47806.956931533015	48902.55187773203	527.19915926918	193.53440943137738	477.3957634234122	127.92836709873546	3.804057116940237	1.3260314526978023	3673.2700757981456	47.453087366843555	1.0
1081.0	47811.50691916577	48871.377510998645	473.71710306334137	186.2055722155715	442.5226141604858	120.03070656003784	3.8050132441605045	1.4816496310975418	4304.031109579062	47.77560121160707	1.0
1093.0	49790.04368095599	48636.04954526236	-268.24502190161473	362.8094315558883	183.61530240388532	221.1826882340314	3.790813331690214	1.6780489302714967	3724.9341187704663	28.86068321852206	1.0
1094.0	49717.844841634986	48642.0287062671	-123.35961411088903	287.53455062699106	201.20925861108088	236.00245735630102	3.8599526016789136	1.879681270330271	4017.1779127189325	26.136405954811337	1.0
1095.0	49749.67855809153	48640.73072336959	-100.92019863024112	277.64655201210024	205.36487387906536	215.09706822517438	3.6826656301243808	1.3756239606603915	3639.6555862399296	25.608376160125943	1.0
1107.0	50008.186819652496	48616.7204460302	-256.52114261818036	355.98221688638154	184.44409199964866	189.64553537998285	4.038747676141454	1.4342715762703109	3861.5978740070423	30.285729625749514	1.0
1108.0	49768.02445125346	48617.807730095294	-249.43876460713332	352.12234256345204	185.15846783634234	647.677499609853	3.7307836229456917	5.260571255332689	NaN	21.12159313615464	3.0
1109.0	49798.5555065611	48615.911867899194	-263.69073170709174	360.1419173012253	183.92481409277437	407.1607138355693	3.721496382603941	1.8984446299188658	4283.043255035397	20.33079475089466	1.0
1112.0	50057.55337027919	48595.90791201269	-262.95947313897153	359.7154308995654	183.97598356288606	187.04532838696483	3.7228068292541705	1.4952786375154068	4109.317036459553	31.003568364074564	1.0
1113.0	50084.62437789351	48611.93893262306	-298.76766326110516	381.84249035062555	182.47479467843323	1654.8808748535212	3.7525068215814703	10.795239152414192	NaN	16.224767930518027	7.0
1115.0	50047.36672887225	48590.67799136113	-268.4968902082553	362.9575252664734	183.5986465840197	249.8550272108661	3.7971910701908835	1.723107861189795	3724.686224347647	26.92024239746616	1.0
1121.0	50039.68310273591	48599.64516698221	-242.3609311185004	348.59522352596474	186.13930164455348	446.9426859765714	3.8372061520850522	2.9910435908263393	NaN	21.398243277686074	2.0
1122.0	50097.70830511921	48625.257479901506	-236.83155651092213	346.5886568033496	187.5107834344227	484.64516849825486	3.6617641909680017	4.285047624291064	NaN	23.601003335682503	3.0
1179.0	49753.02524645336	48913.168538154394	-467.9917540198088	499.04542312382745	185.59047310018732	123.61752560935528	3.616752217353721	1.1379411584679502	2854.002167683884	46.29191890740209	1.0
1193.0	48331.27811320046	48821.47101722588	-332.66068170483254	402.6334025705385	180.93049064835986	203.84550072911756	3.7448938961929246	1.5431389768299477	4299.054252395978	31.43395528088515	1.0
1194.0	47809.59174815886	48851.62116119582	-888.2905153221121	908.5839153867522	289.04975472120196	537.4850089750389	3.831319945102746	1.611901021060902	4304.113544004217	38.92229805943274	1.0
1194.0	47803.10685844197	48839.47976545548	-764.835250243863	771.0100756918366	244.6961486661563	431.3874170601841	3.9667328688665195	1.7357340485170338	4184.349453632296	37.08925292069054	1.0
1216.0	49701.94634937081	48619.32200261773	-249.88820970215195	352.17704415548695	184.95938661291376	206.64938805489075	3.5263363080706527	1.6386479046147675	4252.662213330404	29.521650592081798	1.0
1217.0	49734.39305501172	48627.07595284792	-168.35055301142404	308.79038074702885	194.03327791195852	80.74556110196903	3.722638076503211	1.2392739713537222	3244.47556917042	47.33977657582704	1.0
1226.0	49727.76306198024	48630.74654486543	-194.03723436439896	321.7896326021232	190.63426481904958	363.718153244675	3.6816122536170175	2.871778886154509	NaN	23.359180231097145	2.0
1228.0	49748.277523148594	48607.49003749294	-263.3935798526862	359.9685508514192	183.94555799855604	239.23213548333288	3.5765727684328135	1.5085331949218626	4040.366267600046	26.713005734178598	1.0
1231.0	46653.48747052159	48930.8802911804	-168.32381939206297	308.7771837551309	194.03708383718796	111.10737624751796	3.6511389987720753	1.33217353298597	3864.2090427462604	39.29344153705262	1.0
1234.0	46784.933380440816	48561.08007355594	-305.00403563571575	385.05576792785587	181.69581856487846	139.51392408977628	4.012344655970559	1.2601185788830207	2996.848165933165	36.92749527057322	1.0
1260.0	46042.29390896143	48885.66786623091	-338.1033527660117	406.1775224597503	180.84852406159087	223.24874394284024	4.008815028414551	1.5746106191898528	4068.128721385418	29.99500824025389	1.0
1261.0	47830.306505916014	48817.960349111134	-380.1114339327186	434.4719054529489	180.9754347592716	211.74635229101503	4.118259932964228	1.6768558966922464	4993.122127128338	32.97615546112571	1.0
1262.0	47787.706681022784	48737.89236291296	-281.91125889432874	370.93135379595304	182.78142223154728	81.41934033173654	3.6024556151154417	1.0972212123764853	2778.7891757111615	49.12108942035692	1.0
1270.0	47872.34701740265	48953.5670020766	-428.8606443348208	471.0418418104692	184.14124521100393	718.675100831964	3.993926282752722	4.777464155560326	NaN	23.03328793476127	3.0
1276.0	46237.59501447967	48720.08256424436	-424.9877823931566	466.5366253105745	182.59674486870867	261.3679096708487	3.8298772354845134	1.4636926074254684	3926.684382924396	29.271155519730605	1.0
1277.0	46157.715957841065	48700.63180652895	-410.4342262148152	457.0166173351571	182.7810683120536	306.4393147121933	3.782921801474038	2.92220456167992	NaN	33.14410632679161	2.0
1278.0	46149.813732362134	48779.94625863048	-467.5563882253327	498.7075705321399	185.55310308049937	227.78812215396772	4.090332907223113	1.6437391640878638	4302.743109817626	34.73364402633756	1.0
1280.0	46148.78586744778	48650.516150203766	-356.01582065385276	418.0388895595633	180.73817387070875	309.1975687891365	4.422062959749315	1.7961043917239132	3217.3629435424295	25.732616761572718	1.0
1283.0	47371.07407353602	48651.67732786334	-106.149957952322	279.9086252058911	204.36206541442635	107.70489575050519	3.775698601433403	1.318449060861275	3284.6777143028817	38.81078349381991	1.0
1284.0	45949.510722694795	48652.39719353398	212.79941305123043	189.12984383877216	303.64882531082026	126.56919209020322	3.6784567785308977	1.3041539036470888	3679.627655780727	35.038377316334234	1.0
1289.0	46093.54281145389	48684.738718594206	71.67333985401773	217.46421806410626	250.1546089092021	113.6116074206324	3.7833584392100095	1.2423308600523657	3072.685188307496	35.822173454948505	1.0
1289.0	49714.910005625505	48628.00885454152	-279.7938894544166	370.0797323722906	183.23933064352983	928.5998556234895	3.9209349471881954	5.39620475351993	NaN	16.797390337203318	3.0
1292.0	48077.21242136946	48861.96473022012	-668.0197993294294	673.177771045614	218.03950932986407	419.86419498971196	4.006794803965827	1.5369734373009354	3567.8087556252967	30.87258726093235	1.0
1292.0	49670.94762951625	48663.90225528253	-482.81924453462443	510.65855960648435	186.94943956226226	246.173276313146	3.9466836833076098	2.063523238316934	5550.596512952188	36.55036601066189	1.0
1293.0	48189.66038244295	48736.65793042366	-526.188891649096	545.8164613769127	191.88611193231125	312.7672901713132	4.007816069577232	1.7926352022745171	5014.072709426925	31.420367152771632	1.0
1296.0	47089.9146004673	48669.60015256069	-4.336589030012545	240.50695570021279	227.63187328646777	106.72163082140435	3.765803357127474	1.323125046514606	3280.9504284750083	38.01032216773476	1.0
1299.0	47243.91034790361	48700.470737513504	-219.389147284295	335.21435561106864	187.7603116276047	77.83539137296297	3.542613994083121	1.1767372581471325	2813.310569985805	49.262455073909415	1.0
1309.0	47092.25466134445	48744.58768514074	-351.90836797374766	415.2922601218812	180.74187110093135	115.21970711369427	4.003944027997932	1.4723219008124833	3718.269918538716	45.98681228734285	1.0
1310.0	46650.41489838241	48703.93966461623	-502.526206030008	526.4142707743396	189.01494906591753	221.0834410843047	3.9680543840741573	1.779589392669513	5180.909945673985	38.24238139393064	1.0
1311.0	46413.28704875717	48599.57995604379	-349.96128844191367	413.99581791229036	180.74811578403833	272.9763441140708	4.033481770925233	1.5433056071295663	3991.91162679835	26.664613430983337	1.0
1312.0	46352.11724153726	48567.150778181036	-266.91213814502817	362.02671754934244	183.70424967049527	100.38855242463987	3.604502197805755	1.3312552062478904	3994.889781992353	44.91962721915334	1.0
1313.0	46338.758043326256	48615.65360341702	-385.14476535395977	437.9737273781858	181.08086401646884	181.09167333725824	3.5781417201159185	1.4167834899824332	3646.528912997513	34.93211524037629	1.0
1314.0	46690.32439750938	48826.692887768244	-24.234784921009442	247.43900005030835	222.4629724391444	108.84491005326217	3.57253527937081	1.3187986239712843	4132.461248034725	37.63212304182788	1.0
1328.0	48833.37749706941	48671.65735103446	-501.46656466333684	525.5577710463979	188.89635748386206	126.9424172070937	3.763365631749592	1.1779003474203529	2829.1138850395014	48.0901364444154	1.0
1335.0	46693.63751410522	48920.005357818896	-683.6105223677428	688.3351515605164	221.84963102299514	198.87172341948133	3.525191360755867	1.3657360198606183	3466.7664513480954	49.932434159466766	1.0
1338.0	46453.5870776458	48863.97403862962	95.4929373148004	211.36439694513086	258.11876477903826	108.26776370757851	4.0580793019003885	1.5735218594625828	4607.838663828155	39.63209615989459	1.0
1341.0	46490.9177933591	48680.445026299465	128.17631130007234	203.8654361198855	269.7502390925509	94.79705322422616	3.8209422747520487	1.415314111983917	3994.2221827129265	42.015714633789344	1.0
1342.0	50477.63680762284	49090.25985361587	-312.61148099004424	389.8188889639838	181.4271827856813	169.1290983371713	3.724694984061022	1.5224244631802595	4104.863361078283	34.62778999311739	1.0
1343.0	50684.770666687866	48926.85436659807	266.41028439247043	183.2887277748839	327.9483352413841	194.49736155878927	4.248770407712997	2.157600546467565	6042.232993777198	31.824301149399158	1.0
1344.0	46343.270527948014	49102.23618236086	-294.23084108117126	378.403896588754	182.1516987531038	240.29232821907848	4.016614619440926	1.6529136934703312	3829.466727360856	27.875619403111195	1.0
1344.0	46140.50657112358	49104.279004621545	-559.7146488725239	574.2098765167522	196.6846130029082	382.52369852750775	3.855386521887401	1.5990570699130435	4194.553016365213	28.079108436610703	1.0
1345.0	51067.33847563153	48948.88493497393	470.4961828178975	185.8503117776498	440.49199590727994	145.89043768661628	3.561221379868219	1.3695614425002065	3290.604791530697	40.578756686338565	1.0
1345.0	51066.77639747211	48959.66363640169	480.3530414787523	186.96834260969615	446.73114331845295	145.74454111762714	3.6042311201526354	1.4049855637554556	3521.1933164510897	41.47442956387721	1.0
1346.0	47461.87419411613	49103.7599380447	-667.3432213553086	672.5251879214754	217.87835843632882	241.0422409907544	3.629476078574806	1.4579663881039742	3991.9327460244485	43.601077307831375	1.0
1346.0	47262.01836591621	49098.42026959452	-694.1615578880268	698.7229740337033	224.5332363547984	241.0232950473375	3.684124091443457	1.4655856466402275	4021.468106356617	45.76196043552997	1.0
1348.0	47284.62233393806	49082.98343165091	-512.4184071420195	534.4611405037354	190.1633338265235	236.7789561951063	4.12733489336544	1.6079838747748982	4338.075695202965	35.75233870723277	1.0
1350.0	49612.45148635928	48666.134903958475	-115.57806510979714	284.05180637569833	202.60688157423198	140.7975469417036	3.71872488725798	1.1925229327976146	2858.244197301319	32.23387780530649	1.0
1351.0	49727.86219239441	48629.04520549185	-227.73561258052382	339.8976194677677	187.02710080772422	924.7421379392164	4.017043622931102	5.707167791340242	NaN	16.50515312174308	3.0
1352.0	46292.368200856916	48757.33668183204	-280.1147580435773	369.853628760746	182.8829147950457	261.0801849363923	4.279613822717825	1.7574048340168251	4568.783055612094	26.564332306255253	1.0
1359.0	46157.89416916141	48940.64449170173	-478.53042192507996	507.2781712782546	186.53913830698514	267.49257116448166	3.6071338232026324	1.6161098194500447	4683.5601871010995	31.584056664607086	1.0
1362.0	48842.52187727983	48909.99200050786	-411.46320969253185	456.67321919995925	181.94655141200596	167.44985286499826	3.8749428423967758	1.468092265605304	3867.446617830324	38.25042077428229	1.0
1363.0	46305.704210634816	49128.22096557626	-307.5217679181942	386.62611091618436	181.60202887556252	213.05601356151297	3.7735659760427893	1.5332895712802734	3416.95036055687	29.83254084839475	1.0
1365.0	46644.208436367146	49108.056005506514	-237.22147648099576	345.02567433900805	186.036583675053	177.63302494557038	4.06492588358902	1.2910755893918193	3259.9039896936633	30.38888125839269	1.0
1370.0	48694.78738551065	49065.65428364883	-483.8422630400909	511.467450300049	187.04937992769152	144.44593826761954	3.9179144906434242	1.4311499899647064	3733.3066262091916	45.97563667837255	1.0
1371.0	49577.46802666823	48679.268728113726	-438.97023236795746	476.9153074844936	183.415508408417	152.2698449754235	3.861295301455159	1.3249388102160582	3170.859546151003	40.77817918252112	1.0
1372.0	46992.56139285193	48658.208813177334	-209.11706309967207	329.69879083038296	188.86324855407673	223.28064782664936	3.9340633780314556	1.6621836903911429	4388.333961292139	27.447301408266714	1.0
1372.0	49688.748061323306	48683.169992636635	-225.23156861634607	338.39581738844026	187.16887259100724	259.06148627166465	3.9454667968606207	1.6860907826596112	4445.13077938783	25.385756076908024	1.0
1373.0	49683.5380330585	48637.042536201865	-259.494415512822	358.7199972253261	185.0471848777583	433.45613551712074	3.689454728375657	3.2779217183654388	NaN	22.988928015896768	2.0
1375.0	46869.59617109056	49151.54905422035	-224.35878490370973	337.9185021971046	187.2555733163315	198.74185435036964	3.7954118269924417	1.2693912930565374	3152.784084578315	28.09685893131228	1.0
1378.0	46872.06018344273	49130.73076842731	-309.17121203876104	387.65813197653085	181.54320351002352	179.1190547311008	3.7047969855819898	1.4646421214118552	3701.2727556648447	32.924854246523935	1.0
1380.0	48479.35616670214	48839.31156143311	-474.45661744814873	504.083320263095	186.16238880454324	207.48102246576926	3.9461885186974683	1.32097173258678	3209.1072253264088	34.973275771344454	1.0
1387.0	45972.69434955034	48853.54575139009	-218.397467352578	334.67753669224976	187.86328367321352	98.47424219635418	3.7112126108297656	1.3781727236768733	3917.310705113946	44.35311115436006	1.0
1387.0	45972.30864652416	48853.39008533763	-214.71610411223327	332.69284236730914	188.25209685112597	96.98272709568018	3.755907933268545	1.3785740969798816	3951.992764903896	44.69804968798011	1.0
1388.0	46004.43926067314	48828.34588272392	-143.3653848996928	296.7505343721646	197.82790434395733	365.63795226930574	4.12962603002406	2.278957767527115	5345.307923716474	21.044023513544964	1.0
1389.0	46247.33820426097	48908.753207463444	-69.80658239235558	264.72187561101003	211.76180340222305	346.27738741776653	4.596857855645381	2.4384385474927948	6572.110393940206	21.55801891423031	1.0
1390.0	46424.38501845044	48932.489028410884	-355.57116025828515	417.74077982916975	180.7379535065297	495.57494046991457	4.584838578251091	1.940586773229567	4055.972076606847	19.615022868096283	1.0
1391.0	46739.62825419149	48830.45648766156	-497.75736797733526	522.5679969819645	188.48797659098489	374.39651712949035	4.632737639157157	1.860216652520448	4766.2138545792905	27.1759632413558	1.0
1400.0	46422.54403530063	48994.84451828471	-308.89837273118536	387.48724530381656	181.55279086415845	442.0109742593546	4.419852462989661	2.1357577153548806	5618.500015306688	20.570391907901588	1.0
1400.0	48585.61560240354	48920.84217587178	-373.47747722913516	429.89298080335095	180.8659718108341	437.614957784144	4.811146527446482	2.049127357034008	5115.907266983033	21.790974765225666	1.0
1401.0	46796.42232292382	48753.32677173566	-484.14546940367455	511.7073821981326	187.0791538851721	447.85332785106476	4.265352748147509	1.9783697654833843	4462.990124572333	24.220858930191064	1.0
1401.0	48611.78101393784	49003.65560381409	-431.66122816704063	471.46709176621295	182.96893242264298	372.0151505740159	4.496997868068994	1.809256235729636	4768.233025521706	24.931830153958686	1.0
1402.0	46074.82963866003	48883.75483231346	-474.5218805800445	504.13437904080286	186.16832471769678	412.45741008054233	4.55447832364997	2.645055252052255	6641.670563744154	27.791438861101096	1.0
1402.0	46093.361639321265	48904.35976091636	-913.969027646132	939.004716488805	299.7344816966839	787.7647330833257	4.1971961196828005	2.4382320357635394	6009.6214964532355	37.012177223434755	1.0
1402.0	48616.338581816286	48971.909174525594	-583.3512531443579	594.8650973531709	200.582537011329	461.27448084276114	4.302092728586188	1.7178081370014604	4011.8813802050554	26.312307754804337	1.0
1402.0	50839.742255899175	49055.181862395584	-246.40013049276502	350.19265270769694	185.24381820619607	164.4979246281615	3.9501370080178266	1.4900208704537805	3831.907219291329	33.170678152874	1.0
1403.0	46882.748014983816	48846.03348131699	-601.0270291887936	610.6556607822835	203.77571121562232	531.0288393945926	4.354425246179084	2.2968552809131033	5981.986562237181	26.874496198574693	1.0
1403.0	48625.500033230506	48938.47999077264	-618.0252732894807	626.1188586905055	207.07107726216253	405.31131640720974	4.434705828599934	1.748381016567267	3875.5844648544185	30.242572908043375	1.0
1403.0	50836.86634452244	49026.86750215753	92.39267156091951	212.12803847162687	257.0577044702603	210.69567557145834	3.9770762735168113	1.443585564740283	3459.62074128292	25.47837254997554	1.0
1404.0	47349.32208772802	48863.43090755699	-772.4638228202657	779.0944474192949	247.10016302507992	739.5883046335947	4.15589815147007	2.062660862036322	4729.638487377978	27.778839326340346	1.0
1404.0	47346.06873941835	48883.04347082803	-827.9295567955179	839.5242678847906	265.9127526452954	809.6311047484664	4.300577861729938	2.425715652717006	5270.199515545584	30.64266007768367	1.0
1404.0	48528.397614386246	48927.4880947949	-685.3226506458855	690.0136596212116	222.27933609150853	509.28730293049654	4.326867506613944	2.417433782820613	5641.556255713633	32.59845110337511	1.0
1404.0	50797.4136063543	48992.89104397857	97.39522691846763	210.90032173903518	258.77344611856074	199.48531337139414	4.012944362717457	1.6933967590890502	4914.10461573673	27.273652815733147	1.0
1405.0	47849.759036264666	48954.75734065778	-830.928371361789	842.874137518731	266.99668282443594	575.0928751867901	4.200409504655088	2.173079368930993	5380.059038027268	37.5286769467104	1.0
1405.0	48412.36679912018	48928.59681649243	-773.685238854685	780.3939385185096	247.4891903912948	508.8342207208832	4.141404447894263	2.1231632957647824	5510.692805701101	36.36135277985107	1.0
1405.0	50559.19640456924	48973.17122927311	61.148808634586416	220.3298120120181	246.77343208246202	256.8937904472935	4.378035875785639	1.6475921143338732	4159.143568120842	23.17976102348544	1.0
1406.0	50551.07678242457	49015.434181220706	67.50416211914418	218.5868984188048	248.80509623303632	194.04454218772693	3.7344802418866547	1.4978825381988674	3733.3003893604214	26.918185444688408	1.0
1413.0	46551.00233179894	48968.72985977361	-310.2458914772388	388.33191572417985	181.5059919550747	110.42529099206911	3.7209624870172093	1.4358053401061506	4257.536919268372	44.95097366453693	1.0
1414.0	48742.49753344455	48909.293698280395	-572.5430241485583	585.3547801487673	198.7473133549951	396.54153747851205	4.150396429557092	2.0093268769784203	4790.398961632876	29.85952009930065	1.0
1415.0	48483.04762630729	48831.08345324467	-546.5202017368499	562.9088353497781	194.6938872049226	413.972141508265	4.331155526641662	1.5962438752310224	3395.3511791943815	26.246095269778493	1.0
1416.0	48010.685792935525	48855.27182914484	-606.1772872125034	615.3120474148386	204.7509147047904	349.8783565362164	3.992426269804871	1.9129072159231908	5210.209804933059	33.688721984542155	1.0
1417.0	47176.44116068592	48941.77348985571	-574.4278536081955	587.0053385921282	199.0609461130792	287.0919099157228	3.895606192670552	1.58123631790585	3823.2015206747888	34.32952267840653	1.0
1417.0	47158.04398407274	48940.29710664668	-606.3389772027616	615.4586375099279	204.7818580507163	304.8724743824361	3.7658348914730118	1.5558070127458983	3816.7155458204547	34.501420850754855	1.0
1418.0	46652.51820594899	49045.283943505565	-208.8393617001283	329.55106126224575	188.89418233940455	93.80949096736063	3.8967972907732813	1.2851745474987617	3333.742490588331	44.477586412857406	1.0
1424.0	49723.794612819416	48629.198594422975	-196.29739336478616	322.95488677643203	190.35252713742761	261.3156867344828	3.7319276537856974	1.841385395521121	4924.002319922841	25.320360139377488	1.0
1425.0	48786.43058136168	48975.397257753655	-484.63014344718016	512.0910923373492	187.12689293534424	382.19178966560185	4.113598222946688	1.801310645767015	4425.575653254416	26.137135661736107	1.0
1425.0	49677.49668115111	48682.24383529545	-448.3404374479187	483.9736564929845	184.0475759386627	397.27619733104507	4.440363081352198	3.6860331621396183	9362.693774869163	32.274154284912974	1.0
1426.0	46112.01250416286	48753.458753976745	-498.4994511431059	523.165110149251	188.5688406026091	157.75221174170204	3.6395548523644856	1.2320764490788527	3084.5453721393774	42.147755774049216	1.0
1426.0	49767.14942574862	48626.45058459027	-205.8333229002817	327.9763689304589	189.24878172266997	586.9806038888551	4.011937732184556	3.1105315480248557	NaN	17.567701055391105	2.0
1428.0	49443.040419117824	48779.06034562516	-841.4040390789845	854.642690209273	270.83692991689446	485.4552067399135	3.789194011546875	2.271398033287206	5562.515383479046	44.34833412444525	1.0
1428.0	49403.643685087154	48732.63858495359	-769.051993069699	775.4719809865524	246.0195010608269	440.8925532171186	3.533990170260318	2.2269527602835963	5257.81362968269	40.85452203254271	1.0
1429.0	48750.7215434964	48903.72397524091	-460.5376815841879	493.28558155597227	184.97058173840102	273.29228806262853	3.7812234631084856	1.5329335691468027	4566.903062715944	30.029734164879983	1.0
1430.0	48710.8459590851	48914.544772189016	-342.8546701803933	409.29428890146386	180.79542535015761	215.50711339835394	4.023201382014645	1.552455381206472	4666.278915768668	30.696600808387128	1.0
1431.0	48769.10135071207	48929.289879055454	-346.23115060123484	411.5221302604154	180.76814851507103	337.20942974224107	4.380705664246202	1.8055952379910358	4957.8973028250375	24.182770449946922	1.0
1432.0	48805.792386336056	48942.64316558948	-399.0230654367032	447.75298011598926	181.47157271309533	281.29836834462003	4.013770405440425	1.6625673606381621	4392.674307041234	28.010728254951708	1.0
1433.0	47138.40336166077	48700.793025696585	63.58281132998954	219.65780257512876	247.54789126438664	71.42071395664529	3.938514545442496	1.3361699315426372	3661.738044493458	49.45993517238587	1.0
1434.0	46327.269178883114	48861.03257034872	-197.29259385473975	323.4728725169803	190.23242924885238	176.67529429321132	3.8420235167384575	1.4989602276873415	4325.433314066358	30.735217194339487	1.0
1435.0	46043.63081606855	48936.5508611862	-370.1526614943165	427.6137209768393	180.82372798490348	503.9738663405946	4.222787120884348	2.1789907052503352	5233.90187533068	20.192825283736486	1.0
1439.0	47193.317910749065	48740.17805977975	259.2224409917894	183.91453904315384	324.5632447199615	111.5361000603126	3.66811365084316	1.3075066694298108	3769.1390028469496	38.89813788468867	1.0
1440.0	47210.69689829352	48839.185591606554	182.34816307793085	193.6545859646074	290.82198874602716	103.86656467751943	3.578545362334605	1.3050936655892	3487.9709813253075	39.221509320430485	1.0
1455.0	48761.40639445868	48904.131349031915	-321.40299931322136	395.39135136588874	181.17167137879508	223.25802405948582	3.947846878875785	1.428277868989935	3494.6074773561077	28.864055853250107	1.0
1456.0	48969.10505471632	48888.760341672525	-560.8265758418515	575.1697422710371	196.8584377319812	344.8122807251809	3.9628887797023062	1.8743851754801988	5019.85815077799	31.45511780958191	1.0
1456.0	48984.396535796826	48864.25547028961	-684.8296048746204	689.5300121415218	222.15536383602657	410.00950940899315	3.7878478523619012	1.8141230449753045	4752.820025712319	33.882026825702255	1.0
1457.0	49163.72149886859	48816.47306832716	-648.2813967255715	654.3167951773808	213.48148291858902	538.9450491361497	4.195218744512226	2.7449626601471007	6524.402264182651	30.950331168351465	1.0
1457.0	49206.02820490877	48779.279057706386	-741.9173828663746	747.0529717518083	237.74073154548637	637.9263821069877	4.07285151690184	2.8380335846459603	6643.86040903574	33.12461899348712	1.0
1458.0	48810.0252507744	48914.91077296389	-411.314415470003	456.56566357239	181.94017338636053	365.13463982037433	4.201851699897362	1.8028903189532566	4583.042517916411	24.62240300065729	1.0
1459.0	48707.98832977579	48878.9637777623	-367.12954805105244	425.55033545327854	180.79263000991588	354.8772699539748	3.9871565769554027	1.7010857954308616	4524.354775523595	23.608444500270522	1.0
1465.0	49776.88966247956	48632.31512857393	-241.34144426723276	348.3022387495795	186.45438168671336	417.07348888714773	3.594599330115785	2.8911619733340173	NaN	22.168740577159234	2.0
1467.0	49708.657141710326	48643.23895773091	-234.1007946785469	344.4226616205945	187.2385084010232	486.0749016719675	3.715311305010879	3.1380056823899	NaN	20.47774235804791	2.0
1470.0	46472.83275630252	48849.91307764894	-411.60309566813123	456.7743545582528	181.95256297563128	480.402185930707	4.298147441422603	2.26401694572561	6207.696462894853	21.975906575565666	1.0
1471.0	47118.420684237586	49045.53668252767	-522.7892248190469	542.9964278082052	191.44735647771446	386.5457691005173	4.354531658212641	2.241601516519644	5894.262080313681	29.266559000555453	1.0
1471.0	50807.57047403827	49052.68400260673	-255.46371434921602	355.37281289492375	184.52399418779908	165.4422891960262	3.717771269586884	1.3470189481581727	3504.306280429753	32.44157226232648	1.0
1472.0	47258.289918825154	49060.58169727291	-285.8598028542815	373.3107903894108	182.5669948389667	377.31344943208234	4.629522730724171	2.2869766894630956	6209.3551185376555	22.68021966161033	1.0
1472.0	50730.47579374196	49022.20323544989	-275.1758573683892	366.9064556250213	183.174611721873	170.2926865916714	3.4156342231098167	1.416063100249858	4601.639853816986	32.74265051528938	1.0
1504.0	45985.536197659196	48805.55597264105	-375.30843437042665	431.170597274775	180.9073710844703	634.9589302764139	4.000459015734901	3.19829190462443	NaN	19.550148302659917	2.0
1506.0	45993.47070077747	48856.93442763912	-432.32551518616503	471.9601777184902	183.0078380273128	384.56948487988086	4.217165158670109	1.55164694983125	3492.5853571787156	23.662426936384595	1.0
1513.0	48690.08361689762	48779.570228661985	-425.77151969149753	467.1134886116168	182.6386960921632	134.95135112356	3.7220625089533934	1.3498775626288382	3747.9665820397113	43.68431121024384	1.0
1521.0	48652.523309838776	48818.501133151636	-420.52794865666874	463.26502826060266	182.36693370255796	395.7576938665875	3.9764449115284464	1.7157316384379828	4468.016154864854	23.418132869747478	1.0
1522.0	48608.70920696847	48776.85075942337	-384.0822387766534	437.2325101862341	181.05700042183446	198.7510360661206	4.197196475822354	1.7446040011210369	4033.1542036151523	34.98433603255183	1.0
1541.0	47201.67899684787	48755.93340866905	302.94305769942923	181.1451620271327	345.9915146165881	476.42543793058917	3.8269712163437193	3.2969849461226044	NaN	20.734171796651477	2.0
1542.0	47196.04723811592	48812.88371453607	261.0592450770452	183.74998292701449	325.4245361216224	268.61919098558417	4.026581653401868	1.7488177531639675	4684.425552682501	24.177452811044194	1.0
1542.0	47196.071777420766	48814.19614488431	258.0967168093123	184.0169632008745	324.03665488820695	268.10200671253904	4.0310793392078965	1.7473566071227205	4422.318601162135	24.160264629714185	1.0
1545.0	47114.2951561809	48936.051821649984	-641.1266746628465	647.5708440629334	211.90262085237228	174.11744867421532	3.4949756049364735	1.2568261977648254	3406.2347497769224	49.33004501314163	1.0
1545.0	47085.895873325186	48929.54692552042	-708.1152781174593	712.62206844398	228.2125915169707	196.98824483021028	3.4132378547823663	1.17092924070284	3040.9997397412335	49.66620679985359	1.0
1550.0	47074.05447164822	49118.54018234793	36.38035055767187	227.48587589224337	239.1492577948185	112.77486030927098	4.0255947121110545	1.6852641993342334	4834.118734441823	39.42703671168348	1.0
1557.0	46309.9317743838	48876.1472498333	-240.20802317979462	346.69818409352257	185.77158721135848	265.13928609876126	4.330580308171222	1.8029886357587812	4612.5172345475075	25.68842706500554	1.0
1558.0	46744.13800521535	48952.209141338644	-195.45494905582413	322.5171380986323	190.4547807643586	121.39897374159297	3.4510712793790783	1.4302027100350636	4157.277519857487	38.49826669245616	1.0
1565.0	47015.101517523515	48887.61720468648	-307.8211056988586	386.8132094562761	181.59119937068243	87.74762585978164	3.7731047489176666	1.171262213338486	2907.7223839893786	48.82972753858866	1.0
1566.0	47419.46372771251	48997.439118365386	-199.60236132215053	324.6786684187126	189.9566020786387	90.5806786145801	3.6125070991360024	1.1980691749472565	3136.0574247382883	44.27884097418939	1.0
1569.0	48949.335967349194	48882.53097243762	-101.10607114696738	277.726507019315	205.32887550713954	77.20980905632969	3.622196203188411	1.2156178986960862	3338.1784305650995	46.92066561012084	1.0
1574.0	46814.94518349044	48956.45883689517	-393.3542218679653	443.73652385335794	181.29424731601654	104.57672845820743	3.6141095775831666	1.2389751953406205	3130.247771814317	48.400321196761	1.0
1594.0	49085.16310918629	48868.86713278867	-140.00237417897847	295.1749187181002	198.37498959916704	76.08844494867749	3.744736309567724	1.1651899337552407	2937.8293627327153	47.563183612057855	1.0
1599.0	47105.691510732344	49054.86022722477	-39.12663524658877	252.87123758086918	218.79197385574435	67.06965218290549	3.856099867860171	1.1557429208298189	3097.6141778544893	49.67268991927895	1.0
1600.0	47117.705750455396	48827.303728268096	293.21440092332926	181.38462129529626	340.91882689719546	130.50514911535265	3.8380158288035355	1.368668725905567	3642.0310550345694	36.4392750795762	1.0
1601.0	47160.20476486168	48757.07213734599	203.25951174793892	190.45331324752095	299.5543611858166	115.34481248515253	3.8520808371132307	1.1829231188962956	3088.082169555749	36.11906907936222	1.0
1602.0	47153.01917662755	48784.70846256465	287.2811322189985	181.74834991184977	338.00104526602706	473.9769361103571	3.999107102941398	3.259790595120565	NaN	20.439654863649526	2.0
1604.0	47137.84363072698	48842.18537573454	348.4776996277011	179.59726257298942	369.3888760358213	192.14721202103902	3.643362046364448	1.4436731062749215	3646.2605022051994	30.277866326805405	1.0
1607.0	51362.57147304916	48593.14866089773	159.78516060345268	197.57121211887176	281.7736781877474	205.35823216084134	4.043421870420526	1.7516797206290478	4110.513595685061	27.346957463452828	1.0
1608.0	51347.72273744886	48653.44180757301	190.43654486772516	192.36745009247392	294.16009565493727	155.5219029697527	3.7243236914458246	1.5045690086369712	3759.9744296720255	31.63787116258596	1.0
1610.0	51434.49566007417	48691.47509877376	81.57837268065711	215.94701520159524	254.29015523330918	448.4126568628604	3.7514383253028125	4.167009951755546	NaN	21.775548593172918	3.0
1611.0	46214.76649118577	48927.59246492841	-397.3094147973861	446.53563849603995	181.41538583508594	231.5911720268455	3.695389577851905	1.42173197929842	3371.3313175953663	30.375516140279295	1.0
1611.0	46404.15885518685	48928.36030625979	-715.5630946162095	720.1158838279438	230.23718947620597	277.41306303694745	3.712870205909167	1.6360744221839156	4363.769034127069	45.0097225110878	1.0
1612.0	51448.98745011117	48633.69792681289	33.899591519462966	228.23448606380086	238.41139428373566	178.59866627590546	3.852105075890432	1.6563352269453324	4150.545103659927	29.014880869794478	1.0
1614.0	46133.33347595476	48823.0846702876	-399.4361742858514	448.04685827033313	181.48545243777318	366.59715825846416	4.007509899719405	1.7810139959084312	3615.91364205769	24.17425410144702	1.0
1614.0	51368.60778940175	48610.30256565956	254.88426140452776	184.31581986296763	322.5392469572384	235.4694807475471	3.824830101175984	1.8193564005816987	4953.425595771726	26.393822062346175	1.0
1615.0	46126.38135589412	48895.013154069704	-418.8837527522164	462.0636287781296	182.2860340855034	822.953856668956	4.930866519543468	3.269779957327887	6498.043586352748	17.43320812504666	1.0
1615.0	51298.33335152523	48873.29158057911	-254.81204272259274	354.9977747065191	184.57366069058736	99.86270035903345	3.657071059292698	1.1750517835154721	2896.068250362727	42.98347477516488	1.0
1615.0	51299.693433787324	48872.942533366375	-256.4118186776571	355.91916379230616	184.4523133212661	99.38923607641806	3.6751741559397884	1.1684382097834731	2964.9947616106115	43.099492327851635	1.0
1616.0	46084.6908274913	48948.36023213625	-393.2392935360214	443.65540891502695	181.2909055683731	492.06409341671514	3.9158991960366687	2.1136286342827475	5350.737020427731	20.843550381883034	1.0
1616.0	51364.023129676556	48704.9682806313	226.33881389556808	187.3988603248502	309.57891922952854	183.6674976829674	3.7473802495643675	1.4574614109541515	3775.462027362075	28.76046019061236	1.0
1617.0	51315.972342272435	48801.0132099927	242.58956934807432	185.5494976407611	316.88102463284724	239.36811961743666	3.972988895878862	1.5009328390478687	3839.70609010257	24.86519705045514	1.0
1632.0	46613.961653730585	49011.74952901514	-457.11856771704385	490.6611246697558	184.70040947792734	124.2020428840058	3.4751009179551784	1.3596187224980023	3713.7190305217755	48.21668419002879	1.0
1644.0	46725.73048780261	48682.88512116441	-197.51790576538554	323.5902733802991	190.20534405264993	83.83252164726008	3.790461672426971	1.2340820359736981	3279.3796434549454	46.9363241353956	1.0
1645.0	46770.160365276744	48594.63555653349	-228.33023020345172	340.09624154683297	186.86574652074597	173.01337630513106	4.0115362933916066	1.443455805947375	3539.541076079422	31.470154677212122	1.0
1653.0	47010.409650987924	48758.64606129362	152.93672693178615	198.85497749509307	279.1040422837773	184.95978922667027	3.795490087462214	1.4269785449492625	3394.4584700707524	27.765262592168284	1.0
1654.0	47032.06848860218	48708.43714475233	111.44640774561023	210.5284218196706	266.0789217389547	421.43514550704367	4.026170612966721	3.0852230189109298	NaN	20.400162727818557	2.0
1668.0	51175.52637692222	48933.780959134776	-369.9957636412103	427.5064204146175	180.82194265862552	127.2256811710229	3.4623411993358384	1.3453539880136614	3643.5587241449534	42.52861106890368	1.0
1668.0	51180.26127206749	48932.8506216551	-350.52245801462897	414.36910000305784	180.74601964423746	123.65241030761426	3.505069549327828	1.3460184691787338	3629.870077594504	42.45450807597682	1.0
1670.0	51100.24962468646	48919.9457871311	-349.1269447005137	413.44137320625936	180.75167598338416	108.76166265697026	3.6682297506530315	1.4007474589321773	3909.2254825591385	46.827132824148414	1.0
1671.0	51234.95713342216	48831.803925518405	-324.7635633285001	397.5406842800208	181.08956321576926	111.07771549687723	3.763514958339054	1.235117810148268	3220.0120774905567	43.23092665006868	1.0
1672.0	51271.072214724474	48795.94528278738	-359.94176782510374	420.6790180039438	180.74665783192378	98.69892674379663	3.509573165786109	1.1489929452229595	2904.076001020012	47.317049268635934	1.0
1673.0	51216.396858427346	48727.33070836518	-241.60732983956197	347.48470995452215	185.64976520999176	109.8240000130743	3.591848473437945	1.242470848711464	3355.5992280973987	40.67917534453358	1.0
1676.0	51193.34445789013	48760.99356468011	-322.0726170473382	395.8187725565606	181.15462409235204	125.89080849524056	3.784936875267609	1.2794193095859707	3159.744932145764	40.18633256223197	1.0
1677.0	51218.6256324665	48786.30585381646	-449.16300423483335	484.597229385377	184.1062570221335	142.89674824501233	3.6639815202204598	1.4340740353265062	3967.7542737156286	44.21301450215289	1.0
1678.0	46560.90778264628	48640.64722545272	-394.601263539823	444.6174706449945	181.33115447961873	263.80687010749085	4.017829764617201	1.5257011027422926	4065.705025893718	28.41357351678212	1.0
1679.0	51198.99799509038	48761.43589245027	-413.84327999983856	463.7412707991834	186.37028195417338	310.39962360539636	3.6617702309089957	3.7593362313984344	NaN	38.813308389514354	3.0
1681.0	51234.90034783126	48728.14936356561	-315.54935979249115	391.6729409651353	181.33524502149862	118.64305635958257	3.467622492307988	1.1717385227382617	3129.0045930247697	40.50568599506367	1.0
1699.0	46408.022541888415	48712.93184058239	-426.00269625864047	467.283754822197	182.65115971832887	141.8042418924854	3.6529697909789123	1.4540973722467578	3695.008981502696	43.35104818314094	1.0
1700.0	46477.70042166623	48691.953787341234	-401.47479858230446	449.4994553388991	181.5558511470133	285.9981926971327	3.972156068055161	1.7073558682022103	4000.0369681019806	27.98617949847621	1.0
1721.0	46624.15488394775	49036.48077584914	-389.6643493926246	441.13847899478714	181.19198410747964	128.55165365015813	3.808709803794386	1.492178988716101	3929.984026163582	44.74813062740558	1.0
1721.0	50789.838279710086	48977.31671443389	-398.77056436542154	447.57343467101134	181.46315316687642	103.88469477956941	3.502616517005904	1.2542468726154778	3561.3320258043236	49.127641734466174	1.0
1722.0	46588.76388514028	49004.76636985836	-325.95187829560206	398.3032496136843	181.0625890566269	154.28118010575534	4.062391142058414	1.680907527409541	4687.7758181710715	38.48786332867937	1.0
1724.0	47041.57964604925	48976.64002778247	-724.2873962704252	728.9605930588067	232.66254680426871	301.2959043809406	3.9193299576140324	1.5972594033510954	4551.708139306476	42.76358956500001	1.0
1724.0	46922.9594745126	48975.355709214666	-872.7332378368859	890.4560099557592	282.8208830728717	398.5918358415088	3.7563062867787993	1.517836505280631	3827.497571006854	45.38982015909136	1.0
1724.0	46948.12178887966	48989.24232811472	-920.3345122866568	946.6419497584093	302.46085939934153	429.8485419399938	3.663865503253079	1.343791130813294	3295.9383593913767	45.016725751080536	1.0
1725.0	46603.22883623478	49015.05746177654	-325.1251661665611	397.77259105597994	181.08124109951774	116.6806262549195	3.98686902742172	1.334071084513384	3133.1859449027775	42.877299980898556	1.0
1726.0	46651.02669512346	48998.32916609398	-312.235076112288	389.58193360374105	181.43943733664838	270.1153520364125	4.3626844671798395	1.7202263662404793	4378.351143820527	26.581332329573048	1.0
1732.0	46636.642166365156	48746.09869413599	-210.4502876932788	330.4090426050446	188.7155560495358	85.86333823468512	3.5696257672505523	1.185691870704055	3187.0987136762483	46.02165791411232	1.0
1736.0	46357.7290244126	48868.40287733395	-493.37196479651334	519.0499085761078	188.01867220021254	280.20383325462916	3.7254990446957263	1.6714112721467485	3966.2260380745547	31.567895960209633	1.0
1736.0	46353.36273024899	48869.225234926096	-520.373977521582	540.9995951562761	191.1410002374923	278.0470623642099	3.99424575054327	1.677951490211309	3914.8322248783084	32.974030679508004	1.0
1746.0	50951.87441966738	48964.75504750521	-322.9514966597823	396.38040860589524	181.132767954403	133.37696696808024	3.6526522100508356	1.3719012138556717	3820.0916749976172	39.54287549072134	1.0
1748.0	46241.10797930943	49001.40691171467	-343.8798553413949	409.9695815171942	180.78622488540572	112.73696469447916	3.7611145744242283	1.2247603171944037	3233.526498449127	43.51699878086932	1.0
1748.0	51022.36825689566	49019.458959926254	-172.65961703930728	310.92634989190464	193.42693829687113	135.76586233772954	3.414699847582399	1.3947301550693427	4109.343125965427	35.09985585436925	1.0
1749.0	46508.42319842099	49034.59762564239	-455.0716142216075	489.095191619166	184.5429263584216	263.3613264882064	3.9480439637883453	1.5826902321043221	3915.8377857985774	30.782673276913915	1.0
1749.0	51098.358815668464	49043.986895200935	-356.84287635137406	418.59386110523985	180.73898452228406	151.33291295100483	3.428730523765499	1.176089163406882	3094.160273943298	36.2367169331788	1.0
1750.0	46582.29104838891	49080.884942665856	-354.97216070120714	417.3394926243348	180.7378948690868	139.65578692107243	3.738001167319551	1.263352058869387	3506.3324395281356	38.70197271745705	1.0
1750.0	46597.03569099458	49083.223902264624	-401.69575783286905	449.6571325899073	181.56367166212436	146.7582085070707	3.6775686794362277	1.3089051822055178	3757.53754443079	39.810832112774605	1.0
1750.0	51200.51767192259	48957.62752050126	-217.86438492299263	334.3983580250164	187.92622617837046	339.7148129872803	3.518556494887212	4.058494401006137	NaN	29.352961670199928	3.0
1753.0	51178.655509263415	48917.727622021994	-275.9050327986487	367.3401266135606	183.13037613499114	123.87034605770636	3.580377260982153	1.3294016023517004	3387.006802512224	39.418660067979026	1.0
1754.0	46497.71258639861	48999.235401464204	-401.61679868016154	449.60078179112384	181.5608727511331	304.12961011942537	4.212450120523864	1.4661893721623427	3163.5624268279457	26.037121746740414	1.0
1754.0	51170.72436593245	49008.81794301117	-125.97625011250757	288.71849257638667	200.74965939934023	153.153675171079	3.7466167527149916	1.2616915449200916	3258.118780551637	31.12482754212724	1.0
1755.0	51093.664129342265	49025.190916083666	-251.56841196969287	353.13701683380737	184.82568530536273	123.4486389675776	3.9615331142090575	1.3434014251719002	3349.010972866575	38.86864671791121	1.0
1756.0	46565.57326505683	48961.34668127412	-360.4221091012743	421.00303677371454	180.7485023482707	245.99668458128514	4.069860082695675	2.0304540893558127	5496.660155198701	31.10711498345625	1.0
1756.0	51127.45659638861	49028.07916826446	-264.0747655811556	360.3660964223872	183.89810471272156	143.53619246227663	3.9300352921582444	1.492568813089042	4094.319029144888	36.72249195206159	1.0
1757.0	46467.03417324036	49006.91455644626	-434.3277814098159	473.44893426616045	183.12714015933483	225.67909284232368	3.942834830283251	1.4634952976281281	4039.966886121487	32.41701865441951	1.0
1757.0	50988.65359461303	49039.749786720735	-268.891170805475	363.1894747821294	183.57267024786935	120.12888194847032	3.7986654687056487	1.3821069339218828	3483.8099648222355	40.447701437385135	1.0
1758.0	46340.18554665648	48963.14616069132	-405.4988515542827	452.3782486806034	181.70410788198012	216.22024855666797	3.6791748694605153	1.3853296011261855	3114.7319552018503	31.780332132349578	1.0
1758.0	51070.807836433465	49053.533981897344	-247.52325921149676	350.8303557148756	185.1512217839187	98.85243848741003	3.446196992431348	1.298815366350882	3841.0055617925454	44.32746418286883	1.0
1759.0	46480.790890876764	48862.02240932584	-362.71680429276086	422.5539476908812	180.7597404779397	135.9908830397075	3.764210727184373	1.3204737075312758	3149.0436709494516	40.1748163669174	1.0
1760.0	46454.05035547136	48914.678964217055	-358.87549745593566	419.9605327624114	180.74319173213428	235.90894745423458	4.123519831668845	1.5521383506693205	3501.261299962897	29.46537842144145	1.0
1761.0	46592.78019249267	48961.08168523744	-505.05360374173995	528.4614209460908	189.3012616668976	165.3609819669136	3.670765438634641	1.5982538548990555	4775.343482705321	45.03569880053699	1.0
1761.0	50944.57386007126	49060.79636444807	-256.33957093035303	355.877500751377	184.45775145711877	117.55772320367112	3.7549239609843896	1.3519060486948287	4025.6067100608	40.3403844782846	1.0
1770.0	46274.31753969206	48621.84248184048	-14.877686368183792	244.1327094564969	224.85605628343708	144.38160694234907	3.902682046978805	1.5429669442484601	4819.767151318129	32.75803302545769	1.0
1772.0	47458.17067105618	48627.03563680059	12.15885504518205	235.04340533537143	232.14560572316316	68.97145940525321	3.749301452722566	1.2086144641940448	3220.029192330656	49.02386055486889	1.0
1774.0	46037.32817223221	49109.284713232344	-238.82225157020747	347.30287739160406	187.01040376645767	452.1766917292547	3.6400958799806165	3.291807858775919	NaN	22.018544751740556	2.0
1776.0	46001.315243682955	49086.42081208035	103.68070619543374	210.3269155247387	261.7124303787268	1194.350956390024	3.934932751891523	7.378815554334685	NaN	13.914674572926854	4.0
1786.0	51019.51050085733	48660.330302946546	-345.4466444821917	411.0035451589213	180.7737112993897	101.20684987667846	3.5488433692645724	1.3109222518697732	3739.22605040755	47.837073483030174	1.0
1802.0	50984.94717931743	49049.776143548734	-343.318819744834	409.5999028636726	180.79116063979063	96.57840715417298	3.5214563131812753	1.2575946972480672	3628.0760680452895	48.558410700071484	1.0
1803.0	51172.4130424342	49009.02347818656	-211.66237432889545	331.0562149388454	188.58245860651948	133.25061982953176	3.7424002835522674	1.3863516472633626	3591.7051409848846	36.303826097547606	1.0
1804.0	50984.88356012719	49020.30930481816	-164.59813891941465	306.9446016405363	194.5728166205997	209.44698202395725	3.649588999250728	1.7340552668893265	4606.086764995344	28.14369665026482	1.0
1805.0	50907.653526151895	49052.28321326607	-99.078584038467	276.8561227637417	205.72296653486694	178.32435442294616	3.6226370847804796	1.3356681533348482	3523.504471109699	28.44070617348889	1.0
1806.0	50931.70364486021	49034.24235618395	-125.92523611940912	288.69534870619617	200.7585698829074	177.59771480181365	3.6877594997136605	1.626454538585684	4655.367523110747	30.142328217158653	1.0
1807.0	51003.623226286356	48975.41879738843	-180.33636621586487	314.77503827928814	192.3817841148466	117.00671571547159	3.7882909551139217	1.2691728416683628	3138.7206960696635	37.77269559001442	1.0
1808.0	50895.16687433271	49084.219070740226	-277.67410274121	368.3943500179038	183.02473919630177	98.80673875443372	3.7218155330593823	1.2955971146967789	3443.5075367075574	45.401363299922565	1.0
1817.0	46222.149148388424	49140.71655929391	145.26607170883267	200.34538348562108	276.1563282943307	283.9425058637613	3.8483085291777197	1.8124252880396061	4661.227414076474	22.482888932461915	1.0
1818.0	46192.38965420096	49031.77731049599	273.4368459859543	182.99449758245683	331.5140915112688	372.2058766614217	3.888357614757731	2.970622576402016	NaN	23.10876255925899	2.0
1819.0	46218.20357700924	49079.82819955667	324.34379612367326	180.0235859965037	356.66951604938174	192.69454895944006	3.7484418193256595	1.6927013746315183	4963.84398694143	30.862869907425797	1.0
1830.0	51145.86065465965	48550.57365206253	-154.82299284479603	302.19864325769555	196.02871807262684	82.93179064876227	3.384763759210214	1.274938162369572	3720.842795958093	46.592742913618785	1.0
1830.0	51147.05892197068	48547.30969823954	-137.02156804660095	293.78728706499976	198.86710440311128	79.03677435883337	3.4990022306999813	1.292274387456081	3690.2087406123255	47.89114743825997	1.0
1831.0	47723.94744172158	49199.38855253848	-367.2738893590381	425.6486577539328	180.79395647513297	160.02494367599772	3.8806798264038345	1.288743881054296	3120.2769699517526	36.15431154021806	1.0
1831.0	51087.56155396476	48473.99078817597	-101.95683800328268	278.0928891200318	205.16444153112175	103.81414853599443	3.5984601833669543	1.3806154683442409	3900.6461082451747	40.217940082934554	1.0
1832.0	49749.202032560825	48596.23396588551	-431.7113982902712	478.305670817345	188.46840908709208	436.85904920524536	3.9352335005754977	3.1899929944122887	NaN	28.11931594206661	2.0
1833.0	47613.098393439905	49200.699312308985	-477.9209681877481	506.7992161760848	186.481970883646	134.80501563468243	4.293945865832893	1.458583207649447	3856.1709115159174	48.15592328635087	1.0
1833.0	50094.59325908802	48602.84920412804	-711.1603804708719	715.6796564880154	229.03525677887717	385.8703234313219	4.019177475692239	1.9474367282007956	4610.021788174107	38.00154022248117	1.0
1833.0	49824.493072665966	48597.46650840998	-362.62096422956824	422.791539903852	181.0036309685574	510.0974702831099	4.230091588668939	3.5912044000928316	NaN	23.543836646400376	2.0
1834.0	50567.84798246357	48554.09066618134	-679.9996536958989	684.8042503725619	220.95070952999157	238.305857701322	3.916502928720311	1.5831993780942923	3851.3369651670487	46.35294649182174	1.0
1835.0	50610.00051830495	48535.95956910048	-704.8896606037626	709.3927621972605	227.34886572586325	223.49559319176464	3.7020209088363103	1.5112512009764536	3680.372665579183	49.76308170615666	1.0
1836.0	49712.62981819952	48606.35975627838	-267.0355595859713	362.09912437197676	183.6959565128535	219.9856180880439	4.139878584677026	1.686129240950107	4200.917099008262	28.969202047283286	1.0
1837.0	50507.509969212515	48543.70480748946	-777.3881863511807	784.342182685261	248.67554675968788	296.5378691371182	3.53829890888488	1.7298735231577191	4472.812593486142	49.360401190826884	1.0
1837.0	49750.13177535051	48591.163858329084	-298.5995494648856	381.7239572653412	182.47000301789353	605.3846007232492	3.955347501864798	3.7597504427356396	NaN	19.8739479280954	2.0
1838.0	50538.87337302613	48512.52931118912	-818.7734688241236	829.3488005033282	262.6456657626509	342.36321065415325	3.6977791207657127	1.8062713897141687	4434.523028809755	49.14009189898698	1.0
1839.0	49709.678405753846	48604.79941604947	-277.2160493605641	368.46696441330016	183.3313712563634	528.3275889680815	4.1109508812665885	3.453550727320432	NaN	20.686199078897445	2.0
1841.0	47955.0399820263	49187.32618174291	-313.65449082428506	390.47618522610065	181.39378981824575	202.54989103959173	4.062931567680312	1.5561005228847522	3641.7206916708656	31.079191307020114	1.0
1846.0	49710.02002907053	48614.11865316487	-280.5207579133962	370.0969228409054	182.85976288334123	245.0786700615391	3.849978818746955	1.5306558905328616	3899.9900283635375	26.75396106072756	1.0
1864.0	47226.91695669369	48817.147289165645	54.005752019909636	222.33421048832767	244.52669766209374	79.90585010777835	3.826449806441474	1.4192635914652294	4085.867604573571	46.82651817144721	1.0
1865.0	46364.13887385023	48814.06955914392	-267.59863523636227	362.4296424186947	183.65826860566816	96.50305292048355	3.647634471303763	1.3429648055144618	3585.568509351803	46.28452258264525	1.0
1865.0	50972.25285513378	48934.08159144982	169.44692170613888	195.83529104327215	285.6007810824174	78.12977653578683	3.7473182089047645	1.2363189478104561	3215.5140085505777	46.21879455330176	1.0
1866.0	50966.75615950427	49017.618519886375	123.98810169554494	204.77011892190578	268.21424841004364	175.55182460891146	3.6936499879941334	1.4633660855473254	3518.602742646961	28.631150355876645	1.0
1867.0	50932.18609756256	49030.08563583071	71.9173197673452	217.3990265890395	250.2339925565089	243.72119655584663	3.5374275371280737	1.4952414079989305	3683.623339650846	23.497968841458672	1.0
1867.0	46540.86777059472	48794.16027973696	-238.8751600450223	347.63119262146506	187.24709364790593	175.96190619615106	3.722933662451899	2.603109320120835	NaN	39.3790412015978	2.0
1868.0	50857.75025204125	49046.82895630395	160.15526676780016	197.50309397350117	281.91896988663893	236.42202262218257	3.760334922539488	1.604884302382794	3845.0227723405537	24.57876527704186	1.0
1876.0	47052.000074292766	48768.328769178916	1.907611224067029	238.40859697130165	229.31611432431362	76.87309414329226	3.8695024165037624	1.2249560206704828	3236.2149329432245	45.89526219938927	1.0
1877.0	45967.06066420504	49062.938035530206	-269.9244600111139	363.7980392416462	183.50515627609136	224.97570881250206	3.6976285382068066	1.5841861398557577	4719.603459475783	28.182306491232747	1.0
1883.0	51008.31388935834	48473.69735758153	-98.43326656390671	276.5799063080066	205.84905679013704	88.57032768098867	3.80979071998839	1.108694774432668	2928.7208720107183	41.829154197957564	1.0
1884.0	51054.909157800015	48473.529506292514	-211.32506764158498	332.77196847306516	190.15164108665056	364.02958202842194	3.512271857302213	5.2969122771510815	NaN	32.90870585480955	4.0
1885.0	48558.87533712792	49013.79702647504	-382.503848794633	436.13339275959396	181.02313926649634	107.01270273960597	3.8300020061673035	1.3737458923835377	3894.7977704888194	48.79723980968502	1.0
1886.0	48233.80045595722	49028.04905747306	-411.0861562087967	456.40070736968215	181.93042190790612	129.4491185811253	3.939356726040236	1.405199527047143	3659.298637210682	44.72104886422886	1.0
1889.0	48258.24697375114	49086.16663142992	-346.32379882265013	411.58341218880275	180.7675225307644	111.41484547020302	3.7511127196966703	1.346486637281365	3737.4548114042054	45.30271774541336	1.0
1889.0	51005.76747401668	48481.843673149	-231.7649457179521	341.9916596643747	186.5382968955546	112.92192529580605	3.704295226788604	1.3144746180775848	3101.884914219647	40.316862847838955	1.0
1890.0	48304.58677474216	49109.084321832976	-439.00188650929687	476.93901240525685	183.41753099994915	129.94157133445833	3.76854160813291	1.3927436842579908	3741.480890997595	46.052190959631936	1.0
1890.0	51025.50401239858	48435.13834702703	-386.18064152503035	438.6973781852124	181.10495734401258	136.20092028052244	3.6597507992754066	1.4388156486147834	3849.2090460521063	42.30860431108857	1.0
1891.0	50932.425133466844	48489.44251243854	-284.93054003415824	372.749483352455	182.61638974620865	120.93148621928732	3.7367322900203908	1.2594196883738975	3121.46838748692	39.72221003364776	1.0
1892.0	51072.429129917495	48422.10479846696	-305.68767787030026	385.4815734462885	181.66987397807094	138.61767897792538	3.469570842736245	1.5026415443704284	4114.066486272649	39.02972116529445	1.0
1894.0	50990.352443777265	48448.05981286705	-355.2227485226554	417.50732751967564	180.7378861311174	98.12770234383699	3.4947757089655465	1.327677331560474	3858.4433081360075	49.585784151478045	1.0
1896.0	51005.15580665273	48477.21536345175	-276.6672981557139	367.79401360150047	183.08456634582333	106.03712301196752	3.784797182285744	1.285445107745052	3677.308251891569	43.1947301096056	1.0
1897.0	48135.50599082139	49136.00365732904	-430.1353787127099	470.33606225347256	182.8808406918347	248.09661451459823	4.153903339860618	1.6690773362559919	4433.252233159712	31.480766023342245	1.0
1897.0	50993.89148268165	48529.242732584884	-152.8445748250519	301.5968474355568	196.61330874582265	121.63136090415132	3.539414583560659	2.5055226258748733	NaN	47.72320737958775	2.0
1899.0	47986.113018803066	49140.60937511976	-375.431637504039	431.23747968206055	180.89473151273964	102.79563904456595	3.7979299260776678	1.3754116466077926	3653.469180343316	49.77768721651312	1.0
1899.0	51015.950767220886	48498.74998867351	-279.3680291723231	369.40655981313324	182.92582458267103	128.9477110173216	4.024612326451142	1.3206448046885402	3135.236310960773	38.453260654664156	1.0
1901.0	49752.923111875614	48604.60339571886	-386.45108338607844	438.88647223666413	181.111382139301	220.99458612187775	3.7727793471632336	1.9952515741493642	5042.887929322433	34.24984247790577	1.0
1902.0	47882.79539847251	49048.85357484019	-491.37121713453166	517.4508794403326	187.80943067609857	188.3459032694805	3.5325807416878305	1.429129924291452	4094.4910271191984	38.88768286400759	1.0
1902.0	49729.28976302865	48578.86826496814	-307.97819171727593	386.911428545208	181.58554360025406	229.94547360453217	4.046165584535105	1.831568853834666	4824.043181727319	29.847094254550846	1.0
1903.0	50944.420302655584	48549.898762875055	-265.7855901361754	361.3664771933453	183.78048330591778	142.91904570950035	3.8266800921250455	1.4550215068408952	3710.8430679033895	36.59690654875054	1.0
1905.0	51011.91163551356	48460.24573971433	-266.46593626630136	361.7650671498717	183.73432852786542	88.02617201407436	3.9780637376892485	1.3484754288321634	3559.605426525803	49.28509190658029	1.0
1909.0	47833.23125900016	48945.15617289348	-418.14282824175535	461.5230749984536	182.25025165477953	148.7871475590102	3.7169694939745357	1.2924255822886543	3554.1554448135967	40.07307367734964	1.0
1911.0	47865.40113084242	48959.91790218309	-383.4066964639117	436.7618063391928	181.0422756251285	199.43169939676113	4.0358356507237625	1.6695018721096735	4254.090858539569	34.377274812911345	1.0
1911.0	51250.51919079848	48826.155928752516	-311.4985915012788	389.11868638809534	181.46372726180167	101.43079490803662	3.67915993745023	1.2067533138277193	3187.0997262717096	44.97668727805036	1.0
1913.0	47476.8645108303	48936.29828040485	-734.6437096980411	739.5530098765136	235.6169009406139	431.62798542847963	4.000381459964292	2.1728298666215977	5266.7096182959485	38.39803770109787	1.0
1913.0	47390.647478410996	48921.57584853041	-809.3580103247995	818.9675332393766	259.3526601675197	496.77931576574724	4.026250160875616	2.122834047296163	4877.113120675907	39.59892245797801	1.0
1914.0	47449.00324664936	48956.70177638045	-619.1205519734963	627.1245709965793	207.29096499117242	849.0831194640629	4.359886146724367	3.4531986488885247	8790.550826458595	23.437650876523804	1.0
1914.0	47332.97732688098	48961.6212432576	-671.1930665905351	676.244258514893	218.7999899111024	908.7412537907037	4.534282568083815	3.269805224557968	7718.53109933975	23.91534004407703	1.0
1914.0	51108.005745013405	48796.779060560984	-228.51517142594943	340.19801638162244	186.84788607685707	118.7939653335324	3.7868224740080603	1.3386751062256774	3684.5693668147583	39.13694023082507	1.0
1915.0	47705.398021255554	48856.75553478233	-421.5096959848103	463.9835979435129	182.41622111418928	366.3028341730914	4.233497078355693	2.0226567227622154	5150.786793601423	25.622405766396827	1.0
1915.0	47711.13805273701	48853.68198680487	-472.134748008169	502.26941315547884	185.9533185596594	376.8407015949883	4.418252853648977	2.0176472761984288	5097.718604370992	26.77858683714571	1.0
1916.0	47704.27555342562	48804.052858572424	-606.9391381709694	616.0029662694016	204.89688780263523	505.66790190588995	4.091713533368918	2.226919326125856	5318.487588800877	27.741449018750952	1.0
1916.0	47676.87087276687	48803.011136673835	-610.9123561114571	619.6151285582096	205.66533802272755	508.2635933938569	3.975866460327314	2.264511259600775	5541.106485106584	27.987626098679254	1.0
1917.0	47764.62673785896	48821.03648757058	-448.1506201905499	483.82985009726616	184.03410779285412	190.83753778024726	4.136675770678109	1.5132399866284307	3959.8804999550075	37.07287695385595	1.0
1919.0	47804.4447147744	48785.26329492009	-447.0198040354267	482.97384290809526	183.95444180148547	149.04109688737088	3.8807048544238074	1.5519857033335394	3869.4549537011626	44.093494362314644	1.0
1919.0	47799.05637380312	48785.33923681632	-419.4662698423907	462.4889772904698	182.31446010235317	141.55370873880076	3.9780945696701133	1.6080054570059645	4296.7053047432155	44.688753116520765	1.0
1920.0	47817.30892318875	48751.356866179274	-397.61307173281205	446.7511481631283	181.42517893758338	200.23683301502643	3.8739572552402404	1.3484575758227175	3395.064524045894	32.82987916661117	1.0
1921.0	47692.54613546111	48792.99387271261	-389.6170302631813	441.10524490464945	181.19074006349422	187.9276499870695	3.9437202763645693	1.5771082330827688	3806.047685881092	35.358531087229544	1.0
1924.0	49723.95471088679	48596.61463111585	-178.1008010312658	313.70191458652357	192.72466468721893	284.64448893558404	3.4987774177494484	2.788218026098826	NaN	27.107202215210584	2.0
1933.0	50938.61790215504	48503.18861135023	-245.9697883418972	349.9486232793116	185.27955253445094	100.19239903701532	3.7886833103919457	1.2712106486770463	3194.8722119450754	43.59205272964605	1.0
1936.0	46350.013316837736	48871.787244793966	-384.83222324130236	437.7555878753143	181.0737552231974	106.89907892866526	3.5522142215913215	1.1333559182177937	3123.633511222647	45.96550064648052	1.0
1937.0	46159.442981592074	48967.900184904945	-218.79726661723151	334.8938455601215	187.82167996047508	313.3102993209726	4.14128495805339	1.586226975733429	3926.989156121633	22.28142497684813	1.0
1940.0	47080.57014824022	49208.43948728648	-171.41401966415674	310.307117878097	193.60075551862644	316.68460990582673	4.133270393264967	1.760555453046311	3608.2254381321395	21.976584228202782	1.0
1941.0	47082.81083444864	49118.468781169075	-124.60739647751701	288.098325866924	200.98944094601134	269.89662375985114	4.140903945345333	1.9577286333082349	5251.690203403426	24.284702897712314	1.0
1942.0	47442.04247869943	48981.81308750481	-338.4322433389555	406.3925821048634	180.84429428513207	312.6832407334982	4.555364089287853	2.2395291063714184	5218.516956938316	26.75871654537451	1.0
1943.0	48096.55597894465	49022.55865864053	-971.4601897361971	1009.3678177345669	325.4783230867597	838.553409549936	3.6108084455519287	3.122265760943289	7699.683658552088	45.52522532427719	1.0
1944.0	47107.41177019617	49096.01044646601	-180.10506513552158	314.6582649849188	192.41261847480652	320.7127499623724	4.3875503106657545	2.9717849760788964	9076.611513986109	25.606167760233266	1.0
1944.0	47146.63105831114	49092.5496819445	-283.85639582953615	372.10167757972596	182.674305813557	325.292798376412	4.813773876582511	3.0924803354750043	9784.406679307427	28.005833730960553	1.0
1945.0	47232.17316892449	49197.195791236634	-99.84179955655281	278.64449708513007	206.75511548332142	218.91349498038232	3.733302328644613	2.8505533526589044	NaN	31.955697005917422	2.0
1948.0	48029.58827191878	48765.21769079867	154.50568778124438	198.55696410126436	279.7124935596551	90.19567254336727	4.069742557425278	1.4547203465513165	4035.3329911300048	44.138266042837294	1.0
1949.0	48021.167789538034	48618.334362034315	-237.1933893899308	345.00998508139685	186.0391081086419	258.08997823462374	3.931638090525349	1.591201231686982	4433.363952305601	25.326337812318076	1.0
1950.0	47947.07126503879	48599.74130554288	-305.57519952732235	385.4114861914915	181.67411811108386	270.40300577010817	4.412915639878734	3.0762300322797205	9116.236275648804	32.74565636644801	1.0
1951.0	46506.166233737415	48734.02144420245	-344.8362401906512	410.6004487267879	180.77836400892983	385.41879623825747	4.2150985223012745	1.8758269948108852	4825.726348852115	22.442759926040974	1.0
1954.0	46584.74220732185	48845.45891349768	-455.0237074765943	489.0585899596348	184.5392788767473	195.9536801400309	3.8863274343043046	1.4729371498527457	3983.20723104781	36.45728051043783	1.0
1955.0	46207.88632591672	48835.56131700204	-268.82089848585434	363.14812386742045	183.57729131370786	96.34941306932974	3.9074095721924715	1.4868963456322986	4621.699353886284	48.15456272933877	1.0
1956.0	46180.43414891623	48951.55530581415	-487.8445074912058	514.6414687889769	187.44802958800122	241.45214648278042	3.7731889400061998	1.5319584080377866	4000.528310438259	33.63268983127543	1.0
1957.0	46216.97662438131	49028.280983705044	-195.76926313476503	322.6803828774894	190.41656691210568	91.6250636409642	3.6409474528743098	1.4720024284422994	4408.448239055428	46.96066938374127	1.0
1958.0	47223.58944052177	49260.24310013938	-83.34972987900392	270.2355348017155	208.88667095048464	196.016744896382	3.8113743580413955	1.455676622034845	3937.1214555353517	27.19246546673	1.0
1964.0	50976.454088191305	48422.55686241105	-150.0422321050515	299.91033407277024	196.76727687484603	109.32070168483764	3.6822755324270613	1.3392383113870325	3505.4311282876997	39.38426080375518	1.0
1965.0	50981.786381539074	48475.26381080071	-155.82906486561473	303.7847924962329	196.76597736588334	210.61186336742193	3.8972471875191506	2.5827871926584205	NaN	32.26510195690214	2.0
1968.0	51093.2378832944	48503.07361367478	-231.6389297008507	341.9219222189521	186.55015179168646	105.41385994949685	3.4347079989386415	1.4902326947298312	4304.262166290065	43.95673103166198	1.0
1974.0	50585.101403805435	48959.713486612265	-333.44172825150935	403.1402821880459	180.9173407117566	156.32611480978966	3.8466140874959085	1.1457349041234708	3140.134061831401	34.558651334982926	1.0
1975.0	48657.59970233226	48943.506894623315	-422.3190330699615	464.576658999647	182.45740524881492	148.30992916887217	3.77873864095501	1.2825000808388973	3161.3914212717805	40.26563836199464	1.0
1975.0	50581.323354644956	49007.01879586027	-500.25799234760774	524.5821841495346	188.76214261068878	232.59937157945436	3.8145921522304147	1.3808971083454005	3582.364726921223	34.04327682490934	1.0
1976.0	48631.0302601892	48984.356153515786	-331.43022771799946	401.8360358009116	180.95215006538558	213.4085214818989	4.2432562678566725	1.5426303102163486	4130.018220719355	30.501046537648918	1.0
1976.0	50454.167172097026	49046.86942754487	-502.2898676311376	526.2231485728764	188.9884247044876	178.2908211540676	3.932589672566987	1.4786194735622442	3820.604369543935	41.39968559138852	1.0
1977.0	50708.5731120279	48926.98610895772	-431.8180547326856	471.58346322547936	182.97808703136334	195.95679970585033	4.0204180013575765	1.4557368329752671	3643.310413312436	35.30330611193861	1.0
1978.0	50808.75253973129	48960.38175334578	-399.6540499196664	448.20191587150396	181.49282505790737	228.07367659862823	3.8962926810894034	1.6697593316047066	3970.4401596846956	32.07568518012234	1.0
1981.0	50738.2384594727	48918.42353452696	-535.5617210653371	553.6476967759714	193.1413711518839	220.46747809322346	4.19292103233604	1.912639235418169	5182.738831299772	41.48228912839541	1.0
1982.0	50988.85494598031	48442.982316256006	-119.27054415917988	285.6973093484023	201.93793200703627	145.71711079805527	4.077769415344813	2.273577364396863	7201.62076796092	38.79471896692512	1.0
1984.0	50739.0682815568	48941.68366642253	-312.9874531186422	390.0557052749474	181.41505011224538	148.2047677740731	4.191310797922738	1.9938968801257715	5960.418015836162	41.83715516490946	1.0
1985.0	50926.45156105623	48713.38268477366	97.85239423009894	210.78930156906267	258.93119328653	150.35730922044752	4.1710198427443475	2.3506124211356187	6653.557837356381	36.98643352212267	1.0
1985.0	50926.427780951344	48713.95605844938	94.50430282348015	211.60692798213293	257.7796109333068	148.16860766330873	4.251097092462588	2.3452342958368897	7004.462473110741	37.32902396996242	1.0
1986.0	51015.836378083695	48498.33149994785	-98.39004601842983	276.5614205679374	205.857513104283	143.41899581562112	3.8227287447394254	1.512100181560195	3847.9599982487357	33.4753429828323	1.0
1987.0	46875.02150311307	49139.860215944165	59.67375436591562	220.739781892916	246.3062915029538	170.22457834735735	3.7334752939619604	1.5335739739230734	4401.461072968789	29.314339545613933	1.0
1987.0	51077.260198457574	48514.994103939636	-100.61003138786688	277.5132028721938	205.42500333232664	171.7199952168711	3.663699759011112	1.311351512800171	3069.931249342321	29.000956549246165	1.0
1988.0	50999.2085013023	48424.33281743405	-155.47409030626912	302.51195835194966	195.9294805222143	163.33226933441833	3.630985023682809	1.2135906821170708	2987.7745678721185	30.122916534984345	1.0
1988.0	46862.4438097565	49103.05021637614	81.53675874659085	215.9226856090011	254.24796715229922	160.99005951237427	3.8494122203580137	2.5575372293114533	NaN	36.75431324818668	2.0
1989.0	51041.47247680741	48439.182854423976	-101.21818793320183	277.77475098041805	205.30717431349217	139.1305901449313	3.605142504787995	1.1477515061599879	2840.476495357522	32.0553096724108	1.0
1990.0	46754.31296509385	49165.68013570877	10.39286845430011	237.8647014961646	233.4697071189552	413.7443133764562	3.816100049882472	3.1413212486599935	NaN	20.667331141991465	2.0
1991.0	49288.01582938278	48838.36239110779	-72.20347633551944	265.68509736818874	211.24277630875812	140.22917925608482	4.0656801442970085	1.5254516497198065	4176.525319462212	33.73750377198103	1.0
1992.0	46697.24013039815	49134.45041394804	-11.67683323743422	243.02065445778666	225.68999322044613	324.25516197753507	3.8037034844523085	2.0674754167949527	5041.809568832096	21.2350526258952	1.0
1992.0	49074.20812584259	48839.44633208576	-330.1226948815811	400.990284587029	180.9764307986731	206.61562363169088	4.248338926924885	1.555056709359064	4154.301391730012	31.155414598211774	1.0
1993.0	46771.55131923734	49122.30785008502	39.31044625098424	226.609146335109	240.0268108477496	224.60192166005956	4.134253752510531	1.6846436687099469	3995.4776408561884	25.26362303411775	1.0
1993.0	49069.60291028955	48910.11885220708	-649.2376398502548	655.222062257721	213.69545648043803	234.25269699904956	3.7372784630584905	1.7021297780553433	4404.434590728542	45.77686210612794	1.0
1995.0	51083.31833984391	48421.99044024528	-63.620069093890955	262.2607855863414	213.12167474589234	122.00909334212852	3.5492274620443847	1.22447879442746	3196.0777384630546	34.73672753865512	1.0
1996.0	51094.16150613342	48452.049585802895	-1.1654474078448973	239.43670110846182	228.48350834315852	127.04889360353326	3.6251826021448057	1.3380107820533345	3554.6029818878897	34.14220928875174	1.0
1997.0	51026.19270608557	48429.74624787347	108.85816980290248	208.1761035300578	262.77684704274475	107.1840701031116	3.5756019137649773	1.2680228647758098	3234.188829377263	37.46277385668629	1.0
1998.0	47092.482619297145	48930.81726784428	-287.91066239411504	374.55246257583974	182.46031043229812	176.49656065811575	4.028912500129849	1.5651497464909994	4727.0108395838515	33.22505921146298	1.0
1998.0	51125.28949552884	48398.62830895591	-87.09054587406486	271.78897406809193	208.11715439070684	147.90691139198782	3.6321752618733876	1.4356209695511053	3564.764714044586	32.25540501863991	1.0
1999.0	47103.14373876822	48972.74765008731	-288.5570896785738	374.94465756060055	182.42734809497065	90.04394369252208	3.5542338864487464	1.3198297638947083	3590.514842553054	49.0945383159759	1.0
2002.0	49486.61366799384	48874.0872885058	-52.28120448804004	257.84370764212537	215.68981736050554	73.08769959008073	3.494353559527636	1.315280904210861	4021.581952306996	49.15405778521601	1.0
2009.0	47082.27456024619	48806.96997745825	-574.4533771248097	587.0277127056364	199.06521176703478	149.10447733951796	3.6278502961639365	1.2603053579481862	3077.891709657001	49.21722203339516	1.0
2010.0	47421.78083127583	49193.79420557423	196.84127167180822	191.39200804876043	296.83872225333863	114.51143372851324	3.7346594788149665	1.288636172829962	3389.556600109857	36.943966351111435	1.0
2011.0	47503.87177815089	49216.21089048999	150.75263769545998	199.2736952522164	278.260164444606	78.96845164239409	3.8926372232105466	1.3256088507891224	3795.019822108097	46.68939752632573	1.0
2015.0	46330.126586474544	49042.896852835336	88.34326326975068	213.13911891337452	255.68283398797954	86.83133392641096	4.111904600525953	1.5009002124024506	4009.1544497988402	45.231989526149135	1.0
2020.0	49366.99896011363	49124.07590318436	-284.8638146142019	372.7092102151572	182.61996185544373	279.03598693789615	3.8792791031205374	1.6143191323280048	3621.9569293022537	25.096971656805824	1.0
2021.0	49467.00847870036	49128.13686438816	-211.7744489075847	331.1725185251488	188.6157830099125	422.9053863899431	3.753381353696995	2.7094465518367805	NaN	20.948059804743128	2.0
2023.0	49438.22227603553	49116.19503956252	-222.5704009918663	336.9426999633567	187.43504156550298	186.4308332884071	3.5116466247924163	1.450325491418417	4113.009584499209	29.96759116946473	1.0
2024.0	49331.86769636659	49160.587255037004	-313.9473382070961	390.6609197042806	181.38456309389582	170.68754092579803	3.4108556143809534	1.4312354725640721	3681.3191054441886	33.88213807799404	1.0
2025.0	49221.435016637995	49159.49726428336	32.971567640150525	228.51602423190883	238.13657332005917	282.6171333054568	3.80797969260105	1.741123115672776	4733.690623999349	22.14332319067084	1.0
2026.0	49177.69253680699	49132.85076434901	-55.58702558727075	259.1189758177887	214.93096193418873	238.8223038158284	3.812922901921469	1.694405798117225	4426.182702932874	24.714173094702	1.0
2027.0	48378.19903460153	48953.21688277051	-760.2070436061301	766.1320856468482	243.25926416018206	305.71515198694743	4.131297208857571	1.7601742807132148	5169.49231736435	47.083202376385245	1.0
2027.0	48769.234488545844	49034.30179384215	-826.5665863105684	838.0045448798779	265.42236836462706	371.80035047688307	3.6696367414212023	1.8309546400061039	4831.768432659342	47.26784791872614	1.0
2027.0	50963.52782054687	48431.74444668296	-106.45937250578231	280.0432670821817	204.30338813015067	103.46646225530215	3.7861082731596865	1.4614032226222773	4081.2203119063893	41.11913627557833	1.0
2028.0	46483.68141133164	48665.39400013589	267.0937853753175	183.2317553352259	328.27227779052447	82.02984387120684	3.732088454332977	1.2702718833973519	3781.647807433247	47.34921250348676	1.0
2028.0	51062.35840175453	48472.48792217399	-246.6736840681087	350.3478645390415	185.22117650579966	144.31352160749546	3.8893175531627766	1.4904865818666222	3801.1294266137875	36.08706364601032	1.0
2029.0	46552.25614293804	48869.44453860082	255.6833242608299	184.24057328803522	322.9109758310868	76.76717936948629	3.7521657832957422	1.3047653099766583	3541.3775642953096	49.60367119077986	1.0
2029.0	51158.852484994764	48460.60473145983	-348.91021480698475	413.29745755073117	180.75268758679232	148.82004278116034	3.5196297258811757	1.2289612418500793	3147.7637385770468	36.70755740501093	1.0
2030.0	51061.78771668107	48435.29385930001	16.971936006750813	233.49759470843466	233.50171392400193	127.89896731871592	3.566643222465731	1.3429954069528827	3672.3988431663693	33.96095096684741	1.0
2033.0	48175.00799420043	48894.15402080958	-236.80676226336928	344.7940934050553	186.0739187820289	96.47839520155759	3.9260861197257517	1.3541246008456214	3843.6284221504766	45.300964398797376	1.0
2036.0	50602.03776740032	48705.84217985495	-676.5803160245546	681.4719728322796	220.10862937350896	187.8120851268149	3.55607731902319	1.2259067861459527	3018.6373420129175	49.33775429007274	1.0
2037.0	50487.86813721948	48811.041749670774	-312.3126965381567	389.63078647747955	181.43690142414093	104.58885599429732	4.063223068488349	1.4549366209036785	4008.6071092467528	46.971966256000336	1.0
2038.0	47689.558586058294	49009.59099205332	208.8592981569076	189.66605232000316	301.9493459994861	83.35572088287132	3.583606856235955	1.2698663558635959	3459.8287454576957	45.36053035642154	1.0
2039.0	50376.85460170047	48898.54729878688	-482.11863103712045	510.10516077899075	186.88145562947392	164.38685510488236	3.6766611821751054	1.3989302308001497	4139.162052404345	41.71691643326781	1.0
2043.0	47409.56530989128	48737.78094136242	-529.2344635938944	548.3520275920616	192.28664827026378	188.23048169829693	3.7368703683010662	1.5422313285182994	4137.820302433783	42.12794364602688	1.0
2043.0	47476.82440888195	48743.585408759085	-656.7511106164945	662.3650050997587	215.4009556843384	228.16530261302037	3.562040202922629	1.6100399570904442	4437.810571827623	46.17886509582479	1.0
2045.0	46949.44602716497	48838.21518758481	105.30336878822325	209.00766254292506	261.52463065437183	141.5134163392182	4.167716422945382	1.8684857494369185	5350.020814415892	35.17710934175238	1.0
2046.0	46630.828814589135	48951.09338949013	-321.34315689432407	395.35317415783624	181.17321149506338	264.0495156267625	4.048273669110807	1.5944547736671684	3622.4321907455555	26.693608441340864	1.0
2049.0	46574.76019853551	48974.384195244274	-169.9229288910348	309.56776616622943	193.81038511344693	142.4259598707339	3.776383551649166	1.4918736165916073	4151.721526074582	34.62779476899338	1.0
2049.0	49032.12386332418	49056.84193032159	73.31609167583674	217.02635793491538	250.68998600509784	168.7983984398223	4.047200457691375	1.4123771172084385	3707.3317784586266	28.93417038752044	1.0
2050.0	49078.67841776416	49095.94648692692	102.82945445227367	209.593406755807	260.6588512465586	293.5079100076783	4.129843889199293	1.7551613512631168	4535.586580025158	21.732708295645	1.0
2051.0	49105.711852221764	49129.56146736763	39.76466903195835	226.47957438918928	240.1679713983698	418.4123238081899	4.201053404512995	3.3490957245735045	NaN	20.706145806858792	2.0
2054.0	46657.61871469864	48804.09011440528	137.1243654748393	201.98801597676825	273.0766528838237	72.35497578813248	3.9792240950366735	1.315825596077433	3382.799783911	49.22557851618464	1.0
2056.0	46703.66958247453	48899.99666610517	236.56746645999627	186.2057790532602	314.1515843769247	81.31049258140769	3.669306796130855	1.3321397382287656	3596.459054905132	47.52114167528789	1.0
2070.0	45969.502969139125	48866.257680975796	-249.40071654638447	351.8990163569264	184.99858132137885	91.36163333711724	3.8091500648291663	1.189171268264426	3129.611895520025	45.4855181451681	1.0
2071.0	45995.16243409833	48919.53022284375	-359.0728394981303	420.0934269503583	180.74376788631616	249.6425311030282	3.9323755409368344	1.464229576941206	3893.8904910722626	28.08085888538185	1.0
2076.0	48409.088242428785	49069.51403479451	-326.351461261764	398.5599691141065	181.0537604967705	128.74770911053284	3.6701447688345206	1.248348524834768	3445.4495319229886	39.505173580672455	1.0
2076.0	48412.969077831476	49069.42622333924	-372.3170177507594	429.0962671467868	180.85027039782887	135.0082463115907	3.600850909172006	1.2887322098422056	3344.687402061357	40.487889871868276	1.0
2077.0	48422.987288886965	49176.35312374073	-334.2550996865349	403.76293993798697	180.9802597433175	1165.9438319507708	3.9576530625288906	6.7920036369345365	NaN	16.82786407452799	4.0
2079.0	46004.322002034976	48813.38024834307	-402.84198019617065	450.47581954773324	181.60483759231983	115.99293970468263	3.4524629607676705	1.2924955788378563	3738.007857904067	46.32300064410996	1.0
2080.0	48430.64163360786	49132.68298651334	-308.99851872553995	387.54996130706525	181.5492652242694	320.2112210448569	4.21258733124482	1.781553347857465	4108.514479570433	24.05775164951092	1.0
2082.0	48456.32482553213	49168.43772182641	-363.19221022185405	422.8758802541253	180.76257056238447	301.4564211804068	3.996434058431257	1.8715749036557254	4662.17598434173	26.623298686334632	1.0
2083.0	48579.90955377051	49189.902707195855	-263.44611045882874	359.9991925726351	183.94188598729122	170.67525267362706	3.9977375317342854	1.584445919372432	4379.109210169567	33.392340467910444	1.0
2090.0	47470.02154856211	49021.33172584663	268.29718393341875	186.97666201944762	331.95015442394094	455.526954249494	3.9535442701159695	3.1361290853912274	NaN	20.85169771965311	2.0
2091.0	47514.17703992726	49033.70928524316	-243.22224345288043	348.39471987250425	185.5110275570413	194.86829949685597	4.0304298103844	1.5128282612895376	3635.1870465455218	29.870056397248636	1.0
2093.0	47500.716807420344	48976.82471291768	280.33095867025185	182.2152704520187	334.616199147899	232.01761063178483	3.9661715390137715	1.5882962397207099	4073.206182327277	26.188219814718682	1.0
2094.0	47526.21102320998	49023.450480950225	338.75639515109765	179.70292632856373	364.2120406228918	223.2228425575658	3.8802547647968866	1.69621081805938	4511.507521576258	28.459066237159856	1.0
2095.0	47506.819996090366	49198.654889334575	135.88481796873384	202.24358417846125	272.6122136570411	130.60900737854342	3.997480867411197	1.4369479525321864	3461.8142099162583	34.33894522541105	1.0
2096.0	47442.52932180006	49001.06706868171	325.09134389966846	180.03486417870494	357.083284799126	936.1895196071929	4.31793793600974	4.100894404197412	NaN	14.42571832681106	2.0
2098.0	47470.1727322964	48896.07377859511	331.0958585568422	179.84897393676775	360.18335352762665	483.76872825248523	4.175976984646229	1.5938145753498938	3983.082940928367	17.663331761782235	1.0
2099.0	47483.10418962886	48858.01689981845	270.79300909396665	182.931055157008	330.03168787002113	484.9059669678021	4.007914041172346	2.014585275498574	4734.208325789945	17.55302490465388	1.0
2100.0	47496.54330035379	48826.91395929575	330.2318765175245	179.8689183481714	359.73179058659747	407.6342765181254	4.4012344432661274	2.003989476110833	4993.316164962865	20.258605956662795	1.0
2101.0	47526.92797236798	48777.78174954096	265.87729353443825	183.33346033018253	327.69597342680174	323.0389276600561	4.46584923557249	1.8375555619288158	4909.677826447405	21.90606134336507	1.0
2102.0	47594.54796710354	49081.817602325245	179.00038552566792	194.20538284473892	289.45493657232976	124.51505638696939	4.363708190088473	2.607225183015438	8500.9454007955	45.970754569471026	1.0
2102.0	47872.794859115485	49067.33815223332	-956.3318606341502	990.5501651965733	318.4598350730687	563.4790918924015	3.5354094533872416	2.1035012334874335	5746.145909595756	48.123562338960014	1.0
2103.0	48809.53970087395	49186.49363773451	-415.27842407146795	459.4381706657975	182.1158524053005	220.91071123543807	3.734992507725592	1.4845838449392355	3982.4938489385613	32.25356094051664	1.0
2104.0	46481.678824723975	48782.666078551934	337.6163880559829	179.7211555735742	363.6096767556017	90.50410256275018	3.678109670986442	1.2573753101959644	3483.692352563454	46.68482479775363	1.0
2104.0	48800.61666854004	49208.13784806477	-193.35947358299424	321.4311954379802	190.71146981864612	215.69700858976975	3.9834707334944026	1.56321900039054	3511.940892256604	27.373945246438446	1.0
2105.0	47734.46628483812	49095.86676152056	-408.70262042833446	454.68113197316967	181.83096687514708	147.19645206331185	3.7760368520958174	1.5298964084229723	4144.675582315528	42.12509141182455	1.0
2110.0	47641.00353623171	49176.75160288418	-352.46910149581936	415.6662816152264	180.74060855134624	121.53783324473305	3.7946116824323313	1.2634334723175977	3484.5207406906	42.19687165896254	1.0
2111.0	47570.782263909	49148.807227896934	-291.033926065561	376.4510306084038	182.303998066588	139.1999204798373	3.8087946646307893	1.444546052455174	3970.8389833134306	37.94078521264002	1.0
2113.0	47876.601877877125	49147.714417558695	-497.57736361595	522.4232357158459	188.46842495412596	147.64075693360525	3.88542147630903	1.542160091812619	4267.397289636166	47.53310429435282	1.0
2116.0	47812.77372479391	49224.49328467766	-424.80968068386363	466.4056158043843	182.5872768676915	120.76741621534777	3.8901626013759083	1.5114878188601901	4517.513082418193	49.05999256868411	1.0
2117.0	46328.98724761574	49012.22820606229	-121.37946652287525	286.64289059340604	201.5605302037709	119.11411142580283	3.866842123840776	1.4191945369017238	3860.1879553012636	37.387637434360805	1.0
2119.0	46272.00664921923	49051.72409616346	-176.8498665133336	313.02021590923226	192.85088818376244	106.20849044988633	3.7775993617741315	1.3339692101699006	3796.5795130226925	40.666765085765576	1.0
2127.0	48586.882443381466	48843.80757287204	-399.8591945825804	448.4197504217333	181.55782259202772	546.3270397978524	4.1549138416885345	3.3889979663251144	NaN	22.841277987037948	2.0
2129.0	48479.011405995625	48787.4878915206	-529.5462855869412	548.6121260861757	192.32805625359697	445.91656497370764	4.064973892908648	2.009146837241336	5639.569432505421	25.941593516919557	1.0
2129.0	48514.09197598164	48777.92721142418	-431.96504455370246	472.2269560044485	183.41856226773004	1092.3471933919418	4.126109985849746	5.790847674512915	NaN	18.494136421933884	3.0
2130.0	46000.9240178385	49010.75679451017	-100.42800642261801	277.4349877452642	205.46032508413697	79.12715702531419	3.5837943872172424	1.2458479977929369	3716.2514045739504	46.517513208513485	1.0
2131.0	45845.96040142067	49010.58404377133	-192.63093398807143	321.05461291036875	190.8014975669345	90.44705426287655	3.729966378812257	1.2137917981846655	3010.628463784634	44.2984322960753	1.0
2132.0	45877.93838220729	49063.44915027094	-157.97843180011995	303.7208003634197	195.55079043947168	137.99657843530468	3.465126904126771	1.4055270222758964	3787.193154436181	34.53942674763876	1.0
2132.0	48448.15547353466	48759.782905563836	-351.7253538955434	415.1702499182816	180.7423350431461	316.68837102594335	4.286722571881627	1.7429603815264385	3851.4269074671734	25.063726671241632	1.0
2133.0	48363.917387082176	48825.0465762007	-381.7138238959348	435.5841383742614	181.00690386949208	288.0851622260846	4.092158708602542	1.6849809798218087	4821.352964688446	27.177255054439893	1.0
2134.0	45764.97400863299	48985.17643855737	-183.5829520849369	316.41941429551736	191.95328971617266	112.11970609847982	3.6786853892365214	1.3628228465514156	3644.7446136763474	39.66920835359017	1.0
2134.0	48727.90574812408	48878.89758450355	-721.990860866844	726.6254020792401	232.01848467514898	275.9448567711559	3.6938302122205755	1.3740894888926867	3479.2200381024154	42.854445434549206	1.0
2136.0	45740.393662422015	48956.964179384246	-253.10377733241245	354.0165657413154	184.70539059606432	89.53411659845969	3.2329423921950724	1.2203698187783678	3592.057362166344	46.58977951653544	1.0
2136.0	49002.648841749695	48860.99264313165	-565.4015168363549	579.1313058804566	197.58354048198055	148.5241375430275	3.779175287754639	1.2192213835892618	3248.645976605865	48.12084695018837	1.0
2137.0	45778.9609444204	48970.135759018405	-342.4039803985208	408.9977317847023	180.799723499144	162.07346153161228	3.4690484145652887	1.5150216071508527	4656.947853382049	36.58166888209761	1.0
2139.0	47603.02703820663	48850.66665611231	-491.41523357500745	517.4860174648674	187.81400116960415	207.51016248467516	3.98803358809004	1.6681093888218943	4446.3028205385035	38.381382716795144	1.0
2139.0	47524.2948333815	48847.50866517524	-614.4083569796736	622.8057517499319	206.35144099372044	248.23501687933847	3.8990165010376145	1.6240174959445017	4076.8941555703086	40.65549152553123	1.0
2147.0	48999.54826526648	48884.91099242493	-639.370887365703	645.9227468980642	211.52112552513915	246.83080051062726	3.751054775470183	1.313371926583675	3155.828087525413	39.63791620184392	1.0
2148.0	49151.053091132766	48868.838908678736	-373.25111736292905	429.73747370148556	180.8628285143864	118.75890968647936	3.829557343421352	1.1994351502955445	3085.3411423894736	43.117047520928416	1.0
2149.0	47632.23770587388	48913.77565345131	-655.765363588783	661.4248363437007	215.17474687059448	255.6149646001476	3.6329960608154828	1.5400361585006983	3961.033318426097	41.89325198562252	1.0
2149.0	47637.29933099337	48899.98215661576	-622.673483360544	630.394748343403	208.01054308399057	229.4718176811878	3.9038440895055504	1.494796670346852	3569.5266557017594	42.197289090984654	1.0
2150.0	47587.5802034081	48812.01502183783	-348.62591651897634	413.10874145891637	180.75406884813935	198.06311724892234	3.814966911967606	1.5467358513288796	4278.468889284053	32.53584945356021	1.0
2156.0	47179.1134144164	48989.30431930959	-2.894783810201932	240.01917339679363	228.01813133660872	205.32775031352097	3.865610074076773	1.6927848595723785	4703.302576599762	26.83157320671765	1.0
2157.0	47806.66554625807	48701.819433773424	-381.26662213948515	435.27348813379666	180.99792448623492	379.7058596719063	4.377958233138422	2.1915825170246017	5437.609256781039	24.476740689088082	1.0
2157.0	47814.170292920295	48700.948412769205	-397.34370111742265	446.5599676327109	181.41648806841664	389.84190145123296	4.248365359839538	2.254769714636502	5894.0741019930365	24.709899959001618	1.0
2158.0	47756.524576014395	48675.14035999414	-333.1951047032619	402.98016754634773	180.9214427177883	426.1190156175913	4.083307257132733	1.9572285401378178	4724.0597937625125	21.078408776579945	1.0
2159.0	47657.914527482026	48766.47389868833	-500.93324429012864	525.1270929825342	188.83699374321642	532.1556576697002	4.314665853748538	2.9370671371073747	7115.401623497004	25.19364227030728	1.0
2160.0	45758.73279013572	48900.04257199809	214.72729670644415	188.8728130669712	304.48468500267444	83.50997267846982	3.572180233786521	1.3515254074083098	3651.2284333399753	46.379034191616704	1.0
2160.0	47787.81230154341	48633.60341409462	-272.9709183631499	365.5981370184551	183.31084004618555	301.8397498212372	4.025791155736622	1.9401001397067439	4630.075314161034	24.731050449661016	1.0
2161.0	50315.2404501954	48703.99271838832	-473.2593698949392	503.1473632843911	186.05407086728823	133.04202832687778	3.633325438581299	1.2415388205145623	3356.3226124134558	45.62359201935117	1.0
2161.0	47722.81042226813	48651.857742711	-274.3173118506975	366.40475293227956	183.23389629671877	678.4014489573799	3.887086667633013	3.716799618098637	NaN	17.827289719363364	2.0
2162.0	50498.08643196366	48799.88526817936	-454.7208048344388	488.8272167131448	184.5162572321808	115.04112008887229	3.7517123600551674	1.2200890082802494	3226.3092339087866	48.74184327365487	1.0
2163.0	47778.079380659976	48668.76951974555	-279.7705906330218	369.64750931221243	182.90263912652526	258.8568879560087	3.7436614289262744	1.6529819727562454	4348.459535398867	26.305696871988292	1.0
2163.0	50650.574791407	48810.19231221758	-454.4478949342245	488.618827622577	184.49557501938602	157.3107963095123	3.9449084681231374	1.4806612454975983	3884.649127897816	42.19489548917198	1.0
2163.0	50608.75272187212	48802.44158001437	-497.99397852115834	522.7583279719391	188.51371421615212	173.54287542582085	3.6869459572755114	1.4996813518277208	4102.970486749578	42.10799166761023	1.0
2165.0	47636.34713504061	48902.14691204052	-17.51824136770221	245.05737588683476	224.17397461052465	264.6449039634564	3.9675401516231066	1.819900937566857	4685.806766516149	23.38881687779972	1.0
2165.0	50580.827793981836	48931.21243318051	-410.72466751492743	456.1395707237177	181.91505996128748	179.42223326885218	4.088663067509757	1.5514322270163603	4298.086749773687	37.16201024495592	1.0
2166.0	47873.93319406746	48648.87993570896	-385.2007902854804	438.0128398470454	181.08214617591827	284.42603489272653	4.451766078923819	1.8139658764491575	3946.0219646700475	28.039793022951926	1.0
2166.0	50556.05051526756	49025.14530661271	-403.4562705520592	450.91508508404524	181.6273115765384	142.1153904587388	4.080340213937014	1.5602819419804523	3903.116848950777	43.181146202130705	1.0
2167.0	49480.05735572838	49041.76492030935	-695.276530764695	699.8268324978814	224.82178078507258	282.15426860327955	4.2135349821695485	1.8563111759778683	4657.924286588638	45.21981807167231	1.0
2167.0	50227.675793327166	49005.653963683224	-625.5528101166981	633.0536612977382	208.6007527400058	260.24670198408575	3.8141669836413388	1.6481900985596427	4288.977231581527	40.31614630576441	1.0
2167.0	47680.50958120613	48762.90963686825	-379.27020362244866	434.42652501097643	181.39412572402733	814.0544147516846	4.427810526262181	3.9853401978901255	NaN	18.014487138149224	2.0
2168.0	47706.63941059877	48734.93435875339	-393.040118519483	443.51486324850833	181.2851380361377	303.5754565134991	4.0576998676845495	1.711915829811788	4258.287797102263	26.72872294856476	1.0
2170.0	47743.875457987284	48712.82508771453	-386.9388568025453	439.22769977772055	181.12311093278961	336.3076052987381	4.038258195988686	1.8235165896542533	5312.00088221425	25.30368678465601	1.0
2171.0	46841.62135740623	48896.20108984815	-801.1027538886867	809.9342594680032	256.52101507125616	838.8425256777733	4.281067495125871	3.707348218733439	8689.846380460915	34.97095350885268	1.0
2171.0	47526.642634831696	48742.925462210755	-568.8828211164937	582.1590842037657	198.1459948957298	567.0994461663761	4.620818582460151	3.2533787764536437	8088.69507407192	28.062698119253913	1.0
2172.0	46549.38992802825	48743.026273046446	-622.7404485958483	630.4564985599665	208.02419797693793	471.4566718199829	3.9979914615449466	1.9033869475647445	4087.9494325852274	28.328368361032695	1.0
2172.0	47443.09367545333	48714.518973310405	-678.888382427336	683.7200639447482	220.67605944778103	593.6050865606958	4.3940237496858074	2.35949560243599	5336.703554642898	28.663574630703728	1.0
2173.0	47796.87644844746	48716.24903129935	-196.25340068213887	322.93201085321994	190.35785346629493	464.49794572250073	4.973607759611366	4.834531835693903	15885.57205634581	24.935442379976376	1.0
2174.0	48059.164840035584	48848.86169411879	-887.7380592650994	907.936264953269	288.82540191583047	803.673707931191	3.7512227107359446	4.021033498511837	11115.727483702633	46.208496772401865	1.0
2174.0	47825.48689547684	48859.64152569193	-855.3069165310271	870.421239954005	276.0626985941635	751.9385591750454	4.13393218612843	3.9293146580714318	10493.65156837899	44.6936844097434	1.0
2175.0	48013.398094033604	48923.614486000515	-410.19090999110716	455.75421370917695	181.89255930228055	266.5871119207765	4.814594785017722	3.372269366019646	9178.40023917637	39.70167297379055	1.0
2175.0	47765.82023090953	48723.79703743677	-120.70412306997372	289.40900669285367	204.16155109534233	622.1932375326393	4.993070537433841	7.649491192401413	NaN	25.444145232165862	2.0
2176.0	47528.9240686092	48842.529719371465	-1018.1124608615482	1068.7560854995966	348.21998176254175	1259.482927784148	3.660711659608306	3.9622055695152625	10670.5333802363	42.084009198335636	1.0
2177.0	47986.52186164151	49042.50049061828	-421.84727722556704	464.23089356073837	182.433338675423	382.66978606121233	4.702822905400319	1.984373217937753	4661.567110424978	24.794704365933303	1.0
2178.0	48137.99697841738	49054.31935039085	-413.27777860856867	457.98655678553274	182.0256899862439	300.43888851828706	3.9867723554850856	1.5203549554219955	3771.8645735972455	26.758811437042432	1.0
2179.0	48152.23492819787	48952.35691795549	-762.0528657173511	768.0751048646749	243.83036567855072	623.1279408873442	3.7863727844814896	2.0255594297782107	4640.827350772996	30.38994338754028	1.0
2179.0	47945.21708016456	48956.51070430929	-715.5084296635172	720.0606906987149	230.22217547659127	517.4208160223761	4.066123603179241	2.124464220304223	4780.634115791896	32.3058890852703	1.0
2180.0	48110.08307424952	49024.57384280383	-357.4686945044377	419.08048489602277	180.79349123424487	473.1188158899596	3.9210936480745797	3.379578938601297	NaN	24.025017260053804	2.0
2181.0	48115.65874649981	48987.087736841924	-360.613785917271	421.1323949251118	180.74928747269837	300.14181157062615	4.001597258638415	1.6351167608121755	3792.275864577145	25.75158700496878	1.0
2184.0	49976.29997750165	48866.721778597916	-284.21938436240964	372.3204706677311	182.65463571145932	237.72936306063914	4.355511307958313	1.7013340240065191	4647.730008942499	28.035159300621675	1.0
2185.0	49532.657057568824	48834.71848117467	-119.38135262609808	285.74688834136265	201.9180179313407	187.4771063469362	3.992963182739894	1.4361807470801908	3423.8572929520456	28.22099330980073	1.0
2186.0	48913.43565506351	49233.359046146856	-61.67252061016892	261.4934902270774	213.55580613093088	247.85627616004155	3.834364446935822	1.6804746691678192	4106.803005161338	24.158969344439964	1.0
2187.0	48924.090214247655	49155.13016035277	153.17004949280656	199.72252570723663	279.9314555734653	429.62049668989084	3.748506259333186	2.950429195169092	NaN	19.815400425806235	2.0
2190.0	45830.322834571554	49013.51247070114	-176.16118448072277	312.67494474809183	192.94464512895166	82.27351315002423	3.4048589909830724	1.3883875397288936	4080.6328702514916	48.856992722786714	1.0
2203.0	49991.81106260891	48720.4482117912	-481.3693175446802	509.513807189062	186.8091600908734	142.35299557916986	3.853023504697109	1.4200342129449577	3782.6895732220933	46.14366132006842	1.0
2206.0	48021.69783143471	48959.78529357123	-279.63900402423246	369.5687325326187	182.91020424703044	198.70007888661704	3.902493904698766	1.6244157878914913	4351.635283874779	30.9055727240064	1.0
2209.0	48217.57605161576	49036.11530133304	-414.67524843403226	459.00012540343585	182.08834809653658	184.83460129527558	4.084609939110972	1.6808599563330437	4931.290686323163	37.60400308911726	1.0
2210.0	48277.43140929744	49087.02066771249	-503.4774325072038	527.1840414967647	189.12213607789081	348.89736170901386	4.452653361864191	1.9551421360854258	4736.168340057581	29.099997227149007	1.0
2210.0	51111.03460238572	49007.92497577231	-219.9007834129972	335.49167855180866	187.70747847962417	170.18690941809083	4.090095931951618	1.3091313706830456	3217.173002640475	30.920387926911832	1.0
2211.0	48153.799867822534	49068.04266168736	-335.68445290894033	404.598951743734	180.88216560233133	323.57840863784145	4.5865899226261995	2.1441555974485125	5977.064914230536	25.729596823327434	1.0
2211.0	51075.61552134942	49042.84818753686	-227.6400302139201	339.71670302257274	186.93263179686662	119.9342604151268	3.8915421704069013	1.2882772193931742	3535.4848803329614	38.460754737020146	1.0
2212.0	48180.63763885683	49053.32754731781	-430.94592052733384	470.9365996036961	182.9274147027469	397.0965596205897	4.257892286429325	1.809594417178682	4504.172439641517	23.92669334322537	1.0
2212.0	51109.56937584339	49041.431506588786	-122.03700108355467	286.9385682135922	201.4435543756947	136.2033336643318	4.037718187915512	1.625554812755361	4357.097975923826	35.7167246913523	1.0
2213.0	47888.889228676584	49161.40107410845	-279.336275633405	369.38756052391466	182.92765867720115	347.2528719891906	4.286462630176944	2.014761285265439	4981.279621156064	22.98478125458206	1.0
2213.0	51159.096181103356	49027.3733635471	-108.93177695128445	281.12237785415397	203.83714285999943	211.2822230888475	3.983697839993488	1.567967806969712	3885.8787315828085	26.63460941980296	1.0
2214.0	47711.078657881306	49263.093181630284	-69.20974889036174	264.4828730822365	211.89172348797976	103.29620740630413	3.811412151190104	1.4377600133538806	4036.220480456672	40.39339121228649	1.0
2214.0	51246.19482303229	49028.26881159458	-238.12547564147607	345.53103940086424	185.95565440429195	113.33594960695343	3.6741246410017268	1.4324246487942225	3989.2109727991606	41.49919465451353	1.0
2216.0	51029.55822843513	49001.91994401656	-398.76449958866283	447.5691229414021	181.46295153688624	110.58714432467488	3.8017011537721133	1.3585967053391734	3843.618692597269	48.441299540897646	1.0
2219.0	48095.915178424446	48932.45197295233	319.385618599142	180.18223420426762	354.113823074842	317.01519270167717	3.9149672742148836	2.7999115300821744	NaN	26.137602723741427	2.0
2221.0	48057.22108405881	49071.63029154771	274.20427875579253	182.6651987558375	331.66338505489847	276.8641751775737	4.043329933201968	1.8888791760293604	4897.592875971639	24.357250712473213	1.0
2222.0	47914.48566492328	49180.87251110601	-59.38659952799554	260.683017320834	214.1382074326545	755.6854026669046	4.485447544766105	5.435628031231741	NaN	17.015782866813606	2.0
2223.0	47902.127186435726	49231.75434011551	-136.55422536724592	293.5704884531602	198.94487417474664	385.390610287165	4.243394734322385	2.2704735767576545	5770.627325557506	20.27738867206584	1.0
2225.0	47938.39929395434	49110.4081774534	152.03552758641706	199.02720377512895	278.7554006913492	294.87919575877544	4.658155128196729	2.3208270396126487	5898.118952370187	23.418561112927478	1.0
2226.0	47845.58087964224	49200.18628288959	130.40541748740193	203.39067829687636	270.57319592702953	288.8490215527051	4.24915475032967	1.697447405440394	4766.847902379757	21.89460567153163	1.0
2227.0	47840.7221210723	49145.59776220287	306.6518477300359	180.68501784262162	347.62724749986893	255.11352080321566	3.698367633406616	1.6304901916284018	4393.648757379854	25.307716013157723	1.0
2228.0	47751.46440855599	49143.74288840491	238.9401288930927	185.94312648671024	315.22366347383894	180.73281412131598	4.001592239881358	1.2419109079694377	2828.2634063069745	28.311371388343844	1.0
2229.0	47708.25211181327	49084.761708886	339.7197425907336	179.68847734713958	364.72183209554163	166.5625124574196	3.866828347150032	1.4790641768849668	4072.780904911296	33.05525248009622	1.0
2236.0	48955.79026026912	48768.512305300006	267.58096015166643	183.19141635186446	328.50338964327824	165.64432283605498	3.9716178449697495	1.5916288826712162	4348.55841415677	32.07340709567442	1.0
2237.0	48948.77154381372	48838.770236129174	200.00673876397545	190.92419019831377	298.174148107802	75.4587471641558	3.735022305490795	1.2767541606382062	3183.948966197913	48.359213089057455	1.0
2238.0	47919.79636275189	48964.04263790281	245.1528664936139	185.28052904012313	318.05119164992965	96.17133392523822	3.6452393877557605	1.2033720851947196	3140.286291035474	41.450532619353275	1.0
2241.0	49780.00072865648	48646.85886318017	57.60949795428293	221.3169567804995	245.6553382088037	175.8809734983505	3.98234527336402	1.4523299007153168	3634.521573149973	28.378107558112823	1.0
2242.0	47641.84026907559	49159.03095724731	285.82762830487644	181.8417329050584	337.2897186994541	101.53527414717568	3.7100765012840164	1.2560972611095802	3046.4256263565007	41.55653144307012	1.0
2242.0	49799.81150321966	48622.282540291744	200.9782100672513	190.782513400255	298.58551725998836	128.19214822475243	3.768138253355541	1.5006015572277942	4536.021696216524	35.91563563053976	1.0
2244.0	49148.79389403123	48916.209591083745	-234.10620131211192	343.29003754129366	186.32024554155646	265.5376551023746	4.064887249560562	1.7570460266619352	4665.042598815501	25.3946671860174	1.0
2245.0	49041.69015360266	48882.27087615159	-148.06525011837243	298.97035173166125	197.07778296852626	202.43999925338804	3.9812456875315023	1.5554975353690523	4163.572481430524	27.754398947348218	1.0
2248.0	51269.44371235353	48996.251611300555	-49.28248390313576	257.39829688969166	216.95309027094214	464.12375385687574	3.6990552617690184	3.384672120703174	NaN	19.70879402474123	2.0
2250.0	51302.56360300891	48953.509182559515	-123.0462082021422	287.3931777148232	201.26465672868895	80.69606229054709	3.7122250910001706	1.2791840687266889	3371.1244173867485	46.75867825069393	1.0
2251.0	51365.989347292016	48970.3882084594	-53.92808838214936	259.66954884498244	216.27390785745743	535.7546354510437	3.705424629203277	4.026652397467596	NaN	19.165683752372292	3.0
2252.0	51310.59217701761	49011.11035903845	-167.54794617270423	308.3944692778645	194.1477781273863	220.72843658865474	3.742486810875687	1.5457353470877087	3879.6399398925782	26.545403907805948	1.0
2255.0	51252.19360605144	49010.77930193601	-233.8201375767737	343.13111946529835	186.34666388085054	248.19152023821854	3.7987470465310906	1.3578822271276445	3619.541952170689	25.105037689909235	1.0
2256.0	51253.01622952506	48967.493377787345	-163.44404911989844	306.37958505781603	194.740914472157	89.45764443452667	3.486218873721276	1.3188174120516134	3798.7223398725782	45.012776235649	1.0
2258.0	45993.663382513	48969.88256653629	213.08584443765918	189.0914343308395	303.772832306015	108.07323323830413	3.5568943362664176	1.3548198392508501	3937.0389215818946	39.130785362661804	1.0
2259.0	46337.08228096329	48860.17335633623	-276.3295305337948	367.5928240023346	183.10481049918417	396.60109246253967	4.433535484387045	2.816212256866113	6777.312182253462	23.278879678151952	1.0
2259.0	46347.937712677056	48859.059058298655	-307.1849146542384	386.41566468661847	181.61429728355367	402.840008273767	4.456808476723626	2.8427640371404794	7225.2482756127	23.77539984861624	1.0
2260.0	46181.292095410085	48932.13421598313	-161.2799677241837	305.3234849367241	195.05885792741074	353.5666404861765	4.191960989501568	2.3577501573032005	6684.680274382269	21.8939647437292	1.0
2261.0	45996.166781313994	49105.44493593436	29.57018160413364	229.55485916332893	237.13491295825233	90.28869624160129	3.7089723018082412	1.2365590006219083	3516.650155005635	41.358419742879505	1.0
2262.0	46050.34079325079	49014.07617206915	217.5518639970009	188.5025632667709	305.7144289188216	117.52295203025844	3.541860612082158	1.258930899633829	3368.085136373529	36.45531671914846	1.0
2263.0	46046.39947600069	49105.72888268249	51.53309356685073	223.03926880267505	243.75802240335284	191.75711386235528	3.703020253145212	1.5162971721690675	4347.1163254384255	27.17731610232029	1.0
2264.0	46127.26660692005	49118.96022617849	-4.2530926155556115	240.49330173628755	227.66603611061768	238.3046359036015	3.5432338779886514	2.3189808353410877	NaN	26.71579135695797	2.0
2266.0	51078.15316948556	49066.75099325495	-191.74569843446085	320.59770773247595	190.91143304537712	147.79369167705553	3.7701956436655384	1.3400864477736658	3128.6196811058658	33.308658051923445	1.0
2268.0	50998.52185668756	49024.91421244561	-254.98291109495395	355.09607102477827	184.5606068232962	131.66648402252505	3.536605248784139	1.3309044630735727	3714.8286541785715	37.29870896835891	1.0
2273.0	47467.303624825334	48912.044281728864	-550.6977226023289	566.4691202260186	195.30982143561766	400.99308229470245	3.9531191893770514	1.8727716610176155	4588.941281626221	28.060138265649083	1.0
2273.0	47451.42405766002	48918.48843383609	-629.1926944035223	636.4260991863857	209.35590486190296	445.53267929619574	4.057249873070674	1.9153814787920298	4567.223042510174	29.758922188900872	1.0
2274.0	47253.80809532369	48923.09151066955	-360.10454800697715	420.788798548223	180.7472632123338	94.12739728223306	3.883766361882815	1.1955007839842537	3078.4235644996656	49.43625018883661	1.0
2274.0	51057.727046338696	49012.22420272966	-442.5992065420753	479.6391023044554	183.6523619094562	137.33668123980723	3.657848245132213	1.2852261487497516	3500.5985134992407	43.411838346067626	1.0
2275.0	47164.46287769301	48897.36841572229	-378.21962387131356	433.16190032665776	180.9408006453374	116.43924406894524	3.600870769578998	1.295514828273041	3336.164149514375	44.95268675247711	1.0
2275.0	47166.196116332605	48897.26945736553	-377.66794479335755	432.7805195522563	180.9312145018921	118.12034284315234	3.552708553826635	1.3485121234795665	3775.392153241765	45.09233478437862	1.0
2278.0	46753.530412577304	48960.91544894169	-487.79857848540337	514.604958671703	187.44338551895433	164.77833958095215	3.7749222732750862	1.5315839325977043	4083.083845307246	43.31821320082245	1.0
2278.0	46811.092619981944	48955.32638036436	-585.3258372109696	596.6144636143025	200.92743687220218	183.25275262434667	3.839936164391674	1.5168549826727853	3850.321233997767	46.560357563875186	1.0
2279.0	47225.48813138569	48904.109287257386	-397.65352785765003	446.9880821645022	181.59475915825328	463.8798729315634	3.7275575835575037	2.6588809001211082	NaN	23.265180443850028	2.0
2281.0	47246.84203037163	48847.633321461464	-431.27592248241655	474.1247176658493	185.32527636896714	748.8389352533383	3.879448877303439	5.70336866441779	NaN	24.957280129798043	4.0
2291.0	46182.90122858183	48903.177485136526	-388.74140354886526	440.49063879212656	181.16802733933537	190.23510134487043	3.7133321274564954	1.3922195410736666	3555.738866268961	33.83740285113772	1.0
2292.0	46278.582943686924	48640.50420183823	-244.92210241857822	349.35525358383313	185.36713930664985	435.91606833804576	4.493644852493328	2.502693078237662	5906.128440767211	20.53089954635102	1.0
2293.0	45975.1521287201	48880.33410868052	-398.7508508192771	447.5594195283964	181.46249787147676	442.6484175866618	4.315941322357971	1.952892855975805	4509.852267735384	21.972795871677825	1.0
2294.0	46255.80085053214	48811.45681860594	-723.95270642399	728.6199600751776	232.56843301437584	386.06637305186007	3.9967931562474033	1.866931359046922	4678.178703348749	38.227014345771344	1.0
2295.0	46319.46165010503	48716.63985510468	-411.8525627952595	456.9547611617984	181.96332077256656	594.8730604653529	4.745285979250327	2.843572507308377	7765.584980260851	20.479995466644763	1.0
2296.0	46515.337353889416	48619.14383518818	-451.9207337173919	486.6924692591729	184.30675294688504	483.8724963575067	4.163985880056155	2.6449471900484864	6819.171772483735	24.133717629017323	1.0
2305.0	51097.58506296454	48931.60964765903	-272.09183891857856	365.0778063318807	183.36618550462737	151.15433569045538	3.6490082238847146	1.2773377607246625	3371.0670606956537	34.30651217339439	1.0
2306.0	51145.160316162874	48999.24165864968	-278.4532373138849	368.8595876838914	182.9789710625477	123.61691536433992	3.6061301008909328	1.2642161672316585	3687.8990458776357	39.00251403058354	1.0
2307.0	51110.64701064084	48975.68873573427	-232.95238252081884	342.64952428179066	186.427183651272	163.211451889696	3.6207750596014376	1.62176238663422	3980.747773613802	33.823038733628216	1.0
2308.0	51170.65428107593	48992.39449270157	-454.7770925825197	488.8702057619482	184.52053000549301	155.2275037918779	3.494644771581611	1.4056097083603587	3898.5346774977506	41.85003485635429	1.0
2308.0	51249.11759786166	48984.49869537267	-508.3587805800707	531.1476488303118	189.68302961140625	153.15650441880285	3.381904523309912	1.350129646215111	3756.3898151857675	44.82779533501699	1.0
2309.0	50980.81549728212	49002.91902529143	-382.57515801209746	436.18299851238	181.0246281101734	173.29730762432808	3.7725953183327654	1.29635128075483	3422.029712616552	35.00269122439869	1.0
2310.0	50141.66689506134	48823.07507330756	-989.7205532267668	1032.3687813304873	334.1821783504419	520.6943099239214	3.3747345834555715	1.6544675430206068	3850.233187465017	48.60735279163895	1.0
2310.0	50300.58086343826	48823.77398712973	-1009.2008679850535	1057.253060544134	343.74767477530764	558.6387785677272	3.21367755980613	1.6520685066053675	3925.1186419374035	47.94082019701444	1.0
2310.0	50299.270956486616	48852.216489065395	-898.8408874537971	921.0074666676904	293.37890426324344	398.58573937240743	3.669469251764689	1.6141226226487646	3829.4852425799227	48.898227626170545	1.0
2311.0	50435.3431924785	48787.67931648186	-810.8524164537006	820.6096496135367	259.870810026241	339.5515838597958	3.644343322588439	1.6492664509492705	4299.861316973793	46.748463552215334	1.0
2311.0	50350.84919633081	48841.28210550176	-864.0190528139723	880.4016509468946	279.41246459196174	393.6055466539277	3.599836289281413	1.6861176884375897	4639.272758544743	47.017030219228886	1.0
2312.0	51169.75238804737	48793.65423303725	-84.76337744582916	270.8210255206783	208.5946184651259	228.59862036713037	4.422349118032806	1.685238833953346	4143.94654934652	25.572943325651355	1.0
2313.0	51176.80057899706	48877.312434099804	-381.5035736862429	435.43806385192465	181.00266326295215	222.4892121185115	3.7048983831987514	1.3952258582805617	3389.2179503876064	30.48610197842542	1.0
2314.0	49668.97221772727	48750.47899006787	-177.1915330924597	313.1916766458411	192.80450795125614	276.25419475276243	4.097212367875243	1.6316432350140813	4086.336807465396	23.565180916420417	1.0
2314.0	50949.02866004421	48949.31083001506	-592.0143461406483	602.5674127610871	202.11779545619467	188.10137565905976	3.8801588015836446	1.6959632040234396	4183.557778125969	48.41761254496905	1.0
2315.0	49605.15482289628	48772.77590872457	-141.58799933076992	295.9164765521701	198.11597059803847	383.1827893956303	4.125313398789525	2.0704194245585716	4866.338037949198	19.964898691259496	1.0
2315.0	51101.54025703293	48973.84430816701	-384.5317657531186	437.5459697065624	181.06699147745096	177.825343709757	3.7407384859686346	1.7024749357797042	4653.462763300737	37.40623265320889	1.0
2316.0	49137.757123884585	48871.25878652315	-229.29773819216499	340.6290269775809	186.77259927685986	134.22361985741813	4.13394346821269	1.5622109009458782	4083.793141641676	37.91286258240709	1.0
2316.0	51142.90496166532	49044.73277209309	-407.6352369592798	453.9128168020063	181.78783298232275	125.65015880720813	3.517103118544912	1.440144564792124	4253.449252750495	45.843274722070205	1.0
2317.0	46584.71694313885	48711.70792572155	-794.7516077131002	803.0282893277009	254.37785003544928	480.97418824009566	3.4913876460563134	2.1699859322669637	6189.813734230222	39.805829023593915	1.0
2317.0	46328.648389586044	48656.76216729095	-280.0838310373045	369.8351022258295	182.88468353905546	246.1567253393866	4.185054827707829	2.0091870428020346	5385.514204746558	28.660170184465485	1.0
2318.0	46356.979716984824	48626.970496858965	-225.34214328637364	338.456340649476	187.15792974035386	388.1424949629559	4.009191554450187	1.7962408359590263	4593.406076292764	20.16280728490656	1.0
2319.0	46346.38955795553	48600.461946513366	-169.327571340033	309.9844940329949	194.4694382763465	788.4929792322446	3.9747657945417156	4.7597124911375825	NaN	16.425898083019806	3.0
2320.0	46247.502733100184	48626.376447351155	-190.05978171973598	319.7295831099486	191.12245513075746	330.6620861148785	4.547882776000443	2.9096012103101407	8458.815564869963	25.009620059185387	1.0
2320.0	46251.7620935818	48625.28609982477	-205.0618299481656	327.5487403165386	189.32080733595072	331.7583712240837	4.591354276333704	2.9071086563519906	8752.968011446734	25.198656772050143	1.0
2330.0	51208.67466933145	48958.657656022006	-309.51697612291395	387.94501031207415	181.5878806109973	260.1144873635852	3.635271328808117	2.4214552203788107	NaN	30.342515007114176	2.0
2332.0	51268.38714815082	49009.9456458638	-271.43184354333226	364.6876313409271	183.4081248383558	100.61719258692963	3.661211195878728	1.2175797930517787	3301.676134015493	43.78167578012529	1.0
2333.0	51150.196942857976	48937.26086991141	-341.0237934815926	408.09075034216283	180.81384899274198	128.25755268169232	3.342466693371563	1.5156862552125805	5014.855349239773	42.69866486833069	1.0
2337.0	49655.87376179756	48800.29818783348	-182.17128664606147	315.7031929903159	192.13861863641824	246.10309369342465	4.251786663001645	1.7907428725283454	4580.52921275012	25.890125868410678	1.0
2338.0	48479.53498899215	48981.6232053053	-218.8908131880322	334.94448010197686	187.81196294938533	304.2884838531163	4.31748427243652	2.3379750210266272	6362.175424450812	24.94529431652094	1.0
2339.0	49197.989164240375	48932.040601488145	-164.69471201554956	306.9919386195161	194.55879638150796	315.6955289028584	4.285734283717043	2.007496497874822	5260.490934874151	22.585292357958405	1.0
2340.0	49693.596794538455	48826.21906681888	-332.6757872355698	402.6432002257962	180.9302319183376	327.80162302498013	4.092570600281577	1.7163907002428445	4348.482336614219	24.020250286684902	1.0
2341.0	46336.69120057545	48601.83260639026	-107.03905269064848	280.2957581739672	204.19365414101526	181.2507714973509	3.5909228651264864	1.6003723330700057	4366.069868363775	29.402420498318335	1.0
2341.0	48762.362606331495	48857.066445890116	-239.56620480653777	346.3380468702409	185.8279623554779	237.0659768902216	4.301588505490566	1.7235418513237637	4937.348368205682	27.22911794752003	1.0
2342.0	46388.66866469602	48575.17496346082	-145.77038277286337	297.88384889793076	197.4419519011401	299.71586398610464	4.040607648156307	1.8047457800561741	4409.086899489489	22.54781400082858	1.0
2344.0	51214.84717360209	48929.82278904094	-323.2866217333905	396.594757549965	181.12458903071752	132.9970288251285	3.616425679061663	1.3755723270009959	3829.4078368910978	39.66081580291829	1.0
2345.0	51243.7168628598	48919.735367398884	-378.2302089199657	433.1692206734685	180.94098684221487	106.88296222445786	3.6371931014594217	1.2051965202459867	3100.194521686235	46.48378460264885	1.0
2346.0	45920.79339499524	48905.57871610846	-391.1571900866148	442.188043960288	181.23210776328386	140.0481661927078	3.8897277956733878	1.1666731222387334	2763.647600928857	39.305361136121384	1.0
2347.0	51206.91754447446	48921.721096939254	-308.3719391621345	387.1577240463217	181.57144964898768	125.82911662704622	3.6892443481330086	1.4138330769935954	3844.695547901579	40.90152555112787	1.0
2348.0	51302.18068755694	48966.55400441022	-233.53255672636752	342.9714363644791	186.37328518905787	115.12504411476618	3.6699636772649487	1.367085599990837	3683.838530335325	40.33392569041758	1.0
2349.0	51271.4179732859	48998.977359432276	-190.54658186854803	319.9799745875166	191.06130111262937	122.72399123136655	3.720682863486474	1.3946235092966581	3670.861124826557	37.82884656910844	1.0
2350.0	51166.07031594697	48947.293400472285	-273.6284704066704	365.9878211547122	183.26982662269717	133.21719424929654	3.6749116178870396	1.3333994519419101	3787.6388522182615	37.58576090727755	1.0
2353.0	51231.845653107644	48931.91265074918	-357.2445672071087	418.86363673390287	180.73956632294	148.1615221971475	4.021370349820361	1.321083715877933	3736.8576567633477	37.815564822364976	1.0
2354.0	49367.6919651096	48772.93162510028	-618.2874555107078	626.3594979816293	207.1236296344072	248.45154829439343	3.8512854271135266	1.5909255434370737	3821.797325172234	40.58700825964151	1.0
2354.0	49362.05381509403	48766.406454313445	-642.6365193602521	648.9904081696375	212.2325568733815	258.1858207010165	3.827287991364276	1.5313321662380306	3639.2296676370015	40.62037258347946	1.0
2355.0	49128.98927599416	48776.57464122527	-469.534016583905	500.24368791976775	185.72401682276325	384.680179346437	4.2277671756528665	2.0163939287288826	5264.376633029164	26.32897642235087	1.0
2356.0	49515.15621488911	48910.98213612917	-352.50733636269473	415.6917959038157	180.74053118818523	271.0547393242472	4.381314585615226	2.233369709875513	5834.8070813352115	29.87890696179247	1.0
2356.0	49511.07662518516	48909.96773411005	-365.32101272457027	424.3200640419042	180.77735577272847	276.8453161862495	4.289932037725482	2.227811984136387	5857.480167440901	29.84043276963557	1.0
2357.0	49911.66247254873	48718.86338980496	-314.48085314587576	390.99768037034545	181.36792166767935	154.1469932652833	3.686946027829723	1.5391101853446623	4056.090017332231	36.97034133937138	1.0
2359.0	48619.15518385862	48847.84918271554	-364.58442021765603	423.8198747174937	180.77184914032387	110.3759740591969	3.711227953917877	1.279184874188664	3271.0968777917765	45.6941071357345	1.0
2371.0	47728.85095549562	49074.76578080577	-264.48402293670426	360.6051527870947	183.86976476278167	224.0449933668043	4.209085664883197	1.9396237829820697	5405.028587583185	29.76512939717862	1.0
2371.0	47728.39912466402	49074.856594501296	-269.0582768927506	363.28782508463786	183.56169656644875	223.40005168287985	4.24487331367112	1.9409789545037788	5367.113590869293	29.940662148254102	1.0
2372.0	47498.87993681984	48938.55839896836	-430.24076120425093	470.41410600287173	182.88686768962035	369.25864844373643	4.25213621140198	2.1890956997465514	5526.2513389115875	26.384805514993364	1.0
2373.0	47350.977777897795	49040.76492468767	-334.2262662977395	403.65000683286183	180.9046000195665	285.04163049249206	4.137266847347374	1.6370599104331698	4041.141117814874	25.924530870879995	1.0
2390.0	51051.45505047554	48800.59619951085	-461.54143362664524	494.0581387315568	185.05158808408297	245.56839502784283	3.873868804664033	1.535172776639591	3877.2832796596895	32.1761936879722	1.0
2391.0	50914.81330689333	48735.79808506104	-613.9007134174224	622.3417358598997	206.25123602574828	172.43621245868474	4.0392513750540475	1.4203169003896337	3534.886264639618	49.635201073042566	1.0
2392.0	51232.44188971488	48778.377922933076	-205.23705322380954	327.6413216621921	189.30077753532987	167.69295690973576	3.9045095741582387	1.5629267397217554	4266.11188318263	32.27162323570835	1.0
2393.0	51062.53802621321	48666.28926989807	-337.20901536898083	405.5932362207708	180.86044276335684	161.38620089614224	3.870036943851178	1.371187529611338	3369.932143177304	35.468857600989345	1.0
2395.0	50117.35125607072	48777.205389511924	-396.3997462578733	445.89055414406414	181.38646910011036	263.0333797271577	4.166783645892961	1.6619046536332862	4080.0141181104686	29.13200761015803	1.0
2415.0	51497.507935342204	48821.24110037938	-92.71018710851875	274.1474307013654	206.9811921882128	120.84772498180904	3.631235311677392	1.4087805712855215	3809.187302933283	36.54228693667668	1.0
2416.0	47551.82933536591	48830.91234874473	11.052037756414007	235.4019697495679	231.83625147702128	72.52343784576132	3.8329022563780617	1.3796998497397852	3542.1115670224044	49.64994444073463	1.0
2420.0	47569.29343225428	48685.86961876424	-387.63723565638037	439.7166493783935	181.1402195109883	110.26696283416968	3.8123178371800495	1.3153999993635235	3189.3312627038626	47.357752090107425	1.0
2428.0	49292.74306340419	48918.575429828015	-771.2581490881115	777.8130846544191	246.71726472158656	457.3221610743696	3.419072675999587	2.0346758353019774	5362.167427812027	38.3548320630073	1.0
2430.0	50931.874463038985	48668.648822501644	-47.340548693272495	255.95698895088856	216.83947627401585	139.39525284709111	3.802846620499122	1.4559280272908877	3702.653583895784	33.20587728145099	1.0
2431.0	51136.653591194496	48602.25958921079	301.9309245704718	180.91140418892408	345.25472535121924	111.82777610569974	3.6032834404246166	1.262613770029515	3361.6328500467894	39.577003850907744	1.0
2434.0	47571.01717624549	48698.90134436704	-244.50651829441568	349.12016917660685	185.40211395108815	87.18151569610333	3.5904204171074534	1.3660457561310337	3898.6967052003347	48.95873781959	1.0
2446.0	48668.42710548796	49183.104608401234	-290.06095427489686	375.85859450859533	182.35189590792947	97.65817711810818	3.697704873109063	1.3117349836495378	3157.074929655995	46.44384163942515	1.0
2447.0	48753.52759585896	49113.06506086318	-313.4531532428128	390.34922402844916	181.40017126263825	249.8725177871206	3.847926961114828	1.416657070268256	3276.904187049344	26.740220515638537	1.0
2456.0	45652.24791394615	48922.66871218922	-292.1753924636466	377.1471999691812	182.24872519222234	128.92710506469064	3.5495958713450078	1.200660948918442	3458.908434330085	37.912056952233705	1.0
2456.0	48836.24217657178	48953.472719849844	-451.2487681529319	487.3157573809004	185.17420747903083	345.30892720360237	3.677061459736758	2.996198198696556	NaN	32.50602824770137	2.0
2458.0	51290.38025829046	48464.20369417168	-285.96523465901294	374.0070542062007	183.0726129934655	293.17140450163436	3.5891784369211592	2.624713087298372	NaN	28.25584243389098	2.0
2460.0	51313.082861452254	48423.46696346201	-242.76504979179148	348.1368399494961	185.55010349417293	175.13494749752027	3.673611697200316	1.430080015656147	4053.4702825315076	31.475867048940625	1.0
2461.0	51270.98886188888	48390.85021257808	-7.130280870843864	241.45767879366173	226.88795511767793	159.3944458795065	3.494386419025641	1.3965362777680257	3519.9078654823343	30.01179544284047	1.0
2462.0	47581.56452853684	49116.28309472865	242.79251570258748	185.52797647206935	316.9734888430539	69.48243578306189	3.466556140570436	1.1018061902465677	3153.9220522406677	49.75170583886075	1.0
2462.0	51309.00334622522	48444.782877555735	-80.17898339662962	272.24762519314044	212.229105680474	275.552818722172	3.5466588746880996	2.683888814045951	NaN	26.465461936421384	2.0
2463.0	51311.473716800516	48415.317467372035	-128.07725016277902	289.6737996201718	200.38440597068595	159.73499359389365	3.6084198400621856	1.345963355506246	3545.065823833023	30.783968208555386	1.0
2465.0	47546.93012033821	49177.020122100585	56.694804902348345	221.57399362463295	245.36793246408612	81.30365953015865	3.5921480180492864	1.1859004702978895	3318.3965192985556	43.67903233899228	1.0
2465.0	51293.52932731967	48457.760810622975	-134.38215634657337	295.1278715381386	201.37924181792155	376.4666218008846	3.657716181759226	2.7661204478326997	NaN	22.048010602433802	2.0
2466.0	47441.16473246722	49197.1462862157	179.29789816948607	194.15600635358211	289.5760789241275	116.2972049005216	3.6231088202472037	1.2788873298450854	3728.3112609909313	36.28203232271411	1.0
2501.0	46946.51216170301	48788.899926188584	-337.2074868146549	405.59223823520716	180.86046365597522	125.98047779540228	3.78531429368738	1.4634413802853907	4142.614496466884	42.5206221895169	1.0
2501.0	46940.43975717807	48790.57278188396	-349.9293790691348	413.9746011703784	180.74824218657514	121.52864841336607	3.9503292017556637	1.433489574255113	3658.422640867057	43.82908002202014	1.0
2508.0	47858.17152039694	49045.441463344185	-111.69971392480404	282.3373165228919	203.32069325757664	68.82185825377974	3.7003823893638113	1.1327872887165227	2936.6607026580186	49.708885651930835	1.0
2509.0	49531.0531448686	48927.31308927853	-344.45631396264565	410.34973191459966	180.78140330703698	196.34876896156243	4.0758950819316375	1.5246220275977918	3637.120050042946	32.45349563175324	1.0
2509.0	49529.167214812114	48927.03702312689	-369.7281957104032	427.32348746249824	180.818941304807	202.3539959162586	3.9918691260908146	1.5741503016481755	4121.035328943544	32.95869193249007	1.0
2513.0	49894.7609216168	48756.597941510365	61.53713990633551	220.22222216941176	246.89668993026896	79.43110787175742	3.584106344690057	1.206560732809297	3504.026921224906	44.56470915524184	1.0
2519.0	47245.87160434892	48945.38143714892	-501.224061343293	525.361906421978	188.86933763437014	266.00520296247174	4.256029191522539	2.038826134118909	4931.733596852763	35.38819415501505	1.0
2520.0	47545.775298207736	48961.74609125003	-48.12625584621349	256.2554925217681	216.65540329464054	149.5355186814718	3.7356788745062643	1.5637647095868021	4097.391067381293	32.381719469849685	1.0
2524.0	50616.35740120326	48827.79935780821	-384.29831699475216	437.3831598390589	181.0617836919961	102.19792375169473	3.600667796361156	1.2470583238890356	3262.2840579210933	48.74706362410372	1.0
2526.0	50490.90609566405	48824.387781298195	-507.6746754448301	530.5908082297516	189.60332806874257	210.87014693563674	3.5468055880498204	1.8461866712962574	5395.452809266413	40.40408874145037	1.0
2526.0	50443.67855799208	48812.5860032385	-678.450273039914	683.2929525859713	220.5680396097347	260.98679156206316	3.6142838288380137	1.831622781659256	5130.90134683887	46.10696934350064	1.0
2527.0	50627.11256646412	48889.2921553969	-438.77588586611967	476.7697874139761	183.40310706727647	113.86620130523072	3.627115654967379	1.2561379376445954	3113.9410306717637	48.54918516985062	1.0
2528.0	50681.62141818052	48868.79734653588	-433.9709762722292	474.5437288970188	184.20504606784954	239.53637458495055	3.8676852619486772	2.5643129734063144	NaN	38.63538832372164	2.0
2530.0	50712.07361122157	48899.62984949181	-408.8676998019408	454.80005397704406	181.83771540213664	123.07741887870846	3.6858986831027307	1.3829108293307188	4106.61707125811	45.88909345111128	1.0
2531.0	50511.65620894689	48827.14646204697	-479.6315582750661	516.8788549106965	193.701927226677	326.3228570473003	3.796848470440363	4.145027620754431	NaN	44.84659824233573	3.0
2532.0	50691.496073595954	48873.110982805214	-488.5081727004604	515.169254936707	187.51531493220156	125.14182361986903	3.36744177791779	1.3054178800128442	3716.849186779783	49.35742167386325	1.0
2536.0	50769.08228561913	48827.45345367075	-437.1595123955567	475.56088177071786	183.30108077660273	117.24704580763576	3.5557138353007924	1.2480055512179389	3171.779190105807	47.41014087792338	1.0
2540.0	50763.03510892298	48561.2113672201	-495.7667550396267	521.557623864293	188.74897455693352	456.6240799813288	3.67116862825246	5.155916938488854	NaN	38.71038907547055	4.0
2541.0	50607.22207634863	48640.045817871855	-645.4982386297654	651.6869106444088	212.86267578949924	191.48734459257892	3.5111324178588417	1.4868061807295365	4295.044555854906	49.58553641533914	1.0
2546.0	50739.84122122526	48647.85461609101	-397.98414748645683	447.01462398319717	181.43724173995506	121.51791813891558	3.4204037209518736	1.3302254010907693	3868.0456112466823	45.08243723110119	1.0
2559.0	48760.24942263747	49135.10459612889	-194.8819276345689	322.21976866171167	190.52464163143583	173.54880110509748	4.0000142483052565	1.5525420300810788	3898.437491284415	31.316995536585132	1.0
2560.0	48227.74296033647	48788.03624240396	-228.70824174488266	340.3042991438234	186.82926838675135	134.78768425636184	4.36519590504543	1.3731478863875455	3461.63665521582	36.360065742891756	1.0
2561.0	47033.23276438795	49119.89476344372	222.36585556283734	187.88887402560536	307.8243289156944	104.05822507361765	3.476563276637153	1.3212409115161148	3566.1442226940385	39.98197843131545	1.0
2563.0	46961.92991822253	49145.029172821545	202.95530312873174	190.49692807436224	299.424937923486	103.21007879682102	3.662756965667606	1.2896274815739377	3363.3486602166054	39.566640839758705	1.0
2564.0	46938.42789334968	49077.67035890909	255.63812068398065	184.24481397488188	322.8899338686424	109.27468772935411	3.5248828042626252	1.4148040100806507	4504.084231511168	40.26223950511609	1.0
2565.0	46872.909258406726	48996.42684201195	230.9866283288058	186.84450390362232	311.64681620937273	102.99095769549237	3.401203621640308	1.0037135292589228	2755.846358900981	37.83149321154741	1.0
2581.0	49879.98976946667	48926.29753622851	-370.4720547991496	427.8322219593266	180.82742029890363	210.11749267338175	3.768999297485174	1.5620880557279704	4308.242966952113	32.12949909207724	1.0
2582.0	49212.592782927175	48801.36346001089	-469.43320708577454	500.1652952100004	185.7152324089899	179.42350134764547	3.6053542675489956	1.5974602426455027	4621.603665527103	40.45795305240066	1.0
2594.0	50031.17360516438	48823.56737074542	-574.0806903485098	586.7010735789374	199.00297526177198	171.17914604701105	3.380161822842311	1.3779738783342264	3669.083683787446	46.23426836689003	1.0
2594.0	49607.28015671956	48823.537155860744	-826.58183571482	838.0215383973756	265.42784712911254	326.7966804206209	3.24609513226833	1.2038597884039768	2910.375547551821	44.11181592243095	1.0
2599.0	46012.217197144855	49028.727723209406	-243.28365377645923	348.4293733601593	185.50579100662864	136.37250884421263	3.7516697120455222	1.3740119723293254	3238.3503383567713	36.47348150237201	1.0
2601.0	49993.71112745078	48728.253894117704	125.49595981758397	204.4425053051055	268.7657026605057	77.27449620120612	3.449628496329191	1.185287298931342	3513.552423883223	45.43346922457401	1.0
2602.0	45851.900685376335	49048.14263205223	-70.1683462173768	264.8669077813061	211.6831859656004	112.15938141048623	3.6515930590814234	1.308311054931022	4041.5056736446754	37.27141326947327	1.0
2605.0	46207.79228351401	49128.03359830839	-364.36528904932794	423.6711706052173	180.77029075812678	117.26336551041459	3.5347516860426085	1.2738925349564993	3595.58951908791	43.84061388667359	1.0
2605.0	49485.48694023206	48895.506197983006	285.67710435410623	181.85158263996075	337.2161988687307	90.44743237117302	3.8810935218076166	1.4383547610545977	3934.3849473309283	46.90785092216782	1.0
2608.0	50816.69776488341	48389.756454839924	-291.0411048935874	376.4554050670643	182.30364734558617	150.62757649948972	3.8748023143312413	1.3556680987129244	3469.0161535970883	35.43073777426028	1.0
2609.0	49516.13011355375	48772.63134579391	-256.0130019598844	355.68923993775155	184.4823821484555	212.4274414167944	4.4253844567859035	1.984250635774312	5717.280246961828	30.85723301296424	1.0
2610.0	49472.440289979706	48790.12597967905	-603.4641315315428	612.8559454524751	204.2346579619531	362.473378346007	3.8522813160279505	1.7400470379374704	4441.626841665786	31.743577810779918	1.0
2610.0	49485.402849481354	48781.29507162823	-647.817941978045	653.8783568181707	213.37802877234404	380.12398981567355	3.9132273990311357	1.758821633210963	4437.604583533657	33.14680756061033	1.0
2610.0	49254.822298811785	48790.63788455367	-804.5095101141743	813.6542975528291	257.68327643145227	553.1315380617708	3.8642683679835166	1.6460965913505992	4392.8169572399165	33.12293688140749	1.0
2611.0	48525.77231024871	48897.252418115066	-800.6827719741864	809.476414226292	256.3783449200059	562.4899301245209	3.7254979447680063	1.5720386749689983	4041.050900677258	32.115146313046104	1.0
2611.0	48282.030172441315	48899.829772135345	-687.8071982943887	692.4543357476839	222.90687391368346	401.6243968930601	4.036481244051141	1.6843027385645395	3679.009030123856	33.68760302369666	1.0
2612.0	48860.472937134015	48983.93135875678	-837.2444218379533	849.9573141597575	269.30205585322653	523.4276283054977	3.8592533164963294	2.219868230142335	5966.502167854605	41.10005309446347	1.0
2612.0	48490.28014376709	48976.5211445782	-897.0551118065546	918.8972534100116	292.6401803059827	623.8532207489644	4.073474026296928	2.0969753773513102	5544.508814966102	39.600564117175836	1.0
2613.0	48770.91259954361	48781.018327769765	-777.838573665203	784.8232872908108	248.82055537825758	352.1931657247635	3.96123471598133	1.5778442918933464	3999.281159779399	42.1154591006189	1.0
2613.0	48907.471798186925	48796.37124006013	-876.0453519918735	894.2962827791252	284.1315433696811	423.8597169936089	3.738892757166822	1.6865840328662691	4397.722624035032	45.64406342995412	1.0
2616.0	49467.5563126396	49070.10434284579	-385.0902763822685	437.93569004233075	181.07961930285305	211.94197708712045	3.625314683009032	1.5055421830562228	4237.458026531774	32.13368114414072	1.0
2617.0	49898.25682921209	48694.50004296086	223.24109717094836	187.77964577497167	308.20983154926887	81.65225311202238	3.4997647097266387	1.1512844301664427	2923.221885184512	44.94229229295795	1.0
2620.0	50945.88185437141	48603.562646453545	-504.35414245596786	527.8942660680345	189.22153700594671	132.2774066504405	3.7027374426761774	1.3832621348214043	3571.212268772442	49.66425698944496	1.0
2623.0	51026.60403620958	48724.86743383084	-539.0783673654033	556.8765788080304	193.84721765413633	388.02781880272903	3.614906380753926	4.022396463995356	NaN	40.484151051350224	3.0
2631.0	50738.97422271049	48771.067834385285	-517.7359842703187	538.824890165566	190.81146987235263	131.37979460486926	3.825957437089289	1.202119827681742	2871.30311045118	48.41846832307959	1.0
2631.0	50769.360081341176	48769.64901866282	-485.17933799171175	512.5261502368921	187.18120343417849	127.86154448852089	3.7876628851327427	1.193898743698984	2907.5767734691103	47.003913109348794	1.0
2632.0	50300.042267129684	48796.16907407918	-872.6557804044786	890.3663247445849	282.79033188392555	428.45203248234844	3.6080668683619237	1.5497377485051547	3732.5215957881596	43.51915414795853	1.0
2632.0	50163.124947890545	48810.24547350656	-921.157893834847	947.6326241383405	302.81577447376344	495.1717113063754	3.4044034256367137	1.5100490402091606	3473.5286557198788	42.68654859231268	1.0
2633.0	50029.2155036035	48861.4874832974	-267.7056518135844	362.49249356281206	183.65113307328699	318.0275026749618	4.297635203294263	2.0649903798965994	4931.004264612029	24.22635925809327	1.0
2634.0	50451.9480658175	48826.418995930406	-609.667791372488	618.4820591160096	205.42333580638382	443.2126820018871	4.2582888542674455	1.6469754061593238	3479.891076634579	27.755994955383787	1.0
2635.0	50227.38963676905	48859.55342513143	-541.807295402066	558.9120251037929	194.0149815568863	502.16967373271734	4.04043160742799	1.7955109853079698	4531.7087743616175	23.789344009928836	1.0
2635.0	51084.9834946267	48821.76709873592	-589.3750077781642	600.2132930475639	201.64399824487543	190.94045553085851	3.642686488440344	1.3994407054611318	3890.262160211548	44.23556964484227	1.0
2636.0	47384.76175066843	49073.57090211131	-591.2990757869167	601.9287888053916	201.9888702667056	191.57994789832736	3.5384548435513157	1.327316684710955	3476.4861488587335	43.49552967796751	1.0
2636.0	50533.415562588474	48824.86673174854	-575.5018039183684	587.9473026963105	199.24086062965364	209.50598208528194	3.807869068596707	1.5013764073993894	3814.6862251954235	41.6608260569162	1.0
2636.0	50528.106534184684	48826.91418105985	-690.8868275477338	695.4876652073373	223.69124475453904	260.541759163908	3.5582773365658324	1.4946243707015099	3855.5353948711927	43.45326729134987	1.0
2637.0	46370.40940075071	48837.36188454301	-436.70556904639955	475.22181506820596	183.27278576151576	112.47891394034697	3.7670474387595094	1.2067455902570055	3283.325363345393	48.17437540653095	1.0
2637.0	51272.50628381381	48748.87496248749	-441.4125086947602	478.7470373777523	183.57380491936453	118.32646913588803	3.5048941828401228	1.0842718312898108	2656.8745694073714	45.425778536508	1.0
2638.0	51078.525115927056	48752.18380901684	-471.3862064303984	501.68571593627854	185.88679271372652	120.55689567667166	3.60924731397193	1.344345742052981	3672.125381376447	49.96803571261087	1.0
2641.0	51229.055131801855	48755.09152804614	-374.85970903860544	430.8436094403462	180.88601311219682	129.5359697123385	3.738815001571783	1.3704353573499988	4035.7727465898392	42.50154228882478	1.0
2647.0	46376.018969363286	48762.860578942644	-357.1148243750326	418.77648479547304	180.7393649614352	125.14231380753951	3.880171263458693	1.149711539570988	2657.6338450400126	40.55534566432994	1.0
2648.0	46494.0364758164	48762.599277769295	-421.32310570752435	463.84695708670205	182.4067970440556	354.95340539526563	4.429340753672542	1.9270958151008104	4634.307164590314	25.786773703891615	1.0
2650.0	46495.144608319	48862.297929534536	-482.474811804789	510.38644210358325	186.915970833176	255.48382684212018	4.048689864041626	2.035933764580658	5502.60990284266	35.39919091853151	1.0
2650.0	46579.2377736856	48857.10365255522	-639.1767320622963	645.7406784986601	211.47908395934203	302.65839939467116	4.311718799489485	2.120313438896938	5765.207117627702	41.19624353140984	1.0
2653.0	47426.19546765903	48940.57284671167	283.34633837276255	182.00682627238623	336.07999558795296	98.31069849683863	3.93412344760072	1.4644837175774552	4014.9633706724835	44.52886083479885	1.0
2654.0	47722.86856494829	48845.029044130424	-315.2092916830213	391.45791245130806	181.345550456309	99.13666624346791	3.6680630498326985	1.3328573162449264	3825.729303999795	47.32515401796106	1.0
2655.0	47559.34521350937	48865.93407339957	-326.719442557887	398.7965187108854	181.04573778517448	176.0771473841769	3.9323981447104885	1.5473966411077003	4065.464512362659	34.35079641576662	1.0
2655.0	50584.419851195526	48966.09531580889	-210.28667703483347	330.3217916983774	188.73360766044692	143.36692321603084	4.23359407666727	1.8245267707197748	4612.651170364879	37.78524660379354	1.0
2655.0	50593.64310423931	48969.05072752863	-246.50342002757048	350.2512499660012	185.23526235431055	150.78121032804	4.113061608893613	1.8556958398865757	4771.480075477659	37.745486815395175	1.0
2655.0	50598.62349958174	48971.845664669505	-288.85382463257804	375.1248220833937	182.41232376006965	161.25775159770708	3.9050454144490563	1.9111895589907537	5675.8221995722315	37.80311277557222	1.0
2656.0	46510.09861505736	48670.456887897126	-460.4443591490312	493.2138024120862	184.96308929978437	180.31483638620685	3.6822483225333227	1.5188960782993983	3933.058247066843	39.15256255542005	1.0
2657.0	46418.89006474184	48700.50769214687	-389.63220806458025	441.11590464293135	181.19113890972503	384.36328290606673	4.242181455421662	1.760647635061374	3988.4781648684616	23.182719356939486	1.0
2659.0	47823.22657486178	48898.43656050245	-385.97136931125397	438.5511015352625	181.1000239891184	306.00614196151366	4.255342439344938	1.7134365890006538	4095.04714719675	26.40131369389868	1.0
2659.0	49931.73122935536	48711.4802975596	101.81329694018251	209.83567270468146	260.3045847137333	109.81208934543014	3.9685783139182815	1.339344897123105	3602.5663017259067	37.396081236565934	1.0
2662.0	49779.69778609521	48737.0499123194	-477.607891911818	506.5533132069989	186.4527140441301	141.7380817313105	3.7189152069173876	1.145010657585094	2815.471706168091	43.014713424685816	1.0
2665.0	51119.42006893588	48701.73156581951	85.9559675195872	213.7424384739221	254.87814559829482	185.17835369246703	3.9355872060548474	1.503045223853783	3729.1753884077493	27.741729764339265	1.0
2667.0	50679.20185335617	48844.87616980445	-438.4283327936952	476.50964026126724	183.3810013097079	133.92464593524954	3.712322987816119	1.306421800482117	3435.9397646542443	44.13239963724331	1.0
2668.0	49607.83535356775	48805.79700628138	-333.06122742057613	402.8932748318152	180.92368886416375	211.69593902999753	4.3193522461035245	1.6285859732668864	4193.711529797182	31.15201658662508	1.0
2669.0	49265.48691022427	48977.37605705697	-176.47803983219993	312.833744823124	192.9014636522435	122.61747100309535	3.4866919725613026	1.2235981904099122	3148.3440156793768	36.2747601107712	1.0
2673.0	46000.20369233204	49039.002611759795	-279.5829905856997	369.5352039967127	182.9134285515743	101.9988588080154	3.7898370877048206	1.242255755250378	3571.66840775334	43.951540592046584	1.0
2676.0	46609.577191170625	48898.07374553369	-418.37346586338276	461.69128501293295	182.26134529105786	126.70809357248676	3.7476509329658567	1.186199770781607	2960.172973214956	43.368763728116484	1.0
2677.0	46639.161506485376	48809.71616067206	-368.09875885033443	426.21091867236316	180.80184148501993	464.0112632250064	4.410942301447997	2.038310580786205	4761.327085379294	20.8778837580598	1.0
2677.0	48927.47591943453	48618.25100417321	209.28648612064933	189.60720892132983	302.13303201762795	119.49684949072306	3.94977618393047	1.4087529380983066	3641.070212822893	37.0298616310726	1.0
2678.0	46680.81612243023	48932.00905510479	-550.5276773003438	566.3238781052308	195.28449026650324	353.1163621636225	3.9566435609418793	1.8694829055151267	4892.250598346167	30.46227145659671	1.0
2678.0	46674.01210969638	48936.28649688818	-656.2785670089299	661.9141962829677	215.2924241670789	407.06731314597084	3.8293144690662513	1.9068352808586038	4979.9734731055705	33.00218705886097	1.0
2679.0	46536.40731078018	48895.630926026555	-385.0893741423882	437.93506023566897	181.079598711666	272.1435399838997	4.056306863959031	1.5375792824281134	3953.35961003654	27.64562999755005	1.0
2679.0	51123.76905891311	48915.52003319484	-278.2471015480928	368.7409315534978	182.99466159104918	157.5501442251659	3.54345649975817	2.3308747458944095	NaN	41.57681460606284	2.0
2680.0	46473.987519023794	48881.96314161477	-508.7578866520494	531.4727127729302	189.72969212469087	146.04370498682417	3.807515348711157	1.4593786772374997	3741.791783705169	47.647243187095086	1.0
2682.0	49986.0944366061	48789.10029630952	-305.9850516461384	385.6669297985406	181.6586996479731	108.18561910363317	3.5534710775736533	1.3875538661490312	4299.64362515408	44.85173625034801	1.0
2683.0	47026.557439162076	48786.14529137067	108.40938690244056	208.28042810131566	262.6182273468657	75.42824284092718	3.8131638699490393	1.3557525310312848	3710.323820521419	48.09808779213405	1.0
2684.0	46472.35967134519	48906.0396017762	-555.6365169862994	570.6994280100662	196.05515416651585	361.47353655427713	4.164178730099532	1.6624326308418786	4279.597303973346	29.21302531098894	1.0
2685.0	47722.94329425744	48911.87872590553	-97.29978548496955	276.09569092966814	206.07129888388044	288.6583506010447	4.2039622387816	1.915839354117246	5231.343667970438	22.917423715089047	1.0
2686.0	50928.68333602782	48430.734905584715	-325.3250978637584	397.9008662019694	181.07668254709387	113.80344087897146	3.8110407333887073	1.2752038335041116	3257.5707803376217	42.98692910849384	1.0
2687.0	46066.02081504411	49054.75825842927	-366.41428369438654	425.0634021343674	180.7862911727054	113.20366349439479	3.5030337704305223	1.1751027841767439	3181.696010950146	43.887234572628905	1.0
2687.0	50861.1142677102	48495.60259937999	-22.16229023268884	246.69957449012108	222.98726143746083	142.16326098615258	4.468866681207376	1.7790505534726886	5194.50739830256	34.61764833304611	1.0
2694.0	46672.59453972653	48790.105381258174	-452.0368719868887	486.7808649939633	184.31532375918113	157.49688545929467	3.8563484281739164	1.3135755632494677	3378.049132040389	40.44869923428209	1.0
2695.0	46585.41735474507	48763.664121672504	-342.5995148188298	409.1263713148938	180.79783971065285	122.095391955979	3.7251200085483385	1.539185392064967	4195.013503072264	44.48577252316776	1.0
2698.0	46760.951982593266	48722.656906885284	-402.2181629650594	450.11034068539817	181.647151684756	348.00614831548125	3.7088681768017766	2.825217288028197	NaN	29.25006510576996	2.0
2699.0	46690.706127538964	48737.123965209976	-376.3458043740076	431.86767996333526	180.90918462037453	198.5236503888384	3.5183670978697488	1.4432314012389336	3890.6954655297914	32.81238006887172	1.0
2699.0	46707.71714050238	48731.004539457375	-448.31095546829084	486.21373365735377	185.8738651234112	604.0557948424969	3.72612443893491	4.281963533602167	NaN	25.61273669379452	3.0
2702.0	46301.55267232214	48936.33279447068	-482.8945641811734	510.7180804556866	186.95677046332716	171.91627309484892	3.764881573255281	1.4941893074533903	4096.958551514366	41.435518043477785	1.0
2702.0	46294.49476008123	48937.652660506166	-492.6911820324993	518.5053925380296	187.94713238961816	173.900823970054	3.782374947130796	1.4531638290169684	3820.2325792230895	41.28866412729124	1.0
2704.0	46083.23148925548	49040.5811113258	-199.1106689245269	324.4215627831885	190.01497823171886	104.71950732219366	3.7138403801575843	1.306225474942242	3733.6584469201553	41.337529955484065	1.0
2705.0	50248.175132422795	48823.71568117872	-531.5076066888086	550.2502150307296	192.5902061167512	172.77443286729002	4.034358369286564	1.423475690723381	3746.1752455738633	43.5434021055026	1.0
2706.0	49864.38281242649	48876.87189010759	-30.71072164327466	249.77558970392488	220.84581799490525	271.0601330858168	4.082965383449928	1.8670830357300607	5348.8671170147645	23.23970750942319	1.0
2710.0	50045.865070148226	49003.68597742726	218.38663847887312	188.394579716106	306.0790322497803	231.51901257336488	3.5986608784509415	1.6643494458490848	5007.894217278465	25.61939841010799	1.0
2711.0	50006.21582741383	48900.54501717703	271.70864941387026	182.8586175335328	330.4687912256925	234.58663159526856	3.8592710663969925	1.5989683894725	4273.786227667987	25.91142778934879	1.0
2712.0	49961.0538456963	48936.630310428394	296.856098300887	181.17820089773792	342.7232901676236	352.7290166080238	4.2679097581768835	2.1201569403534286	5541.647160079624	21.87956001519568	1.0
2712.0	51913.27968811001	49535.014747578985	331.82907686889257	179.83260029155684	360.5670186396731	377.0106580508534	4.377177184146949	1.9110129234564806	4529.195698598446	21.05445990850649	1.0
2713.0	49934.46265467919	48783.589664224375	238.0051065497217	186.39725119089252	315.08453091082845	520.8186096652609	4.0263693257751525	3.4114333238395593	NaN	18.905292175818055	2.0
2715.0	48549.91180736525	48958.82887401507	9.129450159345966	236.02755721609995	231.30110965021558	147.08263280884375	3.867591767500187	1.4365653040910782	3695.24837596721	31.67479399455697	1.0
2716.0	48803.48055297745	48980.03213936864	-656.0076583780126	661.6558431439224	215.23027993678735	311.2570225273632	3.8406996487714187	1.542792782914653	3650.0913037695923	36.757722853973476	1.0
2717.0	48660.07681251251	48708.64121122653	-219.36477595155688	335.20115173838406	187.76283326543577	295.97693235966216	4.680060901893976	1.5528625311847377	3628.7266554519397	22.961795933826014	1.0
2718.0	49718.25682120396	48745.41221699606	-197.27002084478582	323.461113278841	190.235144927772	303.3062798920139	4.100921881167742	1.7103608416209772	3703.5944477097087	22.743652039086594	1.0
2719.0	46631.40064906306	48839.290721597856	-463.7661828315478	495.77384662971923	185.23387015591442	213.96990124076837	4.019737469913366	1.476691474872428	3737.7714342232434	34.85711751801817	1.0
2721.0	46776.87813483043	48738.79570962097	-272.3656806004665	365.2398161863966	183.3488817083542	164.31031207699417	3.772809982885141	1.447554098513133	3970.036221880205	33.60220243324774	1.0
2730.0	50857.09474915993	48759.053952459886	-805.6081527411786	814.8563041143573	258.0599794796251	388.960634037471	3.5043893296321698	1.3767545883498797	3478.66106642583	39.54332330823683	1.0
2730.0	50807.56858799716	48758.60688346222	-773.4611029795374	780.1553700894788	247.41771677349197	356.91094437435265	3.6056740866346133	1.4144412423287016	3443.1873870246513	39.89250244717273	1.0
2730.0	50648.24496326287	48765.959007130354	-675.6911427509743	680.6072452404677	219.89111251196698	285.83401562288134	3.7850051202793193	1.4275386791459936	3453.601673409079	39.190338438874754	1.0
2730.0	50330.02633886668	48799.14221895249	-848.5336516994136	862.7114075091297	273.49838450621274	448.25370943157293	3.4178630643315335	1.3158463989748055	3216.0643122769284	38.34741884271749	1.0
2732.0	50136.8524634314	48856.4228186699	-768.1372951245711	774.5026781542579	245.73128789057125	442.1171295825328	3.730156667818338	2.017899808128048	5217.84178638298	38.923013724464624	1.0
2733.0	49222.437035781426	48718.99634510357	-399.69149349543983	448.2285682008087	181.49409574130658	110.61984270593386	3.5151451375779055	1.3263538207089878	3704.1515409090753	48.0687385177717	1.0
2733.0	49235.415964712556	48718.90725546683	-410.789258187158	456.18622148546154	181.91779752115707	107.77516594499677	3.62381459293569	1.3372374198489014	3667.3025954939576	49.738707001675806	1.0
2735.0	48397.054203217995	48972.43704613842	-678.2942273859646	683.1408679219385	220.52960046936843	295.90863440118545	3.441566011595521	1.5779141480632322	4042.959321733201	39.763893766090625	1.0
2735.0	48145.0698442448	48971.08163849517	-795.0125620964154	803.311290840198	254.4653023027498	389.90352171775737	3.362400810415069	1.5075685747473149	3633.6722776410083	39.8962872134389	1.0
2736.0	47551.94830698791	48940.72021457131	-552.9329102123493	568.3808133452104	195.64483960983503	334.4664196071865	4.150640950326246	1.7224587222884649	3928.4196591802893	30.888579582861514	1.0
2736.0	50934.03106812148	48995.132149353514	45.174557663227844	224.87882992734527	241.80274180007436	95.77449101365785	3.5744602322065306	1.330092135817775	3716.261768964515	40.63375584279018	1.0
2737.0	46402.99517148059	48987.11094704318	-593.5276039716606	603.9201041330614	202.3918403599303	304.46689567181494	3.890585263451282	1.7713300336075284	4222.551246793682	35.29202177765368	1.0
2737.0	46364.316968685365	48993.83642077321	-511.6891374382939	533.8647610163304	190.07612670181825	275.78947463095597	3.899191301842374	1.8102369468065858	4429.632051771509	33.55644223128032	1.0
2737.0	46325.0497629903	48992.67184779232	-584.6135861282298	595.9830267869384	200.8026856407652	301.93114877964285	3.896301085961837	1.7777032331190639	4396.862209049878	35.036192626195096	1.0
2737.0	50905.742235727994	49010.07285278494	66.70727097800268	218.80335200673935	248.5486601297966	74.14657498755224	3.52020010500475	1.2408236168021851	3235.8075582613733	47.02842140800387	1.0
2738.0	46061.207358685795	48931.278533695964	-353.6827281086322	416.47681238996415	180.73869650185154	192.6860053928321	3.913141935354557	1.3530664163187782	3395.2201736162306	32.15736475601691	1.0
2740.0	47459.02699330099	49130.65727830005	-322.3529300591322	395.9978236579238	181.1475892826176	118.20185259332978	3.903819888308801	1.3904138712827823	3593.662914018039	42.96919026651251	1.0
2741.0	47424.45941370198	48796.1887967349	-349.92452347235445	413.97137273782414	180.7482614890647	94.41393512815961	3.5507758578536848	1.2065097929740614	2916.575244418793	48.955772266800196	1.0
2741.0	49056.62318883507	48700.44165812856	139.69572815379863	201.46247634461096	274.04383659563683	277.9276297025168	3.8457107333820684	1.476427274811813	4265.98573751716	21.908782017218606	1.0
2742.0	47670.2496952437	48931.811488535524	-855.9153685780858	871.1159429361205	276.2947660431499	384.66836912652934	3.6982445380264	1.8342504156443296	4726.790631382637	48.88593417495998	1.0
2742.0	49031.280979353345	48740.68165312188	-137.60934533741292	294.0602472822471	198.76952961197327	187.04901547850707	4.289312193059255	1.902605952699877	5187.353332101237	30.688968767521345	1.0
2743.0	48050.33902083879	48843.5853931717	-768.7528694448143	775.1549137053825	245.9251797088119	396.96194938206804	3.65656244341479	1.9813632751690933	5283.788552744404	41.76996264738528	1.0
2744.0	46360.711190719114	49059.94111822473	-154.66204563805067	302.1212553565291	196.05329877415238	99.64290628838349	3.7009063999068768	1.260567796498684	3167.9672830288264	41.18190946361206	1.0
2744.0	48336.57179391114	48880.5188004719	-404.19105292019105	451.44097920241666	181.6545715196552	104.92917538826612	3.527094885135121	1.2753173817552017	3529.205663297736	49.39799091253169	1.0
2745.0	46301.83425570147	48715.409783448704	-296.977862951791	380.08963985804206	182.0270539342349	232.39108559644208	3.7242243762073075	1.599725444215441	4030.650370525772	28.299772686719404	1.0
2746.0	46855.83035610491	48850.75384384427	-275.98767493432706	367.3893089660247	183.12538819651655	204.49046411832683	3.924182660945422	1.7637498172731543	4547.444828276667	30.97327114865682	1.0
2746.0	46857.59356674892	48850.96056033516	-275.9443685862165	367.3635354978324	183.12800133996922	204.2602719160886	3.930148511262882	1.7423553257237745	4310.945468535723	30.88184315187146	1.0
2747.0	46591.371728212696	49017.21763789941	-260.44585241253674	358.2532766880333	184.15498096851042	278.96764277937234	4.180335093042988	1.736165693808571	4459.980572282713	25.03243778480979	1.0
2748.0	46277.100030012996	48974.3827643483	-432.19270140384873	471.86155962519575	183.00003256403605	313.172787869401	3.805718166386636	1.5708824568119153	3967.201868681663	26.841898449101425	1.0
2748.0	49865.11228920544	48739.28464709211	-129.33605782653532	290.24816303514893	200.16717710494345	77.18486373121915	3.7782837817175663	1.3338580487425353	3381.237777034668	49.024653433438	1.0
2751.0	50009.32942415329	48895.654759592544	99.79103095176555	210.32070593971662	259.6018964384774	101.32875705879775	3.7402274381153777	1.3588103477904632	3867.173714693221	39.52830117422819	1.0
2752.0	50256.73998003869	48813.39706263868	-491.3038566623376	517.3971095717508	187.80243908923455	131.45370936669852	3.6031945211815293	1.4014716331081265	3639.742946251956	49.186461719951495	1.0
2754.0	51338.709432239666	48803.68857705699	69.27791430389932	218.10725727892316	249.3776194376624	239.76492810332226	4.16052344028455	1.8845819354452662	4809.398387478476	24.919090670682515	1.0
2755.0	50095.253590278626	48631.66020300603	-27.430167078707722	248.58698668782588	221.6610353341346	98.18682125225179	3.7368581108798304	1.5044477855852414	4601.650644594351	41.9509902248446	1.0
2755.0	51306.9500631811	48943.66445449097	36.053658751693234	227.58412875532682	239.05182020542392	128.07786039873858	3.765955612533726	1.4546034747569554	4223.99280491539	34.59357934644364	1.0
2756.0	47042.0080478613	48834.385766333995	-389.68037693905535	441.1497362512379	181.19240586670554	138.89478271170708	3.7688148285838188	1.255074325285918	3324.2354927297984	40.2110815738655	1.0
2756.0	50109.60639252622	48647.00309045298	-328.1485361164845	399.7163945377926	181.01555935925998	337.4093589790216	4.626496631416997	2.3138128984260415	6199.453075272963	25.450180050010733	1.0
2756.0	51308.93812011957	48906.15301513396	110.01369207170791	207.90836362244153	263.1859660358279	222.20795622645335	4.535637588799964	2.692194723514032	7822.479798713268	29.68535363577354	1.0
2757.0	46696.637451402225	48744.66436152173	-446.92717102765414	482.903774848555	183.94795899168048	163.37333867281427	3.505255492580581	1.4355725655721385	4425.986996360657	40.32381043873506	1.0
2758.0	48868.02693016712	48824.50300323757	309.53999463314403	180.55688199517607	349.0870733073783	90.96121573055673	3.629598241201793	1.402100270975272	3946.476943923796	47.158983844044485	1.0
2758.0	51253.458337237054	48854.37698555086	77.20403327835653	216.00020226389	251.96527001283712	261.9267364875782	4.110002943706128	1.934156598896308	5273.27783117444	23.742299710894564	1.0
2759.0	49055.827814930184	48731.51730319252	287.8209121988	181.7133145682318	338.2649189457315	259.184952285854	3.8510207884289875	1.5929803158321185	3988.1879310159516	24.624841103351653	1.0
2759.0	51299.72292828041	48947.55989636316	143.065665906254	200.7831629277145	275.3190229560021	206.5796116263027	3.8004129227675776	1.442351389629575	4154.874391448372	25.98118924256895	1.0
2760.0	49086.416879397155	48654.358013931924	236.07001002747984	186.26152043240558	313.92735450114236	271.56634932947435	3.9054290159923934	1.6087211232040144	4024.7441628016354	23.296555416489372	1.0
2760.0	51323.310959713606	48928.81138597326	214.5258880322368	188.89950147229214	304.3972290823135	116.35319360837978	3.6531883109325114	1.4669388187600192	4309.533679095315	38.22341230617214	1.0
2761.0	49016.94427024153	48656.298629269455	93.0760967817689	211.95892188404207	257.29097611646984	263.66930568281913	3.8628408510083667	1.619630007338514	4194.571213966841	22.78940540123025	1.0
2761.0	51370.989703129235	48882.808337642055	209.39739319676508	189.59196006296494	302.18074355304105	175.7039875309497	3.7808368713383476	1.6199208611093219	4391.593234250406	30.09647426666781	1.0
2762.0	48951.58317775201	48727.47411840475	-6.230991758085559	241.15083786463262	227.1267731365098	120.94538525351747	3.730784304702686	1.3173552617249638	3812.20758126276	35.096756119912115	1.0
2763.0	47620.70637102901	49041.508399609294	-407.82535686900536	454.0495887082556	181.7954523394853	205.4461491315999	3.8208374351860397	1.392825760469237	3627.066617272696	32.93304205312497	1.0
2763.0	51409.592528894704	48932.81317829579	90.02672178795797	212.71690494215832	256.2528905050215	183.06459788110428	3.986935914073859	1.460142258301527	3559.076913455359	27.772289487439163	1.0
2764.0	50117.43280641139	48831.04358714527	-377.20145541887723	432.45825514475996	180.9232896258234	222.5787227312543	3.893558668121948	1.5646134842865291	3919.7899804172685	31.208892350799413	1.0
2765.0	50404.54597848711	48887.993976760794	-278.05915527440936	368.6242014493699	183.00206251492173	140.55558222740117	3.7988181730780988	1.430195982467954	3915.193938001821	37.17790378567061	1.0
2766.0	50448.93339222557	48710.53198026703	-617.6848586215552	625.806511860118	207.00292197466837	238.55009683201015	3.742337605456562	2.344422577397008	6126.989474712478	49.89431956957365	1.0
2766.0	51298.11071882848	48929.71193681704	-192.62660893112792	321.0523787805169	190.8020332345566	205.43962212470953	4.077738792885513	2.0217890286785334	5823.70377397049	30.341150795238736	1.0
2767.0	50196.44295949433	48617.67704766117	-282.83776906029925	371.488358957631	182.73004077686866	170.2224670461306	3.7201932237245563	1.2440569222994962	3119.734229539488	31.991093334493293	1.0
2768.0	51351.874971187324	48967.73060407457	-299.72043235530697	381.77974960823286	181.90834807008116	117.2754065525481	3.7947192254230013	1.4703580119617716	4108.260820367568	43.09055640317494	1.0
2772.0	49207.46756190034	48547.58530285314	78.20798650083842	215.73754166015166	252.29644820640624	82.37522679412736	3.4648632230202034	1.3518457177781762	3862.45683665744	45.13165832953245	1.0
2778.0	51322.32797211783	48717.66460997939	-422.67752670482764	464.8395511630131	182.4758071781438	124.54527221727695	3.3960669379813684	1.294941895332922	3707.930803000438	45.278976755264985	1.0
2781.0	50396.4310002662	48621.37099761819	249.0122265041348	184.8872510074888	319.8224676336814	74.91682439592827	3.558104882455827	1.2524132338410936	3601.9436157307296	49.507411019115956	1.0
2787.0	48862.28442591795	48921.86440815041	53.04169308413736	222.6084182535176	244.22644649918286	78.14350251602832	3.7194018791971915	1.2589803574045133	3581.6448923389507	45.62975597416146	1.0
2792.0	51459.190657435975	48780.01149011478	46.4641313025441	224.50266669558346	242.1968010976244	176.23489656054426	3.6604255358543334	1.719747360609452	4792.222232965184	29.54427066137109	1.0
2793.0	49108.354540954846	48854.683928329694	-182.6176286455948	315.9294455101231	192.07985694484793	178.40286407448937	3.9955756011401045	1.5156975166400293	4106.65479884743	30.371360958412424	1.0
2793.0	51434.03318068397	48842.907368934495	7.66399937193416	238.3138961409834	232.35556518773063	409.7450492330364	3.9644435876590887	3.053857337376437	NaN	20.55781497283329	2.0
2794.0	49644.80256948003	48828.40498297959	-421.9275116036858	464.28968517471094	182.4374198534496	243.29799563823087	4.342736544719781	1.7512928009999582	4561.4453056524535	32.02857106631836	1.0
2795.0	48972.98598438568	48805.559261432296	-346.26882878858277	411.54705142421335	180.7678931504955	224.88607012736995	4.0708593570869684	1.550869512156641	4032.8088040309262	29.978111936417225	1.0
2795.0	51417.47252502442	48901.99844641128	6.893482990315165	236.75949896477937	230.68228346919364	218.88952338097806	3.731663706463263	1.760491638737076	5032.978034412453	26.000189427668726	1.0
2796.0	49291.984808669855	48878.247776575256	-662.8728901473884	668.2242456720528	216.82235882202036	446.14171874571895	3.9328655830622354	2.371040913125711	6439.0002136822795	34.1258267331186	1.0
2797.0	50156.474523903074	48825.720322592766	-367.259553294706	425.6388914459325	180.7938240196342	294.8453229479267	4.033171623587986	1.5408055046901057	3680.802123540837	25.86985478113366	1.0
2798.0	49892.65016198693	48878.45694897979	-189.68052449078886	319.53466248918517	191.17022428395202	137.28714907484928	4.216061993591246	1.4021036866040546	3361.62108792313	35.24436593658694	1.0
2799.0	47243.99578327356	49059.02261432006	-292.0625580172075	377.07832860185744	182.2541447131476	86.61287410758278	3.5670812537292016	1.2596923597865504	3151.3286521499604	49.73666689209199	1.0
2799.0	49073.05152099304	48631.77200885325	173.26363551675647	195.17380093704492	287.13221528053515	140.53996028671472	4.073547569183395	1.473083929262446	3546.290180353194	33.337696191419646	1.0
2800.0	49120.225813468365	48597.08863282956	-46.59097112191851	255.67275424092364	217.0155234473319	202.51480192993725	3.8790744611753425	1.530595046161955	4312.75513515479	26.667226056717816	1.0
2801.0	49159.16988466691	48611.411786877594	-93.86968419036845	274.6377558098307	206.74980501290915	239.61199590128788	3.897745374249186	1.7436793784019369	4995.7813685932815	25.116967970628117	1.0
2802.0	49133.18327265069	48665.945322804735	186.20504736634703	193.0331297056668	292.4075211468349	298.0958256091139	4.520044967636661	2.4588736636200585	6697.588104862541	23.941370244138927	1.0
2803.0	49107.351274219705	48733.153246317626	110.44728844758447	207.8082222009492	263.33974576638826	177.34247104511408	3.9359894621125666	1.830005751243704	4812.820919450542	30.082942271877062	1.0
2804.0	49066.8169164957	48731.097282105475	265.9826863598301	183.3245937319818	327.74585790714957	262.281250617162	4.054520822390154	1.9773662294271972	5091.622317386401	25.37352167665068	1.0
2804.0	49067.10023093547	48730.907704113735	259.19363069159755	183.91714545126166	324.5497558321494	257.6784842055548	4.164537430902035	1.995157371207295	5237.583685885854	25.619146415229523	1.0
2804.0	47063.87294468993	49150.34378677449	-315.54009594605463	392.3453341244301	181.88365774758302	612.3859524103549	3.8833434899544126	4.259491336776889	NaN	21.18478968520929	3.0
2805.0	48990.05326624776	48762.641076600434	252.4451214616056	184.55116141014935	321.40911144975007	480.95330891145557	4.135506142365138	3.2909506571083735	NaN	19.832271772843967	2.0
2806.0	49028.69905105943	48723.98048955703	197.12261701067638	191.35004600590906	296.9571051259056	229.7098792940875	4.3852635733416685	1.8425246920051923	4625.184741971441	26.151343733988213	1.0
2806.0	50355.46043846118	48602.385254241985	-59.52543574774947	260.65172675666616	214.03776652166954	93.70503766753642	4.3528707103490625	1.7090649069903892	4433.010082882623	45.898223879851066	1.0
2808.0	48871.69702027168	48726.30372936413	157.03761726726123	198.08093711374127	280.69834564345445	245.05382422805675	3.9931568141981626	1.6010084024348756	4105.911896951086	24.023870907881985	1.0
2808.0	51355.461490406014	48910.868744661806	-243.58800130925286	353.2366791675024	189.2260948656492	295.7381667647129	3.7728939024494927	2.9813254126273243	NaN	29.163743907362296	2.0
2809.0	48748.89892359937	48811.70865357181	309.122014321474	180.5749620391064	348.87542834986687	491.01872478099943	3.833816325938222	3.357756622484306	NaN	20.520260724146475	2.0
2810.0	51419.784024140245	48917.44942361091	-84.785597617791	271.4937896554691	209.1262884192637	483.21070806737043	3.828414185059806	4.043798053487851	NaN	20.834570079785358	3.0
2811.0	48729.29590884599	48917.218008338314	388.9053963876493	180.11377622082566	391.69016931946254	176.89554412603962	3.8672272035521322	1.4095864996927303	3093.608722197118	32.90952098324349	1.0
2812.0	48842.887749482405	48899.49385142022	398.39106506208697	180.45820710316823	397.1031993737485	158.57971325777635	3.7121740724360333	1.4604392187958288	3943.2496806999975	35.96521574825214	1.0
2813.0	48830.582101454595	48859.550895554436	348.89556677776824	179.59471833755683	369.61301508459525	214.66249585073118	3.9234836114073697	1.5258160834211638	3521.7110803493238	28.655936284079985	1.0
2813.0	51403.17858315174	48955.81534506192	-170.67351499257464	309.93967937292916	193.70464985938577	165.10659879117924	3.890094048605249	1.7010188091414655	4611.033345567451	32.72364731798547	1.0
2814.0	51408.9456057757	48853.988792759345	-132.59466095659562	291.7419254056473	199.61045843408075	163.51498435252861	3.8842456545090696	1.6470257762362719	4452.966403518929	31.983121813456243	1.0
2814.0	48777.37469215649	48892.85364988867	368.2964006952777	179.85003430249512	380.3211931322451	432.61001514268685	3.9091885451505908	3.1385882319433662	NaN	23.098042830851366	2.0
2815.0	51417.52012769034	48885.06516563677	-37.10643543522429	252.12204996952238	219.28006592058324	139.6745633389526	3.8434186379457667	1.5189055544490404	4615.10382248951	33.46256439882336	1.0
2816.0	46870.25979081945	48937.687169171666	-133.26064457552306	292.04844849642603	199.49767388100787	408.56413960322203	4.62970596730811	2.681051029318675	7469.969294072074	20.41595478404748	1.0
2816.0	48758.042216957416	49031.66280523283	295.2909070760979	181.2653873464914	341.9464985009065	239.60519175698863	4.163462886606606	1.9015441368721664	5551.032834034431	27.120525723325777	1.0
2816.0	51456.08024147276	48921.528329272034	67.74585139715263	218.52136851999214	248.88296644021574	120.42363459511851	3.78203736934536	1.3847194723904463	3873.1519520042634	35.491238073235564	1.0
2817.0	47208.62880981945	48987.91322665531	-482.5969326525082	510.48291031992585	186.92782704203228	441.7903656571149	4.512700940566314	2.3222715277626578	5592.946851291582	25.56850737987997	1.0
2817.0	48680.18853199373	48984.95639559471	241.24063043841906	185.69353107202457	316.26723345065676	157.3217421703088	4.511659973575727	2.839087726294789	7864.624076594663	41.563759325185806	1.0
2817.0	51438.949532329316	48861.62400315929	-178.5718752455854	313.885503375637	192.6180363070214	176.64556323635475	3.9078333371541225	1.5599510954095595	3956.99234774007	30.713982575099546	1.0
2825.0	46617.39259055984	48683.14228211732	-495.30940524383556	520.6019391752754	188.22420036140176	161.13969252339567	3.8886603536902626	1.5888312493465808	4282.074060840461	45.09630090238929	1.0
2836.0	46712.799497516426	48772.141304763514	-388.6154609144486	440.4022985975638	181.16480860166556	144.80014154761457	3.9217930139762287	1.3980522479937565	3402.8001893995865	40.35931683478141	1.0
2846.0	50945.34794873982	48988.8807229805	299.42446126795573	181.04014011053798	344.00199320755075	99.04320618984036	3.606290661047898	1.2620566517751068	3319.933643427886	42.70229410189818	1.0
2847.0	48774.42436369972	48647.95918460377	154.5569546338625	198.54726547799905	279.73240676645344	73.15007915779007	3.506395479533534	1.306886021087322	3882.342982809887	48.97042329029006	1.0
2847.0	50983.38818119476	49039.84844666358	87.27435335228398	214.13120372612536	255.90598223213635	341.03337256545103	3.641758843205843	2.779363195608469	NaN	22.359068473160374	2.0
2848.0	50962.42961462178	49049.04993774639	-83.27708496271775	270.2054983502026	208.90172016777532	201.48177708150044	3.7464486343221113	1.2968572787095958	2977.7617514193403	26.1890090645519	1.0
2850.0	50992.9293533501	48996.28179346626	70.48492351762584	217.7825657507322	249.7685830132246	187.69292929046262	3.840777276654553	1.6637829776392208	4767.530777834079	28.15022326330319	1.0
2851.0	50949.54191785714	48936.295037574826	152.77482469357352	198.88586184936136	279.0413625253902	175.60691145681452	4.031268322814099	1.3736053279370026	3457.624398537516	28.423748145018404	1.0
2852.0	50870.03740823609	48950.05704120208	84.79884160122397	214.03680219739988	254.48967471454418	209.73595160167005	4.328931712481694	1.8984560687591046	4886.967612365825	27.202463378172272	1.0
2853.0	50823.52078665935	48972.45283799815	150.42408567106276	199.3370721083742	278.13353467119316	129.21044984562184	3.9589520625400474	1.4613799425669376	3994.558272340607	34.85665966075904	1.0
2854.0	50823.22678064487	49023.64087598136	152.42587915853426	198.95251049777093	278.9063376805834	160.76810955272558	3.81929039117093	1.5123805080421766	4097.422632334282	30.65381310599163	1.0
2855.0	50861.43255711664	48941.1101994257	190.57353351535278	192.3461818365616	294.2170607675304	242.45236443831678	3.6750848407596943	1.5446420871729794	4293.97751228985	24.261124348763325	1.0
2870.0	50064.788408406035	49033.39578818739	-74.52011343962626	266.62121553626184	210.7452890421648	79.71953093823976	3.3082458994673694	1.207833016859574	3507.326942320361	45.42207319190334	1.0
2873.0	48706.44275526678	48595.61538948031	-45.465583441594156	255.24700980337323	217.2806381159701	289.0175156275246	3.9337482663847854	1.7858434550818254	4799.764222986801	22.207037543145585	1.0
2882.0	48464.41671414262	48696.85753356655	180.89677254468927	193.8920798592465	290.22827016614866	102.28610963838639	3.727736597288969	1.3201063998121136	3522.039146856671	39.71745226623	1.0
2883.0	48530.575091459345	48732.78569614938	223.62268345757005	187.73225076417827	308.3780850518648	218.78645289652573	4.100948660705822	1.6028866173853509	3647.8345451453706	26.362270907641832	1.0
2884.0	48555.67919866701	48746.639059053	167.42812004198487	196.27293646727423	284.8616713638809	449.49806951962114	4.19124633229029	3.5462555122765487	NaN	20.528585610532758	2.0
2885.0	48546.29852084582	48699.35343284842	194.42673316763268	191.7552003715043	295.8252270096827	236.6706782357955	3.747388801187858	1.6983480243403335	4510.343445708214	25.141292876997962	1.0
2889.0	46678.410035628855	48511.01109609489	1.9468220581131537	238.39553636893703	229.32678450019876	76.83461185273386	3.501432997675947	1.326558294631702	4021.040887385542	47.122634790378896	1.0
2890.0	46817.45358289676	48582.718407900524	-60.931190401827166	261.3838292474615	213.8684716265272	135.2098541004508	3.5803057809854297	2.539297335639713	NaN	42.33506476680984	2.0
2894.0	50970.19632803291	48830.66075844678	351.3142092538738	179.5832269007815	370.912960794576	239.66585940158456	3.657784596352394	1.4199513485738462	3979.7824617359106	26.455330973917537	1.0
2895.0	50938.72843228673	48760.27055546913	426.5108072844331	181.977849083791	413.55277146886556	112.5896877286323	3.789640784374539	1.1626680125031528	2631.786879410012	43.33126763113344	1.0
2901.0	48529.97046823399	48822.93886186803	232.14022042282218	187.09126161712888	312.4706843830396	600.3663985522198	3.793831853669609	4.3891487617507625	NaN	18.862894753554844	3.0
2904.0	48515.59753222471	48827.87417404207	345.3238233810272	183.03622247953453	370.4608687349287	389.91930268908993	3.8371650934248573	2.9379096548031542	NaN	24.050102405607756	2.0
2917.0	50948.79012283173	48809.92438788237	331.93243292262395	179.83033299552332	360.6211338588007	208.98761009037986	3.8614740591771732	1.6634918261019596	4433.7084312810375	29.34788066345583	1.0
2918.0	46072.77180053461	48641.4990842943	-177.10769342767702	313.1495926555823	192.8158807021726	94.99871409457789	3.4754871996357157	1.33339280927524	3777.592808791146	43.75111911535278	1.0
2918.0	50939.17268872044	48724.35668738074	228.19344393495425	187.17521142259798	310.4021038271026	141.8359741116094	4.200783794534535	1.8768947190695406	5931.283774859099	36.66706321280745	1.0
2919.0	51201.734450854834	48559.042983020256	-354.0153629332914	416.6992078789352	180.73836843021124	107.87786649619949	3.3442388851241316	1.2028586481246841	3503.202804803582	44.999795001919935	1.0
2923.0	48465.41598170955	48842.522306495266	307.53180918883726	180.64514416490303	348.07135429902684	210.28251973672627	3.777826447617343	1.3842612720861969	3355.62364916769	27.511263882427354	1.0
2929.0	50139.344870132176	48903.441515078724	218.35988350761264	188.39803045374083	306.06733827912547	100.62428897375301	3.5422464478279303	1.1827335807944293	3252.221441717987	39.56177617625309	1.0
2937.0	46427.94159529589	48753.04929648584	-467.2862805914866	498.49805143598616	185.52999075606948	361.4894347091604	4.374248133597879	1.8968667000126793	4544.583467751018	26.84905265718755	1.0
2938.0	46284.73737535193	48748.78943122978	-403.1058429452331	450.6644584043384	181.61445585100046	300.23960083843133	3.863290140873614	1.4982099036662457	3666.7646927366445	26.395084433288293	1.0
2958.0	48305.86856079535	48622.44676849036	-132.50701888413212	291.7016187408915	199.62532581702487	107.80275649448805	3.740269612336837	1.4198251048794703	4041.3876298424725	40.10588587645071	1.0
2959.0	48290.13496319419	48602.340347959806	-38.03037897999215	252.80925919125883	219.3352989074425	176.66300185182212	3.643325280697665	2.547621863195549	NaN	34.512607334930735	2.0
2961.0	48521.17682122323	48624.76339422825	-126.93257415941002	289.1528089252181	200.58298780749408	233.8212485217541	3.8227202857108176	1.478983953317593	3435.7918642769937	24.943880690441116	1.0
2962.0	48476.997533327536	48619.99160621124	-185.01615297458915	320.57981787781114	194.53973777404929	319.9192315286791	3.7356958071850466	2.7828313281043187	NaN	25.503857396420816	2.0
2963.0	48442.06034466554	48664.51624999763	-111.92070559116496	282.4346284838903	203.2797116940998	159.6851189068202	3.5264521158125786	1.3941015044436913	4266.285052007759	30.826602988333395	1.0
2963.0	51250.04130501323	48394.9629310987	-209.47588227459968	329.8897805317917	188.82336590691077	131.94010225946036	3.605973035456662	1.2609662451851649	3389.969386455921	35.59933639943839	1.0
2964.0	51132.312691919564	48440.35646877858	-257.7425148305669	356.68741534928296	184.35286231799887	134.00435884547278	3.7906497753876933	1.4273601178468744	3933.2927545311404	37.69934117221017	1.0
2965.0	51176.50025301447	48419.38272810793	-312.02541436946717	389.4500047443724	181.44631008088626	150.41837200458104	3.824741778790855	1.3545809918520708	3442.058530917813	36.108594166662556	1.0
2965.0	48487.32414373309	48669.05997211649	-9.10783547239949	243.69987287481598	227.62952843744367	491.3821027578939	3.7811112060956162	3.320755047283427	NaN	18.749376417042	2.0
2966.0	48464.238450720135	48653.66027610984	73.67275048068815	216.93163010130664	250.80649376757697	318.1808446064728	3.6525564685854994	1.6888364634744735	4517.119655619549	20.526366317818376	1.0
2966.0	51163.58811544771	48414.79695795388	-262.8465194700398	362.2408773207661	186.07807940126344	598.5403049291707	3.648807876574522	6.570254583126414	NaN	26.454828028636218	5.0
2967.0	51217.09738305861	48426.29597153274	-239.15917084896896	346.10985320845447	185.86387751181653	151.91464431823107	3.7218072993139604	1.4083187424879458	3769.5765435592793	34.1853049359708	1.0
2969.0	51040.170419768525	48429.654796319766	-126.74253205092688	289.06643228396024	200.61605353847628	79.48766404441899	3.6553106532630015	1.220588565981721	3418.784818349694	46.59784452089246	1.0
2972.0	51106.0750759455	48422.762711317584	-293.4947443008433	378.0744588354801	182.28391757398657	283.70034674031245	3.6680435281047927	2.651082144558784	NaN	29.170262607862984	2.0
2975.0	51063.79380702301	48443.84052172677	-274.7847273867327	366.67404094638493	183.19850667799	154.9334908311529	3.625380628872734	1.3215931943386026	3692.4166456156418	34.13301504861898	1.0
2976.0	51140.31700012613	48384.286548778626	-261.18257655980346	358.68120632631627	184.102019291427	155.11266681588168	3.6631849464167097	1.2748196459434247	3964.0487170230977	33.47081588604641	1.0
2977.0	51104.36946961483	48422.2160696122	-229.028201786875	340.4805104867086	186.79847732272975	94.93960870877062	3.5692872676255645	1.239649449034398	3353.376355665654	44.25217965725561	1.0
2978.0	51056.87716125991	48476.274291300804	-701.2046925936487	705.7155871756731	226.37184288026825	257.6312935728864	3.754992952732588	1.7216062559542133	4446.295118511471	47.21414070441554	1.0
2978.0	50934.824538649766	48470.09241695198	-482.961424389175	510.77092077211404	186.96328162508567	173.91662806364482	3.7779055610521337	1.6905342963736167	4587.887595888849	43.043890075731845	1.0
2979.0	51073.0901286603	48412.96143205127	-202.40699824403475	328.0876720262922	191.19343177178123	1843.6751071679657	3.6637244214662714	15.56504012835542	NaN	17.61866838273013	11.0
2980.0	51104.45581556076	48427.97814325529	-288.19055650795735	374.72222923233284	182.44599910200682	142.36705851660489	3.7745302200016817	1.345150173878009	3340.3090549206795	36.553823374300485	1.0
2982.0	51072.435738034255	48432.746724046294	-371.6019435015029	428.60596515434946	180.84110624228757	153.95727353253835	3.512829054126889	1.42350937167144	3880.574422552871	38.26449690470111	1.0
2986.0	48247.14683925361	48866.340115018684	-323.9207914007903	397.0006678791077	181.10934597881555	131.11886497666833	3.7623151062590257	1.486116921486789	4014.7149611631776	41.062291082112274	1.0
2989.0	46261.73847845061	48883.558144279465	-263.75704402442034	360.1806170696608	183.92019407319543	125.26451085300044	3.515592869343881	1.3453734516412528	3526.8053535200925	38.88719821983809	1.0
2989.0	51022.3940858276	48415.032980139586	-95.29813425084615	275.24355809349424	206.46615470627214	174.0556899124228	3.677953193857024	1.2816547955421072	3543.903747741795	28.591866390939803	1.0
2991.0	51112.31527857054	48411.173540975935	-308.9536607762111	387.52186803760236	181.5508435034017	144.10325680677124	3.5760995608070734	1.4462779219310729	4189.140618358043	37.70812140379633	1.0
2994.0	51132.01596868494	48393.42197247204	-178.04016675549568	314.2456258660138	193.1968897326394	282.6422917676559	3.657718049694891	2.7670256795489223	NaN	27.236830778924023	2.0
2995.0	51081.34186245707	48421.36433797216	-197.3401697624125	323.4976583984418	190.2267068315325	148.66664141262243	3.5480400687444913	1.3366132169406533	3830.5412722104097	33.27691035718874	1.0
2997.0	51118.82629952299	48410.567824409685	-223.37768636542833	339.016610675462	188.6740928708652	931.497591156411	3.679720873992897	7.34412998289646	NaN	18.935194243140256	5.0
2998.0	47553.26918742337	48973.50822278389	-214.56361311720985	332.6109071696848	188.26842520848658	256.9305267503324	3.9802421219268496	1.4693065624881563	4615.155053404158	24.64049988746292	1.0
3000.0	51150.02154631157	48390.173415289275	-213.0964816072237	331.8237206171168	188.42642746006948	177.48929249325383	3.6787962562206173	1.4308543482799083	3732.0635303317094	30.60459365074972	1.0
3003.0	51136.7834101498	48412.51347625512	-204.22917939507568	327.1660108595128	189.46222359337412	352.0451408116775	3.624792902779962	2.686225598793391	NaN	23.48063239817008	2.0
3004.0	48580.980992547746	48627.80493682744	-379.7118126341729	434.1949020324828	180.9678915104337	155.29476826185393	3.6245006619155062	1.3778227235611125	3642.5919758510363	38.01801637032993	1.0
3004.0	51175.19270390938	48435.29687460696	-303.41906081278154	384.0702641804566	181.7573393440731	202.24710756338746	3.6345412240232537	1.559722439877812	4610.833523553375	30.845963003455296	1.0
3005.0	48672.25683791875	48631.34138168172	103.07125344835606	209.5359019633259	260.7432663776593	177.33750824949666	3.9846016856739803	1.7626274602693215	4516.352901188514	29.721574360706484	1.0
3006.0	48651.86563239158	48606.174857333266	-96.83223757568932	275.8963106040067	206.1632564293247	247.75181120300752	3.8591081272319654	1.7117736139980768	4621.872801031867	24.530550748925087	1.0
3006.0	51097.1401622135	48413.75985974946	-124.46082698521846	288.0320264762205	201.01520010244423	163.78409966407946	4.074822600437539	1.826912164183398	5324.440293996421	32.869182926427214	1.0
3007.0	48584.88488218235	48640.928170551	-442.0081120058716	479.19459851281806	183.61309849874448	418.76014029317224	4.28068534409898	2.577053964885846	6737.370769963991	26.0391864159724	1.0
3007.0	51121.612640972184	48434.596982376286	-246.5270100879514	351.0562987234571	185.87309730027823	372.5212295367761	3.7368445967514763	2.8905650880284766	NaN	24.02518198725902	2.0
3008.0	51152.087052286086	48428.59950513699	-216.75828876188405	333.79224535401426	188.0351326254337	195.68102198492554	4.0619117288234765	1.5619033570998722	4139.638235750694	29.49019812386501	1.0
3010.0	51007.95959469459	48430.965261573445	-248.03918815088053	351.12369453480295	185.1090082178592	205.10790443034182	3.8400056500433677	1.7505547715019139	4548.189635509408	30.16862331638659	1.0
3011.0	49458.79791697012	48995.46174851868	-381.1914690950796	435.22130132232365	180.9964304437293	273.6366556692645	4.082404719084437	1.7253075576470356	4193.637404868006	28.22561314179126	1.0
3011.0	51079.697020412554	48441.57920304488	-313.83195368066123	390.77812902574544	181.54174509849344	395.6015265932632	4.1709887443107085	3.6546970684117692	NaN	27.092518140171588	2.0
3012.0	49352.98185562607	49030.59102139595	-430.5275543290175	470.62655115434825	182.90331271739913	259.54943137974107	4.159191846184664	1.5745553582001344	3921.2350598259554	30.117512225449754	1.0
3012.0	49261.84225782666	49025.29646005428	-566.7028668148018	580.2617852424785	197.79271115854226	307.4453624795803	4.397574270336516	2.688358707884012	7141.7504808840695	40.25189083362797	1.0
3012.0	51172.17852769723	48365.28879862614	-272.8464094285114	365.52439537704186	183.3186431328608	164.472338301831	4.056781615414093	1.805596738344544	5188.720734998761	35.98243966455812	1.0
3013.0	49452.35485282796	49037.04876981189	-476.7497027391802	505.8797301161456	186.37289966421844	182.00714477007526	3.9291173913786688	1.536968482875975	4089.1029634496035	39.92801221557026	1.0
3014.0	51212.39480964765	48422.11984315616	-101.0924420345759	277.7206432071945	205.331514195194	146.70498116576408	3.682739648734744	1.4164634617640408	4064.0081905746497	32.47415547170478	1.0
3019.0	48168.23165834191	48926.396535789725	-328.6339328023703	400.02927178262416	181.00566325468586	117.49939887409161	3.8914064336327936	1.4523520496873892	4101.722567322032	44.06459618786327	1.0
3019.0	50706.58262913281	48493.63611644138	-230.99782070404655	341.5673634679144	186.61065121620206	131.50787843339123	3.9413078344279264	1.2947402330476783	3448.83254303038	36.41955605007979	1.0
3024.0	50716.79310449777	48492.34096669914	-169.98736812498925	309.5996747697003	193.80129069422537	94.45858120691263	3.7687695999718094	1.2310403905816854	3403.9604344785857	42.68224587769513	1.0
3028.0	50543.25739750697	48515.242597947814	-189.79068550490697	319.5912661624641	191.15633771311647	110.84362491073969	3.593010828586026	1.4206258915916679	4217.55342204773	40.63522349186961	1.0
3037.0	48167.39367436931	48972.33875016392	-471.7448151723353	501.96528567386446	185.9186104052872	119.22391063423878	3.5988578438745193	1.2739724969626456	3559.7734966310827	49.403593440442954	1.0
3041.0	45850.21985111924	48959.86016999374	-394.82212736969296	444.7736481941103	181.33781465469949	107.57209895670417	3.6193458983360816	1.274674379164428	3358.3210629589307	48.03383444590518	1.0
3041.0	49999.87160383247	49109.61917523173	-106.04551858620682	279.86319875042784	204.38188773485783	125.6438072670733	3.6558815131029276	1.4166315333273347	3871.190806622597	35.8799579264182	1.0
3042.0	49839.14871202853	49085.31640461053	-190.93053850109936	320.17762491249744	191.0131941557237	200.8705101008294	4.072123312687909	1.3974767437199656	3046.5776115485287	27.868680031690246	1.0
3043.0	49860.47022629194	49105.006990479334	-313.3040868482949	390.2552490774032	181.40491586238784	186.7772841367637	3.746199040427699	1.3830916995112175	3562.4505886028087	31.738240699786477	1.0
3045.0	46653.30818660603	48921.586895636196	-428.7584193127217	469.31728150054056	182.80286789195574	170.4054526609057	3.6973398473288785	1.353090547467663	3609.547486880534	37.68413715171743	1.0
3045.0	46675.51473152998	48917.46560154236	-447.69728416234875	483.4865381867761	184.002053242051	177.3365532703082	3.603634156285594	1.311174912308536	3432.566758968163	37.26828758272327	1.0
3046.0	46939.00526109264	48963.094538060075	-57.89192899357194	260.0142231483088	214.40679623632857	261.89738450377246	4.0416325097245585	1.5388491791788197	3661.462285242978	22.962130989382974	1.0
3047.0	47031.47004056392	48744.94650755822	-114.16124627177146	283.42383357142023	202.8663185725422	79.39158305473116	3.478096259944072	1.2795622143983199	3997.591697842584	47.08753014836659	1.0
3047.0	47031.84653818543	48745.198429265125	-110.69605676579963	281.895943441651	203.50728374587806	77.81240063586306	3.53005783451642	1.2213517494718558	3633.087446071048	46.933262438753815	1.0
3048.0	46485.34395198714	48990.092136883744	-579.9680407731059	591.876315385508	199.99849969239682	394.0749971406479	3.7085912433075547	1.8740753759794821	4447.73044507042	29.653614943804413	1.0
3048.0	46404.63276672823	48997.04154902085	-570.0365293860771	583.1650147993261	198.33443058481623	381.4526727592187	3.684937366190399	1.8620740790673862	4313.524861670804	29.779330941151358	1.0
3049.0	46172.60350919739	49023.45310134993	-123.6276277761816	287.6555212228656	201.16194347563726	167.79401371845006	3.878740336184836	1.3855430040096084	3635.9968797475617	30.00789851090734	1.0
3050.0	45882.10536622239	48987.46766325262	190.83663258820567	192.30538386172785	294.3265075226213	237.74689359522512	4.000979443885977	1.6671359474655647	4646.590108073052	24.935626123830822	1.0
3051.0	45791.27814006982	48864.290581117435	95.98665646308642	211.24362323043684	258.28841540037666	192.30652773385418	3.632072397191443	1.4469651361510785	3844.972988767712	26.92542609527494	1.0
3055.0	50607.08275054822	48550.07970031902	-78.24090692122061	268.1353240666492	209.954825501696	78.95542097714574	3.731322763303887	1.3803791500752376	4053.9168974787012	47.84869302338182	1.0
3056.0	48195.97218906272	48838.1894847678	-342.6532605913303	409.1617362707258	180.79732702637438	119.35540541040197	3.833555621765025	1.3707775398706166	3490.521673767643	43.36353841718381	1.0
3056.0	50764.76708369529	48506.40216903275	-350.08510962658835	414.0781564857912	180.7476326391016	143.3449139241717	3.542639556622054	1.4075336581104794	3933.2314242148254	39.05701655603042	1.0
3059.0	50902.11760449169	48588.183998914144	-588.3991264882984	599.3445333160497	201.47015860462582	164.29229845768907	3.7042400379428084	1.4071235383305862	3858.9972182554297	49.031242267817994	1.0
3060.0	50656.43018315199	48562.07147753509	-314.44515647829934	390.9751398509977	181.36902834859842	146.3230006709385	3.9277020510577434	1.485138909442741	4678.299550921995	37.83009580646756	1.0
3061.0	50659.029105650035	48535.40416689297	-626.6508099769109	634.0696678718081	208.82748683993867	228.88880516777724	3.472339206717452	1.5055489754145588	4239.918961046469	42.657030523055944	1.0
3068.0	47856.698759774015	48920.39644731931	-386.87301692181904	439.181627628399	181.12151718925392	118.21894880788498	3.6125034499638318	1.3035919584452857	3723.3360601534437	45.02909482259884	1.0
3069.0	48006.023313729966	48932.80963563063	-242.28914502388662	347.8686154128608	185.59094786423708	162.78681056944652	3.7780355502278833	1.3440115342546362	3861.690800312278	32.44035806716089	1.0
3074.0	48397.59092455285	48785.96756048047	-112.02393483347882	282.4801004584895	203.26058121092385	87.77722142632255	3.5183918747414253	1.277242232164535	3783.705607443015	43.999460127923825	1.0
3074.0	48397.77661246973	48784.870805292754	-96.99182991589893	275.9643437136193	206.13184900427137	82.96348912971428	3.670446905392402	1.242562991952632	3584.5627817360087	44.99540416975983	1.0
3075.0	47999.54867893716	48807.42774521683	-416.9037677372381	460.6202545872316	182.1913469321365	142.1797128398476	3.7892909453532715	1.3296165642886575	3602.7734488090373	41.55730785965049	1.0
3077.0	47008.528732386774	48768.20651270407	-56.995100393929945	259.6652906123468	214.61026580061383	91.51160455221151	3.5855078583290956	1.196171673298971	3295.2023855191737	41.238269043338114	1.0
3078.0	47505.40957746155	49035.586288161874	-129.6813375584035	290.40596695239583	200.1078042093529	232.63463713965317	4.201172839115834	2.028280257946747	5572.301127582988	27.031882366822096	1.0
3079.0	47214.62383417378	48845.70935179245	-257.2542445615711	356.405328055707	184.38919698214647	235.3640865358912	4.077758804035388	1.6464295210623185	4903.552286215916	27.393878955126212	1.0
3080.0	46983.255127372526	48979.18256835155	-709.8321371742599	714.344891833351	228.67554944276102	491.792089094403	3.9017383920029913	2.3044449655806525	5442.955026773439	34.247011342568996	1.0
3081.0	46682.071306677746	48988.48416231507	-192.33702867977757	320.9028347790503	190.8379308034998	156.40658663158595	3.894680169064543	1.363825780700644	3583.9714135597283	32.307365816057455	1.0
3087.0	45855.388788339056	48962.85293836385	-366.73705912276785	425.28307949452505	180.7891034091981	154.6967384947725	3.5662926463558504	1.2982618193184698	3708.1558002845386	36.98160352406016	1.0
3087.0	49667.79218509453	48905.02436154472	218.41777804659773	188.39056432268384	306.09264331171124	86.38959479045504	3.6866179778072325	1.1641403852281775	3257.648414011026	43.38427298229573	1.0
3088.0	49693.69014986771	48885.406940384186	273.1821464535924	183.9182968078967	332.1227936799986	371.65979702267515	3.7917271305352234	2.720823315929996	NaN	22.51964488716512	2.0
3089.0	49777.42331985036	48851.00247560159	244.1465151912213	185.38538743010696	317.5911866523594	212.40952479988366	3.7053256516417097	1.4891278986046501	4006.6959463697235	26.688564581347936	1.0
3095.0	46462.17239374217	48959.805576214814	-456.5897682024342	490.25621099666466	184.65942018656747	138.16974420054447	3.7661004752090883	1.3557521664211543	3472.6493860998844	44.79152420251318	1.0
3096.0	46377.68553802098	48987.354892350464	-464.68257493009764	496.481917754771	185.31005046605935	341.6986753845013	4.04190672691036	1.671634468330094	4232.78594657267	26.82825824588758	1.0
3097.0	50813.34192756314	48564.00951562761	-495.19437651704453	520.5096939640003	188.21191796883272	160.93527671611855	3.6864558754824794	1.4783813294570185	4147.570777721163	43.91694955670461	1.0
3098.0	50977.37342734249	48499.48475805898	-409.75120789444037	455.4369637276884	181.87418667084654	136.73669861435752	3.7162917882170183	1.2866656985649285	3392.9627428709146	41.85144724957789	1.0
3099.0	51016.081232492485	48446.6412261421	-365.8885376079329	424.70579554769193	180.78188050829428	159.0981311288957	3.691237780779573	1.5165312009060312	3981.1525309678727	37.95872275139452	1.0
3100.0	51077.15746645151	48444.553538547465	-333.4746940073343	404.62429198924644	182.09880650574672	267.22844190669616	3.564006495178657	2.5735651282449026	NaN	31.517493654305387	2.0
3101.0	47013.598389515384	48774.48994718475	-319.79515620510773	394.36678160559893	181.2139995560969	156.16255658229193	3.899754634986284	1.4510198465630055	3750.3209543589974	36.19188670893379	1.0
3101.0	51019.589630008755	48414.13053618063	-295.0533824297998	378.9079126812548	182.11377313996445	168.37614264787666	3.7091994552816074	1.4035415087328829	3740.6565907422837	33.44385352132758	1.0
3103.0	51047.82448383017	48415.63653370129	-398.3331248240538	447.2625276921081	181.44868192566426	213.66704011397783	3.5826673546337013	1.6499471810479382	4370.646826910553	33.29567119377212	1.0
3104.0	51000.264475782125	48468.303763836644	-322.2516481163982	395.9331208464114	181.15012417170374	157.34946104124805	3.6706847429698692	1.3437488601129557	3299.3360507188286	35.34952487403107	1.0
3105.0	50969.00929419381	48458.06481281952	-377.74986518611894	432.8371337215063	180.93262331168648	158.3971407243472	3.797689223667973	1.3212350445543992	3461.959733284302	37.02689678915795	1.0
3106.0	51062.78645422071	48421.14664048951	-350.1547029066905	414.12444095052854	180.74736621817718	151.41136295583962	3.652049472582627	1.3232397616346498	3328.1808384034566	37.048852001454335	1.0
3107.0	51098.65201210406	48436.9691665406	-367.5422870290491	425.83153690394676	180.79646520331892	99.43288740438182	3.676246975910442	1.2747190643858466	3651.5605040348264	49.09529287999924	1.0
3114.0	48417.83015983201	48782.49863788048	54.32631315511295	222.24322728996563	244.6266916835281	84.73453693904844	3.657822584641407	1.2513905005635835	3418.4379388266034	43.19798379691877	1.0
3115.0	47673.665778719085	48650.30815120613	-335.27483011824853	404.3321787737343	180.88830404290172	206.8097285466408	3.6684546210876245	1.6911756782453922	4647.252895072144	32.039721856301355	1.0
3115.0	47468.76033244497	48659.8984063847	-557.8513638176713	572.6040182803099	196.39544277889533	308.537114354638	3.748615827571377	1.616230729067068	4080.7540745793767	32.17354001970258	1.0
3116.0	46997.45873312422	48871.35271755784	427.3010159884749	182.03132489224947	414.0237351935937	119.56096110530889	4.087954248618662	1.6827834043258034	4803.980149606928	47.41491280242131	1.0
3117.0	47887.211303688186	48599.32421461286	-861.5969462000718	877.6197611975941	278.47537327292173	417.4947156864473	3.7986669693947754	1.4913790061423506	3779.6489557992663	42.79846978825454	1.0
3117.0	47299.31851328069	48624.39802065665	-855.6277550788814	870.7875153633772	276.18503327791694	347.40894489250326	3.9053277478261537	1.3440305695441241	2964.119156291064	46.212572695059	1.0
3118.0	50086.74333061116	49062.58467054032	89.30343235522147	215.78472244132976	258.34064063650993	346.49043191415336	3.9482109413163684	4.407534936662303	NaN	27.586343314188273	2.0
3119.0	51042.14414786324	48420.54101580034	-287.30578614601365	375.74067689634296	183.74799704952363	555.6161900312934	3.7489429466155317	6.604866792660173	NaN	28.842105737122175	4.0
3123.0	51137.19468401242	48420.117397262824	-344.46796206100305	410.35741657920175	180.78130849107112	146.2106546141454	3.53711370681803	1.1919680133081494	2990.173590957134	36.68529444253824	1.0
3124.0	51096.85432060005	48403.70284619676	-393.53024374196855	443.860781975306	181.29938498303616	125.71990837713733	3.3873618484339416	1.2929792665077104	3773.1728313597746	43.45430460519346	1.0
3125.0	51101.409259569176	48447.63483381891	-273.35645175379426	365.8265656778648	183.28675325157656	118.25176658582468	3.5498190820372284	1.2547522382511282	3348.1989812264314	39.8712813017647	1.0
3126.0	51039.92205604944	48490.40748543984	-389.06805493422905	441.75413684325844	182.01231075416624	196.96762271363727	3.616820960235411	2.4971530201858343	NaN	41.49601555237871	2.0
3127.0	51092.86090496457	48513.99345357542	-335.7192679116756	404.6216328307175	180.88164977487887	140.55030786923945	3.735550032529449	1.3933213000762097	3693.9033842682134	38.87478179570882	1.0
3136.0	45807.67702131173	48727.00993907092	-313.87699555858603	390.6829976523044	181.44048260367867	783.4636424750794	3.9132312549265738	3.750339648499417	NaN	16.82340457177259	2.0
3140.0	51109.794389863506	48666.020590227155	-378.8558867949437	433.6021110687933	180.9521445573281	147.69104975296116	3.681081255058606	1.3280458692181694	3320.788409924252	38.81801444979192	1.0
3141.0	51075.36548362823	48611.7567581764	-241.43150985329945	347.3857831804604	185.6649899234817	102.65385180313588	3.6102129838734487	1.423631395134625	4435.034953286636	44.362156707638476	1.0
3143.0	50885.307825987125	48567.963573050016	-578.9914576608277	591.0155943384193	199.83153646059594	165.11478758277838	3.41431144370903	1.2914085467790495	3295.2055434922954	46.67655446296716	1.0
3143.0	50881.03307334373	48571.7444061004	-555.1441160712359	570.2766313378339	195.98000974981557	151.30029038096066	3.6429908809930853	1.2595750635554468	3086.8969377873836	47.30258681088761	1.0
3144.0	45812.009688232836	48713.749494704985	-344.3769007895166	410.2973436306474	180.78205248884885	485.88579944682056	4.083161490141943	2.2828515620173	5363.1375729670135	20.364609572286795	1.0
3145.0	45980.545032131406	48657.33748340258	-378.44808296569425	433.3199202169665	180.9448383344025	190.20547607700337	4.013964359029997	1.8133968553306588	4812.837146167355	36.29792300673107	1.0
3161.0	45717.41886952387	48879.68831719002	-9.023742628411462	242.10622858598765	226.3871364918113	99.18075424394193	3.715508809464951	1.2792083749879215	2945.17978876546	39.48854976571412	1.0
3169.0	50810.427411890974	48755.21234483275	379.0728829138411	179.84631189572272	386.1515900403235	179.99716313273794	3.546793485705195	1.3439119145291376	3489.86917489647	31.87916641237857	1.0
3178.0	47423.36133390265	49138.95020331658	-407.01697918552384	453.4682789716332	181.76324576389192	143.8300502796502	3.573524838680612	1.342665977832901	3925.370038438636	40.88913152746968	1.0
3180.0	47322.56019869473	49104.66519259973	-382.9119446379591	436.41734655098963	181.0317121486494	186.13937491081225	3.659175941198501	1.3880306498199424	3796.16821013585	34.06310694739592	1.0
3196.0	50745.462285154936	48895.459510547604	-78.62378155017808	268.29186868575704	209.87408444709723	83.01133268067936	3.575326583824454	1.3128065148601233	3993.7818345170804	45.47022293990197	1.0
3251.0	48809.04706990358	48933.83869170626	-318.91565207969364	393.8073645409521	181.23798703277393	95.60453549208083	3.8084333599461986	1.4141254198003645	3662.880404666379	49.76444910865117	1.0
3252.0	48789.58971307651	48994.86467360903	-410.27651120477384	455.95696746215583	182.01007913650494	523.9519109981924	4.005309548652506	3.2467763195496113	NaN	23.425100470436956	2.0
3272.0	49109.12467504585	49174.87672127433	-192.67288673809477	321.10063925263967	190.8159846064952	501.95189919898877	3.853571640709958	3.505272700117759	NaN	20.15788806017635	2.0
3274.0	49053.55207201873	49195.812457855	-229.82394886864006	340.9191702650506	186.7222376288968	247.84686040044238	3.788075157044418	1.4663634963661338	3900.290220323862	25.405291482010593	1.0
3275.0	48993.084133659024	49208.893488881884	-237.15953221706326	344.99107368429145	186.04215194932578	153.3797476799086	3.702857949892287	1.640101968001959	4471.687088450829	35.463353924985704	1.0
3284.0	46295.30995108088	49083.71470324244	215.44716933391507	188.7777363724988	304.79752168781437	195.4116294845769	3.8614265427469103	1.4455446313218527	4000.1790597860786	27.515205235372598	1.0
3285.0	46361.57220745799	49111.2784327827	45.24714728366453	224.85764145038905	241.82491162314176	657.473900003253	4.148465276804918	3.880983770343207	NaN	16.0519858402458	2.0
3287.0	46442.8378530869	49117.44179364878	63.587986029812804	219.65637983162708	247.54954257743216	357.03376978245853	4.271414129873726	1.8672191516679402	4406.168973968511	19.517432834719667	1.0
3288.0	46463.29447890569	49077.37101459309	-181.09178864820407	315.15676783413574	192.2813640463256	287.0656669242318	4.115475302603023	1.814220592598793	4430.392814520046	23.595498063744405	1.0
3289.0	46225.63250542976	49074.215023233504	107.9212513429054	208.3941162752356	262.4458729538979	77.64209562579595	3.776541705565906	1.2659866405071054	3230.437061156111	46.08415050892877	1.0
3295.0	48949.71072797037	49119.049309109745	-348.66729343394877	413.1362025540074	180.75386398861343	284.0409349573848	3.842704748941252	1.4572925080063226	3378.379958054466	25.701279098854997	1.0
3296.0	48889.500213553445	49130.38620287844	-375.65158835606877	431.389035461655	180.89815078307365	128.90926472055807	3.6982050936574327	1.5831979707493111	4836.972882089621	44.934901449794324	1.0
3297.0	48925.33110037871	49101.71314302164	-393.19529314258114	443.63158095415343	181.29546667683843	422.996880078191	3.8855786892230917	2.9403553374726896	NaN	25.586961784057532	2.0
3299.0	46694.14725639753	48855.8493753991	-126.61487643810555	289.0084302489719	200.63827999692128	77.00111438272513	3.673232792335107	1.243657371017555	3306.5446691877723	47.87108045464132	1.0
3318.0	50731.999359996196	49038.7818121919	187.6400331000035	193.6470535829804	293.6804374847334	127.13608703322089	3.6564052011754917	2.6416547664624233	NaN	45.97770551487337	2.0
3340.0	46362.714747458704	49122.121968074425	221.0614117484486	188.05300639969832	307.2508663903582	95.77363864841209	3.6091959194002734	1.1829758527631156	3340.2489591301915	40.863243338668426	1.0
3354.0	46484.740176797925	49112.31795158313	-33.75562986938513	250.88789528842906	220.09649792705434	418.25613208718755	4.0604259023607465	1.978901822537153	5019.140745766383	18.12567198611315	1.0
3355.0	46439.81542939294	49122.19012110038	35.98007977326403	227.606271587757	239.029886101595	413.1083953585252	4.174092514559391	2.2793164046243684	5074.232368416027	18.620873955972204	1.0
3356.0	46381.578898234715	49090.93320636444	50.24839057222133	223.40786734497195	243.36048618466802	355.8665803591632	3.9409590210660075	1.6824911246321732	3857.8562365396315	19.21442798383023	1.0
3357.0	46345.93905033302	49082.320874325145	214.09945936643774	189.23389032868988	304.4366376126633	644.5093593855911	3.9755918732047117	3.36362118592718	NaN	16.132170876858694	2.0
3359.0	46372.0325536968	49050.837763906595	148.1246951185644	200.37978728940683	277.73153006113927	705.7038137361981	3.897101588901977	4.426732918050153	NaN	16.30694629096889	3.0
3375.0	47450.96527247048	48866.64462378961	-365.9361521364014	424.7381716811999	180.78227128793924	387.31489207686155	4.408114182839941	1.7572776155940637	3822.0110696134743	22.519057642770022	1.0
3376.0	47401.304809527326	48906.26534662209	-373.13969286682635	429.6609438655493	180.8612955843918	371.91362898154637	4.2407252518414165	2.045001822566104	4969.329426226609	24.11151365226304	1.0
3377.0	47445.00379998644	48937.4161833807	-367.57754431788214	425.85556534605104	180.796798834727	160.1701098111482	3.7051764396475098	1.5402264562868369	4566.781614577025	38.0494251922837	1.0
3421.0	46153.77676587805	48976.53916921132	154.80362392839444	198.5006354246411	279.82824671172654	78.75373519096456	3.8814809318654335	1.3282613986472809	3563.5371309762104	46.860749767674925	1.0
3432.0	46082.14380918933	49044.105478195284	193.01181319602745	191.97058592876758	295.233383296596	72.8870276335801	3.5126751291580303	1.182953397997952	3020.2252258066715	48.123357325384035	1.0
3436.0	46171.69420888344	49018.1686317383	178.34506285589453	194.31443745751926	289.1883376798834	76.80193906877925	3.571492710317081	1.1863805492230897	3219.3146787986025	46.289161234999625	1.0
3442.0	47765.96076775554	48769.10155372856	-331.2154975548578	401.69703128826086	180.95604816339343	105.58114418592086	3.6366759510722764	1.2372140748516172	3412.573240166611	44.984700706694696	1.0
3445.0	46020.289847531465	49005.47314267295	-152.22378482772805	300.9518598146916	196.42809767330385	83.84218302468076	3.702365512977999	1.225164521674355	3214.8486065331417	45.61357572288148	1.0
3475.0	46087.60172353386	49075.761640177414	182.21007057626747	193.67709680228833	290.765430306571	73.2560088470005	3.517436994419843	1.239550380628274	3294.774257920679	48.48879457324825	1.0
3485.0	50219.47792320862	48700.17939206138	-13.7795634517879	243.75010584991387	225.1412767871138	75.55043408402808	3.5891986275015766	1.2507971450058366	3583.277026118312	46.84551219374113	1.0
3490.0	48641.192522807985	49105.36910304393	-70.57853484883319	265.03150289782434	211.59416565222762	71.81566117797446	3.52779817747681	1.1800087327941247	3264.9677938533214	48.222877646809664	1.0
3491.0	46494.79221350998	49038.01863788806	120.02231695980171	205.64200345134938	266.77215217813836	92.53558329059685	3.834315148817196	1.4203198788730578	4080.605741461396	42.67828637494298	1.0
3491.0	48591.253240893115	49133.430320802145	-75.78992916904744	267.13647625004023	210.47433724932517	101.17379030794217	3.720775980585854	1.3324092278691244	3583.086539863735	40.08486283199705	1.0
3508.0	50116.28451356477	48787.91003642929	139.42795124868005	201.5169142132072	273.9428808415612	75.75338270525526	3.5151056168164336	1.1073977649046505	2941.4436772006143	45.2701466004469	1.0
3510.0	49753.42164728222	48620.21331147995	-187.44257323169282	318.3872210625019	191.4543361858469	179.3086025851477	3.333945371398068	1.3637152062422824	3784.112371665361	29.63487341189878	1.0
3511.0	49792.2541883045	48634.824630909134	-187.63810608380263	318.94935194716345	191.80278160033242	694.5940946482169	3.7252611100625277	4.8648353646338265	NaN	18.36963953407749	3.0
3512.0	49794.110573663325	48609.084829060805	-100.84850541556993	277.61572113261633	205.37876591064068	175.36100659721734	3.7381434176681454	1.565047601333424	4365.993968933773	29.777913275916745	1.0
3515.0	49745.46113260295	48631.02033163819	-323.85879323862946	396.9609682485227	181.1108226640862	257.80842770434475	3.6677758168741947	1.3868443217533992	3195.5410545136733	26.376873479641162	1.0
3516.0	49872.46560400764	48643.737873132224	-280.09366679155653	369.8409941449473	182.88412094415108	147.0045192434342	3.7728852283387475	1.3851221547169057	3655.3994631570804	35.8592938092594	1.0
3517.0	49777.93470363483	48614.557641440806	-215.1513701278579	332.92683652096974	188.20558713042118	230.32733583267506	3.797224248577482	1.492072807372721	3317.4846048238337	26.387025474513045	1.0
3543.0	46332.94179858166	49021.01824920432	184.6180729843845	193.28713894599832	291.753756794656	188.80333416957947	3.684170353791091	1.6275916081605262	4493.686504940309	28.520058834221864	1.0
3544.0	46277.35223224386	48969.98723029112	94.40766144464742	211.63068542199562	257.74649780167243	84.2042978899151	3.421196115508893	1.145397066353631	3054.374535947641	42.39947667733478	1.0
3544.0	51030.72217113169	48973.32943865591	137.60499746656038	201.88930976126028	273.2570532788648	121.03955113062358	3.6393661863586293	1.2016415066283714	3406.6738302189015	34.48932827085066	1.0
3546.0	51050.27087784365	48841.69203933309	234.25984328513636	186.46632422356453	313.1130085025214	89.16374973118867	3.6277372035055797	1.3164982646367882	3945.0014692692716	44.44849386860708	1.0
3549.0	49754.91528533909	48638.79032431102	-268.96194232081	363.2311241491621	183.56802015881294	183.26667969720643	3.6731111941233596	1.3700035187692228	3501.277363144662	30.894908278084912	1.0
3552.0	46996.517339051396	49108.21991850582	-16.867540777923764	244.82890381793575	224.34156367500188	64.27961564470813	3.817634049005072	1.079426392941866	2495.867696566329	49.78002411638514	1.0
3559.0	49759.889594297216	48621.86141240669	-197.1270657313611	323.7313374657553	190.53091091610597	650.7520898584294	3.689189150255629	4.294052162901489	NaN	18.321930943537048	3.0
3562.0	45714.40336712518	48889.11530906777	-290.14774478863825	375.9114044149322	182.34759404274132	87.95002850716922	3.8046085017287465	1.2913430865942193	3388.8850531747476	49.56904207121228	1.0
3571.0	48207.17455291721	48753.84323135655	-455.9866226392933	489.794690793137	184.6129281992006	202.54294523378277	3.7020148862551285	1.504680485228718	4074.9318374473537	35.95474990883223	1.0
3572.0	47864.08049990831	48839.648242137046	-363.3271567936239	422.96730140758063	180.76340528247442	386.13155855778865	4.171094742484803	1.5352911223542296	3987.626807226704	21.948976712115076	1.0
3574.0	48429.47364462617	48925.851478119956	-422.1956312690856	464.48619347537647	182.45109353890632	114.98029668365015	3.572293956914118	1.2466159826222738	3461.3413546583674	47.126441640006696	1.0
3575.0	49518.21721093186	48807.08382060509	-795.4311117034222	803.7653363483413	254.60567699973805	589.4127772895869	4.002988863212732	1.8295129084475683	4438.537832251632	32.33152110950176	1.0
3575.0	49160.51038238858	48823.94227212117	-770.8364232840892	777.3652076131555	246.58359440761512	521.1569791680104	3.8978742083827935	1.9591529114074486	4675.658290877132	34.44691159719739	1.0
3576.0	48898.76405518493	50156.125762869255	637.2223314840636	217.09336195447628	555.9915735376019	212.83284144034175	3.78140028941145	1.3817272284423996	3337.0403261364672	40.90796829267427	1.0
3577.0	50220.16797048925	48865.804662136965	-235.20456174670778	343.90093086494403	186.2193900216904	229.33447472487106	4.060680809499141	1.6237866521825803	4075.1079739639563	27.3100506957139	1.0
3581.0	49751.576477749724	48621.064889385336	-179.91538522002844	314.873002973304	192.6888355442065	490.07850853586183	3.721951899071672	2.838552760273461	NaN	18.939881158804074	2.0
3588.0	49764.63840234675	48623.72531677421	-226.562648756061	339.5837330457744	187.4083675170958	760.0887172771497	3.89576083951435	5.673118064398375	NaN	19.09417404214682	3.0
3590.0	46345.054648866055	49035.726998063474	17.110453354214016	233.45343067874234	233.54100319344036	84.12974758090432	3.8682596844499395	1.3381803896753215	3766.9379437640328	44.40140584523938	1.0
3590.0	49686.31390699538	48593.45126996597	-335.87948590851187	404.7260255058332	180.87928785347364	163.7184912525351	3.938531048699458	1.6079658256538436	3405.4901482535765	36.790105133591645	1.0
3592.0	49783.998149003906	48631.065817173294	-239.85154914843469	346.5824545531517	185.87102231278755	680.1835091559805	3.6082046007894144	3.883474797440571	NaN	17.586139381334615	2.0
3594.0	48420.77150685972	48729.641431691474	207.68470613603014	189.82873468580763	301.44500156715117	130.07690029381422	4.102160973798064	1.8104962576457224	4813.155046705731	37.99735481043674	1.0
3594.0	49654.72657484582	48630.12961283249	-416.65072657813965	460.43605846356246	182.17946126940126	401.1416831809111	3.796417348274349	2.145013146681279	4601.842206474692	24.437931759162264	1.0
3594.0	49758.75975509102	48625.62486487517	-246.10311495323162	350.2089503117181	185.41776634193548	1084.5145385568258	3.786758263205813	6.0758776172937345	NaN	15.354035227022298	3.0
3595.0	49721.18938749685	48625.6958165006	-285.258740042526	372.94763454973076	182.59886912601092	445.9720516377067	3.880662847738386	2.2513318933279414	5119.504761559258	20.30867388341397	1.0
3626.0	47960.33510102289	49007.44927123818	-332.3033340853527	402.4016847385759	180.93666207323722	166.02686751488164	3.905429033200158	1.5894225624357843	4395.983494419524	36.184761270826826	1.0
3626.0	47966.69684569019	49004.83498740689	-341.2662644527175	408.2499585959311	180.81126231120666	163.59478943418873	4.000017659034878	1.575599539952401	4087.225337226128	36.76596290878357	1.0
3633.0	46323.23727865089	49144.93987090786	116.94286567150506	206.32925559206768	265.66062443354195	113.3322525613381	3.8131227405432893	1.2955611777758418	3799.4943892735023	36.41807446223953	1.0
3634.0	46320.40407546868	49112.06613849103	61.54324441929658	220.22053200753086	246.89862844380252	355.25802257917417	3.9213701466212427	2.1497128516547526	4850.592512107521	20.149427719996652	1.0
3635.0	46264.01949674423	49089.12466016564	64.30973196038556	219.4581887733067	247.78006087407377	392.3900603368393	3.9186867524480133	2.039116170048443	5295.919032410985	18.76173188518849	1.0
3638.0	47192.60348596565	48935.25471928206	-218.82791224458967	334.91043240306095	187.81849595692745	195.52470613097324	4.190827531388559	1.7827165945030823	4969.799275872271	30.636498945602256	1.0
3639.0	46918.11723100534	48900.398483795536	-203.63773022380062	326.79737383125234	189.48446427991544	313.0248525034386	4.618349483324078	2.5728931443736163	6329.489363533045	25.021693631676094	1.0
3640.0	46231.06865025254	48721.49749523329	-308.26802997574003	387.09271294139796	181.57515753934962	337.78894015702156	4.255722601309777	1.9023472093060478	5049.253490113688	23.622917997178156	1.0
3641.0	46956.5300502022	48949.93387764953	-713.3968318750448	717.9308473031792	229.6439577269442	392.4935032755795	3.655775577792586	1.8958233831793678	5275.804839920034	37.301317224403434	1.0
3641.0	47150.80006984269	48965.912881696866	-792.1220515532341	800.1801549041884	253.49951700407277	465.9271915145906	3.74254509981538	2.2535634833638722	5761.135686759052	41.270821242270934	1.0
3642.0	47528.1953991132	48864.53278442985	-245.7700963079068	349.83544541770334	185.2961823060919	363.6006298025882	4.4742921997939415	2.364556547666645	6390.906148864689	22.71576914524596	1.0
3643.0	48688.58334252876	49068.612488648636	-134.69366410649005	292.7094228698958	199.2561376986983	193.97163166743783	4.132240774938094	1.803600236571612	4492.543168321209	29.440000874972824	1.0
3643.0	46236.56776178561	49103.33718799068	76.03118888686838	219.65847854984378	254.28685448997066	196.41215052859116	3.909790945530797	2.8564104481556187	NaN	33.8868639782617	2.0
3644.0	48036.37142467099	48968.022433920596	-551.4371090133354	567.10097516171	195.42022197020918	268.08486376400464	4.0071643968014214	1.5957459626830763	4333.921671873082	34.78334541171077	1.0
3645.0	47864.61740794822	48913.55002704191	-211.33874438900224	330.88328285380146	188.61788636849568	333.2479779005767	4.767654770490698	2.1129534314815808	4623.267336173995	22.725746042732425	1.0
3646.0	47878.77970588939	49080.79167595452	-194.52211109045302	322.03320014583005	190.56863716807402	99.12661457170945	3.608896162283384	1.3402135798771195	4092.198204993066	43.064012351234375	1.0
3649.0	46375.19616255266	49010.22963398088	216.05125814514057	188.6983288534328	305.0603466964151	171.1854279207009	3.7009739064815053	1.5197666053395074	4209.17716506182	30.186946348015304	1.0
3672.0	51049.648713904266	48575.70011250485	-166.72656968907054	307.98992802359976	194.2654643107727	119.47553072892481	3.632340222176689	1.2102453255548447	3133.7816025086545	36.574426170437505	1.0
3673.0	50831.5349358628	48660.89269380744	-167.74910244321103	308.49363899055083	194.11903499116985	87.50462915741431	3.5034409587092252	1.1593780774604003	3002.9779690831715	44.0187078289889	1.0
3674.0	49761.109178776336	48816.48282312756	-562.6857564499501	576.7772757472766	197.15118358333643	224.86766120176293	3.639707653378347	1.4892700079761914	3930.0919343344203	38.8546787781238	1.0
3675.0	50677.88618298813	48918.956216222694	-609.6586446325559	618.4737372007933	205.42156161740982	222.6433856299471	3.6192078239525296	1.4920066709432325	4098.162246336285	42.13354166357981	1.0
3676.0	46296.75506545639	49079.5006342634	94.4554405192954	211.6189387469508	257.76286789940303	103.92262722783393	3.568813548759227	1.2925954450977162	4226.523793482629	38.32572545726915	1.0
3677.0	50664.78113427159	48656.56758944995	-274.2636596898208	366.3646396498466	183.23052092268568	142.67400324264293	3.5541101499318986	1.4898847450556472	4208.024566973056	37.15450486817441	1.0
3678.0	50527.24123480608	48743.881544299635	-14.641169711920117	244.05020718109833	224.91741018787616	136.15688727743301	4.226031175974651	1.6762787647237236	4897.358841916159	34.88140525775826	1.0
3679.0	50442.21082482421	48734.09188343171	-47.644167556505145	256.0722699294522	216.768289635213	161.5599015206323	3.9226611060805627	1.4309263580103921	3801.2859072520573	30.165927211670393	1.0
3680.0	50554.945884650384	48767.12789800398	-606.3396603606768	615.4592569214351	204.78198883200992	191.55040290677755	3.6757929380160514	1.5532455743376041	4055.0154269714917	47.18467032835034	1.0
3680.0	50507.03188959213	48782.12538973089	-569.2833232836101	582.5081440976677	198.21129414659302	167.46144855579576	4.047844593949607	1.5279903809286206	3706.7338338302857	48.45027693635502	1.0
3681.0	49779.117296026336	48806.08953227849	-674.466403982437	679.4173984434167	219.59249339971637	407.30789778842444	3.9669958709328625	1.8319950745057194	4572.983261939908	33.55019883595388	1.0
3682.0	49307.95894509899	48838.709236045586	-723.9176914248538	728.5843294132538	232.55859183347718	452.1015281593144	3.945294023829525	2.121241624799342	5427.439201125343	36.03020062090123	1.0
3682.0	50131.7028995546	48828.425151892916	-813.2337590880425	823.2307209163961	260.70000096147186	402.4239127362735	3.701382553121482	1.4827238699490466	3742.30770844439	40.126148962031266	1.0
3683.0	48983.87128790335	48878.077825612374	-442.38271196377633	479.476259886482	183.6379503704593	308.4476262374264	3.9022587555103003	1.8154207080334128	4915.524559936035	28.454473830135928	1.0
3683.0	49008.27980691999	48875.66558264734	-474.70381363157986	504.276736032826	186.18488931055413	315.6943302388193	3.974066909361936	1.806692473102183	4716.866988840954	29.16630819873972	1.0
3684.0	48989.52276470517	48819.46291613877	-292.06081144732445	377.07726263297315	182.25422867843264	144.44170459120267	4.063526704463524	1.6529807668595153	4645.878612604783	38.73093975715888	1.0
3685.0	48927.68587042755	48708.36683244978	-128.78269735343628	289.99549400846837	200.2625202021479	123.62773440618844	4.285789378410781	1.7713956984738422	4920.208769337454	39.4256449399514	1.0
3686.0	48695.80577040002	48825.87371987516	-204.36053634577175	327.17849315738135	189.40120654923447	207.83984032644463	4.649703668038052	1.9301349556893972	5086.421105319505	29.877623767339976	1.0
3687.0	48087.4655387483	49035.07320899068	-291.29832295717625	376.61217438622987	182.29110689436678	304.18842564256005	4.15954258629088	1.938820497083065	5894.25224639639	24.97935427945766	1.0
3688.0	48237.72952372858	48975.99265934606	-727.7650560993924	732.5062574547715	233.64550638817602	413.677728812766	3.88780835702233	1.927278869905227	4970.927054289896	37.14539218699026	1.0
3689.0	47428.149597736934	48954.61228879777	-298.70973982223535	381.1560845143846	181.9514266047181	366.6671938796127	4.488035557908395	2.186811420073161	5636.573068447193	23.064489370393286	1.0
3690.0	48185.85355656082	48947.419608755896	-663.6323316983785	668.9535818064568	217.00068328340652	346.75688031621735	3.982693066178235	2.02781319946664	5533.140163663633	38.25813896419066	1.0
3691.0	48148.93472823275	48824.341205437246	-312.0190541886193	389.44600327242824	181.44651909213337	117.03591639721856	3.650402529729191	1.3766407074139297	3898.3767895505225	42.6869757845617	1.0
3697.0	48478.90968214487	48974.0559023339	-492.88830636065484	518.6630151455945	187.96781079876504	126.04758889483028	3.5348525586686286	1.123584269623208	2784.9571920849876	47.06763858013893	1.0
3698.0	47929.29370164076	48933.70084036598	-648.834246255964	654.840067884137	213.60510620898035	444.4960367909343	3.8307256539528756	1.6544302704531846	3907.674843478562	29.458915008295524	1.0
3698.0	47748.218457666386	48942.54752315527	-697.8663691375801	702.39537854949	225.4956625695333	474.22930227075847	3.9306572073471306	1.600338984091914	3689.174428777331	30.309440396166522	1.0
3699.0	47055.31906413906	48936.02276398126	-322.89379095382725	396.3435102172789	181.1341849338064	349.5423778953333	4.461732458664457	1.767401269151236	3910.7564956266215	23.043459928541022	1.0
3700.0	47605.63132190125	48807.244442800984	-143.51432011575184	296.82055914169143	197.80387528511693	94.33201566388806	3.756205631867864	1.3941253682923198	3884.5668236407228	43.792242341547635	1.0
3743.0	46437.72925624248	48821.689478768385	-589.1589636332303	600.0208864607731	201.60545044133193	474.44399380332226	4.553364943659407	2.154856956344555	5078.557195476768	27.83017447460117	1.0
3744.0	46659.58671512461	48902.57712803822	-658.74601761041	664.270476631433	215.86101187321603	364.8403061603428	4.069572530532176	1.752484287160519	4063.6730203623383	34.64775575000095	1.0
3744.0	46638.61335015191	48907.248331107425	-683.7533806643161	688.4750989156405	221.88539976557053	380.4361880978673	4.055869484041665	1.7426989338837078	3970.46114612199	35.076788308665634	1.0
3745.0	45808.47490999074	48719.24172224841	-287.3618762469248	374.2198168779393	182.48854383227615	258.4584791791302	3.6721164060998026	1.487699232799822	3852.7795641706844	25.897533830784962	1.0
3762.0	46359.25669036685	48969.20607650188	-482.1611002575877	510.1386930810597	186.88556597367275	150.1251014903719	3.506197108664816	1.1928178099097615	2983.729990681532	42.18451214724434	1.0
3764.0	45700.07065862216	48825.94042626861	-264.6839214558515	360.7219753930395	183.85596873850614	187.43332299231764	3.7207441880243945	1.6205514893851836	4619.7054264301605	31.674602270203664	1.0
3765.0	45847.54219994673	48862.27250824569	-388.29098182333183	440.17476748980687	181.15657152480603	403.6529783863879	3.851165834887153	1.8740475080688328	4349.862529727485	22.780098053021025	1.0
3765.0	48175.379387873865	49072.46750116749	-158.05720640913856	303.7589206968945	195.53895619765711	150.9076023212946	4.206519126928142	1.5272348944962397	3898.876468899176	33.37531839148393	1.0
3766.0	45755.34185218734	48870.59935106417	-325.9973024036605	398.332425590562	181.0615793065459	477.02372511581234	4.2262203938490055	2.35181542883503	5471.44705450125	20.400160570573075	1.0
3766.0	47922.62950577449	48960.54534421178	-789.4292249125591	797.2702484644034	252.60551145889244	541.4839982293312	3.9970757638645886	1.8719074732996879	4433.407171016956	34.131869112397645	1.0
3767.0	45764.83471749985	48914.223652278626	-330.3555193157325	401.1407643917882	180.97201193026868	342.1176440958475	3.7253452274390004	1.635477439999126	4561.205639447272	23.130606288006998	1.0
3768.0	47891.351292558116	48844.37543872044	-357.1792543131186	418.81976222728684	180.73946335351425	403.11963210645575	4.263055166551473	2.1635758276146015	4958.573950925353	22.879466225677472	1.0
3769.0	47892.42535815729	49038.82561147291	-112.10346309498475	282.51513912040843	203.24584854101641	170.30203985388346	4.2810613917121545	1.4075631926188747	3581.9576202288745	29.70226521453029	1.0
3770.0	46509.29402899667	49065.39380334764	-22.461679483260347	246.80614041962568	222.91132121196298	104.19736999542835	3.6248725075619004	1.3204009108614798	3660.445668996116	38.692827014813645	1.0
3771.0	46486.199514563355	49106.723755811974	-49.64979999327368	256.8359718448654	216.29981283153205	434.1753102245183	4.068047479086722	2.052559000365876	4599.98923485675	17.910878916508395	1.0
3772.0	46447.99807019296	49065.316566339	44.6457648480885	225.03352994871062	241.641523218477	396.3777380502572	4.529424604495752	2.212268020594725	5906.962170439959	18.965390197730965	1.0
3774.0	45938.55858161996	48819.92813279797	-377.3538364512874	432.56350181912825	180.92586008667354	424.86220919947283	4.3865437248327	1.8776741508106545	4247.561931077324	21.839639791583217	1.0
3774.0	47787.28410868897	49010.88651254471	353.86596510221847	179.57708323566055	372.2892837811655	114.94759833773938	4.178770199351063	1.8529035358733412	5477.3714836457975	46.718466914640295	1.0
3775.0	45920.420215498365	48832.26871626148	-422.3813871997579	465.01193487093394	182.7754229274516	1009.2940754794737	3.817192794625994	6.0115315203394815	NaN	19.77624552488544	4.0
3779.0	46650.6737851114	48952.76735039128	-254.39890541913041	354.7602208694281	184.60531516638906	341.72363382585024	4.2379021504453895	2.017524746335056	5511.575973047271	22.779898395829914	1.0
3784.0	46135.842061950156	49009.947758098235	-249.40859316599185	351.9035067807295	184.9979465974687	277.66273927560326	4.3084548731641314	1.780058821250788	4578.646056439082	25.048239645692888	1.0
3785.0	46000.262188497	48922.78118293051	-320.740961841004	394.9691843857503	181.18886162070459	502.8988493988498	4.338192658780384	2.1522402337440565	5148.801365883751	19.23731015413746	1.0
3786.0	46857.08732106177	48976.95466271427	-103.1133700361528	278.59204336449363	204.9417946764962	189.06504632155364	4.4345712496083065	1.7759357270258036	5170.376106375176	29.395219953335854	1.0
3787.0	46834.67429235696	49012.124315804496	-81.628381083698	269.52514784110735	209.24434926885155	271.29946885496605	4.035488074597024	1.61451469479328	4833.781236743332	22.83742299039879	1.0
3790.0	48452.989156729396	48686.5894949788	253.17766929000135	185.3013386539488	322.41190581940816	115.33155865978145	3.6264979370473553	2.496334850411238	NaN	49.94416040473089	2.0
3802.0	48406.32455974036	48834.504449839675	284.30895787553345	182.2127657439208	336.7675011276474	137.42928535875876	3.576281180003808	2.485908056694088	NaN	44.38132427190496	2.0
3808.0	46360.99958000016	49037.293894814116	92.13068795386012	212.19298425485331	256.96837670703997	113.11788102235033	3.9302491056692337	1.23758135164203	3055.637274315963	35.937385717587055	1.0
3808.0	48459.29453893421	48702.6191827035	41.73288367651451	225.8904295390496	240.75726284489235	74.60409955385279	3.914617475948988	1.3419920272629156	3636.638265341766	48.09569452936328	1.0
3809.0	46165.38580816657	48850.41483174055	-366.5632988081665	425.16480795181235	180.7875796260538	584.189044107262	4.852940187341436	4.16072660249529	10301.798236972278	22.91095384534731	1.0
3810.0	46126.889136899896	48857.422524735746	-299.6242123043989	381.72033389398297	181.91241570822672	353.90155306422287	4.207639827749118	2.2179055230422353	6052.757354095077	23.708282615379414	1.0
3811.0	45930.965774846765	48837.42880281389	-377.5625449564448	432.7076883390117	180.9294094322516	204.48352437891768	3.772280361762608	1.5797180983910892	4817.2146175826865	33.046289352183074	1.0
3811.0	48477.82227988746	48744.2099892853	203.42963621715523	190.42896030637476	299.6267701070179	83.97961032368902	3.8411795786017295	1.3287693310898947	3677.2455827832187	45.698903602199316	1.0
3812.0	45882.93033843344	48850.780566939015	-325.7785965334104	398.19196833112187	181.06645544491505	141.18371106130763	3.844822500635367	1.4121765203751975	3860.6883793268544	38.543776145520454	1.0
3816.0	46382.181352774285	49112.87124265698	-119.59786213023173	285.84379452622096	201.87913467178672	109.63997277671187	3.490484086238574	1.436915829085085	3839.7738842987355	39.57865023756407	1.0
3821.0	46420.7924047348	49065.952800180836	-10.726657407918411	242.69239975139376	225.9390510107967	319.96508134272784	3.823659946123361	1.8871012402769436	4729.208017454948	20.982303120661165	1.0
3822.0	46362.53374900847	49056.80332831583	222.04099420351088	187.92959984174365	307.68139137293707	75.30138139258169	3.671333590688533	1.239972090495616	3302.9090995011093	48.449327935061376	1.0
3837.0	48467.9393136112	48946.340216667006	-465.24440985860616	496.91642384087726	185.3570726622093	226.90133490176746	4.007097534239018	1.9783001942848057	5756.110642566606	37.106668564648324	1.0
3837.0	48174.58861594489	48938.0880282577	-857.557068660741	872.9921034918592	276.9223284369846	423.8931550270563	3.6044402638039	1.874567629004325	5585.660689468338	46.138244171530836	1.0
3838.0	48396.889781424674	48911.17172439567	-15.442086320940827	244.32979786362523	224.7098196435628	279.05764534133164	4.420854004442957	2.1787939859815855	6607.292482451962	23.667736254207306	1.0
3839.0	47879.99708437329	48928.3842704502	-712.4092404899098	716.9361656249347	229.37469237088803	474.0633821635418	4.047983421284406	1.6714872636717175	3835.08625231524	31.430453829791965	1.0
3840.0	47429.93964743339	48840.10346519301	-223.45261175372903	337.42368680063646	187.34620515529411	284.9526628793901	4.217519647975335	2.0283775735205216	5211.519557502418	25.02550976193748	1.0
3844.0	46353.83454236446	49106.749404331065	85.16615441390853	213.94322392199527	254.61287860735	139.598151952378	3.7961373679615478	1.347885313900645	3405.1190472018293	32.181426213361036	1.0
3844.0	46353.64575870299	49106.76872662724	85.89981638515943	213.75669373150356	254.8592709548966	140.92141534105804	3.7523431456028895	1.3391682775966256	3303.7274846095593	31.95022379876238	1.0
3845.0	46322.10837446527	49112.16477428281	-68.48853473571013	264.19451041648523	212.049081263311	323.803573743625	3.6925792736565723	1.7743300396810806	4287.620675788551	20.84584140870794	1.0
3853.0	48136.43606563617	48955.05394245761	-485.55305524316367	512.8223621301075	187.21829220282126	392.8157134230174	4.074393501946688	2.0284084651062817	5219.596454803764	26.57609248783609	1.0
3854.0	47888.09642488688	48888.25052514484	-193.39962846106482	321.45196607098944	190.70651952583353	244.2576648489347	3.951433388013456	1.4986296394662413	3794.894387249626	25.169843950140898	1.0
3855.0	46916.83051802046	49069.31834827316	-818.261391284885	828.78204592759	262.4648321279128	563.8549164979717	3.8560373433562773	2.6775863336382186	6566.023982241718	41.146107879480994	1.0
3855.0	46309.98242795135	49073.77854959406	-225.82154973751182	339.58009110502314	187.80658772028988	967.2554212764153	4.131463100371597	4.648229248038032	NaN	14.666973881649891	2.0
3856.0	48330.249576489085	48869.32807203501	174.46145885620612	194.96903344161672	287.61512370884753	141.0064295937296	4.019828943769937	1.558563646738988	4236.077879904035	33.806021446822974	1.0
3857.0	48371.56816320647	48966.63414908532	-170.45139277257934	309.82956311892804	193.735895543751	187.28861704077633	4.292525301584707	1.9271453580195597	5295.015645812942	31.335040133069928	1.0
3858.0	48463.612434058734	49070.31906381648	-282.6721234546176	371.3887156733508	182.73917895655123	168.03445681497118	4.14002403178267	1.5142651094679003	4304.16150984726	33.819749498279045	1.0
3879.0	51117.91538716068	48640.87238162509	-380.87300227353614	435.00021478952027	180.9901470898241	160.78829887223276	3.8404159452342044	1.4612246791269887	3938.5404313136223	37.874443985538484	1.0
3880.0	46380.77295055856	49119.543760240245	50.48250325412844	223.34058130262432	243.43283587654878	134.46539955500793	3.637372662569952	1.33508904585543	3985.502796808071	32.82138918630057	1.0
3880.0	50676.61140062135	48794.69801447016	-194.60342673627179	322.0753524523507	190.5586859011111	183.44504122678808	3.947901505326153	1.6015148287946004	4613.113625282569	30.482293942599558	1.0
3882.0	50042.250271390105	48735.07662855353	-259.40797929801846	357.65129169727095	184.2302934835556	92.9897007141061	3.8477133847882405	1.3122926734386127	3601.8481366414967	46.760162979937725	1.0
3883.0	50107.504154378534	48691.01281021935	-502.3190322325668	526.2467305618866	188.99169555805105	273.5220106042785	3.730889778458013	1.8533300052678965	4953.108545261751	33.56287196097675	1.0
3883.0	50144.95198384691	48698.032265193535	-605.9080713063266	615.0680277254629	204.6994378415458	319.55964635038436	3.5120998218629347	1.952736511746662	5501.222224399893	36.116028385687	1.0
3884.0	46241.85968587198	49112.93731203722	-225.41480425837744	340.0812089756662	188.4317437320696	721.7968036804731	3.958401530201936	3.4932481257253345	NaN	16.236041550131443	2.0
3885.0	51281.12234361841	48784.975344720275	-789.7121892146769	797.5757021574136	252.69919441200446	292.0418026136565	3.499674349879844	1.4181143456554521	3706.536501653861	47.03034303425942	1.0
3885.0	51095.878713186496	48790.29590379111	-726.4526977396002	731.1668964770672	233.27348585216495	226.79150356156964	3.671668081088917	1.4041633150759694	3382.5024629948734	49.73304510013048	1.0
3887.0	51062.76151965951	48765.819486985616	-130.79302784516608	290.91480878400375	199.91725966402996	160.23314626159265	3.817696064654893	1.2990757751488806	3188.846770775119	30.53241859995196	1.0
3888.0	50653.77630645705	48704.14747443574	-276.7911595187788	367.86781796431274	183.0771644840054	212.05630804368286	3.6539966742268963	1.2525729333270508	3417.0154653110762	27.976826813897468	1.0
3889.0	50975.10524054261	48656.03276466445	-117.1689221734191	284.7591737260732	202.31739927086483	181.94358147275153	3.693593776441381	1.4101458376808929	3960.0531977672345	28.60159069890457	1.0
3891.0	50239.098176850195	48809.70343478659	31.3192992748405	229.0192894170716	237.64890228037376	76.86301486869131	3.4455343536261793	1.3157981297935333	3773.738170218292	46.84022081869847	1.0
3894.0	46216.79167351495	48959.19266307839	5.990252768972236	237.0565074429608	230.43338594572452	143.56306357622128	4.069444815507651	1.5613050334922092	4694.61894377212	32.88335491700746	1.0
3895.0	47089.48673242764	48880.489339638494	-779.5037093525309	786.6036494141164	249.35801185690448	429.67329943352615	3.817881742833412	2.1908138550758602	5669.720094566461	42.17058919246171	1.0
3896.0	46013.808640497635	48832.83368039644	-239.98743911531008	346.57436611853876	185.7909271595186	351.9419542893018	4.100898592423858	2.0791836436777023	5650.255840295388	22.298284019418148	1.0
3897.0	46316.612032211735	48839.672418236994	-571.7751451147759	584.6833035038543	198.62031563326525	454.0015774477026	4.20889455942046	2.3085060250037976	6169.738156580533	28.577074584914463	1.0
3897.0	46153.11716492709	48846.634053548485	-768.3103890991389	774.6860448250159	245.7857793449813	642.8453443719424	4.2485570726107165	2.1653286911469705	4720.420812050007	30.817613160313932	1.0
3898.0	46935.448303517165	49058.14028157421	-374.5671683773326	430.64226456752914	180.88165002629466	268.75000139650354	3.764294152697314	1.6572077620327308	3902.1953900615435	28.05449568604827	1.0
3899.0	47813.286086691114	49012.55366758416	-164.4835837808088	306.88846185513216	194.5894566633704	181.59925634033797	4.044462093583272	1.6074147213139705	4015.6254233055574	30.18684994330715	1.0
3900.0	46269.548234809714	49096.027043712136	-256.9305608826142	356.2184509250421	184.41338407043168	264.45505471321394	3.91957685196958	1.5015486785546956	3378.0930941433717	25.011905153523955	1.0
3900.0	48359.399648513936	48886.32973097972	-695.7769739268666	700.322668256077	224.95159878978544	327.31085205237974	4.156155032691156	1.8639073178252252	4514.229587566227	40.76543213147599	1.0
3900.0	48310.05301069285	48878.628523795334	-722.1402768953774	726.7771818317763	232.0602660745665	343.49237154767013	4.040542785298226	1.8887049645795013	4735.303149317237	41.57252050938876	1.0
3904.0	45770.93165483268	49029.361702808004	-100.00777750713203	277.25453702111963	205.54196649809228	70.78280143491862	3.7111743761407223	1.1884695902125622	3068.583801724391	49.31069343750716	1.0
3906.0	46491.46353440195	49041.63064642583	-157.02538591016074	303.2600693927487	195.6943404181914	207.20491008664786	3.887006110272731	1.3187644741817999	3039.8791562703004	26.593405839719193	1.0
3907.0	45915.061969293405	48893.61993644794	-144.9512195950462	298.08949287152143	198.0515644543834	760.3803985166537	4.2033456584856825	3.419195038851715	NaN	14.80071946920724	2.0
3909.0	46252.131787501174	48850.8511273495	-543.1413770767631	560.0412761967928	194.20544164443746	214.3015843179882	3.8697157770189823	1.604972569607931	4147.943371564377	39.95880843116304	1.0
3909.0	46294.122351307706	48852.51594465436	-465.4581829690473	497.0818276556007	185.37502736230945	190.44801669261386	4.028187824908994	1.6196029091971018	4126.885854103776	38.83655017005329	1.0
3913.0	47261.548489006396	48947.92644683794	-379.4712409517976	434.0282188262363	180.96340916738004	396.53726286960443	4.482831727726965	2.3028014785310322	5462.373622430834	24.10618397464514	1.0
3913.0	47253.86726718429	48945.329215863734	-366.19518404435723	424.91434133311145	180.7844274692698	394.5048282119724	4.454065515824185	2.3498332219517626	5941.319114121796	23.990876914504724	1.0
3915.0	46418.2349327199	49013.72852358437	-507.3230159330085	530.3047399110206	189.5624968343518	139.397036116071	3.656923400886742	1.2985776002534861	3395.0507390955345	47.048221167180685	1.0
3915.0	46515.307106424465	49002.905837879356	-592.0731363358548	602.6199246180295	202.12840954100682	164.90976834151576	3.604350879946313	1.3077747425907047	3291.962668927185	47.895780978336305	1.0
3924.0	47097.88612431566	49038.71571711008	-156.38896375123775	302.95288079316833	195.7905852568672	527.8301601762734	4.376214223646947	2.0468128930651504	4820.942622289547	16.578318242126507	1.0
3925.0	47403.64475801555	49005.96884467009	85.86329520492029	213.76596706931622	254.84699601433758	104.33267580508495	3.5204105532172107	1.1734713349446906	3583.9284847070003	37.287442854098686	1.0
3927.0	47369.21547432332	48911.076320027634	-135.75740005427807	293.20131897330197	199.07785648065166	272.4606207901442	4.175953182307003	1.918642162934082	4978.102581778274	24.137551681683043	1.0
3928.0	46543.13850300672	48955.926903453954	-547.2490160179792	563.5287809372015	194.8003859235443	435.97682817450885	4.044702320013041	1.7786743362017106	4555.935301542752	26.106880098586622	1.0
3929.0	46122.55761476379	48915.26184278134	-211.08853420107252	330.7496504090789	188.64533158329758	417.707742186673	4.446610086788673	2.3153648072868	6396.265346312852	20.18389166511979	1.0
3935.0	49311.14134631787	48896.175234310074	-462.20888050405995	494.57237806599335	185.10587844830388	183.01189123361178	3.9755634950982617	1.4237894184070157	3785.8559082185852	38.075861617328535	1.0
3936.0	49495.80903160714	48854.667113798045	-243.78454796760136	348.7121578345892	185.4631863321401	240.47894824384645	4.130004348063667	1.664650786757107	4257.760219535818	26.83776046597759	1.0
3937.0	49248.06410738607	49039.27809361603	-281.13757452808363	370.46684562688387	182.82482966716165	251.0233112974765	3.9221252643948077	1.8052835407962835	4525.996817108559	27.445799569749788	1.0
3938.0	50570.53536846969	48727.457668233576	-118.55894449911189	285.37919450244897	202.06604098798115	159.99454528917832	3.654999199116609	1.321950016956637	3400.3900937045137	30.51542914821299	1.0
3945.0	46303.02081795375	48831.724536565904	-119.81159042069085	285.9394992412149	201.84078593351714	260.2504854221299	4.102095727941544	1.7225767963429135	4767.435297839656	24.048236590945564	1.0
3946.0	46420.07937629064	48923.54331082855	-151.35971364039077	300.538794685807	196.56200626281628	323.5985519929523	4.307220621111089	2.232482564239804	5769.687961600312	22.702454402941406	1.0
3947.0	46766.86964350958	48827.108918113234	-616.085061231923	624.3400843390875	206.6838052233332	389.47625266988285	4.143716760089829	1.8306296791224947	4768.535188809447	31.385992784907483	1.0
3948.0	46291.973750239325	48750.879183610894	-170.05438428376468	309.63286355194384	193.79183594610848	357.5344161088656	4.267442367571309	2.0008872071803228	4908.225588730657	20.961717176257444	1.0
3949.0	45956.97186398245	48886.351772002374	-249.95160702349153	352.2132174744028	184.95430274278263	534.5074495267318	4.334239601544422	2.3117303642571003	5314.861339002703	17.791474558386238	1.0
3950.0	46056.38730193352	48893.53160408296	-496.9127263436314	521.8889926216665	188.3964475804943	430.1671462323064	3.9353895576053075	1.8054873193011418	4628.078758486166	24.68142368613786	1.0
3950.0	50434.053644545114	48644.18297181155	257.4665348518441	184.0748221261945	323.74229081747285	116.08457163251876	3.821511341323033	1.350846803846687	3560.1679845398303	38.22350385187892	1.0
3951.0	45976.28636615047	48908.74472058953	-376.3036396500927	431.8385954822493	180.9085039797878	412.36455387810844	4.321709316703789	2.3011935553019987	5937.729430433011	23.41314927210297	1.0
3951.0	46608.483216001805	48985.81747644339	-827.2990485072194	838.8210283421284	265.68572556786444	460.5096138164439	4.143511653315377	1.6902323038043072	4158.608718996428	39.34819853505303	1.0
3952.0	45981.50869916774	48787.66014579615	-203.7604126767598	326.86202680053424	189.47030482499645	426.16111196319855	3.9958506182391034	1.9198885412288742	4781.654477339563	19.059588869574426	1.0
3953.0	46185.15008200169	48850.6612022835	-275.812739960793	367.28520850520266	183.13595270218826	361.5954734084545	4.318978540442921	1.9928845034773734	5034.962388714964	22.291100953654933	1.0
3954.0	46291.78725297025	48830.68175934124	-312.24073699065235	389.58549626478475	181.43925223665053	342.5210299493954	4.309605691703472	2.0540623472212016	4835.1628047259655	23.964504028174268	1.0
3969.0	46938.650806988015	49030.99694913916	-236.70160186209526	344.7353964694557	186.0834067957512	204.13436371168157	4.020046448443626	1.405829135891112	3370.9104858354667	28.428717736541127	1.0
4001.0	46196.00632738044	49066.65744481312	149.9318946131161	199.43220499153753	277.94398944368737	147.29866774416612	3.7226717400115694	1.4616731052526513	3671.0609618518206	32.08155343286888	1.0
4008.0	46195.2805153107	48865.82588774733	-336.15663448015476	404.9066633769514	180.87524833965156	224.23986537815344	3.879643484348485	1.514487697455565	4119.994831907536	29.569676591372343	1.0
4009.0	46534.28969184514	48850.77553658737	-222.51527606015694	336.9126698680088	187.44061219686847	110.36437079858733	3.8053196448802797	1.2903203209827523	3375.380840064588	40.43551413873683	1.0
4033.0	47122.58647617302	48951.35294682338	2.5364126559624602	238.1993264605986	229.48736702267578	67.81030894760895	3.7950263597523666	1.1930482955488042	3054.7809983376883	49.428697095557574	1.0
4039.0	46347.36740211418	49113.78451109152	-208.8441578859345	329.5536120850866	188.89364758269096	99.01031236450207	3.6143596127470725	1.1664814779244048	3022.342089212783	41.765696804681625	1.0
4040.0	46018.24441802203	48870.38633478653	-341.3365489681496	408.2961182991927	180.8105208918278	197.06044038609883	3.776553377417187	1.5915094268642904	4462.686237316024	32.66738608963854	1.0
4041.0	47296.026732129874	48853.45335155213	-143.80556557360651	296.9575542683883	197.75693488496765	116.07779746224973	3.8485515067572926	1.4163600640862974	4065.647296342356	38.39448051063768	1.0
4042.0	47022.00194202941	48813.44889998081	-397.8410642745	446.91301488072776	181.43257800977707	122.9316350853773	3.6602073890555493	1.126216766900672	2681.510912690481	42.5827460975391	1.0
4044.0	45983.49838118485	49111.131946235015	-165.4089452343429	307.3423054774673	194.4553264677258	84.23591152157219	3.5108871828477293	1.299931342182146	3607.4244062215107	46.679821543208725	1.0
4044.0	48355.97695751313	48841.27643447263	-97.59017675894854	276.21962866256035	206.01426845845816	116.7437943605913	3.699826603572307	1.1977290016397792	3024.1303095123517	35.89847554256473	1.0
4045.0	45935.059183664125	49171.97943321504	-72.5889015491515	265.84049093363643	211.15972436993863	79.46098548904136	3.4918376415648207	1.1960625450380717	3296.4677501197034	45.356292935894054	1.0
4046.0	46157.187888866305	49182.924355292445	-40.34235164601244	253.44949204502637	218.60121524490296	118.99797789053818	3.5670057777220006	2.411601585996343	NaN	45.11380485105599	2.0
4066.0	47450.15718765808	49014.41579064626	-87.05895120257338	271.7757985716861	208.12360901816893	75.29613413231564	3.8291438679310477	1.2486162726164283	3112.4668654846037	47.8639159152961	1.0
4073.0	46063.02731385841	48993.70055443459	6.3489015654113805	236.93848115195647	230.5321421354413	206.94485698764782	4.000584718787135	1.64127933255112	4116.519428790099	26.475740749824446	1.0
4079.0	47905.830806186386	48905.18422686112	88.86518395353653	213.00793456652542	255.85933694205633	207.85028243362643	4.264656236578389	1.6030036778899277	3832.1435132611136	26.229531875910418	1.0
4080.0	48188.84397486846	48933.529880819915	-83.63868131151204	270.3550566480401	208.82685120167028	268.15826629277666	4.453023015186379	1.9648576728449068	4769.5565462922295	24.025973796642962	1.0
4082.0	49398.3587598765	48942.316708887054	-268.9069895049167	363.19878375069817	183.57163053855768	289.5477234979617	3.977348118289976	1.604346489184521	4368.464835741181	24.2125832970518	1.0
4120.0	49727.00990842017	48732.31123550414	-407.1755889424459	453.5822877033156	181.7695256644737	239.34158563794534	3.8819323512033965	1.5117208953478374	3784.0259531204106	30.532198884134154	1.0
4121.0	48977.39832028842	48738.938881345704	-541.1789923915112	558.3807710567497	193.92575174023563	312.3190927571772	3.790914851487345	1.6828791939855194	3967.594884559506	31.525120240279822	1.0
4122.0	48817.42187704167	48818.667117973084	-521.3245319036163	541.7848201345777	191.26104049997716	286.60623869621094	4.1151834979814055	1.6917938302599418	4250.114924515526	32.452623376503226	1.0
4123.0	49530.849332749836	48812.092567568194	1.6012302534281049	238.51069828336222	229.23278131443016	264.13389113868465	4.230982189107086	1.86369929101146	4999.052576685214	23.476171851391033	1.0
4124.0	49165.544871708895	48893.254582163565	-859.5258778237983	875.2454410771709	277.6776414224223	450.3039169542914	3.7902435606320197	1.7383139168369428	4087.462417308479	42.91138126051054	1.0
4129.0	47860.30961061445	49013.909547105104	-493.9492149873057	519.5119577177876	188.07960904598553	141.8547040164798	3.7245856394164085	1.4127775828209144	4029.6307554624445	46.99680866488818	1.0
4130.0	47864.09638589359	48967.464752764434	-434.47095991062855	473.55553744004385	183.13578829430656	121.52665502409349	3.6026385676807893	1.3876607081971708	3894.4974857573616	47.855796068183835	1.0
4143.0	48001.48783386905	48584.71828553563	-178.70769474216146	313.9538699183071	192.5997667983106	138.33603488719675	4.017214875912207	1.2181531937234868	2663.774963736365	33.697300084690056	1.0
4144.0	48097.996383432954	48598.0907289442	-214.21316970658944	333.142152744398	188.88745227734182	1196.6310151652053	3.7708985717128236	6.984298323197008	NaN	14.938212025251813	4.0
4148.0	48082.10091441506	48597.40594008845	-215.4832275625148	334.1430980267795	189.00887799822974	904.0468679135214	3.8622762555963552	6.0438194672778405	NaN	17.194032771385007	4.0
4151.0	48044.57186087631	48602.85002293213	-245.22913141747233	349.5290359786443	185.3413849633272	238.6884053377858	3.8320283529303425	1.5771624525643433	3750.5955973344294	26.655499538849664	1.0
4171.0	48046.98636783043	48601.85994209437	-242.5394385822295	348.0096566611372	185.56944498446725	262.1942390061314	4.116578969593661	1.8178382780819247	4726.392041613937	25.965631571763815	1.0
4172.0	48087.08063522248	48579.04738456913	-230.75237869439343	341.431726881544	186.63389571612694	190.7116283068874	4.165614788626448	1.5454786491978274	4184.729549081015	30.170124337535267	1.0
4175.0	49380.449330215655	48703.10461728872	-41.689048694917474	253.82704086008252	218.17735430677294	141.3892557381125	3.8122309233424554	1.5285663910109042	3780.666963823319	33.29691523469295	1.0
4176.0	49883.024110649065	48823.98281355496	-415.5128815463426	459.6085337125966	182.12661830578452	239.89064061365644	3.9611869630778687	1.5500838519885454	3690.979325301128	30.975559165759826	1.0
4176.0	49896.52714230516	48826.184815718545	-459.6957710289254	492.6383214759051	184.90322868064789	254.34736101785867	3.833925499065884	1.5959462405726559	4164.020429921866	31.727495610290063	1.0
4177.0	49649.82763254677	48852.61929968077	-169.1213665902484	309.17118102324906	193.92377547815417	331.3860530835757	3.8419465121673624	1.7225851328938253	3981.751303928664	21.276381957436588	1.0
4178.0	49718.564882525636	48798.25895072068	-106.26631739508194	279.95924847575856	204.33999048434623	297.9377056103324	4.100652583519962	1.9329239256754334	5155.6986028486635	22.596234006362717	1.0
4179.0	49486.6685718485	48839.702558894045	-193.74733335528174	321.63188453798693	190.6637058599328	240.87551415309227	4.280703060598356	2.096294412195241	6017.870045663336	27.6422438566463	1.0
4180.0	50418.442077584	48878.85877714791	-502.534778065655	526.4212038003562	189.01591190917978	175.57759181728076	3.845551983344577	1.3975758410249925	3756.809758312728	41.06666070016329	1.0
4181.0	51269.400768037114	48765.71379347668	35.4212884607658	227.77460066552325	238.863443462652	72.1116063108515	3.7151948359688514	1.3956889808211421	3508.1979154084083	49.95826343502833	1.0
4182.0	51224.793560242244	48620.79915045349	-259.7188988787707	357.8315240498862	184.20764570170246	141.63424062739048	3.819712381720413	1.3651533455273874	3395.6075503534275	35.985000465791465	1.0
4183.0	49814.63714009118	48874.62852323458	-55.343003814894004	259.02448861575465	214.98669274190465	220.6950176095786	4.310963650110996	1.7889240333938012	5044.625542450044	26.28339794260758	1.0
4184.0	50264.85695041074	48760.66082309597	-233.22836735356404	342.80261603600417	186.4015125380686	196.56914965489554	3.93401570223937	1.370358184830504	3201.9700568845105	28.863409652070647	1.0
4185.0	50723.617138322574	48773.59959661822	156.03660223748972	198.268414957139	280.3079985701583	173.10575555570313	3.948614371407716	1.3808238458595283	3595.917188136821	28.724607896204855	1.0
4191.0	47871.0411121705	49076.17039317046	-193.66250255161472	321.5879786731491	190.67414276542365	181.03583057347262	3.977486551281138	1.6406966663591214	4823.2208171455195	30.92432170814013	1.0
4193.0	47318.72125767246	48970.85489606555	-546.586400806785	562.965125064129	194.70354389592785	241.59468707071778	3.733547408325655	1.717838666781517	4832.176020471532	37.941770644342284	1.0
4194.0	46268.702211512355	48828.06095003157	-539.4782430698101	556.9445906380477	193.68572552044535	156.20309672516035	3.513079252275482	1.3336626069373747	3634.825542400268	46.107115953266096	1.0
4194.0	47704.01318744101	49026.3022359473	-618.2296759912283	626.3064605081644	207.11204368207922	275.96880244613993	4.035974423626505	1.2779551827713924	2995.05942355314	35.48286893666779	1.0
4212.0	49887.35368212669	49053.07172530259	-353.02332324737955	416.0362509741281	180.73959612666496	174.44893920801525	3.6665937967867572	1.2445097441408544	3348.223543616455	33.51679122805352	1.0
4213.0	49791.79953235414	49048.57744290549	-281.4726219181347	370.72199508175004	182.84966594505505	355.0729557063446	3.80615990610395	2.866364980710877	NaN	25.41753120527745	2.0
4214.0	49737.31262249923	49059.54952368123	-367.34132096593896	425.6945974970106	180.79458159839106	175.76216994576083	3.389125301752509	1.4492780753209187	4239.7486783029435	35.15369740756772	1.0
4216.0	49684.4853188255	49015.87024587444	-301.3310538867558	382.77560180977565	181.841307659112	155.15960886889528	4.0650471703760696	1.4950104005305689	3694.9136816154196	36.04849397724165	1.0
4217.0	49001.284145119695	48708.62825401811	-11.7727807631051	243.05384851965155	225.66488193415583	126.39694912765769	3.6667967546919362	1.4522626665234788	4146.177293500927	35.05006814745376	1.0
4222.0	46893.93381895349	48715.06567930503	-385.3558068505324	438.12107638760637	181.08570627596356	276.12033889029163	4.059495199593074	1.4975497339502288	3500.6608765692135	27.251057418728635	1.0
4223.0	46863.20089522821	48684.201391521885	-352.09933246292854	415.41960430833876	180.74141421764222	278.29532571250627	4.29902724455194	1.7500428267411294	4260.893669707451	27.20227796968253	1.0
4224.0	46954.02003933209	48757.70300351598	-373.84126408508064	430.1430001826995	180.87110526357236	355.46444383727163	4.092683686672054	1.8717818693696806	4257.096154302054	24.266219991916717	1.0
4225.0	46914.773486901395	48699.602483103685	-369.0018212274716	426.82721444505233	180.8110685499933	314.90803147725813	4.082165343354405	1.6934722476159754	4043.4486306180834	25.415065037615125	1.0
4230.0	46976.61631690693	48899.62363949616	-170.93863651979655	310.0711732800619	193.66740473408908	160.83532631419519	3.6218783285442417	1.3919214034523306	3760.0588931090406	31.52817091123038	1.0
4231.0	47158.68875114591	48877.68193374705	-267.7027423398652	362.49078467769704	183.65132695252282	129.07088723196944	3.893129487054137	1.3676403854473371	3796.5118763487576	38.44623584447928	1.0
4234.0	47672.25962459084	48740.21471834264	119.09740088711764	205.8474806748385	266.43754443893346	102.62257489730622	3.75475166899109	1.2554973268054481	3727.464905156795	38.46545045431146	1.0
4242.0	46206.40084577631	48631.008044696064	-346.4403278953085	411.6605015380421	180.76674448196184	109.81323816299579	3.5145783539344477	1.3143561617827353	4171.918411535269	45.37971254592395	1.0
4252.0	48912.17120143937	48856.632663712444	18.3602098545374	233.05578397143762	233.89614713575511	106.35202373950709	3.867815156079793	1.338867654099386	3832.3073985213796	38.11527430807205	1.0
4253.0	45844.839421768746	48967.59002407592	-490.19954127299604	516.5162101942323	187.68831124382814	126.57455202280364	3.524545768726381	1.2346702375460066	3340.3864436435097	48.16283755861671	1.0
4253.0	45878.326620961794	48972.10697704637	-434.88036590203006	473.961592044382	183.24232840603054	292.01742633102793	3.635767780524426	2.6120816411777064	NaN	33.494790851344106	2.0
4254.0	49224.839206697055	48964.63233039106	-43.05602769736846	254.3394689747509	217.85151799429514	70.1793885568546	4.190147006368421	1.2565241455583618	3110.156391827306	49.595033514926655	1.0
4268.0	49834.55672758112	49083.9504159659	-299.3363804705646	381.55602502923335	181.93543454015065	365.5803589430694	3.649873027201192	2.883835133371595	NaN	25.380555915521917	2.0
4269.0	49821.56323797998	49116.28748086376	-276.22935442037596	367.5331752857232	183.11083128687247	135.92760801812094	3.561829427755647	1.2612407037441238	3332.840751906353	36.6511587315335	1.0
4271.0	49799.75272213596	49101.97633612542	-183.85138628381222	316.89138563989036	192.18941007234338	387.9110113345612	3.6700947369070245	2.837900188184296	NaN	22.156678496516342	2.0
4273.0	49775.03320843276	49095.28535576117	-120.71359029102513	286.3438774262699	201.67932581218287	186.53702590216832	3.7293949651293525	1.535514662738447	3861.3871009837044	28.74843845337187	1.0
4274.0	49742.63569077764	49103.33672708468	-83.78245977973559	270.414558497358	208.79710938188083	216.6563489922639	3.6731516249736447	1.5709647426356654	4029.981510679021	26.009972229150605	1.0
4275.0	49871.855578129354	49120.52177230937	-151.59540088209656	300.65139402182103	196.52542442815098	177.8201301005804	3.8694754188797598	1.4914623693442022	4292.53314552672	29.822002877365616	1.0
4276.0	49786.81156643134	49119.35098702465	-131.7551501585216	291.35613128034646	199.75311147478374	241.05265519636237	3.580949167606494	1.6052953490822774	4190.1301428117595	24.941886941799577	1.0
4277.0	49819.8033369184	49096.77420587703	-101.99397599593473	281.9737770430372	208.28069871615168	370.4282572984348	3.7513935424968383	2.869005291546073	NaN	22.394288246615744	2.0
4286.0	47787.67574080745	48629.179893275126	-256.6920511660674	356.0808117731702	184.43125767474203	233.49280803389402	3.525995496067606	1.4489609433485817	3577.645977657713	26.75274777446343	1.0
4299.0	46700.283728761635	48734.73239414434	-374.4231479270809	430.54317028554266	180.87952599710883	99.49512970280529	3.897583258352438	1.228527039974406	3302.9930339773136	48.833027011860196	1.0
4302.0	46519.331338850025	48968.123676775576	-283.4650186010492	371.86591227662194	182.69562678150663	205.7565111742176	3.908502796650261	1.46290769351326	3868.84917059296	29.54250208842001	1.0
4303.0	46910.83665789282	48866.39042778769	-2.3452632390381414	239.83377907472868	228.16576427287308	148.56290725253274	4.146159725894217	1.5431406418966054	4190.100192448195	32.10567452773295	1.0
4305.0	46162.954571895636	48818.402758563134	-566.7845493569926	580.3327959215081	197.80588333524892	207.58718633662457	3.675568341747981	1.4382755581290758	3613.955624401929	40.76051642885454	1.0
4306.0	46763.595283664894	48909.24857067497	-150.88424794582903	300.31180087148624	196.6359337871131	178.6861485479575	4.1529501054920495	1.6623388613064898	4111.767774175214	30.56140000743901	1.0
4307.0	46622.522420165864	48961.13886031906	-293.705312897342	378.0822107518155	182.17619968188484	150.02242087859364	3.9882024060361574	1.5138419516949666	4077.722123017554	36.737829010299706	1.0
4315.0	46926.47900488869	48819.434516922614	-527.863998115728	547.2099752525592	192.1055376617543	290.30846298427275	4.066977339383411	1.6629760488112728	4301.343599541089	32.31513726623174	1.0
4316.0	46352.15588771546	48909.106935746626	-257.61436229948976	356.6133563133279	184.36238121157547	208.51702270889265	3.942117074283358	1.2158664473319458	2666.067314604083	27.723883352495324	1.0
4317.0	46570.98143850598	48901.46422301714	-368.5528493286068	426.52071702073437	180.8064034810462	148.26195679220615	3.8806604461345775	1.4623330035387065	3741.2148449257984	39.420689386753	1.0
4319.0	45788.40221492125	48859.82296283596	-140.71626292780823	295.50849347625126	198.25813552485724	203.0330850290636	4.048572349454611	1.6298462766496287	4445.332958510896	27.914709814464455	1.0
4320.0	49872.45191319812	48839.04265164866	268.15963785185545	183.19467136405112	328.8192635588669	435.71214437683767	3.8476223652421853	3.5052403932164244	NaN	21.998722041616446	2.0
4322.0	49903.236176454535	48772.51553564505	299.181864459961	181.0529147197502	343.88099727721624	293.43766370964994	4.055904006637123	1.8883019709085125	5210.078182246997	23.88782513733865	1.0
4323.0	49914.71717578529	48854.35489062626	273.8954637045061	182.68881443318597	331.51530587060836	307.79704056816587	3.9225959698896706	1.6186095231247146	3741.462800919287	22.10504771447309	1.0
4324.0	49947.97376874761	48804.07581642511	245.0805393799188	185.288033427196	318.01810505373635	260.3207990068793	3.7735683070114394	1.5729189375012989	3967.752282441862	23.89611456998562	1.0
4325.0	49878.27162175042	48866.25369098425	206.72805419781602	189.96219342889063	301.03501280338156	122.67719955659588	3.543062632865201	1.309627987841829	3295.2157860699995	35.6717214717697	1.0
4329.0	48211.95086895166	48835.635389967305	341.06731785510306	179.66973377423406	365.4361387928801	134.92305814935534	3.566823117211928	1.2875385734863978	3597.4981598240643	36.45190854187568	1.0
4337.0	47663.32801275978	48634.87943776953	-243.73833605275965	349.3839373296273	186.03110343857526	560.6484627957545	3.8432058504354183	3.332706444900408	NaN	19.09216033626693	2.0
4340.0	45947.3181570295	48993.830189708235	-407.3926543752122	453.73835283838406	181.77815109750756	180.98937563386323	3.8153506428187947	1.8103869431909243	4911.102059646095	38.85776343024866	1.0
4346.0	46760.521875395636	48619.83448500897	-329.3507503975215	400.49172476441066	180.9913773949225	100.71726845113226	3.886332530183943	1.2322445432746305	3079.9133808599922	46.25542887459627	1.0
4355.0	47673.44702046311	48633.975132518535	-265.84424996202904	361.40103433477947	183.77665776155106	759.8851383146757	3.940160088834431	3.7908313399862825	NaN	16.50373399689409	2.0
4357.0	47627.815914706014	48651.24265465178	-275.8575885100597	367.402464775865	183.20643706717658	1156.5843199166713	4.374089356894826	5.967937857638921	NaN	14.905874032535174	3.0
4358.0	47587.1742234613	48684.33908442318	-418.1856102857588	461.55427326614455	182.2523064024775	155.98144487447004	3.9279113074575873	1.4701680705250237	3597.6367228195	40.42887366311319	1.0
4360.0	47664.84950552094	48665.41875517856	-283.11831186102	371.6571770946748	182.71461175556894	381.2458583501807	4.250018732266109	1.8165481135765735	4273.267693251464	21.274711991941082	1.0
4360.0	49854.25912146111	48630.9782561206	-7.209812261257653	241.48485191743603	226.8668641773908	299.28701452405556	4.159270691639566	1.8249070339964384	4279.675049727112	21.68310858261023	1.0
4361.0	47592.54510238843	48641.56203778277	-249.48383321981763	351.9464037303002	184.99188588947655	404.0788219060627	4.327099925325312	2.4831313106582864	6797.739545698036	21.583934117873113	1.0
4361.0	49734.748708601765	48652.558600615215	94.37947476742038	211.6376162380083	257.7368412798418	285.4193602279508	4.454862022123006	2.037422472999594	5114.54757353213	22.8269761875763	1.0
4362.0	47078.085341532744	49151.26698167063	-244.0338036055093	348.85296558496236	185.44205658530876	108.22528676439573	4.003357345438169	1.7351112579901184	4197.592858120466	46.288285500950366	1.0
4362.0	49707.79110611069	48627.370617172186	86.8047297611619	213.52732279061033	255.16374122199935	214.26846868261387	3.978678146289692	1.4078754673472247	3667.252788286142	25.101588560926782	1.0
4363.0	47305.19286738366	49188.5597812729	-348.5098217899828	413.0317001490409	180.7546506061411	96.47805696506703	3.50402391157519	1.0967010606848406	2670.9842126687868	46.81820340642221	1.0
4363.0	49711.91365146029	48594.78760886581	59.327727929931626	220.83625202367108	246.1969471825806	268.857877954438	3.6154104017803146	1.6325358480179655	4665.295986555928	22.52079513744987	1.0
4364.0	49678.804259380486	48569.40090186095	-285.82507600570017	373.28979951900254	182.56882890535095	251.43330100042803	3.667493692951955	1.5108321832799612	3719.4114881810206	26.380496916742413	1.0
4365.0	49728.89320664402	48565.137559304654	-216.5025716848877	333.6821986466905	188.08461970770895	533.1636213320559	3.5398512253165526	3.0998742096199594	NaN	18.82656711794609	2.0
4366.0	49707.708522856585	48588.96887864356	-165.0720922431727	307.17700242082765	194.50407742443915	245.7661956312227	3.8842851568614765	1.943087595908869	4910.550896427773	26.228135709620314	1.0
4368.0	49558.800353579885	48552.06897654342	-105.67980797585088	279.7385312303488	204.47909940218273	494.70477529108257	3.6647157035660634	3.4057865293813547	NaN	19.22149749027148	2.0
4370.0	49513.1077414304	48598.2304775236	87.44413148707105	213.36571741746033	255.37925278888846	151.12431585899338	3.716293071262107	1.492615333919036	3859.8264031227845	31.403530686165453	1.0
4380.0	50304.62289430655	48661.894297848434	132.9678343338671	202.85072064067768	271.5238851773886	103.91600849339474	3.5184440143655773	1.3042149824237088	3556.782085623812	38.65536874501666	1.0
4381.0	47916.87127014292	48822.489477239404	-199.73158959792988	324.7462796340678	189.941290034269	168.38214597230447	3.8875346977964713	1.3299942800034246	3800.522903705894	30.840681621024114	1.0
4382.0	46936.36674751529	49019.12355719127	136.7040381208742	202.07451613457812	272.9190315321226	134.1970061409963	4.019062936543622	1.592455029629487	4386.564386674256	34.75919565048141	1.0
4383.0	47248.71408149169	48973.65483416016	-77.66646742967518	267.900714277691	210.07617352757254	119.34456040689714	3.694820980298939	1.440301324189922	3652.544913462975	36.87910594032092	1.0
4384.0	47223.33605716655	48942.09117128667	-595.8927182217217	606.0385894620136	202.82364832324345	179.57896568841198	3.6254742215104883	1.2644465065864718	3155.5602830764406	45.01526103950541	1.0
4387.0	46144.83300989524	49035.69354707987	66.55940735979412	218.978248650613	248.60996390190013	129.8978636701969	3.545267591734932	2.4945268167255588	NaN	42.383686817865936	2.0
4388.0	49514.358226086195	48711.260996253164	199.00649590027817	191.0709928643059	297.75134715290255	83.24108984076022	3.831310471393239	1.4766650874928118	4336.014922304318	47.66171999463073	1.0
4390.0	45851.692905262265	48725.07868370083	-81.64358472088583	269.53141003061387	209.241180227404	80.70592806487761	3.61512294638271	1.3097598535581239	3810.8517437980545	46.34423771128628	1.0
4390.0	50366.29831786719	48782.12090838753	96.55056568882256	211.10596080847387	258.482411832774	81.83878439540857	3.3957470207444675	1.2251887955202727	3304.4800001206063	44.010104081282016	1.0
4399.0	49476.96737023064	48691.52227918015	153.13382995092127	198.81741162943828	279.1803768372619	262.5190101693175	3.9584258533659575	1.8035366717874899	4806.6256907145025	23.603768436154994	1.0
4400.0	49426.37294595783	48610.27925685698	283.9393768329178	181.96684028659294	336.3686976664585	193.85950310000652	3.826249110386685	1.5769598566035172	3856.3929554207493	29.27645352516947	1.0
4405.0	49472.80070808474	48616.634160260284	241.21271859018512	185.69652948970355	316.2545477074695	72.4409783343988	3.6643909680369613	1.172925923510836	3084.814618857119	49.317003296123026	1.0
4412.0	47621.13504375834	48623.16678249966	-269.61582842062865	363.6161625901309	183.5252366996244	124.05692632282636	3.904469151031184	1.2607791855197548	3323.0717054440884	38.6110673008025	1.0
4416.0	46627.70527941625	48879.777432586416	-367.1779389956943	425.5832961703016	180.79307294290626	335.3599159555631	4.148104096415606	2.156182493042416	5540.683238598725	26.009130236531348	1.0
4417.0	46594.355231368485	48854.06066709775	-463.2205976139579	495.35266393406596	185.18881921661932	243.75026333078685	3.9792230033106013	1.4294170044236159	3577.5818390291906	31.802778942172274	1.0
4434.0	48311.50996932894	48997.34865971675	-399.4232572858974	448.03766691313524	181.4850164797313	130.42370409998583	3.8351839348831787	1.2500661822654024	3196.4237526137163	42.280303293613215	1.0
4442.0	47316.04588821853	48873.970042570945	-263.7881103700872	360.1987487685615	183.9180308147029	83.64356404557824	3.6773988406380846	1.2576997482965837	3570.1810021271162	49.65892189652354	1.0
4443.0	47262.180491540195	49013.96739641511	-227.83728781035313	339.82512842704404	186.9134790841931	184.80831079428486	4.186103174946709	1.3465116253179537	2947.07940745441	29.743267109621698	1.0
4444.0	46271.85913717846	48920.852477211476	-448.0220165944138	483.7324387508646	184.02499855748874	114.6212013673062	3.5301972841216176	1.1955919224410858	3236.494160982967	48.120473572347265	1.0
4445.0	46596.492032159535	48978.56096562133	-576.1048972880817	588.476754062497	199.3422798018182	234.63944451402156	3.9313806556855933	1.7468870797325564	4137.889815066494	40.81517262381342	1.0
4446.0	47361.62495201623	48877.6484548425	-1065.8934064204013	1131.7086380077205	373.23117473707214	765.7743541397923	3.379859236525242	2.178687279167585	5866.242552818597	48.45208844441673	1.0
4447.0	48220.92697042996	48995.82920365052	-236.028171744626	344.35975805694824	186.1443662878699	95.67758920731617	3.62130919791288	1.331412830064869	3791.9685823887917	45.26890784029806	1.0
4448.0	48897.57410324037	48938.41509967121	-128.14771025848665	289.7059093737477	200.37221496624804	130.7715360519225	3.8180473641826294	1.278688917264645	3327.0847492780763	34.39967680307472	1.0
4450.0	47302.214030704745	48773.603848431	-177.13556366380274	313.1635816080097	192.81209954336296	85.74563406365624	4.19567001329924	1.407667635671933	3792.743004251879	47.76378165399242	1.0
4459.0	46719.93989911455	48674.10693018751	-411.6265963097029	456.7913469626005	181.95357437273813	362.68669518489133	4.266098869865791	1.7686201546741627	4279.294768212836	24.621925020766188	1.0
4460.0	46688.12855300106	48686.55544959277	-330.4789269539597	401.22054632450505	180.96968647877497	432.7899514241982	4.415032488217272	2.158538685154648	5151.478701656518	21.30459622465888	1.0
4461.0	46769.60758599543	48657.25814180684	-433.1887774417989	472.60158046774194	183.05889958751195	349.53052761139253	4.39245717215196	2.503041453474799	6828.6021102070135	28.842732743188655	1.0
4462.0	46642.31853433143	48678.180829408426	-482.18084164324534	510.15428081006394	186.88747709338966	232.4630280842418	3.919640386484675	1.6007777962540803	3959.927387210686	34.658834286655825	1.0
4464.0	46359.92262126096	48639.223109802035	-74.10366721042338	266.45256277101373	210.83441743807452	71.11002087166625	3.9136580963454937	1.2260037714417087	3230.1797324948625	49.199312007896175	1.0
4466.0	46452.90484688179	48660.59317535772	-273.56518876946575	366.055803475261	183.35902180848	142.66539543620277	3.6631438679939623	2.5802855788114893	NaN	47.16602879841349	2.0
4468.0	48483.57895824707	48864.25529667435	-677.199559299466	682.07463192424	220.26046967377718	206.33144904514754	3.7895777735644987	1.283155164802511	2985.9445553680107	47.09894439229582	1.0
4468.0	48498.78535050526	48858.282973379435	-650.8282563979034	656.7297952659612	214.0529241529528	192.97023486386615	3.8326968845266287	1.3917435693269824	3339.803660789007	48.508519556711356	1.0
4469.0	47379.2669085334	48896.1417261754	-662.7099573908865	668.0678426776951	216.78415784948965	227.5307360682879	3.6788508306951297	1.7476196203468926	4608.018156330897	48.44880650000611	1.0
4477.0	49885.5283760302	48673.14958458056	-321.6672098366149	395.7610584638196	181.3274326507597	557.4389564362699	3.830245019622541	3.364872767998486	NaN	20.56997741566917	2.0
4479.0	49930.80771011626	48676.08978720555	-344.9383049042248	411.01721158264104	181.05992460481963	470.9200743863988	3.7596403536689835	3.286270222941237	NaN	23.516741483651426	2.0
4484.0	47968.939769310375	48781.00047293773	-92.95982682989191	274.2528906009412	206.93128797913064	69.97362092843687	3.578365035228905	1.1916564386928628	3202.7684778320727	49.59596003988965	1.0
4491.0	46867.58709170675	48634.419487806976	-176.92496625484173	313.0578942563521	192.84068598661779	84.6102960190557	3.766906972902072	1.2924074939872265	3279.2913686609177	46.76217554456453	1.0
4524.0	49784.50195814838	48686.33206380193	-333.89732928426173	403.4362214849402	180.90988476478051	117.56938476583409	3.970669346830867	1.3837102979664049	3472.83109289742	43.548794721463175	1.0
4525.0	49862.10246922082	48685.90019105905	-374.2667677146937	430.435593932221	180.87723758527812	235.7969311518798	3.812345454584131	1.570523552074326	3559.9614519382058	30.03036161613677	1.0
4539.0	49802.85916621589	48662.5909926276	-302.17268353684057	383.2969571216705	181.80706216226343	156.73025909878854	3.5104185919738673	1.4299093184574725	3958.7795170636014	35.38662527723518	1.0
4540.0	49830.58528882772	48689.703270387356	-316.6421720982755	392.36467558296505	181.3027250766519	116.94686410789404	3.980225317123609	1.3872070654658444	3731.1577916583556	43.00451565615989	1.0
4544.0	46505.35238875304	49024.31511069222	-471.8155070079479	502.0204110153565	185.92489412832603	121.3582046850414	3.633326991917939	1.2360267236888989	3103.2897394516176	48.32242335101726	1.0
4549.0	46664.05366430656	48998.83524354338	-297.05722513602564	380.1384471868603	182.02353838513957	97.33672666901671	3.7698059603043164	1.2312077691249712	3271.59239948507	45.88235893761762	1.0
4558.0	46400.92035197145	48909.3756768458	-633.6371973619887	640.5609767891218	210.2916795047662	261.64266101816884	3.6987130180850074	1.52862539467694	3857.620590701233	39.6402325263802	1.0
4558.0	46302.420068389	48906.745049187244	-626.5975063347347	634.0203184299182	208.8164585580384	255.80130521723612	3.883614696544821	1.5271887264785813	3782.8628642520293	39.7698756915437	1.0
4559.0	46217.122678375796	48859.05201912554	-476.088508529434	505.36123984810473	186.31178926095225	133.35183616252374	3.9045040942716462	1.2205758115173295	3132.361064666747	45.48357476660516	1.0
4561.0	46230.18269564937	48912.97831827723	-420.01047216400855	462.88663782827666	182.34125005794218	584.7126432409106	4.44831421106842	2.144158849174635	4973.538798369265	19.370202913563894	1.0
4565.0	49813.482311407635	48702.83967192576	-461.05320152900083	493.6822427786555	185.01209011652205	252.72315279757566	3.723540722593441	1.5792373387773502	3723.47126488069	31.819165397761136	1.0
4566.0	46730.42727014735	49062.48738765353	-353.45558940855506	416.32501024233096	180.7389689736274	98.24043942718305	3.5651532238497166	1.3492097094896565	3616.5115525665615	49.74514663084004	1.0
4566.0	49833.52952807752	48662.65549240651	-319.08637302021697	393.91589618433346	181.23328470432227	298.85060572889057	3.9855497442752177	1.9629565460634948	4408.794266246491	25.979109658664882	1.0
4567.0	49863.175390112556	48673.9030678848	-153.29488242445373	301.4648702509462	196.262895190438	160.72350287406593	3.498809325428596	1.3266219080270236	3679.4148174202014	30.925744104574463	1.0
4580.0	46259.000650062975	48683.970126311266	-450.86488033186953	487.9570546128385	185.9002771379744	610.7983123038093	4.063057511191651	3.4147588366576254	NaN	22.84879536588088	2.0
4582.0	46210.700177965125	48716.21507705702	-396.91380174736963	446.25499669758466	181.40273251123787	439.7776423267662	4.263427678961832	1.647632485140692	3431.7704217651067	21.277918515780186	1.0
4583.0	46341.138019861544	48764.26723739944	-464.7208716347166	496.51152581051116	185.3132480293749	249.1598976480996	4.050469097348263	1.4797813989836843	3643.986830324222	31.701782044854326	1.0
4587.0	46706.83339432148	48958.91066312478	-716.0211428028955	720.5784684395537	230.3630841645605	239.3829014201303	3.7139041272497266	1.4316975595203607	3773.519002626448	47.37265629917928	1.0
4595.0	47223.42953553747	48674.6411071143	-248.11887098379464	351.1690217333307	185.10250661290877	192.12681560139913	3.8191648134902243	1.2481614322620573	2796.1468902190923	29.027876822459067	1.0
4596.0	48317.35416071997	49188.88389552549	-301.81718582885964	383.0766592761681	181.82146133674615	204.51244110025968	4.358145281002108	2.4869358488484155	6367.433472471694	36.18916842847786	1.0
4597.0	46571.09537257771	48819.1994644817	-554.7498060533886	569.9382245991828	195.91996803808752	164.2085947598266	3.7220358198554533	1.6395620067346832	4472.729271673221	49.42895566677187	1.0
4597.0	48393.33263007719	49194.02040054133	-332.0215776235385	402.4851056138891	181.15659636548173	587.2713097366775	4.360435746338981	4.1000892482998434	NaN	21.798683426276394	2.0
4598.0	46430.545608398555	48844.26333461682	-423.5043779704068	465.4463635733047	182.51862396224342	466.9290677875706	4.527241059680609	2.2291924807928	5180.02358493895	22.593780717743176	1.0
4599.0	48338.94825119382	49172.16334215492	-363.31513424605157	422.9591558935045	180.76333035314934	169.59827886100027	3.7462122120100285	1.7690683261361164	4938.930602829898	38.24431426081754	1.0
4599.0	46299.608946359906	48831.448764242756	-462.15749113924755	494.5445511012455	185.11120745601517	738.7679117072541	3.988455646885826	3.4473432148791696	NaN	20.198495049658796	2.0
4600.0	46268.155106119935	48825.92662393924	-508.66544435331883	531.3974069961465	189.71887319322042	568.5327912343012	5.257686560918554	3.7592021604336643	10970.61104759745	27.218988239063865	1.0
4600.0	48262.73489317108	49136.05232314785	-487.79879599989147	514.6051315747304	187.44340750894236	348.93259083576214	4.756917712890033	2.118803291772418	5404.891025126697	29.235909585535385	1.0
4600.0	49748.158177100326	48700.11556608605	-291.3996467863818	376.6749453273786	182.28698808040716	432.6550744864036	4.354312895487705	3.7977849307208302	NaN	25.204387253715673	2.0
4601.0	46262.82174363005	48903.3383867183	-381.0131867554499	435.09752209480257	180.99290340784694	250.47379850098213	4.148249974844569	1.4894426522674036	3388.03660585906	28.757852509246472	1.0
4601.0	48261.63746965409	49171.652130244176	-378.639292812779	433.4522134972818	180.94824827335103	228.97022455386866	4.141930019691995	1.9517490120586165	5311.849196609304	32.86191246935926	1.0
4601.0	46264.78717841962	48889.006802599615	-415.05617464988404	459.6456274998411	182.40381533278844	825.7701984423708	4.102079996119569	3.6785913761481037	NaN	18.05294927881764	2.0
4602.0	49784.33348995416	48715.46630180766	-456.5485423461963	490.224654512271	184.65623356591854	296.52931337259076	3.8192531528479647	1.9213711229970887	5156.16548365996	30.24019105565053	1.0
4603.0	46241.803972907124	48848.21116113261	-405.7957250940171	452.59123579922095	181.71553428557127	221.50784191800687	4.239163115029454	1.5550299768177358	3380.931070013486	32.250363901028024	1.0
4603.0	49328.01435909071	48838.77132239001	-293.802410131006	378.1416262083595	182.17165700868455	131.5386178656266	3.940753707318504	1.4273824982901442	4094.0579205864155	39.32176676923838	1.0
4605.0	49489.20249465398	48812.64915793624	-695.819876335742	700.3651866687675	224.96273681857357	214.8260693842907	3.6691859400899314	1.2749415250204468	3082.379352624576	47.219271360819896	1.0
4605.0	49382.34180581524	48811.02447319863	-624.893137610074	632.4437966286564	208.46497391499304	181.8484813069385	3.747848441630586	1.3352636949139929	3302.9991696487655	47.633362197330136	1.0
4606.0	46223.176882050815	48919.68773043331	-498.0400144275453	522.7953656759346	188.5187267909941	316.1936738146937	4.262012001268741	1.892817954087352	4764.850310378534	30.5004975509329	1.0
4608.0	45728.64330575889	48859.78981975507	69.10843998786152	218.1529567115137	249.3228137312372	93.14550343696742	3.965217822545293	1.515909559656252	4417.518816713655	43.21445852172423	1.0
4610.0	48263.6029335167	49034.15896803214	-506.1542934340683	529.3548442260923	189.42747339288476	162.9436692634047	3.867438193975856	1.423020061278267	4557.70171543648	43.64487480158779	1.0
4610.0	48279.27402496365	49032.59954716825	-538.8083187782763	556.3796287344193	193.59178448712683	177.93201425700272	3.7493499389520455	1.4130046936632141	4585.859924331554	43.04918007920418	1.0
4611.0	48248.215449853386	49018.4653381269	-259.7653829629567	357.8584775514564	184.20426607186982	187.32758294789016	4.231414662685711	1.3499029144411898	3412.626912723753	30.178360955640493	1.0
4612.0	48317.557237762994	49001.249781589824	-494.85241901732206	520.2355410012558	188.17546440803483	219.607920615184	4.167283688550505	1.371107981314331	3257.4621721666513	34.981855371568884	1.0
4613.0	48090.74740554585	49045.54062970519	-688.7207628430572	693.353232540922	223.13880158485608	242.09095274217518	4.033879184007714	1.67090164771075	4184.004750631037	47.626366403089804	1.0
4613.0	48015.45292998281	49031.13986522275	-692.9601487391234	697.5348530855006	224.22338346695264	269.1958350150171	3.7503628426728923	1.412130019664001	3466.7220409069696	41.82852668714405	1.0
4623.0	48202.007081084215	49051.20978645447	-377.388359696397	432.58734940884585	180.9264449056224	178.36270642532762	3.733952611955096	1.3580466644702074	3580.9362446688706	34.590427040647356	1.0
4624.0	48181.21568140926	49079.43206245009	-476.30534629777816	505.5312326160358	186.33179362166067	203.9559740259589	3.6526241256121117	1.3995128543138096	3928.5267670007333	35.98233290567302	1.0
4628.0	47033.426241255955	48839.31861944765	-433.1547180022712	472.5762610314914	183.05687422585794	105.99981754486954	3.5076485831815534	1.1916359288251812	3097.3150888214273	49.680277998532624	1.0
4628.0	49781.3198126399	48699.33939881023	-263.5748525264846	360.07430034061554	183.9328955107369	257.8001511801282	3.86875758643307	1.6712216701214226	3426.161960916959	26.109244070133176	1.0
4629.0	49790.04528463368	48660.50214496712	-263.2141083248642	359.86388262804587	183.95811934087078	273.17023085267226	3.7396233817036304	1.5824375005155245	3806.836912256857	24.899784620026328	1.0
4630.0	49763.45241736008	48631.19449930724	-272.17664185117917	365.17321797329896	183.3973883545109	526.5898578631825	3.9131111909860303	3.4376711572853145	NaN	20.57375735256961	2.0
4632.0	47150.39931829223	48990.85803257551	-368.7030614181185	426.6232404045983	180.80794716811062	120.65411932602855	3.5185011451247092	1.23436442601276	3032.866248143429	42.82653830005881	1.0
4632.0	47206.744572271695	48969.87767776592	-298.91754175229676	381.2842335783197	181.9425059317116	104.98073489874974	3.5707424658069713	1.4923024859648157	4662.113579161407	46.69724695630944	1.0
4632.0	49779.78334345852	48625.42748833394	-319.8974510014801	394.4318945501469	181.21124785157681	306.2535599608148	3.663938425279896	1.8680322353505638	4704.39560946226	25.26061175794963	1.0
4633.0	47073.37434320114	49011.53407539099	-426.04593985717946	467.31561020119176	182.65349567048298	216.48944794995973	3.5023448066275584	1.416733528444928	3704.8401921176337	32.68012162476077	1.0
4633.0	49812.22354671296	48646.69111448603	-297.7741906836049	380.7466313852287	182.12694589868536	852.8771540557527	3.7985367541273902	5.4701148339791645	NaN	18.3162464505131	3.0
4634.0	47125.84707795283	48935.21540492412	-418.6398521244837	461.8856298672015	182.27420888283697	172.9507849507423	3.7243325416385322	1.364059810649166	3489.505927420879	36.96775766827915	1.0
4634.0	47143.289157941545	48933.73573370159	-454.84885886798537	488.92502067913637	184.5259812482585	172.7777409889316	3.870374414685087	1.4702881774147463	3648.9298660868712	39.56079920139899	1.0
4635.0	47038.35627349962	48900.966883996196	-381.9786323458242	435.7681773767146	181.01229281523803	115.74595051787216	3.498514238375276	1.2424206372710012	3332.8745689716866	44.72356353450446	1.0
4635.0	47075.27134374197	48893.9699631692	-378.00222013053246	433.0115728737315	180.93699527990313	112.01978112476642	3.58813517380786	1.2884730888390816	3409.7545750274166	46.02809486776433	1.0
4635.0	49821.02233623344	48678.977173846506	-355.76573554252144	417.8712042698796	180.7380313918542	330.19572470260346	3.8971020300930235	1.6585221257600948	3920.6649682810466	24.259555800201248	1.0
4637.0	47343.12706014234	48988.38671178697	-624.9526915597712	632.4988371724041	208.4772181444921	367.5715034450705	4.211761044410697	1.9257295720162548	5116.1509136760615	33.679365964473575	1.0
4637.0	47383.951625962785	48989.70383644315	-748.650275810743	754.0397945687953	239.74259519972543	458.0365076722301	3.8094162822871893	1.9021208706845967	4876.559172650696	35.764058016572385	1.0
4637.0	49761.47910426157	48656.20240672807	-388.59924992178856	440.3909287750422	181.1643951726355	289.3892599596486	3.874259835890834	1.972679511216652	3868.6805602072245	28.531302891707416	1.0
4638.0	47085.211121083215	48899.68489115207	-367.0251799205591	425.4792542898131	180.79168078053948	149.48676737335532	3.984457300170118	1.5514877382795138	3755.335517315571	39.916187197206284	1.0
4638.0	49823.89856467751	48710.1030439436	-348.18264377276364	412.87382371733634	180.80416628045532	583.8328947798427	4.1211388925863	3.897567372614494	NaN	21.756646748863314	2.0
4639.0	47166.020870177985	48930.94166275051	-297.8627379743662	380.63416945431976	181.9881277562943	167.27411439923665	4.210932825775106	1.2926797732559392	2948.177836867084	33.00158845425455	1.0
4640.0	47035.27166084508	49001.061924191425	-438.2538683128477	476.3790946927402	183.36993937844676	412.312105229622	4.072952986413012	1.8899509282092632	4532.300069290602	23.820966719700248	1.0
4641.0	46976.01067968122	48961.84545334032	-408.12184724079333	454.2629513518635	181.8073896378038	281.3786431076093	4.06183899130498	1.5947492867597823	3848.731112756842	28.000050841978386	1.0
4642.0	46862.8008269867	48861.544547459904	-394.4625096640107	444.519378332064	181.32698935372804	321.5466701142119	4.2795078066669525	1.8351727049720163	4284.966438957789	26.283466754313697	1.0
4643.0	46820.09706031241	48916.642955162766	-443.98900379089963	480.6855295549625	183.74572813287222	250.29328342797763	3.8086816844225724	1.5007178537595194	4023.571466300577	30.928096519116153	1.0
4644.0	46753.7465644802	48901.11719280872	-611.4561024156585	620.1106214143796	205.77143853534605	186.48977966036495	3.8644849797755723	1.4203978102503778	3354.7846712463697	46.8332057187952	1.0
4645.0	46788.05088931602	48895.8293039966	-425.70007927390884	467.0608814947576	182.63485269986347	271.2050659639843	4.062584499528645	1.4945847163683668	3331.7621495483163	28.77458982158734	1.0
4652.0	50054.15682045973	48867.091000242675	-172.51301365836983	310.85339202192387	193.44733471192248	82.82795856225749	3.4998058646191867	1.2064333459371817	3429.677963635367	46.268968450638006	1.0
4654.0	50531.17601532687	48849.74290505606	-298.3824490531422	380.95433063077684	181.96554351544313	110.81467638243267	3.626752600046434	1.152361332812117	2983.6086107587143	41.469678686015115	1.0
4655.0	49774.12496208388	48712.73743264133	-281.082290378192	370.43367548389784	182.82794883846333	277.1773111045171	3.7997035222366313	1.5755201027857948	3926.868748275857	24.996956118053113	1.0
4657.0	48695.20134527997	49224.54784222008	-233.1188085185822	342.74183397505647	186.4116963576906	170.6919463076277	3.6688653410135097	1.3794790068546052	3489.7234618614816	31.496747070036857	1.0
4660.0	51001.70853297618	48645.86942355425	103.42935994672837	209.450838139537	260.86836781061976	96.33867436424413	3.539119166033304	1.4636669409709389	4342.481921020816	41.85571861514058	1.0
4662.0	46542.30857838512	48985.07290967062	-491.85862787689086	517.8400780145656	187.86012383504396	205.22721409773303	3.8416074585658984	1.4789228989845777	3855.8338569128205	37.179507119172285	1.0
4662.0	50166.5253789211	48781.57098335519	-91.29310366968589	273.5498997194756	207.26537413868385	120.72765311032934	3.733153988065072	1.431762717231995	3994.7861555851237	36.715738787860815	1.0
4663.0	50399.9603654481	48748.94984970776	-107.25941335150515	280.3918237138359	204.1520068445068	133.87283446597814	3.9795906708704547	1.5285240254543648	4240.979360707396	35.22117921103275	1.0
4664.0	49595.206611473826	48941.62864090794	-544.0028876952235	560.7714051287084	194.32915591989007	141.92774137597	3.790708548974974	1.2882819598968924	3109.9547599700663	48.92619656535619	1.0
4665.0	49425.20332530628	48770.23684545089	-448.303963974828	483.9460213909485	184.044985897063	135.441876112759	4.039716420916695	1.4237974272158143	3673.0188030014083	45.68045533273494	1.0
4665.0	49449.22442843425	48771.57269317109	-525.5252293251117	545.2650953883317	191.79976885192667	151.256735011469	3.9363202391193104	1.4101747787574024	3782.161007581532	47.074919196547654	1.0
4665.0	49412.445033607146	48766.54327568161	-483.60524793450185	511.27995694288137	187.02615454350186	150.43000060603424	3.779848408278931	1.4086319197276005	3823.6599987584736	44.45948231052438	1.0
4666.0	49034.5015010309	48810.34935215782	-724.3418461191181	729.0160197720711	232.67786601376804	267.60117724782833	3.7333025980202494	1.63951082246224	4434.165785554078	46.95901461461608	1.0
4667.0	49354.81349291275	48828.90611268935	-536.7627935877416	554.6572112953446	193.30706451894685	142.85734839699663	3.4427679164495735	1.2384589796458731	3320.856851218776	47.5469838200986	1.0
4669.0	45748.02279232958	47572.67032534106	345.955217392647	179.61611816219582	368.0386723245265	186.9431278107633	3.8313313684441135	1.5421198122183366	4220.85005405091	31.238622418839988	1.0
4679.0	49069.85784585852	48814.37177519934	343.34538576262275	179.64194225811607	366.6468172486699	79.94952013799366	3.6116075067220104	1.1720297089434217	3255.8612965805446	49.7942182316426	1.0
4685.0	48470.59680810928	48883.19440167735	-529.7050083387802	548.744555903337	192.34916208767683	186.25954682487418	3.698456509543934	1.612998951322347	4486.790666025301	43.18075714087196	1.0
4686.0	48424.936722178136	48869.762327743694	-444.1151603374701	480.7806074321095	183.75427617217747	232.18962554682517	3.881504748097987	1.482642473879031	4006.3841437968963	32.326474218150956	1.0
4687.0	48420.43470520124	48922.39637950292	-632.6039610035682	639.5980587330301	210.072792117627	333.04461998289605	3.8722499936108763	1.5117193578844317	3847.5958037973555	33.67321930240253	1.0
4696.0	48505.97307644667	49101.12436283449	-326.04096997244875	398.36047517382485	181.0606100856985	221.5723794403436	4.283215104811009	1.7129094990431766	4254.034220073127	30.484064640630187	1.0
4701.0	46863.03084988773	49077.86921845063	44.097381294551155	228.73564010987133	244.33655845377336	108.0205711725051	3.6414318611885252	2.4696859068705503	NaN	49.60516482037098	2.0
4704.0	48310.046922397436	49073.24670615906	-466.30069889915967	497.73413163449044	185.44612897908019	154.64196038791906	3.9920533648415972	1.4204344827596245	3695.3180789232206	42.74745620709811	1.0
4704.0	48340.02529499631	49072.85500205649	-509.2567484104283	531.8792369507462	189.7881885264293	167.13239825093007	3.865482927010397	1.4586747106947973	3891.845767798319	43.47025130247357	1.0
4709.0	46284.10500206849	49080.33880915305	-187.21300475632697	318.26978390178044	191.4836961642606	79.58109785629192	3.672031069955257	1.202023488281254	3088.229110810861	47.8594067385595	1.0
4710.0	46730.518599305826	49123.098638428186	-196.8664370469229	323.25095045796917	190.28376420254682	89.48285645459431	3.4023075763477824	1.2646882522113518	3303.476101465744	45.29420310213232	1.0
4714.0	48632.33810187224	49109.04258845191	-332.1000152355508	402.26989878705336	180.94021684509204	155.28978071696847	3.599649034621794	1.4094810122042938	3852.269602774202	36.445259153660594	1.0
4715.0	48699.84374091757	49113.87163969671	-333.9156339818175	403.4601428805413	180.91930847366478	360.8641958029111	3.6644527381195346	3.0641287909834762	NaN	27.23009163826524	2.0
4718.0	48767.47724759875	49009.466067609465	-540.7228114220419	557.9952859931913	193.86115472234962	298.59633331048286	4.002977388495458	1.7093073903561125	4044.800854936149	32.59277221514919	1.0
4718.0	48839.76891117234	48999.824595360406	-559.7536618128765	574.2435345189388	196.6906958473409	300.01292613809295	3.820935804728176	1.5124411233802213	3770.217718065863	32.24507903200024	1.0
4720.0	48600.76521383202	49142.78336706568	-339.01810583642464	406.77592689548493	180.8369638712911	197.55710675573607	3.548106378892433	1.6225978821865326	4501.231152637935	32.722639025484206	1.0
4721.0	48636.06313285779	49190.520112668986	-303.61451975152903	384.620593727858	182.09628745475882	563.4303290186067	3.824596795879458	4.589245717188663	NaN	23.079286056846247	3.0
4722.0	48681.81797172248	49150.48710369173	-429.63637437877213	469.96665379668144	182.8524167357496	258.68474425438285	3.754270860982067	1.4932039514708737	4083.949053121783	29.754003687261257	1.0
4722.0	48633.68083787069	49144.90538684324	-369.7763122831436	427.3563792014996	180.81947701277886	232.86867926243818	3.806669536384027	1.515416281151528	4150.978923207907	29.857789128579306	1.0
4728.0	46687.4442721899	49173.10935498379	-201.38331570095957	325.61183671647296	189.74670065830077	91.63780326042674	3.5272795920129547	1.1370451927502818	2882.393387913067	43.36074931571472	1.0
4776.0	48815.08062419583	49017.88735635543	-508.4385900728712	531.212640056503	189.69235103335214	283.08217883911726	4.058263929355501	1.5931643024901412	3808.594729477626	31.57470651593756	1.0
4777.0	48665.59234604444	48914.05947470282	-345.9473110720564	411.3344357180373	180.77010701683867	172.02976360322538	3.741770225702093	1.2947445545120524	3401.0778309472685	33.87944440584426	1.0
4777.0	48678.180854988335	48915.074643152024	-356.257074030432	418.20070894817337	180.7383564864488	166.78161709247095	3.9153580547034728	1.3937785734373687	3816.385373838396	35.55189154810705	1.0
4778.0	48651.26698684626	49041.268517383454	-403.6818863702053	451.07650734683614	181.6356380016899	278.0661155377029	3.9668545773308894	1.58505745190868	4337.462458285074	28.027381348878933	1.0
4779.0	48555.660390340156	49005.328302840244	-315.5214407783064	391.65528338025314	181.33608775938475	324.44467347922097	3.972395724429755	1.3308237816086308	3002.8052229305245	22.765223696685624	1.0
4780.0	48510.21750322353	49054.811180778364	-304.4583363735913	384.7161962883073	181.71678376990744	242.7941395591812	4.054135569827005	1.68678568099361	4527.54624487346	28.08310219597868	1.0
4781.0	48617.74955886472	49110.03117524571	-557.7999542650964	572.5597577553474	196.38750184493526	181.22512679251037	3.807650415113643	1.4689718259571298	3734.8566867246764	44.36651447288931	1.0
4782.0	48669.338481533334	49051.84757319485	-376.7795145361322	432.18289894864574	180.92915937858945	414.42798756720435	3.662906089221611	4.00243291671734	NaN	29.553585380059058	3.0
4783.0	48761.29971078332	49057.48529632869	-370.48307312520416	427.8397614515077	180.82754906239077	164.23691153791015	3.6795147588961776	1.5117816197367973	4668.96802101848	37.320810010806156	1.0
4783.0	48796.51124635861	49056.48341705785	-402.6849453605501	450.36358449821887	181.59913858362052	166.02595979261778	3.752642085470975	1.5275402155262332	4768.402825493259	38.55596611188946	1.0
4786.0	48424.19024439783	49059.56224797943	-395.14469258161165	445.0018236216251	181.34760844176043	134.8307161238074	3.7573837765389273	1.3706078201955645	3863.3393868237417	42.35032388943689	1.0
4787.0	48619.417668486974	49033.480825116276	-306.14398843149786	385.7660310444368	181.65275496088452	146.76977426263946	3.6166458110907844	1.3851323455112325	4234.344478989523	36.70722050684144	1.0
4810.0	47344.73160025153	49088.72852268902	-346.3962052426906	411.6313108645662	180.76703786556138	95.77290577817044	3.738376318368816	1.20117814147714	3026.199978100654	48.24815108709873	1.0
4815.0	47258.9152424793	49084.246781546455	-366.2258981918441	424.93523446411734	180.784686524878	98.00322189755569	3.712804315722564	1.1311678144240358	2945.560974430927	47.62730019127982	1.0
4816.0	47388.77549198425	49095.32492371141	-571.0149515143058	584.0190951498157	198.49503162657345	203.4826926614263	3.8623644522202243	1.3895577477691559	3492.029524342782	41.109900157599434	1.0
4816.0	47444.94270593469	49096.47824907429	-657.6814307792688	663.253150263881	215.6151244068056	232.01252817054885	3.855189021038011	1.3409139769036673	3030.6777677975847	42.78318979244856	1.0
4817.0	47489.40341461774	49065.48574564022	-446.57810290543847	482.6398107144098	183.9235886300309	181.1889438116325	3.8889875429551233	1.6863276315285773	4635.936276964443	39.74872163771452	1.0
4817.0	47527.40656480469	49069.88587256879	-509.32641900566523	531.9360304368699	189.7963731759173	193.1762075613929	3.9657548476425912	1.841815616698519	4962.8635347723375	43.06118111069572	1.0
4817.0	47713.73770201528	49059.10404652177	-508.798390677649	531.5057108902722	189.73443454202135	181.0892678796909	3.8377123020353006	1.8649627047068005	5118.1418134677015	45.32418287017241	1.0
4819.0	47425.41221931095	49122.847187177096	-662.2810970251129	667.656289168045	216.68370459306766	222.44678671474884	3.7101298879375393	1.3058790944506014	3166.065241700776	43.95027133023782	1.0
4819.0	47392.90469141002	49120.903433485655	-598.744286649644	614.0697150205805	207.77046612580133	396.01298606235105	3.837268473548311	2.8129930678311252	NaN	36.82995608675187	2.0
4821.0	47613.44091891937	49127.88542741046	-614.4519450534782	622.8456051262374	206.36005410262194	178.15792880271275	3.8063733190993982	1.512165841442473	3717.3228656198676	49.79452960334311	1.0
4821.0	47464.643378004366	49127.82129329524	-627.2900885804344	634.6617319166239	208.95991939557223	180.93805597287718	3.988233568795242	1.4713629131004045	3622.602351504057	49.78953609862978	1.0
4822.0	47296.824209021805	49122.16678532079	-501.21776622739566	525.3568227331151	188.86863682599906	177.15801175664166	3.6516257533646885	1.4202080359782687	4188.548868012832	40.960314943253834	1.0
4822.0	47309.28713182813	49114.924323873034	-579.4733754586288	591.4402248866478	199.91383753812448	190.42059578579796	3.6961751832025267	1.4183122413806892	4121.6423468272105	43.832147513240905	1.0
4823.0	47369.079724994896	49146.84611386878	-611.5381261750738	620.1853903754859	205.78746328388888	248.3858847626323	4.002153507263315	1.5135754216921855	3444.2549622999736	39.4627933114895	1.0
4828.0	48695.57078160028	49177.89800125989	-140.0081711937739	295.17762552097327	198.37403914096112	152.33885980088652	3.887342063938192	1.4921347318557243	3665.986248210453	32.67238036746638	1.0
4865.0	47725.75721808343	48752.4967978425	-477.6589354603185	506.59339860056605	186.45747894459126	152.29025404178728	3.7276520430502917	1.3019687990840647	3301.710771014088	42.626421588126256	1.0
4893.0	47738.658898495945	48980.02995133888	-516.7370661554982	538.0031164899829	190.6880723014441	148.4739332838341	3.8558310829516853	1.4672898359464923	4581.6395383615	47.768466315123995	1.0
4894.0	47732.29296929929	49012.44774325035	-430.7237071781167	470.77189819417003	182.9145964311009	411.87476937093857	4.493555130264474	2.0957930838416754	5268.215431785688	24.270895232914445	1.0
4895.0	47797.57146087591	48989.99668860681	-478.7245010487103	507.4307669461551	186.55740256414305	162.54759536380988	3.775289099624453	1.4443473933000692	4709.562332970651	42.28361287456746	1.0
4898.0	47764.66198457827	49079.28631927221	-395.77194796557654	445.4458109862186	181.36688031230042	164.53320975752095	3.996835544003821	1.5126520815604358	3838.8193768357814	38.35374402707261	1.0
4899.0	47762.632298313765	49014.24086885418	-418.9879004028453	465.77690247652345	185.23056001855124	812.1167634170567	4.20934357463579	3.5920130204108913	NaN	18.456253648546948	2.0
4901.0	47844.56382608293	48960.45752297642	-444.62891754990085	481.16795555054915	183.7892122979854	399.1375968391915	4.169874019719948	1.772705856722068	4093.4317612063605	24.120889619700968	1.0
4902.0	47914.525888387696	48948.446224863015	-415.3015738913077	459.45498963508595	182.11691354284568	328.5631450766306	4.107723443519016	1.7231925251465923	4313.822547016317	26.120443946121657	1.0
4903.0	47936.25365335519	49102.50825450252	-410.53075243416265	455.99953874583537	181.90686031948613	320.0358522906749	4.310041864991551	1.7025769527896795	3834.351111161856	26.33182551304731	1.0
4904.0	47934.27604314983	49056.81237569122	-473.60886022758393	503.42044019368393	186.08557722061795	307.00959980708257	4.041450007108848	1.7696165488255478	5050.153499165247	29.475602476647385	1.0
4905.0	48047.192177207005	49119.00400074076	-452.92034829895476	487.4537172629322	184.38085936913228	359.08738251114727	4.195278183227671	1.8459146709517034	3990.240463863659	26.28391257854963	1.0
4905.0	49850.82165171558	48651.506520079885	-369.74010892315715	427.33163094565367	180.81907377673733	190.6996261848146	4.5568701561641305	1.67425039128566	4243.519003338456	34.91009464804425	1.0
4906.0	48013.08971315329	49149.28744307224	-412.9372773625468	457.7398742184947	182.01064848948494	391.0359196253025	4.221890471319647	1.8398501231531108	4417.460913688548	23.757533859906623	1.0
4906.0	49758.517966582236	48610.69287507422	-339.10389122738104	406.83208563410716	180.83591246466423	272.4996154866804	4.171783489372476	1.9515739338179416	5310.152481934104	28.062671519893144	1.0
4907.0	49910.995379251115	48605.59089666332	-333.7868308222471	403.36442834458234	180.9116785501771	203.1422223317663	3.9527802309900326	1.669460681708325	4000.973584537246	32.242235115375244	1.0
4908.0	47885.19609300612	49189.8556708946	-373.6722950104463	430.02685747756317	180.86870837129484	344.2196018347101	4.0192789587417375	1.6861564601236756	3958.9453524302508	24.161019157460824	1.0
4908.0	49848.54875895186	48604.43619637678	-310.02342499734164	388.19234818328334	181.51362277551962	262.4670990611545	4.1863338972181605	1.6770869190301296	4579.1267216230235	26.840930789286137	1.0
4909.0	49761.48865737508	48604.335598365906	-192.94507871740194	321.2169331176105	190.76262818763374	295.951063978462	3.8180452265797022	1.7470475147701325	4675.604717071656	23.12554982477348	1.0
4910.0	49749.46358162043	48566.64426446394	-212.3028940474977	331.3987686763844	188.5125762477121	290.39167323414455	3.9560701280092085	1.6023057189111172	3723.141103089438	23.254829376423388	1.0
4911.0	49791.388302983934	48570.73333162426	-187.73165221127005	318.53517187928196	191.41742241903415	206.4829507897974	3.8334833185569566	1.4788850033727328	4002.1397591395207	27.682249432378132	1.0
4912.0	49770.857555156006	48598.5058998793	-245.11676157917344	349.5865670482357	185.4487057924684	1316.131500814739	3.916895470927236	8.723957349828197	NaN	16.09622894777322	5.0
4913.0	49679.51417373754	48602.77991917466	-306.66816068655106	386.09303499632233	181.63328587135643	232.34147336961598	3.899541720254884	1.4411256565902788	3861.870951648652	27.870502383637845	1.0
4914.0	45902.28243777728	48786.539322413526	17.796213076087465	233.23505373574122	233.73572850630399	78.42393860779399	3.8328555744363766	1.2209363806336682	3175.1693287312587	45.17149850442901	1.0
4914.0	49598.40414739398	48581.59403338648	-505.7861416401601	529.0558904454958	189.38515612188667	335.58579633736355	3.7050982428316583	1.5450075583776774	3699.1676962719102	28.058705021971335	1.0
4918.0	49791.345140090416	48590.5558464393	-151.73105574695322	300.7162267450231	196.50438816096386	282.50169758006786	4.170842404392413	1.5639750486797606	4015.0762646575636	22.78070022012667	1.0
4919.0	49807.575254639145	48609.89725958929	-317.23908446571625	393.0988367277671	181.5729273813209	416.6854298815009	3.8155357647819836	3.075652053155424	NaN	24.22819089825994	2.0
4921.0	47466.555178781855	48831.400149119734	-73.54837919310462	266.22793615539075	210.95346655633912	116.4214798103561	3.7238495080366487	1.264635503172181	3405.765867311835	36.133285232541624	1.0
