# Supplementary material for: Membrane-associated effluxosomes coordinate multi-metal resistance in Mycobacterium tuberculosis
Source: EMBO J. 2026 Feb 13;45(7):2306–37. doi: 10.1038/s44318-026-00715-1 (PMC13043812; doi:10.1038/s44318-026-00715-1)
Supplement: Supplementary file 23 — Source data Fig. 7 [file 44318_2026_715_MOESM23_ESM.zip › Figure 7/Figure 7G/Figure 7G.xlsx]

## Sheet: Feuil1
		Number of clusters/ cell
		WT	G17L+G20L	K9A
		13	6	10
		10	6	6
		12	2	10
		6	3	7
		9	4	4
		6	3	5
		18	6	8
		6	3	11
		18	9	10
		17	6	8
		17	14	6
		14	9	14
		12	6	9
			4	12
			9	8
			4	9
				5
				10
				5
	Average	12.1538	5.875	8.26316
	SEM	1.26007	0.779289	0.615787
	n	13	16	19
