# Supplementary material for: Membrane-associated effluxosomes coordinate multi-metal resistance in Mycobacterium tuberculosis
Source: EMBO J. 2026 Feb 13;45(7):2306–37. doi: 10.1038/s44318-026-00715-1 (PMC13043812; doi:10.1038/s44318-026-00715-1)
Supplement: Supplementary file 23 — Source data Fig. 7 [file 44318_2026_715_MOESM23_ESM.zip › Figure 7/Figure 7H/Figure 7H.xlsx]

## Sheet: Feuil1
		Mol. % into clusters
		WT	G17L+G20L	K9A
		34	11	15
		37	14	21
		46	11	16
		60	2	13
		75	11	11
		72	6	17
		47	12	9
		79	7	35
		57	8	10
		51	5	15
		51	15	11
		57	12	40
		68	6	9
			9	28
			12	7
			11	17
				14
				32
				35
	Average	56.4615	9.5	18.6842
	SEM	3.90696	0.885061	2.33716
	n	13	16	19
