# Supplementary material for: Membrane-associated effluxosomes coordinate multi-metal resistance in Mycobacterium tuberculosis
Source: EMBO J. 2026 Feb 13;45(7):2306–37. doi: 10.1038/s44318-026-00715-1 (PMC13043812; doi:10.1038/s44318-026-00715-1)
Supplement: Supplementary file 23 — Source data Fig. 7 [file 44318_2026_715_MOESM23_ESM.zip › Figure 7/Figure 7I/Figure 7I.xlsx]

## Sheet: Feuil1
		Cluster size (nm3)
		WT	G17L+G20L	K9A
		3650000	3590000	2200000
		1270000	536000	1070000
		1560000	230000	107000
		1460000	282000	104000
		1170000	84100	96100
		169000	55700	48100
		188000	2730000	62300
		127000	3530000	27300
		232000	699000	25500
		72100	246000	18700
		27900	149000	6200000
		44800	169000	1990000
		16200	5250000	1390000
		4300000	50200	1670000
		3740000	144000	101000
		3830000	113000	33600
		1770000	57700	2400000
		464000	2360000	335000
		267000	1770000	282000
		54700	435000	310000
		55300	141000	95400
		96800	1320000	49600
		8480	585000	24100
		8490000	53800	7730
		4440000	1070000	11100
		3030000	699000	28400
		1820000	186000	1400000
		965000	217000	489000
		1020000	61000	701000
		123000	26600	80000
		116000	405000	65000
		114000	142000	49700
		109000	73900	18800
		113000	860000	2870000
		122000	42300	915000
		29200000	34700	60400
		16400000	15600	97300
		1640000	7210	9150000
		987000	3510	188000
		792000	10900	134000
		449000	838	102000
		35600000	18900	154000
		27800000	203000	510000
		24100000	19100	170000
		12300000	35100	115000
		6800000	43000	146000
		4790000	20600	50700
		7560000	20400	26900
		1630000	1260000	31700
		506000	531000	10300
		73400000	568000	57800000
		26000000	208000	9540000
		4390000	221000	3550000
		2830000	106000	3250000
		387000	38300	3750000
		440000	71600	3020000
		17400000	46100	1730000
		11000000	11200	1500000
		6200000	79600	1950000
		3740000	37000	1190000
		3790000	5710	400000
		4420000	25400	1230000
		1140000	1790000	1190000
		1020000	773000	615000
		995000	832000	575000
		996000	391000	600000
		486000	493000	244000
		807000	259000	343000
		392000	219000	196000
		385000	220000	170000
		491000	113000	201000
		232000	359000	6360000
		333000	197000	1970000
		195000	219000	992000
		39600000	84800	1170000
		29400000	50000	923000
		9570000	15800	835000
		2580000	3180000	442000
		563000	566000	239000
		290000	395000	5530000
		14300000	60500	1370000
		9090000	1850000	1090000
		8040000	75100	447000
		6010000	91000	318000
		5190000	50900	196000
		3610000	35400	8770000
		2890000	23800	3210000
		1840000	17900	4750000
		1030000	81600	2870000
		1250000	18400	4500000
		628000	1720000	3340000
		687000	583000	1780000
		750000	197000	2160000
		506000	32100	1820000
		397000		1730000
		449000		1140000
		393000		628000
		321000		678000
		13000000		398000
		11100000		1170000
		5870000		528000
		2120000		600000
		2500000		381000
		2470000		472000
		2360000		232000
		1470000		146000
		1210000		292000
		1190000		97900
		1220000		18200000
		1350000		10700000
		589000		5780000
		501000		3700000
		326000		4290000
		353000		2060000
		271000		776000
		15000000		801000
		6680000		615000
		4110000		537000
		2840000		387000
		2020000		604000
		1040000		662000
		552000		282000
		597000		247000
		770000		160000
		590000		202000
		203000		54900
		194000		73200
		278000		115000
		125000		1540000
		268000		2840000
		200000		313000
		114000		171000
		10700000		194000
		3440000		156000
		1760000		76700
		1080000		46900
		1370000		12000
		365000		2930000
		339000		1220000
		195000		319000
		164000		190000
		116000		77200
		57000		3000000
		124000		1720000
		91600		1120000
		47300		168000
		39000000		265000
		15400000		125000
		1260000		94900
		967000		33700
		503000		39100
		184000		30400
		349000		9540000
		113000		356000
		204000		118000
		121000		106000
		176000		225000
		211000
	Average	4.29279e+06	499983	1.72047e+06
	SEM	735824	93616.6	408068
	n	158	94	157
