# Supplementary material for: Membrane-associated effluxosomes coordinate multi-metal resistance in Mycobacterium tuberculosis
Source: EMBO J. 2026 Feb 13;45(7):2306–37. doi: 10.1038/s44318-026-00715-1 (PMC13043812; doi:10.1038/s44318-026-00715-1)
Supplement: Supplementary file 24 — Figure EV1 Source Data [file 44318_2026_715_MOESM24_ESM.zip]

Archive with 25 entries (12 files):
- Figure EV1/
- Figure EV1/Figure EV1A/
- Figure EV1/Figure EV1A/Figure EV1A.xlsx
- Figure EV1/Figure EV1B/
- Figure EV1/Figure EV1B/Figure EV1B.xlsx
- Figure EV1/Figure EV1C/
- Figure EV1/Figure EV1C/Figure EV1C.xlsx
- Figure EV1/Figure EV1D/
- Figure EV1/Figure EV1D/Figure EV1D.xlsx
- Figure EV1/Figure EV1E/
- Figure EV1/Figure EV1E/Figure EV1E.xlsx
- Figure EV1/Figure EV1F/
- Figure EV1/Figure EV1F/Figure EV1F.xlsx
- Figure EV1/Figure EV1G/
- Figure EV1/Figure EV1G/Figure EV1G.xlsx
- Figure EV1/Figure EV1H/
- Figure EV1/Figure EV1H/Figure EV1H.xlsx
- Figure EV1/Figure EV1I/
- Figure EV1/Figure EV1I/Figure EV1I.xlsx
- Figure EV1/Figure EV1J/
- Figure EV1/Figure EV1J/Figure EV1J.xlsx
- Figure EV1/Figure EV1K/
- Figure EV1/Figure EV1K/Figure EV1K.xlsx
- Figure EV1/Figure EV1L/
- Figure EV1/Figure EV1L/Figure EV1L.xlsx
