# Supplementary material for: Membrane-associated effluxosomes coordinate multi-metal resistance in Mycobacterium tuberculosis
Source: EMBO J. 2026 Feb 13;45(7):2306–37. doi: 10.1038/s44318-026-00715-1 (PMC13043812; doi:10.1038/s44318-026-00715-1)
Supplement: Supplementary file 24 — Figure EV1 Source Data [file 44318_2026_715_MOESM24_ESM.zip › Figure EV1/Figure EV1A/Figure EV1A.xlsx]

## Sheet: Feuil1
		Inhibition zone (%)
		empty vector	+ctpC operon	+ctpG operon	+ctpV operon
		100	58	97	101
		100	58	99	108
		100	58	99	92
		100	66
		100	61
		100	57
		100
		100
		100
		100
		100
		100
	Average	100	59.6667	98.3333	100.333
	SEM	0	1.38243	0.666667	4.63081
	n	12	6	3	3
