# Supplementary material for: Membrane-associated effluxosomes coordinate multi-metal resistance in Mycobacterium tuberculosis
Source: EMBO J. 2026 Feb 13;45(7):2306–37. doi: 10.1038/s44318-026-00715-1 (PMC13043812; doi:10.1038/s44318-026-00715-1)
Supplement: Supplementary file 24 — Figure EV1 Source Data [file 44318_2026_715_MOESM24_ESM.zip › Figure EV1/Figure EV1B/Figure EV1B.xlsx]

## Sheet: Feuil1
		Inhibition zone (%)
		empty vector	+ctpC operon	+ctpG operon	+ctpG operon(APC>AAA)	+ctpV operon
		100	99	91	110	100
		100	100	69	100	99
		100	100	72	104	101
		100		67
		100		67
		100		65
		100
		100
		100
		100
		100
		100
	Average	100	99.6667	71.8333	104.667	100
	SEM	0	0.333333	3.9532	2.90593	0.57735
	n	12	3	6	3	3
