# Supplementary material for: Membrane-associated effluxosomes coordinate multi-metal resistance in Mycobacterium tuberculosis
Source: EMBO J. 2026 Feb 13;45(7):2306–37. doi: 10.1038/s44318-026-00715-1 (PMC13043812; doi:10.1038/s44318-026-00715-1)
Supplement: Supplementary file 24 — Figure EV1 Source Data [file 44318_2026_715_MOESM24_ESM.zip › Figure EV1/Figure EV1C/Figure EV1C.xlsx]

## Sheet: Feuil1
		Inhibition zone (%)
		empty vector	+ctpC operon	+ctpG operon	+ctpV operon
		100	99	101	99
		100	100	102	100
		100	108	99	101
		100
		100
		100
		100
		100
		100
	Average	100	102.333	100.667	100
	SEM	0	2.848	0.881917	0.57735
	n	9	3	3	3
