# Supplementary material for: Membrane-associated effluxosomes coordinate multi-metal resistance in Mycobacterium tuberculosis
Source: EMBO J. 2026 Feb 13;45(7):2306–37. doi: 10.1038/s44318-026-00715-1 (PMC13043812; doi:10.1038/s44318-026-00715-1)
Supplement: Supplementary file 24 — Figure EV1 Source Data [file 44318_2026_715_MOESM24_ESM.zip › Figure EV1/Figure EV1D/Figure EV1D.xlsx]

## Sheet: Feuil1
		Inhibition zone (%)
		empty vector	+ctpC operon	+ctpG operon	+ctpV operon
		100	99	103	103
		100	90	90	97
		100	124	103	97
		100
		100
		100
		100
		100
		100
	Average	100	104.333	98.6667	99
	SEM	0	10.1708	4.33333	2
	n	9	3	3	3
