# Supplementary material for: Membrane-associated effluxosomes coordinate multi-metal resistance in Mycobacterium tuberculosis
Source: EMBO J. 2026 Feb 13;45(7):2306–37. doi: 10.1038/s44318-026-00715-1 (PMC13043812; doi:10.1038/s44318-026-00715-1)
Supplement: Supplementary file 24 — Figure EV1 Source Data [file 44318_2026_715_MOESM24_ESM.zip › Figure EV1/Figure EV1G/Figure EV1G.xlsx]

## Sheet: Feuil1
		Inhibition zone (%)
		empty vector	+ctpV full operon
		100	97.1751
		100	105.172
		100	98.8764
	Average	100	100.408
	SEM	0	2.43231
	n	3	3
