# Supplementary material for: Membrane-associated effluxosomes coordinate multi-metal resistance in Mycobacterium tuberculosis
Source: EMBO J. 2026 Feb 13;45(7):2306–37. doi: 10.1038/s44318-026-00715-1 (PMC13043812; doi:10.1038/s44318-026-00715-1)
Supplement: Supplementary file 24 — Figure EV1 Source Data [file 44318_2026_715_MOESM24_ESM.zip › Figure EV1/Figure EV1H/Figure EV1H.xlsx]

## Sheet: Feuil1
		Inhibition zone (%)
		empty vector	+ctpV full operon
		100	102.083
		100	99.4898
		100	98.9796
	Average	100	100.184
	SEM	0	0.960901
	n	3	3
