# Supplementary material for: Membrane-associated effluxosomes coordinate multi-metal resistance in Mycobacterium tuberculosis
Source: EMBO J. 2026 Feb 13;45(7):2306–37. doi: 10.1038/s44318-026-00715-1 (PMC13043812; doi:10.1038/s44318-026-00715-1)
Supplement: Supplementary file 24 — Figure EV1 Source Data [file 44318_2026_715_MOESM24_ESM.zip › Figure EV1/Figure EV1I/Figure EV1I.xlsx]

## Sheet: Feuil1
		Inhibition zone (%)
		ZnSO4				CdSO4				CuSO4				NiSO4				MnCl2				FeSO4
		tet-empty	tet-pacL1ctpC	tet-pacL2ctpG	tet-pacL3ctpV	tet-empty	tet-pacL1ctpC	tet-pacL2ctpG	tet-pacL3ctpV	tet-empty	tet-pacL1ctpC	tet-pacL2ctpG	tet-pacL3ctpV	tet-empty	tet-pacL1ctpC	tet-pacL2ctpG	tet-pacL3ctpV	tet-empty	tet-pacL1ctpC	tet-pacL2ctpG	tet-pacL3ctpV	tet-empty	tet-pacL1ctpC	tet-pacL2ctpG	tet-pacL3ctpV
		31	30.5	30.5	30.5	35.25	35.5	35.75	35.5	39	39.25	40.5	39.5	20.5	18.75	18.25	19.5	10.5	11	10.25	10.5	16	16	17	17
		30.5	31.5	31	30.75	37	36	35.75	36.5	40	39.5	40	40.5	18	18.75	22.25	21	10.5	10.5	10.25	10.5	17	18	17	17.5
		30	30	29	30.5	36.25	36.5	35.5	36	40.5	41	39.5	40	20.5	19	20	22	10.25	10.75	10	10.75	17.25	16.5	17.5	17.5
	Average	30.5	30.6667	30.1667	30.5833	36.1667	36	35.6667	36	39.8333	39.9167	40	40	19.6667	18.8333	20.1667	20.8333	10.4167	10.75	10.1667	10.5833	16.75	16.8333	17.1667	17.3333
	SEM	0.288675	0.440959	0.600925	0.0833333	0.506897	0.288675	0.0833333	0.288675	0.440959	0.546453	0.288675	0.288675	0.833333	0.0833333	1.1577	0.726483	0.0833333	0.144338	0.0833333	0.0833333	0.381881	0.600925	0.166667	0.166667
	n	3	3	3	3	3	3	3	3	3	3	3	3	3	3	3	3	3	3	3	3	3	3	3	3
