# Supplementary material for: Membrane-associated effluxosomes coordinate multi-metal resistance in Mycobacterium tuberculosis
Source: EMBO J. 2026 Feb 13;45(7):2306–37. doi: 10.1038/s44318-026-00715-1 (PMC13043812; doi:10.1038/s44318-026-00715-1)
Supplement: Supplementary file 24 — Figure EV1 Source Data [file 44318_2026_715_MOESM24_ESM.zip › Figure EV1/Figure EV1J/Figure EV1J.xlsx]

## Sheet: Feuil1
		Inhibition zone (%)
		ZnSO4				CdSO4				CuSO4				NiSO4				MnCl2				FeSO4
		tet-empty	tet-pacL1ctpC	tet-pacL2ctpG	tet-pacL3ctpV	tet-empty	tet-pacL1ctpC	tet-pacL2ctpG	tet-pacL3ctpV	tet-empty	tet-pacL1ctpC	tet-pacL2ctpG	tet-pacL3ctpV	tet-empty	tet-pacL1ctpC	tet-pacL2ctpG	tet-pacL3ctpV	tet-empty	tet-pacL1ctpC	tet-pacL2ctpG	tet-pacL3ctpV	tet-empty	tet-pacL1ctpC	tet-pacL2ctpG	tet-pacL3ctpV
		32	20	32.5	30	36.5	30.25	20.5	41.5	42.5	42.5	42	44.5	20.5	20.75	20.25	20	11	10.25	10.5	10.75	16.5	16.75	17	16.5
		31	20.5	31	30.5	38.5	29.75	22.5	40.5	43	42.25	45.5	43	21	22	20.5	20.5	10.75	10.5	10.75	10.5	16.5	16.5	15.5	17
		32	19.5	30.5	30	38.5	30	20	38.5	43.5	41.5	42.5	42.25	19.75	21.5	22	19	10.5	10.75	10	10	16	16	16.25	16
	Average	31.6667	20	31.3333	30.1667	37.8333	30	21	40.1667	43	42.0833	43.3333	43.25	20.4167	21.4167	20.9167	19.8333	10.75	10.5	10.4167	10.4167	16.3333	16.4167	16.25	16.5
	SEM	0.333333	0.288675	0.600925	0.166667	0.666667	0.144338	0.763763	0.881917	0.288675	0.300463	1.09291	0.661438	0.363242	0.363242	0.546453	0.440959	0.144338	0.144338	0.220479	0.220479	0.166667	0.220479	0.433013	0.288675
	n	3	3	3	3	3	3	3	3	3	3	3	3	3	3	3	3	3	3	3	3	3	3	3	3
