# Supplementary material for: Membrane-associated effluxosomes coordinate multi-metal resistance in Mycobacterium tuberculosis
Source: EMBO J. 2026 Feb 13;45(7):2306–37. doi: 10.1038/s44318-026-00715-1 (PMC13043812; doi:10.1038/s44318-026-00715-1)
Supplement: Supplementary file 24 — Figure EV1 Source Data [file 44318_2026_715_MOESM24_ESM.zip › Figure EV1/Figure EV1K/Figure EV1K.xlsx]

## Sheet: Feuil1
		Inhibition zone (%)
		cmtR-ctpG	cmtR-pacL2-ctpG	cmtR-pacL2mT-ctpG
		100	76.6	97.4
		100	80	95.5
		100	80.8	93.6
		100	72.5	96.6
		100	74.3	97.3
		100	73.5	96.6
	Average	100	76.2833	96.1667
	SEM	0	1.41784	0.583476
	n	6	6	6
