# Supplementary material for: Membrane-associated effluxosomes coordinate multi-metal resistance in Mycobacterium tuberculosis
Source: EMBO J. 2026 Feb 13;45(7):2306–37. doi: 10.1038/s44318-026-00715-1 (PMC13043812; doi:10.1038/s44318-026-00715-1)
Supplement: Supplementary file 24 — Figure EV1 Source Data [file 44318_2026_715_MOESM24_ESM.zip › Figure EV1/Figure EV1L/Figure EV1L.xlsx]

## Sheet: Feuil1
		Inhibition zone (%)
		empty	cmtR-pacL2-ctpG	cmtR-pacL2-ctpGmV
		100	74.7	82.3
		100	74.7	79.5
		100	77.8	82.7
		100	70.1	79.2
		100	70.5	77.6
		100	68.4	77.2
	Average	100	72.7	79.75
	SEM	0	1.46173	0.94331
	n	6	6	6
