# Supplementary material for: Membrane-associated effluxosomes coordinate multi-metal resistance in Mycobacterium tuberculosis
Source: EMBO J. 2026 Feb 13;45(7):2306–37. doi: 10.1038/s44318-026-00715-1 (PMC13043812; doi:10.1038/s44318-026-00715-1)
Supplement: Supplementary file 25 — Figure EV3 Source Data [file 44318_2026_715_MOESM25_ESM.zip]

Archive with 5 entries (2 files):
- Figure EV3/
- Figure EV3/Figure EV3A/
- Figure EV3/Figure EV3A/Figure EV3A.xlsx
- Figure EV3/Figure EV3B/
- Figure EV3/Figure EV3B/Figure EV3B.xlsx
