# Supplementary material for: Membrane-associated effluxosomes coordinate multi-metal resistance in Mycobacterium tuberculosis
Source: EMBO J. 2026 Feb 13;45(7):2306–37. doi: 10.1038/s44318-026-00715-1 (PMC13043812; doi:10.1038/s44318-026-00715-1)
Supplement: Supplementary file 25 — Figure EV3 Source Data [file 44318_2026_715_MOESM25_ESM.zip › Figure EV3/Figure EV3A/Figure EV3A.xlsx]

## Sheet: Feuil1
		Zn/Cu/Cd/Mn Mix
		PacL1	PacL1+1Cu	PacL1+2Cu	PacL1+3Cu	PacL1Δ5	PacL1Δ5+1Cu	PacL1Δ5+2Cu	PacL1Δ5+3Cu
	PacL fraction (%)	0	16.0773	48.0492	35.8735	35.484	43.1574	13.9787	7.37991
