# Supplementary material for: Membrane-associated effluxosomes coordinate multi-metal resistance in Mycobacterium tuberculosis
Source: EMBO J. 2026 Feb 13;45(7):2306–37. doi: 10.1038/s44318-026-00715-1 (PMC13043812; doi:10.1038/s44318-026-00715-1)
Supplement: Supplementary file 26 — Figure EV5 Source Data [file 44318_2026_715_MOESM26_ESM.zip]

Archive with 11 entries (6 files):
- Figure EV5/
- Figure EV5/Figure EV5A/
- Figure EV5/Figure EV5A/Figure EV5A - PacL1-CterALPHA.pse
- Figure EV5/Figure EV5A/Figure EV5A - PacL1-intALPHA.pse
- Figure EV5/Figure EV5A/Figure EV5A - PacL1-WT.pse
- Figure EV5/Figure EV5B/
- Figure EV5/Figure EV5B/Figure EV5B.tif
- Figure EV5/Figure EV5C/
- Figure EV5/Figure EV5C/Figure EV5C.xlsx
- Figure EV5/Figure EV5D/
- Figure EV5/Figure EV5D/Figure EV5D.xlsx
