# Supplementary material for: Membrane-associated effluxosomes coordinate multi-metal resistance in Mycobacterium tuberculosis
Source: EMBO J. 2026 Feb 13;45(7):2306–37. doi: 10.1038/s44318-026-00715-1 (PMC13043812; doi:10.1038/s44318-026-00715-1)
Supplement: Supplementary file 26 — Figure EV5 Source Data [file 44318_2026_715_MOESM26_ESM.zip › Figure EV5/Figure EV5C/Figure EV5C.xlsx]

## Sheet: Feuil1
		Inhibition zone (%)
		TurboID+empty	TurboID+pacL1-ctpC	TurboID+pacL1(Int-αtag)-ctpC	TurboID+pacL1(Cter-αtag)-ctpC
		100	50.7692	61.5385	71.5385
		100	52.459	70.4918	81.9672
		100	50.7937	65.0794	75.3968
	Average	100	51.3406	65.7032	76.3008
	SEM	0	0.559236	2.60336	3.04426
	n	3	3	3	3
