# Supplementary material for: Membrane-associated effluxosomes coordinate multi-metal resistance in Mycobacterium tuberculosis
Source: EMBO J. 2026 Feb 13;45(7):2306–37. doi: 10.1038/s44318-026-00715-1 (PMC13043812; doi:10.1038/s44318-026-00715-1)
Supplement: Supplementary file 26 — Figure EV5 Source Data [file 44318_2026_715_MOESM26_ESM.zip › Figure EV5/Figure EV5D/Figure EV5D.xlsx]

## Sheet: Feuil1
		Inhibition zone (%)
		TurboID+empty	TurboID+pacL1-ctpC	TurboID+pacL1(Int-αtag)-ctpC	TurboID+pacL1(Cter-αtag)-ctpC
		100	50.7692	63.0769	74.6154
		100	53.125	73.4375	75
		100	48.4848	71.9697	71.2121
	Average	100	50.793	69.4947	73.6092
	SEM	0	1.33955	3.23675	1.20366
	n	3	3	3	3
